# Supplementary material for: Characterization of the spatiotemporal representations of visual, semantic, and memorability features in the human brain
Source: PLoS Biol. 2026 Jan 20;24(1):e3003614. doi: 10.1371/journal.pbio.3003614 (PMC12851468; doi:10.1371/journal.pbio.3003614)
Supplement: S1 Data — (XLSX) [file pbio.3003614.s004.xlsx]

## Sheet: Figure1B
Tala1	Tala2	Tala3	visual_selective
-27.2643	11.402	-45.1886	0
-30.978	10.568	-43.2928	0
-34.501	9.85863	-41.815	0
-38.4534	9.09916	-40.1767	0
-41.6662	8.56106	-38.8763	0
-33.5332	-2.49291	-39.7865	0
-41.4563	-2.45944	-39.0706	0
-45.3826	-2.65925	-38.5934	0
-49.4377	-2.88457	-38.1506	0
-33.0481	-36.1116	-12.7214	0
-36.8879	-37.3386	-12.4126	1
-59.4398	-44.3646	-12.2092	0
-37.2653	-27.5195	-25.1576	0
-41.047	-27.9083	-24.1052	0
-45.0758	-28.0399	-23.8473	0
34.8394	10.8161	-43.3576	0
38.2292	11.2304	-42.0234	0
41.8077	11.8508	-40.7252	0
25.4503	-0.982355	-42.9083	0
29.5662	-0.648809	-42.444	1
33.3815	-0.237685	-41.9844	0
37.298	0.185465	-42.1615	0
41.2692	0.834034	-42.3775	0
45.1523	1.29132	-41.8011	0
48.9516	1.68392	-41.4644	0
54.0081	-38.6093	-10.8857	0
36.7043	-27.3475	-23.6625	0
44.5196	-27.2395	-22.1782	1
48.2404	-27.0153	-21.3894	0
51.9357	-26.8469	-20.3691	0
29.3005	-5.35377	-46.8146	0
32.6417	-4.83386	-45.9997	0
36.5672	-3.91645	-44.9474	0
40.1989	-3.03589	-44.0194	0
44.0458	-2.21575	-43.0997	0
47.2739	-1.2828	-42.1252	0
41.8131	-15.8024	-22.389	1
47.2195	-15.6562	-22.6817	1
-38.8168	-17.3394	-18.7549	1
29.1133	-17.7389	-33.0451	1
32.5581	-16.986	-33.3227	1
36.4276	-15.7672	-34.2651	1
39.9412	-14.991	-34.6693	0
47.3617	-13.3207	-36.5428	0
51.3378	-12.5278	-37.0067	0
55.0255	-11.6122	-37.7825	0
27.2123	-35.3271	-19.7481	1
30.9921	-36.7609	-19.4379	1
34.3653	-38.1367	-18.8799	1
38.0932	-39.7548	-18.2985	1
41.7883	-41.2663	-17.7081	1
45.5143	-42.8906	-17.8297	1
49.2367	-44.6669	-17.3734	1
52.8663	-46.0011	-17.5426	1
56.5332	-47.647	-17.1955	1
60.1589	-48.9057	-17.4654	1
63.9705	-50.6597	-17.1538	1
36.5617	-5.8611	-30.1664	0
40.7594	-5.78158	-30.3148	0
44.7012	-5.53929	-30.7686	0
-39.6884	12.1683	-35.6747	0
-33.1224	2.90046	-45.2923	0
-36.4234	1.74035	-44.1422	0
-39.845	0.720117	-42.7452	0
-43.0308	-0.290501	-41.4763	0
-37.5399	-19.2475	-19.3622	0
-42.7466	-20.5147	-18.607	0
-48.2773	-22.0183	-18.3974	0
-58.7435	-24.7348	-17.9927	0
-37.1711	-32.2559	-13.7054	0
-40.8663	-33.1228	-13.5567	0
-44.5285	-33.958	-13.4078	0
-59.8927	-37.4036	-14.9657	0
-38.5337	-15.767	-29.9596	1
-42.3426	-16.8232	-29.8166	1
-46.0795	-17.4572	-29.6511	0
-49.9001	-18.2969	-29.4938	0
-53.7859	-19.1786	-29.3356	0
-57.3996	-19.9224	-29.1838	0
-61.0898	-20.6257	-29.0252	0
-65.4569	-21.6101	-29.7729	0
-23.0066	-41.94	-12.7725	1
-26.7281	-42.6093	-11.6843	1
-30.2783	-42.9132	-11.2771	1
-34.071	-43.448	-10.9738	1
-37.9484	-43.8508	-9.90217	1
-52.9649	-45.646	-7.8884	0
-39.6884	12.1683	-35.6747	0
-33.1224	2.90046	-45.2923	0
-36.4234	1.74035	-44.1422	0
-39.845	0.720117	-42.7452	0
-43.0308	-0.290501	-41.4763	0
-37.5399	-19.2475	-19.3622	1
-42.7466	-20.5147	-18.607	0
-48.2773	-22.0183	-18.3974	0
-58.7435	-24.7348	-17.9927	0
-37.1711	-32.2559	-13.7054	0
-40.8663	-33.1228	-13.5567	0
-44.5285	-33.958	-13.4078	1
-59.8927	-37.4036	-14.9657	1
-38.5337	-15.767	-29.9596	1
-42.3426	-16.8232	-29.8166	1
-46.0795	-17.4572	-29.6511	0
-49.9001	-18.2969	-29.4938	0
-53.7859	-19.1786	-29.3356	0
-57.3996	-19.9224	-29.1838	0
-61.0898	-20.6257	-29.0252	0
-65.4569	-21.6101	-29.7729	0
-23.0066	-41.94	-12.7725	1
-26.7281	-42.6093	-11.6843	1
-30.2783	-42.9132	-11.2771	1
-34.071	-43.448	-10.9738	1
-37.9484	-43.8508	-9.90217	1
-52.9649	-45.646	-7.8884	1
-27.9075	-0.826313	-47.0437	0
-33.3434	0.027389	-44.7765	0
-38.3902	1.00637	-42.8969	0
-43.4039	1.66469	-40.9071	0
-48.9475	1.8589	-38.7867	0
-38.8806	-18.8652	-21.1304	1
-42.4396	-20.3833	-20.8608	1
-45.9203	-21.8508	-20.4256	1
-52.696	-24.6848	-19.3652	0
-31.7842	-13.3389	-35.2004	1
-35.755	-13.2244	-35.248	1
-39.4822	-12.981	-35.5331	1
-43.6831	-13.383	-35.9236	1
-47.5436	-13.1589	-36.0174	0
-51.109	-13.3747	-36.6581	0
-55.0022	-13.2676	-36.7576	0
-59.0103	-13.2032	-37.4824	0
-37.2836	-29.6417	-16.5343	1
-42.0396	-31.0172	-15.5889	1
-21.0715	-37.5427	-17.6003	1
-24.678	-38.4338	-17.866	1
-28.0207	-39.2515	-18.2026	1
-31.4528	-40.2791	-18.2023	1
-35.4907	-41.4564	-18.6558	1
-39.5275	-42.4938	-19.0044	1
-42.9545	-43.5916	-19.1667	1
-46.707	-44.66	-19.601	1
-50.0789	-45.4423	-19.6651	1
-54.1129	-46.7244	-20.0624	1
-57.7268	-47.7561	-20.6126	0
-61.4304	-48.87	-20.9045	0
-65.2504	-49.773	-20.9684	1
24.7616	-3.83059	-44.6928	1
27.9562	-4.05527	-44.1775	1
31.8445	-4.00605	-43.6913	0
35.2921	-4.31116	-42.9555	0
39.0454	-4.25591	-42.3907	0
42.9032	-4.16072	-41.6837	0
46.7409	-4.14202	-41.0188	0
50.1092	-3.94504	-40.2894	0
53.9652	-3.80622	-39.5148	0
41.203	-15.5524	-23.8516	1
45.09	-16.3426	-23.5745	1
48.7495	-17.2181	-23.6385	0
38.7403	-30.3425	-17.1214	1
42.0308	-31.886	-17.2582	1
45.6587	-33.6824	-17.2358	1
48.7675	-35.4593	-17.3253	1
52.284	-37.2692	-17.639	1
55.8704	-39.0989	-17.927	1
59.3635	-40.6633	-17.5769	1
62.3403	-42.3172	-18.0646	1
66.0125	-44.3153	-18.1003	0
-27.9075	-0.826313	-47.0437	0
-33.3434	0.027389	-44.7765	0
-38.3902	1.00637	-42.8969	0
-43.4039	1.66469	-40.9071	0
-48.9475	1.8589	-38.7867	0
-38.8806	-18.8652	-21.1304	1
-42.4396	-20.3833	-20.8608	1
-45.9203	-21.8508	-20.4256	0
-52.696	-24.6848	-19.3652	0
-31.7842	-13.3389	-35.2004	1
-35.755	-13.2244	-35.248	1
-39.4822	-12.981	-35.5331	1
-43.6831	-13.383	-35.9236	1
-47.5436	-13.1589	-36.0174	1
-51.109	-13.3747	-36.6581	0
-55.0022	-13.2676	-36.7576	0
-59.0103	-13.2032	-37.4824	0
-37.2836	-29.6417	-16.5343	0
-42.0396	-31.0172	-15.5889	0
-21.0715	-37.5427	-17.6003	1
-24.678	-38.4338	-17.866	1
-28.0207	-39.2515	-18.2026	1
-31.4528	-40.2791	-18.2023	1
-35.4907	-41.4564	-18.6558	1
-39.5275	-42.4938	-19.0044	1
-42.9545	-43.5916	-19.1667	1
-46.707	-44.66	-19.601	1
-50.0789	-45.4423	-19.6651	1
-54.1129	-46.7244	-20.0624	0
-57.7268	-47.7561	-20.6126	0
-61.4304	-48.87	-20.9045	0
-65.2504	-49.773	-20.9684	0
24.7616	-3.83059	-44.6928	0
27.9562	-4.05527	-44.1775	0
31.8445	-4.00605	-43.6913	0
35.2921	-4.31116	-42.9555	0
39.0454	-4.25591	-42.3907	0
42.9032	-4.16072	-41.6837	0
46.7409	-4.14202	-41.0188	0
50.1092	-3.94504	-40.2894	0
53.9652	-3.80622	-39.5148	0
41.203	-15.5524	-23.8516	1
45.09	-16.3426	-23.5745	1
48.7495	-17.2181	-23.6385	0
38.7403	-30.3425	-17.1214	1
42.0308	-31.886	-17.2582	0
45.6587	-33.6824	-17.2358	1
48.7675	-35.4593	-17.3253	1
52.284	-37.2692	-17.639	1
55.8704	-39.0989	-17.927	1
59.3635	-40.6633	-17.5769	0
62.3403	-42.3172	-18.0646	0
66.0125	-44.3153	-18.1003	0
-38.1125	-11.1157	-27.0804	0
-41.764	-10.8137	-27.6771	0
-45.8391	-10.4761	-28.3253	0
-49.5102	-10.1671	-28.7706	0
-40.5966	-26.9389	-11.5008	0
-32.9685	-9.96224	-41.4968	1
-37.2526	-9.38714	-41.3592	1
-41.2193	-9.0134	-40.6929	0
-35.8367	-22.9355	-24.8792	1
-39.317	-23.0194	-25.1101	1
-43.1638	-22.7881	-24.6115	1
-47.104	-22.3241	-24.9075	0
-51.039	-22.5494	-24.847	0
-55.2144	-22.173	-24.6364	0
-59.2191	-22.3978	-24.7368	0
-63.2089	-22.6034	-24.2528	0
-22.7813	-42.4341	-13.7669	1
-26.5481	-42.7141	-13.0751	1
-30.4195	-42.6023	-12.3723	1
-34.0165	-42.6826	-12.8325	1
-37.8697	-42.3169	-12.1116	1
-42.0054	-42.1829	-11.4409	1
-45.6024	-42.263	-11.9011	1
-49.8369	-42.3143	-11.2543	0
-53.7419	-42.0061	-10.5436	1
-57.462	-41.9483	-11.0107	1
-61.857	-42.0846	-10.3896	0
-5.68552	-72.4406	-4.5337	0
-9.15978	-71.8088	-4.38254	0
-12.5511	-70.8851	-4.75429	0
-16.6227	-69.8628	-4.02024	1
-20.1512	-68.8763	-4.96002	1
-23.8204	-68.2358	-4.82998	1
-27.8726	-67.2564	-5.28191	1
-31.4237	-66.7022	-5.69686	1
-35.5294	-65.8115	-5.53289	1
-39.1222	-65.5092	-5.96876	1
-43.0216	-64.9189	-5.86794	1
-46.591	-64.6184	-6.30099	1
-50.8161	-63.9112	-6.27986	1
42.4107	-12.6055	-21.4495	1
-38.1125	-11.1157	-27.0804	0
-41.764	-10.8137	-27.6771	0
-45.8391	-10.4761	-28.3253	1
-49.5102	-10.1671	-28.7706	0
-40.5966	-26.9389	-11.5008	0
-32.9685	-9.96224	-41.4968	1
-37.2526	-9.38714	-41.3592	1
-41.2193	-9.0134	-40.6929	1
-44.9552	-8.594	-40.557	0
-35.8367	-22.9355	-24.8792	1
-39.317	-23.0194	-25.1101	1
-43.1638	-22.7881	-24.6115	1
-47.104	-22.3241	-24.9075	0
-51.039	-22.5494	-24.847	0
-55.2144	-22.173	-24.6364	0
-59.2191	-22.3978	-24.7368	0
-63.2089	-22.6034	-24.2528	0
-22.7813	-42.4341	-13.7669	1
-26.5481	-42.7141	-13.0751	1
-30.4195	-42.6023	-12.3723	1
-34.0165	-42.6826	-12.8325	1
-37.8697	-42.3169	-12.1116	1
-42.0054	-42.1829	-11.4409	1
-45.6024	-42.263	-11.9011	1
-49.8369	-42.3143	-11.2543	0
-53.7419	-42.0061	-10.5436	1
-57.462	-41.9483	-11.0107	1
-61.857	-42.0846	-10.3896	1
-5.68552	-72.4406	-4.5337	0
-9.15978	-71.8088	-4.38254	1
-12.5511	-70.8851	-4.75429	1
-16.6227	-69.8628	-4.02024	1
-20.1512	-68.8763	-4.96002	1
-23.8204	-68.2358	-4.82998	1
-27.8726	-67.2564	-5.28191	1
-31.4237	-66.7022	-5.69686	1
-35.5294	-65.8115	-5.53289	1
-39.1222	-65.5092	-5.96876	1
-43.0216	-64.9189	-5.86794	1
-46.591	-64.6184	-6.30099	1
-50.8161	-63.9112	-6.27986	1
42.4107	-12.6055	-21.4495	0
41.1643	-15.5993	-20.2244	0
45.0781	-15.0843	-19.9945	0
53.2825	-15.2615	-20.018	0
33.639	-14.8224	-32.8577	0
37.2609	-14.4842	-32.3591	0
41.6598	-14.7297	-31.7636	0
45.5582	-14.8581	-31.5961	0
50.2225	-15.0824	-31.1103	0
54.5113	-14.7799	-30.6333	0
58.9101	-15.0254	-30.0379	0
62.9382	-15.1592	-29.8604	0
66.9601	-15.3249	-29.5536	0
51.4044	-34.5765	-11.0497	1
55.7755	-35.5292	-10.2578	1
31.0397	-31.0029	-23.6461	1
35.4478	-30.637	-22.8588	1
39.7352	-30.7815	-22.6616	1
43.6213	-30.9737	-22.2352	1
51.9123	-31.3796	-21.3427	1
55.783	-31.0882	-20.2067	0
60.1941	-31.2699	-19.8701	1
64.5992	-31.4836	-19.4041	0
68.7539	-31.0752	-18.766	0
-38.8012	-5.56345	-24.2744	0
-43.0705	-4.72266	-24.6238	0
-47.2726	-3.77725	-25.1505	0
-51.2623	-2.92247	-25.8328	0
-38.6758	-10.8083	-22.7573	1
-42.9244	-10.2589	-23.5724	1
-47.2133	-10.0822	-23.8997	0
-51.3173	-9.57691	-23.4998	0
-55.1385	-9.14401	-24.3132	0
-42.4765	-24.7984	-12.8067	0
-54.8946	-24.304	-11.8515	0
-43.8416	-14.4768	-27.7484	0
-47.9771	-14.6255	-26.7755	0
-52.0871	-14.6423	-26.3376	0
-55.8654	-14.6196	-26.089	0
-60.1959	-14.0954	-25.1547	0
-64.4225	-14.7192	-24.9167	0
-39.4087	-31.3345	-13.3032	1
-43.5381	-32.0155	-12.8431	1
-47.4084	-31.9093	-12.9237	1
-51.8646	-32.6033	-12.3811	0
-33.4357	-29.5068	-23.8825	1
-37.6734	-29.6247	-23.0248	1
-41.5487	-29.5449	-22.9983	1
-45.5761	-30.2566	-22.4232	1
-49.9057	-30.2909	-21.8946	1
-53.9903	-30.1758	-21.9915	1
-57.9982	-30.2234	-21.4384	0
-62.093	-30.1612	-21.3214	0
41.1643	-15.5993	-20.2244	0
45.0781	-15.0843	-19.9945	0
53.2825	-15.2615	-20.018	0
33.639	-14.8224	-32.8577	0
37.2609	-14.4842	-32.3591	0
41.6598	-14.7297	-31.7636	1
45.5582	-14.8581	-31.5961	0
50.2225	-15.0824	-31.1103	0
54.5113	-14.7799	-30.6333	0
58.9101	-15.0254	-30.0379	0
62.9382	-15.1592	-29.8604	0
66.9601	-15.3249	-29.5536	0
51.4044	-34.5765	-11.0497	1
55.7755	-35.5292	-10.2578	1
31.0397	-31.0029	-23.6461	1
35.4478	-30.637	-22.8588	1
39.7352	-30.7815	-22.6616	1
43.6213	-30.9737	-22.2352	1
51.9123	-31.3796	-21.3427	0
55.783	-31.0882	-20.2067	0
60.1941	-31.2699	-19.8701	0
64.5992	-31.4836	-19.4041	0
68.7539	-31.0752	-18.766	0
-38.8012	-5.56345	-24.2744	0
-43.0705	-4.72266	-24.6238	0
-47.2726	-3.77725	-25.1505	0
-51.2623	-2.92247	-25.8328	0
-38.6758	-10.8083	-22.7573	1
-42.9244	-10.2589	-23.5724	1
-47.2133	-10.0822	-23.8997	0
-51.3173	-9.57691	-23.4998	0
-55.1385	-9.14401	-24.3132	0
-42.4765	-24.7984	-12.8067	0
-54.8946	-24.304	-11.8515	0
-43.8416	-14.4768	-27.7484	0
-47.9771	-14.6255	-26.7755	0
-52.0871	-14.6423	-26.3376	0
-55.8654	-14.6196	-26.089	0
-60.1959	-14.0954	-25.1547	0
-64.4225	-14.7192	-24.9167	0
-39.4087	-31.3345	-13.3032	1
-43.5381	-32.0155	-12.8431	1
-47.4084	-31.9093	-12.9237	0
-51.8646	-32.6033	-12.3811	0
-33.4357	-29.5068	-23.8825	1
-37.6734	-29.6247	-23.0248	1
-41.5487	-29.5449	-22.9983	1
-45.5761	-30.2566	-22.4232	0
-49.9057	-30.2909	-21.8946	0
-53.9903	-30.1758	-21.9915	0
-57.9982	-30.2234	-21.4384	0
-62.093	-30.1612	-21.3214	0
-38.9832	-15.3465	-15.6786	1
-39.1465	-30.288	-10.641	1
-20.3623	2.32178	-42.8392	1
-23.2086	2.20606	-42.6072	1
-26.3704	2.08587	-42.3899	0
-30.2549	1.84587	-41.6707	0
-33.5524	1.68724	-41.2811	0
-37.2496	1.48811	-40.7403	0
-40.6845	1.20614	-39.7616	0
-44.1638	1.47149	-38.7439	0
-47.7517	1.26702	-38.1638	0
-28.0546	-27.9126	-21.9459	1
-30.9416	-29.6788	-20.9436	1
-34.1769	-30.9583	-20.8552	1
-37.4745	-32.7418	-19.8037	1
-43.2033	-36.0731	-17.7525	1
-46.3811	-37.4475	-17.6963	1
-49.1222	-39.0601	-16.673	1
-55.2423	-42.5954	-14.624	1
-58.5807	-43.8799	-14.5232	1
40.243	-13.8895	-18.9443	0
33.5999	10.3103	-37.4491	1
20.4488	0.463863	-42.5608	1
23.7583	-1.05067	-42.9302	1
27.1899	-1.453	-43.2816	1
34.0848	-2.27781	-42.925	1
37.8801	-2.44412	-41.2916	0
41.2084	-2.12091	-41.0813	0
28.0635	-28.3524	-22.8763	1
34.6555	-30.8881	-22.2275	1
37.5737	-32.1742	-21.8585	1
40.8425	-33.6536	-20.4994	1
44.0803	-35.2105	-20.2429	1
50.507	-38.1791	-18.5991	1
53.8873	-39.586	-18.322	1
56.9566	-40.8647	-17.9709	1
63.4182	-44.0845	-16.3973	1
-38.9832	-15.3465	-15.6786	1
-39.1465	-30.288	-10.641	1
-20.3623	2.32178	-42.8392	1
-23.2086	2.20606	-42.6072	1
-26.3704	2.08587	-42.3899	1
-30.2549	1.84587	-41.6707	1
-33.5524	1.68724	-41.2811	1
-37.2496	1.48811	-40.7403	1
-40.6845	1.20614	-39.7616	0
-44.1638	1.47149	-38.7439	0
-47.7517	1.26702	-38.1638	1
-28.0546	-27.9126	-21.9459	1
-30.9416	-29.6788	-20.9436	1
-34.1769	-30.9583	-20.8552	1
-37.4745	-32.7418	-19.8037	1
-43.2033	-36.0731	-17.7525	1
-46.3811	-37.4475	-17.6963	1
-49.1222	-39.0601	-16.673	1
-55.2423	-42.5954	-14.624	1
-58.5807	-43.8799	-14.5232	1
40.243	-13.8895	-18.9443	1
33.5999	10.3103	-37.4491	1
20.4488	0.463863	-42.5608	1
23.7583	-1.05067	-42.9302	1
27.1899	-1.453	-43.2816	1
34.0848	-2.27781	-42.925	1
37.8801	-2.44412	-41.2916	0
41.2084	-2.12091	-41.0813	0
28.0635	-28.3524	-22.8763	1
34.6555	-30.8881	-22.2275	1
37.5737	-32.1742	-21.8585	1
40.8425	-33.6536	-20.4994	1
44.0803	-35.2105	-20.2429	1
50.507	-38.1791	-18.5991	1
53.8873	-39.586	-18.322	1
56.9566	-40.8647	-17.9709	1
63.4182	-44.0845	-16.3973	1
43.6872	-17.21	-21.6322	0
47.4098	-17.5229	-22.767	0
51.1011	-18.1187	-22.7571	0
54.8237	-18.4316	-23.892	0
59.2422	-18.4268	-23.9861	0
-43.2351	-18.7085	-17.3682	0
42.6701	-27.8219	-16.7378	1
46.9115	-27.8145	-16.8286	1
50.6886	-27.6105	-16.9386	1
-28.6375	3.34697	-41.2739	0
34.205	-15.0675	-31.6684	0
38.0871	-14.5769	-32.0985	0
42.4515	-14.3587	-33.0497	1
45.7517	-14.0799	-33.1607	0
49.9401	-13.7478	-34.4005	0
57.9684	-13.1988	-35.7536	0
31.3001	-40.7064	-13.4937	1
35.5433	-40.1696	-13.6627	1
40.0468	-39.7332	-14.9246	1
43.7839	-39.3986	-15.053	1
47.5362	-38.7539	-15.2275	1
51.5426	-38.3455	-15.3725	1
55.7844	-37.8279	-16.6409	1
59.9242	-37.2896	-16.8079	1
63.7588	-37.0728	-16.921	1
67.1936	-36.5786	-17.0665	1
72.0609	-36.132	-18.3377	1
43.6872	-17.21	-21.6322	0
47.4098	-17.5229	-22.767	1
51.1011	-18.1187	-22.7571	1
-43.2351	-18.7085	-17.3682	0
42.6701	-27.8219	-16.7378	1
46.9115	-27.8145	-16.8286	1
50.6886	-27.6105	-16.9386	1
21.6907	10.402	-38.4691	0
25.4581	10.1327	-37.4068	0
37.1225	10.0299	-35.4337	0
-28.6375	3.34697	-41.2739	0
23.6853	-1.24471	-42.3042	1
27.3226	-1.36452	-42.3634	0
42.7023	-2.55994	-41.4099	0
47.1431	-2.6894	-40.3824	0
50.8612	-2.74257	-40.4532	0
34.205	-15.0675	-31.6684	0
38.0871	-14.5769	-32.0985	1
42.4515	-14.3587	-33.0497	1
45.7517	-14.0799	-33.1607	1
49.9401	-13.7478	-34.4005	0
57.9684	-13.1988	-35.7536	0
31.3001	-40.7064	-13.4937	1
35.5433	-40.1696	-13.6627	1
43.7839	-39.3986	-15.053	1
47.5362	-38.7539	-15.2275	1
51.5426	-38.3455	-15.3725	1
55.7844	-37.8279	-16.6409	1
59.9242	-37.2896	-16.8079	1
63.7588	-37.0728	-16.921	1
67.1936	-36.5786	-17.0665	0
72.0609	-36.132	-18.3377	0
-44.5698	-18.3666	-20.4178	1
-47.9417	-19.4455	-20.5639	1
-51.2927	-20.601	-20.7217	0
-23.8262	-6.45883	-37.7662	1
-27.2122	-6.93408	-36.8643	1
-30.374	-7.59994	-35.8768	1
-33.6479	-7.99836	-35.2201	1
-37.6102	-8.63142	-34.129	1
-41.0049	-9.12865	-33.0204	0
-44.6688	-9.52837	-32.6727	0
-48.0711	-10.1914	-31.978	0
-30.7381	-23.8209	-28.6634	1
-33.3519	-24.9294	-27.5014	1
-36.6923	-26.5809	-26.1548	1
-39.2985	-27.9912	-24.5954	1
-42.365	-29.4976	-23.1759	1
-45.427	-31.0682	-22.0903	1
-48.4296	-32.4435	-20.8467	1
-51.708	-33.8826	-19.5053	1
-54.8077	-35.5236	-18.3135	0
-57.6775	-36.8079	-17.0945	0
-60.8293	-38.3974	-15.8569	0
38.8337	-16.8926	-23.7343	1
43.6828	-18.2486	-23.5239	1
48.6384	-19.5945	-23.0336	0
53.5236	-20.7663	-22.9508	0
28.431	6.26346	-42.3624	0
31.6109	5.80844	-41.103	0
34.7275	5.46556	-39.759	0
38.0387	4.8453	-38.317	0
41.3623	4.29616	-36.8289	0
44.5119	3.89632	-35.6209	0
24.4837	-4.95611	-39.7372	0
28.5993	-5.61245	-38.6937	0
33.538	-5.72018	-37.6544	0
43.6648	-5.8097	-35.7882	0
48.6304	-5.79407	-34.7841	0
53.6173	-5.83807	-33.6825	0
58.6038	-5.68175	-32.8195	0
40.3769	-14.3915	-19.9502	0
45.9032	-14.9035	-19.4381	0
40.1683	-26.6088	-8.75728	1
43.9839	-26.9116	-8.9173	1
27.7891	-1.65061	-41.1138	1
31.6205	-2.07539	-41.3381	1
35.4571	-2.51444	-41.1599	1
39.3878	-2.80022	-40.7955	1
43.0097	-2.96687	-40.1352	1
46.8998	-3.2943	-39.5227	1
50.5813	-3.11783	-39.2856	1
29.8166	-9.93135	-34.2174	1
33.5727	-9.9579	-33.9325	1
37.4683	-9.8227	-33.7121	0
41.4871	-9.95944	-33.4853	0
45.1024	-10.1221	-33.2799	0
48.9561	-10.0849	-33.2609	0
52.7051	-10.0602	-33.176	0
57.0191	-10.1511	-32.6996	0
36.1444	-28.4656	-17.1132	1
40.1059	-29.1375	-16.2379	1
43.9227	-29.8986	-15.6266	1
47.3736	-30.3453	-15.0776	1
51.3749	-31.0685	-14.5053	1
31.8983	-42.0016	-14.8695	1
36.8009	-41.7969	-13.5024	1
42.101	-41.7505	-11.9729	1
47.3496	-41.7608	-10.3524	1
52.4764	-41.7373	-8.95234	1
-41.6389	-16.2702	-16.5819	1
-40.9338	-13.3998	-25.5267	0
-32.0445	-6.57507	-39.3199	0
-36.2707	-6.18762	-38.8037	0
-40.2001	-5.70237	-38.7831	0
-44.3271	-5.57824	-38.538	0
-39.1298	-24.9905	-24.4914	0
-43.2049	-24.7152	-24.6764	0
-47.2564	-24.3193	-24.9998	0
-51.2853	-24.091	-25.3109	0
-30.1889	-43.2069	-14.1941	1
-34.007	-44.4416	-14.3966	1
-37.9017	-45.6431	-14.6069	1
-41.7482	-46.8889	-14.8109	1
-45.7322	-48.0401	-15.3562	1
-49.456	-49.2626	-16.3007	1
-53.3997	-50.6112	-16.6246	1
-57.2687	-51.634	-16.8443	1
-61.1052	-52.8314	-17.0507	1
-64.9664	-53.9449	-17.2642	0
42.8483	-15.4316	-20.7805	1
-41.8849	-29.2396	-11.3447	0
-48.5333	-29.3095	-10.5221	0
-38.1085	-2.84138	-35.8547	1
-41.4232	-2.06076	-35.9761	0
-44.63	-1.15804	-36.2666	0
-47.7263	-0.365168	-36.0351	0
-50.954	0.599071	-36.252	0
-54.0715	1.53773	-36.578	0
-37.0822	-15.3279	-27.8875	1
-40.37	-15.0195	-27.9288	1
-43.557	-14.6673	-27.8652	1
-46.8542	-14.3602	-27.8209	1
-50.0288	-13.9896	-27.75	0
-53.4005	-13.5228	-27.9061	0
-56.5852	-13.098	-27.8928	0
-59.7832	-12.7446	-28.2136	0
-30.8585	-40.2398	-14.0107	1
-33.9054	-40.0968	-14.2761	1
-37.0127	-39.8846	-14.398	1
-40.3566	-39.7149	-14.8656	1
-43.6239	-39.6161	-14.8991	1
-46.8679	-39.5102	-15.2002	1
-50.3199	-39.4109	-15.5815	0
-53.3085	-39.4391	-15.8967	0
-56.7764	-39.2486	-16.3917	0
-60.1021	-39.1276	-16.7024	0
-63.1876	-38.9052	-16.7696	0
35.3141	-4.30392	-25.1023	1
32.2848	-20.8109	-26.825	1
35.4761	-21.1817	-26.8956	1
38.7236	-21.5146	-26.9	1
42.027	-21.8641	-26.9	1
45.2669	-22.1806	-26.9904	1
48.5359	-22.4285	-26.9718	1
51.7572	-22.8003	-26.9205	1
55.0551	-23.1649	-26.8192	0
58.3106	-23.4784	-26.8368	0
61.6745	-23.8164	-26.7893	0
-41.8849	-29.2396	-11.3447	0
-48.5333	-29.3095	-10.5221	0
-38.1085	-2.84138	-35.8547	1
-41.4232	-2.06076	-35.9761	0
-44.63	-1.15804	-36.2666	0
-47.7263	-0.365168	-36.0351	0
-50.954	0.599071	-36.252	0
-54.0715	1.53773	-36.578	0
-37.0822	-15.3279	-27.8875	1
-40.37	-15.0195	-27.9288	1
-43.557	-14.6673	-27.8652	0
-46.8542	-14.3602	-27.8209	0
-50.0288	-13.9896	-27.75	0
-53.4005	-13.5228	-27.9061	0
-56.5852	-13.098	-27.8928	0
-59.7832	-12.7446	-28.2136	0
-30.8585	-40.2398	-14.0107	1
-33.9054	-40.0968	-14.2761	1
-37.0127	-39.8846	-14.398	1
-40.3566	-39.7149	-14.8656	0
-43.6239	-39.6161	-14.8991	0
-46.8679	-39.5102	-15.2002	0
-50.3199	-39.4109	-15.5815	0
-53.3085	-39.4391	-15.8967	0
-56.7764	-39.2486	-16.3917	0
-60.1021	-39.1276	-16.7024	0
-63.1876	-38.9052	-16.7696	0
35.3141	-4.30392	-25.1023	0
32.2848	-20.8109	-26.825	1
35.4761	-21.1817	-26.8956	1
38.7236	-21.5146	-26.9	1
42.027	-21.8641	-26.9	1
45.2669	-22.1806	-26.9904	1
48.5359	-22.4285	-26.9718	1
51.7572	-22.8003	-26.9205	1
55.0551	-23.1649	-26.8192	0
58.3106	-23.4784	-26.8368	0
61.6745	-23.8164	-26.7893	0
40.401	-16.7765	-20.7521	1
45.7488	-17.0329	-20.4849	0
51.544	-17.912	-20.0144	0
45.1574	-15.1159	-23.9825	1
50.6916	-14.4144	-23.296	0
-48.0721	-35.971	-11.4038	0
-52.1288	-37.2097	-11.2099	0
-55.9863	-37.9528	-11.1637	0
-59.826	-38.8944	-11.2248	0
-63.8813	-39.9125	-11.3019	0
-56.1472	-33.4806	-21.7018	0
-59.9202	-33.5249	-21.2946	0
-63.4074	-33.5941	-21.5797	0
-17.9077	-51.2503	-3.72582	0
-21.9034	-51.346	-4.38243	1
-25.791	-51.3046	-5.12127	1
-29.7937	-51.4861	-5.92617	1
-34.3314	-50.8265	-6.75105	1
-36.3374	-14.5847	-16.7686	1
-40.0723	-14.6981	-16.5197	1
-43.886	-14.8502	-16.2571	1
-47.5754	-15.0289	-16.2566	1
-37.04	-31.1418	-15.3754	1
-42.1503	-32.7978	-16.2189	1
-47.2058	-34.5743	-17.1298	1
-52.2977	-36.3654	-18.1653	0
-57.2011	-38.0187	-19.2134	1
-34.1745	-4.62491	-29.3881	1
-38.1035	-4.48796	-29.3758	1
-41.8667	-4.4011	-29.1364	0
-45.7123	-4.32672	-28.9945	0
-49.3909	-4.27118	-28.9887	1
-53.0838	-4.1346	-28.6032	1
-56.9075	-4.05887	-28.5401	1
-60.7808	-3.99105	-28.5561	0
-37.7923	-27.5545	-21.6336	1
-41.6463	-28.469	-21.1383	1
-45.245	-29.2909	-20.7622	1
-49.1226	-30.2264	-20.4431	1
-52.7714	-30.9263	-20.0171	1
-56.3305	-31.9267	-19.7196	0
-60.169	-32.7671	-19.2591	1
35.6979	-13.5285	-19.7086	1
39.4731	-13.646	-19.6485	1
43.2776	-13.4997	-19.2308	1
41.3329	-30.2682	-16.7779	1
46.0824	-32.3849	-17.8858	1
50.9469	-34.4282	-19.015	1
55.8065	-36.5104	-19.9481	1
60.6973	-38.5561	-20.7527	1
65.5043	-40.7058	-21.869	1
29.6355	2.56998	-40.7357	1
32.8198	3.00816	-39.3125	0
36.3293	3.48348	-38.1471	0
39.8543	4.0032	-37.1904	0
43.2104	4.75111	-35.9614	0
35.8439	-3.87137	-34.0969	0
39.3818	-3.41696	-34.2268	0
43.2425	-3.17336	-34.495	0
47.099	-2.85227	-34.4741	0
50.9228	-2.54805	-34.7533	0
37.8126	-25.1275	-22.4093	1
41.6658	-25.8764	-22.2073	1
45.2686	-26.4851	-22.2296	1
49.0322	-27.1523	-22.0842	1
52.8273	-27.8418	-22.0454	1
56.4797	-28.4615	-21.9582	0
60.3673	-29.0602	-21.7527	0
-36.3374	-14.5847	-16.7686	1
-40.0723	-14.6981	-16.5197	1
-43.886	-14.8502	-16.2571	1
-47.5754	-15.0289	-16.2566	1
-37.04	-31.1418	-15.3754	1
-42.1503	-32.7978	-16.2189	1
-47.2058	-34.5743	-17.1298	0
-57.2011	-38.0187	-19.2134	1
-34.1745	-4.62491	-29.3881	1
-38.1035	-4.48796	-29.3758	1
-41.8667	-4.4011	-29.1364	0
-45.7123	-4.32672	-28.9945	0
-49.3909	-4.27118	-28.9887	1
-53.0838	-4.1346	-28.6032	0
-56.9075	-4.05887	-28.5401	0
-60.7808	-3.99105	-28.5561	0
-37.7923	-27.5545	-21.6336	1
-41.6463	-28.469	-21.1383	1
-45.245	-29.2909	-20.7622	1
-49.1226	-30.2264	-20.4431	0
-52.7714	-30.9263	-20.0171	1
-56.3305	-31.9267	-19.7196	0
-60.169	-32.7671	-19.2591	0
35.6979	-13.5285	-19.7086	1
39.4731	-13.646	-19.6485	1
43.2776	-13.4997	-19.2308	1
41.3329	-30.2682	-16.7779	1
46.0824	-32.3849	-17.8858	1
50.9469	-34.4282	-19.015	1
55.8065	-36.5104	-19.9481	1
60.6973	-38.5561	-20.7527	1
65.5043	-40.7058	-21.869	1
29.6355	2.56998	-40.7357	1
32.8198	3.00816	-39.3125	1
36.3293	3.48348	-38.1471	1
39.8543	4.0032	-37.1904	0
43.2104	4.75111	-35.9614	0
35.8439	-3.87137	-34.0969	0
39.3818	-3.41696	-34.2268	1
43.2425	-3.17336	-34.495	0
47.099	-2.85227	-34.4741	0
50.9228	-2.54805	-34.7533	0
37.8126	-25.1275	-22.4093	1
41.6658	-25.8764	-22.2073	1
45.2686	-26.4851	-22.2296	1
49.0322	-27.1523	-22.0842	1
52.8273	-27.8418	-22.0454	1
56.4797	-28.4615	-21.9582	0
60.3673	-29.0602	-21.7527	0
30.4273	11.045	-31.3	0
24.4132	-4.83151	-43.7034	0
28.0633	-5.09306	-42.9848	0
31.7135	-5.35466	-42.2663	0
35.3637	-5.61621	-41.5477	0
39.0138	-5.8778	-40.8292	0
42.6639	-6.13945	-40.1105	0
46.3141	-6.40109	-39.3921	0
49.9643	-6.66265	-38.6735	0
53.6144	-6.92424	-37.955	0
33.3407	-29.695	-19.5012	1
36.9808	-30.13	-18.8227	1
44.261	-30.9998	-17.4657	0
47.9012	-31.4348	-16.7872	1
51.5413	-31.8697	-16.1086	1
30.4273	11.045	-31.3	0
24.4132	-4.83151	-43.7034	0
28.0633	-5.09306	-42.9848	0
31.7135	-5.35466	-42.2663	0
35.3637	-5.61621	-41.5477	0
39.0138	-5.8778	-40.8292	0
42.6639	-6.13945	-40.1105	0
46.3141	-6.40109	-39.3921	0
49.9643	-6.66265	-38.6735	0
53.6144	-6.92424	-37.955	0
33.3407	-29.695	-19.5012	1
36.9808	-30.13	-18.8227	1
40.621	-30.5648	-18.1442	1
44.261	-30.9998	-17.4657	1
47.9012	-31.4348	-16.7872	1
51.5413	-31.8697	-16.1086	1
55.1814	-32.3047	-15.4301	0
-38.5443	-15.9476	-20.4825	1
25.9436	-43.4596	-15.7683	1
30.2168	-43.1469	-15.6315	1
34.7656	-42.8124	-15.4859	1
-36.3933	-19.6748	-19.9682	1
-51.3417	-20.1224	-19.9629	0
-55.0788	-20.2344	-19.9617	0
-58.8158	-20.3463	-19.9605	0
55.8946	-16.6984	-20.871	0
-33.6444	4.97196	-37.57	0
37.0278	6.92174	-39.0889	0
-35.4659	-14.158	-33.3336	1
-39.2015	-14.1816	-33.2522	0
-42.9373	-14.2053	-33.1708	0
-46.673	-14.2289	-33.0895	0
-50.4086	-14.2525	-33.0081	0
-54.1444	-14.2761	-32.9265	0
-57.8801	-14.2998	-32.8451	0
31.9691	-12.1694	-34.241	1
35.6675	-11.972	-33.8122	1
39.3657	-11.7745	-33.3834	1
43.064	-11.5772	-32.9546	1
46.7624	-11.3797	-32.5259	0
50.4606	-11.1823	-32.097	0
26.698	-44.2953	-15.5837	1
30.9704	-44.0929	-15.5718	1
35.2428	-43.8906	-15.5598	1
60.8775	-42.6764	-15.4883	0
65.1499	-42.4741	-15.4764	0
-36.3933	-19.6748	-19.9682	1
-51.3417	-20.1224	-19.9629	0
-55.0788	-20.2344	-19.9617	0
-58.8158	-20.3463	-19.9605	0
55.8946	-16.6984	-20.871	0
-33.6444	4.97196	-37.57	0
37.0278	6.92174	-39.0889	0
-35.4659	-14.158	-33.3336	1
-39.2015	-14.1816	-33.2522	0
-42.9373	-14.2053	-33.1708	1
-46.673	-14.2289	-33.0895	1
-50.4086	-14.2525	-33.0081	0
-54.1444	-14.2761	-32.9265	0
-57.8801	-14.2998	-32.8451	0
31.9691	-12.1694	-34.241	1
35.6675	-11.972	-33.8122	1
39.3657	-11.7745	-33.3834	0
43.064	-11.5772	-32.9546	1
46.7624	-11.3797	-32.5259	0
50.4606	-11.1823	-32.097	0
26.698	-44.2953	-15.5837	1
30.9704	-44.0929	-15.5718	1
35.2428	-43.8906	-15.5598	1
60.8775	-42.6764	-15.4883	0
65.1499	-42.4741	-15.4764	0
-39.2668	-18.9531	-16.3229	0
38.8491	-21.2278	-19.2088	0
42.6206	-21.2708	-19.1385	0
-31.2391	-13.4484	-37.5464	1
-35.0078	-13.2799	-37.4865	0
-38.7764	-13.1114	-37.4264	0
-42.5451	-12.9429	-37.3663	0
-46.3138	-12.7743	-37.3064	0
-50.0825	-12.6058	-37.2463	0
-53.8511	-12.4373	-37.1862	0
-57.6198	-12.2687	-37.1263	0
-29.3309	-32.9241	-24.2209	1
-33.0925	-32.724	-24.3779	0
-36.8542	-32.5239	-24.5348	0
-40.6157	-32.3239	-24.6918	1
-35.3791	-49.396	-13.6247	1
-19.6173	-17.0352	-17.7143	0
-23.6439	-16.865	-17.4434	0
-27.5729	-16.4883	-16.8574	0
-31.4675	-16.1262	-16.0894	0
-35.1802	-15.8404	-16.0358	0
33.3497	-15.723	-19.7547	0
30.1253	-16.2475	-21.6355	0
36.3254	-16.0914	-22.1206	0
-27.64	-17.3834	-21.3056	0
-33.1903	-17.3595	-19.9368	0
-26.7951	-16.6467	-20.2617	0
-32.1942	-18.0378	-19.8948	0
-26.7951	-16.6467	-20.2617	0
-32.1942	-18.0378	-19.8948	0
-19.9103	-9.53549	-23.2783	1
-22.267	-11.1665	-22.8664	1
-25.4714	-12.7444	-22.3921	1
-28.5266	-14.1198	-21.8041	0
-31.9489	-15.7619	-21.6377	1
18.9903	-10.7095	-25.2718	1
21.84	-11.5982	-25.2114	1
26.0519	-12.4314	-25.0026	1
29.8085	-13.355	-24.5536	1
33.4853	-14.0646	-24.4782	1
37.5678	-14.8439	-24.0754	1
-19.9103	-9.53549	-23.2783	0
-22.267	-11.1665	-22.8664	1
-25.4714	-12.7444	-22.3921	1
-28.5266	-14.1198	-21.8041	0
-31.9489	-15.7619	-21.6377	0
18.9903	-10.7095	-25.2718	1
21.84	-11.5982	-25.2114	0
26.0519	-12.4314	-25.0026	1
29.8085	-13.355	-24.5536	1
33.4853	-14.0646	-24.4782	1
37.5678	-14.8439	-24.0754	1
-15.5584	-13.553	-23.3039	1
-19.3315	-13.2461	-24.0691	1
-23.285	-12.9133	-24.5488	1
-26.917	-12.6183	-25.2968	1
-30.7254	-11.995	-25.9239	0
13.6565	-6.41667	-25.0152	0
20.2754	-10.6186	-20.5699	1
23.193	-10.7365	-20.208	1
27.3013	-11.2512	-20.9059	1
30.82	-11.8267	-21.1859	1
-15.5584	-13.553	-23.3039	1
-19.3315	-13.2461	-24.0691	1
-23.285	-12.9133	-24.5488	1
-26.917	-12.6183	-25.2968	1
-30.7254	-11.995	-25.9239	0
13.6565	-6.41667	-25.0152	0
20.2754	-10.6186	-20.5699	1
23.193	-10.7365	-20.208	1
27.3013	-11.2512	-20.9059	0
30.82	-11.8267	-21.1859	0
24.6718	-16.6907	-22.316	0
28.5672	-16.2716	-21.6978	0
32.864	-15.8047	-21.3087	0
37.1486	-15.4017	-20.6607	0
-10.7341	-12.7471	-22.744	0
-13.842	-12.5175	-22.9494	0
-18.0215	-12.2689	-23.0209	0
-22.3206	-12.1449	-23.1342	0
-26.0856	-11.7446	-23.2017	0
-30.6403	-11.5454	-22.2711	0
-34.8204	-11.2717	-22.5583	0
-27.8622	-15.1694	-29.5285	0
24.6718	-16.6907	-22.316	0
28.5672	-16.2716	-21.6978	0
32.864	-15.8047	-21.3087	0
37.1486	-15.4017	-20.6607	0
-10.7341	-12.7471	-22.744	0
-13.842	-12.5175	-22.9494	0
-18.0215	-12.2689	-23.0209	0
-22.3206	-12.1449	-23.1342	0
-26.0856	-11.7446	-23.2017	0
-30.6403	-11.5454	-22.2711	0
-34.8204	-11.2717	-22.5583	0
-27.8622	-15.1694	-29.5285	0
-14.8804	-11.1991	-16.8043	0
-17.9434	-11.6714	-16.851	0
-21.3027	-12.4282	-16.9917	0
-24.5974	-13.0923	-16.8521	0
24.8435	-14.2065	-19.2051	1
29.6574	-14.1034	-19.1435	0
-14.8804	-11.1991	-16.8043	0
-17.9434	-11.6714	-16.851	0
-21.3027	-12.4282	-16.9917	0
-24.5974	-13.0923	-16.8521	0
24.8435	-14.2065	-19.2051	1
29.6574	-14.1034	-19.1435	0
19.6939	-15.7052	-19.9996	0
23.6076	-16.0602	-20.2749	0
27.4248	-16.0974	-20.3501	0
31.316	-16.2306	-20.4128	0
35.7277	-16.9412	-21.5035	0
39.3495	-17.1481	-21.5496	0
-25.8044	-17.3279	-17.9406	0
-31.4348	-18.3338	-17.6731	0
19.6939	-15.7052	-19.9996	0
23.6076	-16.0602	-20.2749	0
27.4248	-16.0974	-20.3501	0
31.316	-16.2306	-20.4128	0
35.7277	-16.9412	-21.5035	0
39.3495	-17.1481	-21.5496	0
-25.8044	-17.3279	-17.9406	0
-31.4348	-18.3338	-17.6731	0
-28.0587	-12.9025	-17.7985	1
-31.3733	-14.331	-18.5249	1
-34.4687	-15.254	-18.8324	1
29.1807	-14.3174	-24.4369	1
33.9216	-15.5596	-24.3529	1
24.1442	-12.945	-20.9812	1
29.5494	-13.4235	-20.7289	1
35.0322	-14.0838	-20.1856	1
-18.9695	-15.1473	-20.4775	1
-22.5605	-15.25	-19.7779	1
-26.6119	-15.6176	-18.9461	1
-30.3562	-15.8105	-18.2794	1
-33.8708	-15.7807	-17.8011	0
-17.2038	-13.1481	-23.4977	0
-21.0372	-13.3361	-23.7679	0
-25.0255	-13.3185	-24.0626	0
-29.0645	-13.3953	-24.4296	0
31.4262	-15.1933	-21.1395	1
-19.5763	-13.6983	-18.9176	0
-22.8747	-13.4971	-18.9132	0
-26.0965	-13.5811	-18.6503	0
-29.332	-13.4868	-18.6848	0
-27.3793	-16.7168	-27.2349	0
-30.6007	-16.2977	-27.4975	0
25.5319	-13.441	-19.9398	0
30.2528	-14.3247	-18.949	0
-19.5763	-13.6983	-18.9176	0
-22.8747	-13.4971	-18.9132	1
-26.0965	-13.5811	-18.6503	0
-29.332	-13.4868	-18.6848	0
-27.3793	-16.7168	-27.2349	0
-30.6007	-16.2977	-27.4975	0
25.5319	-13.441	-19.9398	0
30.2528	-14.3247	-18.949	0
29.4517	-15.7337	-21.3858	0
33.5923	-15.7303	-24.4073	1
-22.1688	-16.9024	-21.2043	0
-26.1715	-16.5166	-21.383	0
-30.1764	-16.3376	-21.7789	0
-34.0514	-16.4174	-21.7297	0
-38.1604	-16.1554	-22.2227	0
-17.4096	-13.2996	-17.2719	1
-21.1343	-13.7691	-16.9978	1
-24.9323	-14.1094	-17.0728	1
-28.7351	-14.3595	-17.076	1
-32.4859	-14.406	-16.9526	0
17.0777	-13.9763	-21.4126	0
20.802	-13.9839	-20.9572	0
24.5007	-13.7459	-20.8547	0
28.2907	-13.7532	-20.3059	0
31.9485	-13.7793	-20.2491	0
-17.4096	-13.2996	-17.2719	0
-21.1343	-13.7691	-16.9978	0
-24.9323	-14.1094	-17.0728	0
-28.7351	-14.3595	-17.076	0
-32.4859	-14.406	-16.9526	0
17.0777	-13.9763	-21.4126	0
20.802	-13.9839	-20.9572	0
24.5007	-13.7459	-20.8547	0
28.2907	-13.7532	-20.3059	0
31.9485	-13.7793	-20.2491	0
26.4257	-15.4784	-19.2269	0
30.6673	-15.3967	-18.909	0
34.9089	-15.3148	-18.5912	0
26.4257	-15.4784	-19.2269	0
30.6673	-15.3967	-18.909	0
34.9089	-15.3148	-18.5912	0
21.821	-18.6444	-21.0403	0
25.7482	-18.9098	-20.8898	0
29.6755	-19.1752	-20.7393	0
33.6028	-19.4407	-20.5889	0
37.5301	-19.7061	-20.4384	0
41.4573	-19.9716	-20.2879	0
-18.9493	-17.7273	-19.7063	1
-22.8683	-17.3714	-19.8616	1
-26.7873	-17.0154	-20.0168	1
-30.7063	-16.6595	-20.172	1
-34.6253	-16.3035	-20.3273	1
-17.7077	-19.115	-19.9747	1
-21.4449	-19.227	-19.9735	1
-25.182	-19.339	-19.9721	0
-32.6561	-19.5628	-19.9694	1
21.6856	-18.2865	-20.1206	0
25.9618	-18.0879	-20.2142	0
30.2379	-17.8894	-20.3081	0
-17.7077	-19.115	-19.9747	1
-21.4449	-19.227	-19.9735	1
-25.182	-19.339	-19.9721	0
-32.6561	-19.5628	-19.9694	0
21.6856	-18.2865	-20.1206	0
25.9618	-18.0879	-20.2142	0
30.2379	-17.8894	-20.3081	0
-20.4181	-18.9509	-17.6867	0
-24.1878	-18.9513	-17.4139	0
-27.9576	-18.9518	-17.1412	0
-31.7274	-18.9522	-16.8683	0
-35.4971	-18.9528	-16.5956	0
23.7631	-21.0556	-19.4905	0
27.5346	-21.0985	-19.4201	0
31.3061	-21.1416	-19.3496	0
35.0776	-21.1847	-19.2793	0
-27.5604	-0.425623	-20.3495	0
-16.0177	-7.04165	-21.5322	0
-19.4602	-6.9191	-20.3179	0
-23.1097	-6.58055	-19.1689	0
-26.996	-6.16657	-17.3626	0
-30.5495	-5.96449	-16.0815	0
31.3343	0.0887219	-17.2205	1
30.0676	-4.33422	-20.9912	0
15.9045	-6.64367	-21.7493	0
19.1664	-6.34614	-21.4886	0
23.1595	-5.9166	-21.1408	0
27.1486	-5.61714	-20.5028	1
30.8517	-4.90462	-20.5092	1
34.6559	-4.33025	-19.9041	1
-16.7277	-5.18755	-25.181	0
-20.8101	-5.06651	-24.3045	0
-24.4905	-4.98799	-24.1456	0
-28.4814	-4.82523	-22.9178	1
-32.3783	-4.73755	-22.633	1
20.8201	-6.15943	-29.6097	0
24.8326	-6.08339	-29.7516	0
28.6601	-6.01081	-29.8869	1
-23.6799	-3.28182	-19.687	0
-29.4655	-3.89006	-18.6269	0
-34.9937	-4.61416	-17.458	0
19.9813	-5.31412	-16.3171	0
23.1558	-5.87533	-16.5263	0
27.0411	-6.46746	-16.8921	0
30.915	-6.98449	-17.4069	0
34.5596	-7.5735	-18.2223	0
-23.6799	-3.28182	-19.687	0
-29.4655	-3.89006	-18.6269	0
-34.9937	-4.61416	-17.458	0
19.9813	-5.31412	-16.3171	1
23.1558	-5.87533	-16.5263	0
27.0411	-6.46746	-16.8921	0
30.915	-6.98449	-17.4069	1
34.5596	-7.5735	-18.2223	0
-16.2985	-3.03167	-20.9811	0
-19.9334	-3.58753	-20.3568	0
-23.4712	-4.17042	-19.0495	1
-27.0226	-4.63192	-18.1892	1
13.7337	-3.6832	-22.7217	0
17.7612	-3.5751	-22.1611	1
21.2962	-3.60055	-22.1321	1
24.7454	-3.67123	-22.2852	1
28.4257	-3.863	-22.215	1
-16.2985	-3.03167	-20.9811	0
-19.9334	-3.58753	-20.3568	0
-23.4712	-4.17042	-19.0495	1
-27.0226	-4.63192	-18.1892	0
13.7337	-3.6832	-22.7217	1
17.7612	-3.5751	-22.1611	1
21.2962	-3.60055	-22.1321	1
24.7454	-3.67123	-22.2852	1
28.4257	-3.863	-22.215	1
-19.8576	-7.44572	-14.3752	0
-25.1937	-7.88332	-12.8053	1
-30.7387	-8.22	-11.2149	1
-17.7655	-7.97659	-17.4078	0
-21.5271	-7.09678	-17.3406	0
-25.6263	-6.61492	-17.8294	0
-29.4423	-6.15693	-18.2838	0
-33.3733	-6.0545	-18.3432	1
16.7732	-5.49129	-23.5615	1
20.4351	-4.61677	-22.185	0
23.7717	-4.30656	-21.3242	0
27.4335	-3.43204	-19.9477	1
31.0771	-2.551	-18.43	1
-17.7655	-7.97659	-17.4078	0
-21.5271	-7.09678	-17.3406	0
-25.6263	-6.61492	-17.8294	0
-29.4423	-6.15693	-18.2838	0
-33.3733	-6.0545	-18.3432	1
16.7732	-5.49129	-23.5615	1
20.4351	-4.61677	-22.185	0
23.7717	-4.30656	-21.3242	0
27.4335	-3.43204	-19.9477	1
31.0771	-2.551	-18.43	1
22.9682	-10.9352	-17.3001	0
27.1833	-10.3245	-18.0079	0
31.5945	-10.5062	-17.6713	0
-14.7577	-9.15817	-22.2127	0
-18.7169	-8.46528	-22.3492	0
-22.8162	-7.81871	-22.958	0
-26.9332	-7.35555	-23.4291	0
-31.1057	-6.57196	-23.5563	0
22.9682	-10.9352	-17.3001	0
27.1833	-10.3245	-18.0079	0
31.5945	-10.5062	-17.6713	0
-14.7577	-9.15817	-22.2127	0
-18.7169	-8.46528	-22.3492	0
-22.8162	-7.81871	-22.958	0
-26.9332	-7.35555	-23.4291	0
-31.1057	-6.57196	-23.5563	0
-10.28	-4.5749	-18.7322	0
-14.0909	-4.0024	-19.2604	1
-17.5147	-4.16712	-18.856	0
-21.188	-3.96869	-18.7601	0
-25.0539	-3.81948	-18.7205	1
-28.4128	-3.43003	-18.2975	1
17.991	-2.09057	-21.2169	0
23.2216	-2.1124	-21.4035	0
28.3262	-2.43363	-21.9554	1
33.5688	-2.87671	-21.8935	1
-10.28	-4.5749	-18.7322	0
-14.0909	-4.0024	-19.2604	1
-17.5147	-4.16712	-18.856	1
-21.188	-3.96869	-18.7601	1
-25.0539	-3.81948	-18.7205	1
-28.4128	-3.43003	-18.2975	1
17.991	-2.09057	-21.2169	1
23.2216	-2.1124	-21.4035	0
28.3262	-2.43363	-21.9554	1
33.5688	-2.87671	-21.8935	1
16.4557	-2.46388	-19.9254	0
19.5473	-2.64378	-19.9642	0
23.5505	-2.84843	-18.9164	0
27.6594	-3.35975	-18.9279	0
31.262	-3.65687	-18.9602	1
34.9609	-4.0976	-18.9734	1
-24.6302	-4.79844	-19.8143	0
-30.1612	-5.04534	-19.6609	1
-35.7611	-5.43451	-19.4851	1
16.4557	-2.46388	-19.9254	0
19.5473	-2.64378	-19.9642	0
23.5505	-2.84843	-18.9164	0
27.6594	-3.35975	-18.9279	0
31.262	-3.65687	-18.9602	1
34.9609	-4.0976	-18.9734	1
-24.6302	-4.79844	-19.8143	0
-30.1612	-5.04534	-19.6609	1
-35.7611	-5.43451	-19.4851	1
-15.1595	-3.59931	-21.825	0
-18.4277	-2.93832	-21.0724	1
-21.5548	-2.22373	-20.4145	1
-25.0468	-1.58918	-19.7772	1
-28.7015	-0.896112	-19.125	1
-32.3596	-0.231086	-18.2136	1
-21.4927	-11.122	-16.7728	0
19.8909	-2.60721	-22.7595	0
23.371	-2.25683	-21.6184	0
26.8961	-2.06362	-20.421	0
30.4086	-2.16063	-19.2307	0
33.768	-2.04591	-18.3571	1
14.3327	-5.83226	-19.0255	1
17.8932	-5.96012	-18.7859	1
21.7526	-6.25374	-18.5031	1
25.556	-6.4655	-18.1073	1
29.245	-6.62751	-17.9094	1
33.1387	-6.66553	-17.8233	1
36.9947	-6.74729	-17.4817	1
-12.6429	-6.82353	-23.5639	0
-16.4769	-6.27978	-23.9725	0
-20.3505	-5.75509	-24.6764	0
-24.3504	-5.20902	-25.2441	0
-28.3756	-4.81603	-26.0424	1
-31.8669	-3.89966	-26.3577	1
21.4216	-3.20242	-24.0533	1
26.885	-3.6582	-24.6169	1
32.4479	-3.81285	-24.6767	1
-18.6203	-7.304	-19.0305	1
-21.8426	-6.78778	-18.8195	0
-25.0815	-6.38118	-18.8167	0
-28.3462	-5.86307	-18.6121	1
-31.587	-5.51483	-18.5511	0
-34.8916	-4.93242	-18.4034	1
21.3718	-5.33678	-23.4422	0
26.0298	-4.86038	-24.1276	1
30.9675	-4.46643	-24.7539	1
-18.6203	-7.304	-19.0305	1
-21.8426	-6.78778	-18.8195	0
-25.0815	-6.38118	-18.8167	0
-28.3462	-5.86307	-18.6121	1
-31.587	-5.51483	-18.5511	0
-34.8916	-4.93242	-18.4034	1
21.3718	-5.33678	-23.4422	0
26.0298	-4.86038	-24.1276	0
30.9675	-4.46643	-24.7539	0
24.6113	-5.35275	-20.5962	0
29.7043	-4.57869	-21.2315	0
35.2732	-4.41192	-21.5329	0
23.8388	-1.28245	-22.8037	1
29.2892	-1.09239	-23.3252	1
35.1588	-0.88772	-23.8868	1
-18.6837	-0.480495	-26.4354	0
-23.28	-0.640771	-25.9957	0
-27.4911	-0.611003	-25.9723	0
-35.2338	-0.558686	-26.0187	0
-15.5958	-7.12497	-15.3595	0
-19.4734	-7.15295	-15.0733	0
-23.1515	-7.05324	-14.7358	1
-26.9061	-7.04365	-14.6324	1
-30.8525	-6.8685	-14.4889	1
13.1864	-5.37731	-19.8174	0
16.8317	-4.99241	-19.733	0
20.7388	-4.43917	-19.4724	0
24.6121	-3.8742	-19.5142	1
28.1587	-3.32376	-19.6346	1
32.0807	-2.68303	-19.5472	1
-15.5958	-7.12497	-15.3595	0
-19.4734	-7.15295	-15.0733	0
-23.1515	-7.05324	-14.7358	1
-26.9061	-7.04365	-14.6324	1
-30.8525	-6.8685	-14.4889	1
13.1864	-5.37731	-19.8174	0
16.8317	-4.99241	-19.733	0
20.7388	-4.43917	-19.4724	0
24.6121	-3.8742	-19.5142	1
28.1587	-3.32376	-19.6346	1
32.0807	-2.68303	-19.5472	1
18.2875	-0.783163	-19.6459	0
22.0122	-0.837626	-19.6613	0
25.7367	-0.892023	-19.6769	0
29.4614	-0.946389	-19.6924	0
33.1859	-1.00084	-19.7079	0
36.9106	-1.05526	-19.7235	0
30.2785	0.452924	-13.5679	0
18.2875	-0.783163	-19.6459	0
22.0122	-0.837626	-19.6613	0
25.7367	-0.892023	-19.6769	0
29.4614	-0.946389	-19.6924	0
33.1859	-1.00084	-19.7079	1
36.9106	-1.05526	-19.7235	0
30.2785	0.452924	-13.5679	0
22.9821	-4.24342	-19.069	0
27.5883	-4.09297	-18.9452	0
32.0327	-3.98621	-18.9153	0
-12.4885	-8.82425	-21.4689	0
-16.2265	-8.96641	-21.0965	1
-19.9646	-9.10852	-20.7239	0
-23.7027	-9.25066	-20.3515	0
-27.4408	-9.39277	-19.9789	1
-31.1789	-9.53493	-19.6066	1
16.9281	-6.916	-20.2134	1
20.6703	-6.70588	-20.3043	0
24.4126	-6.49587	-20.3953	0
28.1548	-6.28573	-20.4862	0
31.8971	-6.07572	-20.5772	1
-12.4885	-8.82425	-21.4689	0
-16.2265	-8.96641	-21.0965	0
-19.9646	-9.10852	-20.7239	0
-23.7027	-9.25066	-20.3515	0
-27.4408	-9.39277	-19.9789	0
-31.1789	-9.53493	-19.6066	1
16.9281	-6.916	-20.2134	0
20.6703	-6.70588	-20.3043	0
24.4126	-6.49587	-20.3953	0
28.1548	-6.28573	-20.4862	0
31.8971	-6.07572	-20.5772	1
-16.9817	-6.4934	-19.5162	0
-21.2921	-6.41455	-19.5655	0
-25.6025	-6.3356	-19.615	0
15.1742	-6.57198	-20.4916	0
18.9479	-6.56676	-20.6409	0
22.7216	-6.56154	-20.7901	0
26.4951	-6.55632	-20.9394	1
30.2689	-6.5511	-21.0887	0
34.0426	-6.54586	-21.2378	0
-21.8756	-32.7786	-12.4568	0
-25.3746	-33.8432	-13.1674	0
24.783	-27.7083	-13.1671	0
27.9738	-29.3625	-12.9788	0
31.9224	-30.7523	-12.8551	0
35.7783	-32.0375	-12.5884	0
39.2764	-33.2412	-11.6584	1
25.9678	-23.5305	-12.368	1
29.0062	-23.9176	-12.5617	0
32.9026	-24.6084	-12.6825	1
36.9464	-25.1487	-12.5847	1
40.7362	-25.7672	-12.7037	1
-22.816	-28.8923	-12.8044	0
-26.3091	-29.7755	-12.9894	0
-29.8164	-30.7916	-12.8603	0
-22.816	-28.8923	-12.8044	0
-26.3091	-29.7755	-12.9894	0
-29.8164	-30.7916	-12.8603	0
-26.6934	-25.5231	-16.7967	1
-31.5157	-27.4521	-16.6851	1
28.8344	-25.0691	-16.7842	1
32.0867	-26.9815	-16.7097	1
35.4032	-28.332	-16.7399	1
-26.6934	-25.5231	-16.7967	0
-31.5157	-27.4521	-16.6851	1
28.8344	-25.0691	-16.7842	1
32.0867	-26.9815	-16.7097	1
35.4032	-28.332	-16.7399	1
-23.5067	-27.358	-10.4409	1
-29.4235	-27.1656	-11.2868	0
-34.9223	-26.9523	-11.2468	0
-24.2977	-23.6926	-24.6518	0
-27.9901	-23.2542	-25.0918	1
-23.5067	-27.358	-10.4409	1
-29.4235	-27.1656	-11.2868	0
-34.9223	-26.9523	-11.2468	0
-24.2977	-23.6926	-24.6518	0
-27.9901	-23.2542	-25.0918	0
25.5102	-24.1934	-16.0478	0
29.8967	-24.5028	-15.1935	0
33.6623	-24.0784	-14.5851	0
38.0796	-24.2282	-14.3779	0
42.0645	-24.5853	-13.2944	0
27.6823	-29.555	-15.0506	0
31.5848	-30.6697	-14.3956	0
35.5482	-31.7021	-13.2451	0
39.2983	-31.9209	-12.6991	0
-26.7664	-24.5947	-15.0437	0
-30.6772	-24.6995	-14.2685	0
-34.4402	-24.5976	-14.3409	1
-38.5605	-24.6672	-13.6889	0
-23.783	-29.3188	-14.8658	0
-27.2793	-30.0789	-14.1426	0
-31.5111	-30.7291	-13.7978	1
-35.3863	-30.6492	-13.7714	0
25.5102	-24.1934	-16.0478	0
29.8967	-24.5028	-15.1935	0
33.6623	-24.0784	-14.5851	0
38.0796	-24.2282	-14.3779	0
42.0645	-24.5853	-13.2944	0
27.6823	-29.555	-15.0506	0
31.5848	-30.6697	-14.3956	0
35.5482	-31.7021	-13.2451	0
39.2983	-31.9209	-12.6991	0
-26.7664	-24.5947	-15.0437	0
-30.6772	-24.6995	-14.2685	0
-34.4402	-24.5976	-14.3409	0
-38.5605	-24.6672	-13.6889	0
-23.783	-29.3188	-14.8658	0
-27.2793	-30.0789	-14.1426	0
-31.5111	-30.7291	-13.7978	0
-35.3863	-30.6492	-13.7714	0
-14.7	-27.7545	-11.9982	0
-18.7596	-27.9954	-11.2953	0
-22.813	-28.4427	-10.8186	1
-26.6931	-28.8825	-10.6079	0
-30.9437	-28.9961	-10.5524	1
-34.7639	-29.7309	-10.1275	1
29.152	-30.3118	-13.7526	0
32.9126	-30.5777	-13.2271	0
36.4833	-30.5831	-13.6952	0
-14.7	-27.7545	-11.9982	1
-18.7596	-27.9954	-11.2953	1
-22.813	-28.4427	-10.8186	1
-26.6931	-28.8825	-10.6079	0
-30.9437	-28.9961	-10.5524	1
-34.7639	-29.7309	-10.1275	1
29.152	-30.3118	-13.7526	1
32.9126	-30.5777	-13.2271	0
36.4833	-30.5831	-13.6952	0
23.2475	-27.5683	-14.1599	0
26.9654	-27.6213	-14.2307	0
30.6881	-27.9342	-15.3655	0
35.0257	-27.9962	-15.4481	0
38.7618	-28.0376	-16.6233	0
23.2475	-27.5683	-14.1599	0
26.9654	-27.6213	-14.2307	0
30.6881	-27.9342	-15.3655	0
35.0257	-27.9962	-15.4481	0
38.7618	-28.0376	-16.6233	0
-30.6295	-31.3904	-14.8033	1
-34.0853	-30.7637	-12.7781	1
28.829	-25.8703	-8.05919	1
32.3888	-26.1021	-8.48927	1
36.2565	-26.4269	-8.66076	1
28.8085	-27.5885	-18.2097	1
-23.2333	-28.3727	-15.0543	0
-27.397	-28.2805	-14.9374	0
-31.5964	-28.2959	-14.8196	0
-35.5742	-28.105	-14.3578	0
-39.4811	-27.9629	-14.2727	0
-22.6053	-29.9272	-14.6713	0
-25.8687	-30.016	-14.0647	0
-29.1772	-30.089	-13.5951	0
-32.2345	-29.8228	-12.9213	0
-22.6053	-29.9272	-14.6713	0
-25.8687	-30.016	-14.0647	0
-29.1772	-30.089	-13.5951	0
-32.2345	-29.8228	-12.9213	0
-20.6936	-29.9524	-12.7591	0
-24.5406	-31.0639	-12.3923	0
-28.4409	-31.8972	-12.3891	0
-32.4035	-32.688	-12.3562	1
-26.8887	-27.6928	-13.7751	0
31.2806	-26.3283	-15.2767	0
-26.8887	-27.6928	-13.7751	0
31.2806	-26.3283	-15.2767	0
22.745	-29.3355	-9.41482	0
26.4626	-29.1519	-9.38546	0
30.1802	-28.9685	-9.35591	0
33.8979	-28.785	-9.32652	0
37.6155	-28.6015	-9.29701	0
22.745	-29.3355	-9.41482	1
26.4626	-29.1519	-9.38546	0
30.1802	-28.9685	-9.35591	0
33.8979	-28.785	-9.32652	0
37.6155	-28.6015	-9.29701	0
26.6165	-28.4234	-15.7172	0
30.5273	-28.8034	-15.4633	0
34.4382	-29.1834	-15.2093	0
38.349	-29.5634	-14.9554	0
42.2599	-29.9433	-14.7013	0
23.066	-30.3345	-15.8855	0
26.7323	-30.5691	-15.4802	0
30.3987	-30.8037	-15.0748	0
34.0651	-31.0383	-14.6695	0
37.7314	-31.273	-14.2641	1
23.066	-30.3345	-15.8855	1
26.7323	-30.5691	-15.4802	0
30.3987	-30.8037	-15.0748	0
34.0651	-31.0383	-14.6695	1
37.7314	-31.273	-14.2641	1
-20.5872	-28.9327	-13.5717	0
-24.2905	-29.6821	-13.2993	0
-27.9939	-30.4315	-13.0271	0
-35.4006	-31.9304	-12.4824	0

## Sheet: Figure1C
MeanVTC	SDVTC	MeanMTL	SDMTL	MeanPFC	SDPFC	MeanSTG	SDSTG	MeanMTG	SDMTG	ts
1.00961	0.00125908	1.00541	0.000661566	1.002	0.000921617	0.999125	0.000932514	1.00147	0.000860209	-0.4245
1.00762	0.00104774	1.00427	0.000633529	1.00109	0.000895868	0.998219	0.000858217	1.001	0.000823338	-0.4045
1.00591	0.000853958	1.00382	0.000639381	1.00055	0.000806181	0.99929	0.000835435	1.00099	0.000752429	-0.3845
1.0043	0.000658037	1.00327	0.000621089	1.0001	0.000764226	0.999988	0.000825812	1.0009	0.000749913	-0.3645
1.00273	0.00048664	1.00293	0.000613383	0.999802	0.000770401	1.00006	0.000911527	1.00107	0.000744378	-0.3445
1.00139	0.000380532	1.00289	0.000616855	1.00009	0.000818055	1.00126	0.00104156	1.00185	0.000699619	-0.3245
1.00031	0.000383054	1.00241	0.000621651	0.999948	0.00088864	1.00268	0.00121145	1.00176	0.000700971	-0.3045
0.999039	0.000437379	1.00138	0.000621309	1.00032	0.000871976	1.00316	0.00130045	1.00131	0.000725872	-0.2845
0.998132	0.000518889	1.00079	0.000636221	1.00001	0.000920768	1.00382	0.00139031	1.00074	0.000727719	-0.2645
0.997343	0.000611505	0.999988	0.000638102	0.999766	0.000963537	1.00374	0.00134709	1.00026	0.000790192	-0.2445
0.996621	0.000692087	0.999176	0.00059916	0.99996	0.000888604	1.00281	0.00115403	0.999758	0.000846855	-0.2245
0.995739	0.000756915	0.998407	0.00055994	0.999381	0.00078876	1.00167	0.00104277	0.999355	0.000906484	-0.2045
0.995258	0.000802927	0.997261	0.000558316	0.998396	0.000701625	1.0015	0.000907337	0.99874	0.000885245	-0.1845
0.994432	0.000825249	0.996305	0.000556824	0.997354	0.000724942	1.0006	0.000778687	0.997992	0.000775078	-0.1645
0.993621	0.00084449	0.995577	0.000565504	0.997152	0.000774371	0.999321	0.000883289	0.997631	0.000732876	-0.1445
0.993091	0.000856922	0.995129	0.000609683	0.997053	0.000787031	0.998595	0.00107648	0.99802	0.00070054	-0.1245
0.992735	0.000854255	0.994602	0.000668586	0.99828	0.000891454	0.997977	0.00129123	0.998287	0.000716392	-0.1045
0.992581	0.000859848	0.993988	0.000711158	0.998328	0.0010297	0.997329	0.00141994	0.997272	0.000781888	-0.0845
0.992233	0.000879847	0.993346	0.000736176	0.99859	0.00118503	0.997383	0.00146096	0.996843	0.000830718	-0.0645
0.991851	0.00089724	0.992818	0.000745605	0.9996	0.00128073	0.99679	0.00151724	0.997082	0.000864135	-0.0445
0.992147	0.000875658	0.992464	0.000791276	1.00059	0.00136079	0.996001	0.00156567	0.998758	0.00089913	-0.0245
0.992925	0.000828984	0.99231	0.000834351	1.00099	0.00145778	0.995154	0.00164079	0.999877	0.000951233	-0.0045
0.995133	0.000800005	0.992403	0.000867974	1.00224	0.00162729	0.994211	0.00167636	1.00038	0.00102709	0.0155
1.00017	0.000888586	0.993304	0.000918179	1.00414	0.00193695	0.994133	0.00183806	1.00183	0.00108839	0.0355
1.00869	0.00131468	0.995698	0.00103384	1.00687	0.00231687	0.995007	0.00190328	1.00424	0.00115923	0.0555
1.01945	0.00201552	0.999878	0.00123827	1.0127	0.00280206	0.997893	0.00194055	1.00804	0.0012078	0.0755
1.03212	0.0028446	1.00541	0.0015612	1.01995	0.00348613	1.00286	0.0019698	1.01166	0.00134506	0.0955
1.04562	0.00372232	1.01234	0.00195563	1.0292	0.00430425	1.0094	0.00223172	1.01458	0.0015346	0.1155
1.0602	0.00461206	1.02059	0.0024232	1.04051	0.00527621	1.02006	0.00295717	1.01858	0.00169642	0.1355
1.07395	0.00544568	1.02882	0.0028882	1.05199	0.00616481	1.03241	0.00394513	1.023	0.00186132	0.1555
1.08612	0.00613538	1.03682	0.00331319	1.0612	0.00675811	1.04434	0.00492612	1.02773	0.00206535	0.1755
1.09458	0.00654081	1.0437	0.00363249	1.0686	0.00718973	1.05419	0.00582881	1.03077	0.00231055	0.1955
1.09936	0.0067437	1.04829	0.00381054	1.07293	0.00735015	1.05975	0.00626285	1.03244	0.00255834	0.2155
1.10234	0.00685593	1.05155	0.00389178	1.07484	0.00743012	1.06185	0.00627909	1.03434	0.00272349	0.2355
1.10346	0.00688008	1.05313	0.00388793	1.07472	0.00748235	1.06103	0.00591136	1.03486	0.00290371	0.2555
1.10233	0.00680769	1.05258	0.00380601	1.07141	0.00752839	1.05544	0.00523044	1.03401	0.00302804	0.2755
1.10009	0.00671232	1.05027	0.00368475	1.06675	0.00761415	1.04731	0.00434866	1.03226	0.00317909	0.2955
1.09727	0.00658751	1.04812	0.00355377	1.06261	0.00769765	1.03955	0.00361137	1.03032	0.0032622	0.3155
1.09377	0.00644511	1.04597	0.00340796	1.05942	0.00771816	1.03301	0.00296981	1.02822	0.00328011	0.3355
1.09038	0.00625797	1.04392	0.00327054	1.05738	0.00762369	1.02967	0.00253217	1.02769	0.00332079	0.3555
1.08677	0.00604791	1.04245	0.00309801	1.05493	0.00743161	1.02864	0.00234184	1.02708	0.00337805	0.3755
1.08338	0.00580665	1.04042	0.00291467	1.05255	0.00717386	1.0286	0.00234963	1.02629	0.00336174	0.3955
1.07979	0.00555834	1.039	0.00278065	1.05037	0.0068015	1.03031	0.00244856	1.02687	0.00328634	0.4155
1.07605	0.00530453	1.03831	0.00262986	1.04742	0.00640565	1.03267	0.00256433	1.02782	0.00318914	0.4355
1.07213	0.00501042	1.03751	0.00247772	1.04389	0.00607403	1.03364	0.00262793	1.02839	0.0031133	0.4555
1.06795	0.00473837	1.03633	0.00236629	1.04057	0.00570039	1.03396	0.00266779	1.02871	0.00306952	0.4755
1.06388	0.00447658	1.03491	0.00225286	1.03673	0.00534334	1.03379	0.00257978	1.02813	0.00306496	0.4955
1.05969	0.004248	1.03296	0.00213203	1.03319	0.00496329	1.032	0.00245121	1.02728	0.00297405	0.5155
1.05561	0.00403894	1.03102	0.00203173	1.02905	0.00454564	1.02984	0.00228535	1.02683	0.0028825	0.5355
1.05228	0.00389529	1.0295	0.00192314	1.02531	0.00424732	1.02795	0.00225127	1.02586	0.0028777	0.5555
1.04922	0.00377191	1.0278	0.00181937	1.02303	0.00399707	1.02571	0.00217823	1.02458	0.00290696	0.5755
1.04646	0.00369735	1.02605	0.00175899	1.02095	0.00372745	1.02373	0.00209393	1.02288	0.00290698	0.5955
1.04448	0.00365331	1.02462	0.00169161	1.01871	0.0034281	1.02318	0.00203843	1.02193	0.00294765	0.6155
1.04275	0.0036472	1.02313	0.00165899	1.01708	0.00318817	1.02279	0.00206223	1.02222	0.00299222	0.6355
1.04116	0.003662	1.02175	0.0016183	1.0154	0.0029887	1.02123	0.00208345	1.02246	0.00300786	0.6555
1.03998	0.00371786	1.02071	0.00155759	1.01375	0.00282338	1.02058	0.00207359	1.02192	0.00301034	0.6755
1.03904	0.00376954	1.01971	0.00151236	1.01238	0.0026998	1.02036	0.00208905	1.02196	0.00299525	0.6955
1.03764	0.00377471	1.01856	0.00146935	1.01123	0.00256669	1.01994	0.00213369	1.02192	0.00293421	0.7155
1.03657	0.00379902	1.0175	0.00142406	1.00931	0.00240869	1.01898	0.00209663	1.02106	0.0028607	0.7355
1.03499	0.00379007	1.01575	0.00136944	1.00841	0.00229075	1.01686	0.00203341	1.0202	0.00273346	0.7555
1.03356	0.0037766	1.01464	0.00132482	1.00785	0.00219254	1.0144	0.00192114	1.0187	0.00260477	0.7755
1.03209	0.00374204	1.01374	0.00125632	1.00684	0.00216671	1.01185	0.00176084	1.01755	0.002401	0.7955
1.0309	0.00366747	1.01317	0.00122616	1.00588	0.00210687	1.01094	0.00168357	1.01673	0.00229264	0.8155
1.02935	0.00356111	1.01201	0.00120998	1.00515	0.001974	1.00929	0.00158867	1.01531	0.00215384	0.8355
1.02777	0.00349184	1.01133	0.00121514	1.00456	0.00185571	1.00775	0.001514	1.01428	0.002006	0.8555
1.02621	0.00339435	1.01046	0.00120086	1.00453	0.00177992	1.00634	0.00151012	1.0133	0.00189719	0.8755
1.02538	0.0033162	1.00988	0.00118088	1.00415	0.00175133	1.00559	0.00151348	1.01255	0.00176027	0.8955
1.02468	0.00323313	1.00961	0.00115355	1.00385	0.00172301	1.00554	0.00147192	1.01209	0.00163481	0.9155
1.02387	0.0031573	1.00943	0.00114606	1.00366	0.0016917	1.00533	0.00147077	1.012	0.00153988	0.9355
1.02298	0.00309809	1.00929	0.00110123	1.00278	0.00164463	1.00464	0.00144365	1.01123	0.0014873	0.9555
1.02199	0.00305809	1.00898	0.00104138	1.00226	0.0016155	1.00329	0.00144214	1.01023	0.0014261	0.9755
1.02132	0.00304045	1.00861	0.00096419	1.00205	0.0016068	1.00207	0.00154717	1.00891	0.00138178	0.9955
1.02106	0.00300342	1.0081	0.000908141	1.00114	0.00169031	1.00108	0.00157191	1.00771	0.00134367	1.0155
1.02042	0.00294458	1.00752	0.000876442	0.9998	0.00185085	0.999739	0.001714	1.0066	0.0013087	1.0355
1.01939	0.00288371	1.00689	0.000900072	0.999452	0.0019531	0.998211	0.00186274	1.00535	0.00129389	1.0555
1.01821	0.00276991	1.00666	0.000932924	0.998355	0.00202527	0.996684	0.00193886	1.00431	0.0012804	1.0755
1.01687	0.00258269	1.00672	0.000956344	0.998629	0.00208328	0.996382	0.00188301	1.00314	0.00123187	1.0955
1.01556	0.00233813	1.00748	0.000956646	0.999485	0.00214358	0.997825	0.00172384	1.00266	0.00118408	1.1155
1.01428	0.00200769	1.00855	0.000931242	1.00047	0.00202903	0.999893	0.00154343	1.00354	0.00117632	1.1355
1.01262	0.00163579	1.00999	0.000864041	1.00218	0.00176869	1.00211	0.00136838	1.00402	0.0011993	1.1555
1.01102	0.00129479	1.01108	0.000836968	1.0042	0.00142793	1.00511	0.00140244	1.00464	0.00119959	1.1755
1.00937	0.000960457	1.01217	0.000848765	1.00473	0.00116317	1.00839	0.00158548	1.00542	0.00114933	1.1955
1.00759	0.000697128	1.01275	0.000894509	1.00593	0.0011036	1.01052	0.00171789	1.00571	0.00108048	1.2155
1.006	0.000536284	1.01247	0.000979928	1.00628	0.00109962	1.01202	0.00185363	1.0056	0.00102955	1.2355
1.00424	0.000502691	1.01175	0.00102401	1.00582	0.00115311	1.01118	0.0017642	1.00565	0.000969765	1.2555
1.00222	0.000548292	1.01027	0.00102319	1.00453	0.00119724	1.0094	0.0016055	1.0046	0.00106451	1.2755
1.00037	0.000633486	1.00833	0.000977433	1.00257	0.00124136	1.00655	0.00140238	1.00392	0.00111452	1.2955
0.998752	0.000710624	1.00692	0.000955174	1.00056	0.00111164	1.00474	0.00113949	1.00354	0.00113888	1.3155
0.997243	0.000770381	1.00558	0.000946048	0.999199	0.000998756	1.00218	0.000986485	1.00302	0.00105876	1.3355
0.996403	0.000816764	1.0052	0.000950015	0.99875	0.000986815	1.00012	0.000956452	1.00186	0.000983511	1.3555
0.995637	0.000866041	1.00505	0.000948652	0.998341	0.000934881	0.999497	0.000946329	1.00155	0.000899932	1.3755
0.995099	0.000915728	1.00492	0.000975085	0.998297	0.000925446	0.99942	0.0010455	1.00057	0.00086892	1.3955
0.994748	0.000956155	1.00454	0.00103167	0.997655	0.000958537	0.999312	0.00118748	0.999039	0.00082438	1.4155

## Sheet: Figure1D
Visual			Semantic			Memo
Dimension1	Dimension2	label	Dimension1	Dimension2	label	Dimension1	Dimension2	label
-13.4529	29.7581	1	-28.5372	4.17291	1	8.78373	-22.8635	1
-17.4382	25.7336	1	-28.4037	-2.92856	1	-16.9822	-3.79626	1
-15.6639	26.0224	1	-28.5955	-3.16788	1	6.39412	-12.4493	1
-11.4897	24.6841	1	-26.7579	3.78037	1	-0.561921	-1.49165	1
-13.4156	24.0582	1	-25.9222	2.57031	1	27.704	-3.23698	1
-15.0822	28.5604	1	-12.7079	6.79131	1	13.1909	10.9945	1
-16.0626	27.9306	1	-1.99656	-0.256981	1	-16.3007	3.3021	1
-14.4938	21.1287	1	-27.0624	2.89512	1	13.074	5.15237	1
-11.5909	26.2847	1	-28.0519	2.70677	1	17.7429	-0.619551	1
-13.4165	28.7924	1	-26.3267	3.86942	1	8.9813	18.0896	1
5.08276	-19.6923	2	24.5709	-26.408	2	-2.18223	15.4644	2
6.57819	-20.8216	2	18.5491	-8.08838	2	1.15905	-21.0965	2
7.25265	-19.4137	2	26.1123	-26.6675	2	-9.91759	-19.4102	2
9.36128	-19.1218	2	24.6842	-27.573	2	1.84731	-13.6248	2
9.57035	-18.0513	2	7.85048	-2.00801	2	-4.73153	-6.58474	2
7.95456	-21.4034	2	24.8767	-27.6708	2	3.73734	-23.6119	2
7.07024	-18.3809	2	23.8687	-25.2991	2	-5.389	-9.67929	2
10.0096	-15.5999	2	22.8378	-27.1729	2	1.25823	6.12746	2
25.4417	-18.91	2	23.5044	-25.6409	2	5.35288	-24.2675	2
10.8903	-16.1785	2	25.4527	-25.6014	2	-4.21848	17.6379	2
-38.2245	-8.24296	3	36.0198	-0.249091	3	2.78209	-8.57556	3
-40.599	-11.2277	3	32.3893	-4.98517	3	-17.9103	16.6239	3
-40.0546	-10.5518	3	35.3161	-0.810841	3	1.55571	11.2797	3
-40.0816	-7.90382	3	36.8648	-1.1743	3	-3.48206	-5.76413	3
-40.6249	-9.06272	3	35.7005	-1.51493	3	-6.77278	14.8423	3
-39.2228	-9.24672	3	37.2502	-3.77322	3	4.47664	-1.78767	3
-37.7889	-7.17297	3	32.2045	-5.56518	3	-7.30604	-0.256742	3
-36.8256	-7.76828	3	32.8862	-2.06445	3	-8.14095	-10.977	3
-37.5567	-5.43736	3	39.764	-2.31808	3	-4.73983	2.26053	3
-36.8462	-6.4532	3	32.8631	-2.57258	3	-4.64666	-9.80901	3
-9.55226	23.8933	4	-30.5493	13.9734	4	-1.51809	-8.22178	4
-8.97778	27.5074	4	-31.4407	12.0395	4	0.00719968	-4.44731	4
-13.1691	31.8689	4	-31.335	14.125	4	2.91154	-20.8102	4
-12.9051	32.836	4	-29.0033	22.0246	4	-11.6141	20.0519	4
-10.4663	25.0416	4	-31.4087	13.136	4	-12.0876	-2.11088	4
-8.32273	26.6516	4	-29.5607	16.8889	4	-2.30696	18.1859	4
25.7387	26.4582	4	-29.7223	23.5364	4	8.28285	-8.35669	4
-10.1587	25.8222	4	-30.7496	15.0137	4	18.7338	-1.14465	4
-13.9833	32.5556	4	-28.0261	17.6524	4	22.7622	6.41469	4
-8.31258	33.1853	4	-29.3438	16.8375	4	-4.82941	8.67536	4
25.7206	32.1947	5	-15.598	22.9387	5	-2.82049	-9.61525	5
28.3208	27.1413	5	-17.0508	25.2683	5	8.52114	-9.03669	5
29.7674	27.4007	5	-19.9331	25.2251	5	-5.70058	-17.304	5
27.6355	28.1683	5	-14.3718	23.0719	5	-4.7144	-15.7371	5
26.0162	31.0266	5	-14.429	22.2262	5	-13.8723	-8.74278	5
28.8323	31.1747	5	-13.4943	22.5887	5	-15.6458	0.776019	5
24.7461	29.0306	5	-15.9734	18.2515	5	7.02379	10.298	5
26.8729	32.8454	5	-20.4586	25.3543	5	11.3223	-3.31434	5
26.736	26.2921	5	-27.9938	16.6035	5	-8.95725	19.7016	5
24.2765	30.4943	5	-16.0022	18.9506	5	-1.03617	4.54004	5
35.666	35.1058	6	-13.1202	30.4555	6	-8.66517	-1.03	6
33.48	34.8974	6	-12.8385	30.2375	6	-15.0754	-11.5079	6
35.5127	36.7053	6	-13.6324	28.487	6	-7.4564	8.76473	6
33.8851	35.9303	6	-14.8817	30.4916	6	5.07012	10.831	6
27.7656	34.4452	6	-11.2105	20.4673	6	2.42337	4.26994	6
34.7377	33.0998	6	-14.3634	28.5284	6	16.323	16.6566	6
34.8378	34.7517	6	-12.9501	28.9075	6	0.346095	7.00466	6
36.2789	33.5589	6	-15.0908	20.1557	6	1.93934	6.42973	6
33.1674	37.3355	6	-17.6152	24.3101	6	-4.55708	14.8988	6
31.0612	28.1093	6	-12.1306	20.6774	6	-23.8954	-7.54727	6
7.22942	-41.4619	7	20.0502	-15.5852	7	7.6062	-4.31229	7
5.22869	-40.314	7	18.195	1.61413	7	-6.29102	2.41113	7
8.8788	-29.4876	7	21.5992	0.582533	7	15.0012	-4.97983	7
7.19746	-39.9237	7	20.6119	-16.3721	7	7.5519	0.899156	7
6.66296	-40.0878	7	13.612	9.15113	7	-12.317	-9.43931	7
8.97623	-41.3039	7	11.7352	-3.90432	7	-9.95414	19.2578	7
4.64275	-42.2547	7	4.10775	-0.800784	7	3.98428	-13.3299	7
6.06746	-42.6503	7	17.2925	-0.466402	7	-3.55649	-2.30431	7
4.99099	-47.5367	7	12.6894	-3.19609	7	-0.87783	-12.9061	7
8.98785	-40.1808	7	10.9221	-1.85033	7	-2.18197	2.85943	7
-44.6067	3.76142	8	-12.7988	-17.9123	8	-9.2779	-21.8984	8
-46.6793	3.43381	8	-11.8242	-14.5423	8	-12.6947	-10.9041	8
-44.0449	1.62699	8	-11.7094	-14.0716	8	-15.9525	4.95392	8
-46.6515	4.66243	8	-12.6994	-15.8669	8	-1.85577	20.7638	8
-40.6404	-0.190176	8	-13.6652	-19.6284	8	-13.089	12.8934	8
-44.9235	0.271049	8	-7.69401	-13.3892	8	4.91004	5.0213	8
-45.6417	3.19248	8	6.9076	24.672	8	-5.85085	13.2194	8
-43.0193	0.897316	8	-12.9304	-17.5467	8	-1.24854	-6.25314	8
-46.3716	1.23996	8	-11.0355	-14.1649	8	-17.2563	6.19945	8
-45.7128	1.47586	8	-8.17041	-15.1438	8	-4.47312	-6.12625	8
-12.7115	-6.30069	9	7.3794	23.9367	9	-3.78342	-11.4099	9
-14.7566	-5.70438	9	5.86062	24.3374	9	14.3366	11.1109	9
-13.8768	-6.35331	9	8.15269	24.7005	9	9.49229	-1.61557	9
-15.6024	-5.31896	9	7.41154	25.5954	9	0.109592	-18.3913	9
-11.9961	-8.2474	9	10.2694	23.0125	9	-6.23136	-14.4318	9
-11.3237	-7.3051	9	8.41626	22.3955	9	-5.00298	22.2526	9
-13.3924	-8.87552	9	10.558	23.6753	9	-2.97651	19.2841	9
-10.4446	-7.52264	9	9.47071	23.4714	9	9.68621	-22.4458	9
-13.48	-8.07754	9	9.7895	22.268	9	0.448451	1.03307	9
-13.1179	-5.34826	9	6.5666	23.3816	9	3.593	8.63683	9
10.345	7.70106	10	9.46713	-31.1807	10	-3.00297	11.0994	10
8.118	0.582796	10	12.9708	-28.9156	10	-9.9282	9.49365	10
9.59908	4.96241	10	9.79783	-29.169	10	15.0752	7.04205	10
8.98417	1.86538	10	11.9808	-29.4986	10	-7.88555	2.54933	10
6.89387	7.43422	10	11.4546	-30.5847	10	-8.14669	-19.9882	10
8.42015	-0.246054	10	11.7396	-31.5945	10	-5.79989	-9.04112	10
10.798	2.73226	10	12.9614	-28.3302	10	-5.88957	18.7797	10
8.33708	4.05551	10	12.8567	-30.4881	10	10.7868	8.54379	10
9.7273	4.26029	10	10.6094	-29.3644	10	-10.3429	15.1032	10
9.46394	6.28875	10	10.5703	-28.8716	10	1.41024	-7.57053	10
-14.63	16.1915	11	-3.81377	-1.56303	11	15.2056	-5.24608	11
-2.44132	18.8718	11	-15.7112	-1.34156	11	25.0819	-2.48095	11
-22.6754	34.6766	11	-8.35871	-6.90142	11	11.3694	-12.078	11
-19.6278	13.0701	11	-17.8047	-1.90687	11	6.93073	-9.08859	11
-2.40767	17.284	11	-29.8455	-8.06351	11	-4.0252	-7.31575	11
-18.3061	13.6625	11	-13.5237	15.7197	11	-18.5634	16.899	11
-2.57451	17.7872	11	-18.7504	-3.20959	11	-21.5354	3.26782	11
-14.0568	0.489768	11	-21.7998	9.04943	11	-5.66104	-6.08046	11
23.0226	29.202	11	-21.6092	26.3572	11	-21.9832	-9.35385	11
-2.01531	20.1982	11	-24.1537	-11.0852	11	-1.4914	-17.084	11
4.10227	-9.67426	12	26.5207	-9.76673	12	0.697094	17.4146	12
14.1655	-23.632	12	2.10642	-16.8157	12	14.0579	5.41398	12
11.8634	-19.4721	12	28.1404	-8.13936	12	15.9831	17.7426	12
14.9936	-24.8357	12	3.60482	-18.8403	12	-0.192632	6.19105	12
11.4857	-18.6468	12	15.5401	-7.60866	12	16.1343	6.19262	12
15.2297	-23.9086	12	3.60482	-18.8403	12	9.50992	4.43491	12
11.6932	-20.1277	12	27.6312	-8.53441	12	3.38292	25.5041	12
12.7258	-23.8068	12	11.4213	-7.98723	12	-4.0103	3.02485	12
9.73315	-21.7359	12	28.0964	-8.85127	12	-7.71336	21.1885	12
13.7211	-25.083	12	2.25535	-16.9273	12	17.5615	-10.2705	12
27.797	21.5988	13	-22.2254	12.715	13	3.77098	-4.63417	13
25.2425	15.6891	13	-23.715	13.623	13	-15.643	0.581437	13
22.8664	21.6867	13	-8.12585	6.56428	13	3.34273	26.1897	13
24.2852	17.2495	13	-24.1358	14.1234	13	-21.1472	-7.74096	13
23.994	21.1713	13	-11.4407	4.20444	13	-6.42503	-0.129514	13
24.4661	19.4716	13	-26.1445	15.3203	13	15.627	-0.36908	13
26.2539	21.6359	13	-29.6725	23.4933	13	-11.4968	-12.716	13
26.1117	20.605	13	-21.5434	18.595	13	-12.1799	2.63582	13
26.096	15.2448	13	-23.5562	12.7542	13	-6.1416	3.98942	13
29.4469	20.6963	13	2.65716	-3.6973	13	-6.94761	-9.42203	13
2.06667	-1.21132	14	8.4223	-18.5701	14	-12.6262	-1.65295	14
0.855274	0.197982	14	11.6193	-22.0694	14	23.1878	9.40709	14
10.935	0.605873	14	11.6839	-21.0799	14	-1.2752	12.4969	14
3.09952	1.62922	14	11.0353	-18.7372	14	17.9011	5.46326	14
2.1336	0.747351	14	11.0607	-20.1127	14	26.8008	-2.30655	14
4.38396	0.384411	14	12.8165	-18.2071	14	-10.1083	-11.9846	14
1.00397	2.90772	14	12.7082	-19.1822	14	18.3548	-1.6562	14
2.00832	-0.436322	14	9.9474	-22.7288	14	-12.7158	-8.7804	14
0.62459	1.58729	14	8.29835	10.1695	14	15.9351	0.567328	14
0.675244	4.58704	14	10.9053	-21.5586	14	11.5483	-6.3374	14
-28.8513	13.8538	15	-18.5563	-7.97284	15	1.2595	-8.14038	15
-10.6139	7.50893	15	-5.08132	-4.03129	15	-8.27637	18.4235	15
-10.5753	8.15444	15	-5.76082	-3.20712	15	16.4652	5.95991	15
-18.4828	28.5794	15	-29.4842	-4.31704	15	27.1504	-1.45267	15
-26.3628	15.7675	15	-16.039	-8.44446	15	4.89971	-11.2537	15
-14.5834	13.4013	15	-9.00569	3.75838	15	-4.92798	-23.8862	15
-16.2951	13.9389	15	-24.4094	-1.57804	15	4.98083	8.39107	15
-22.8657	15.0013	15	-8.81078	-7.24124	15	8.55819	-2.06114	15
-21.7771	14.2833	15	-18.6479	-7.01398	15	3.29206	-15.9594	15
-22.0076	13.2024	15	-21.4823	0.41045	15	6.09751	-0.438524	15
-30.2227	23.1153	16	-11.9475	-0.626044	16	18.9842	-10.3721	16
-10.557	11.9348	16	-33.3883	-1.43188	16	-6.72031	11.6838	16
-12.259	17.6393	16	-32.4185	0.348034	16	-17.7662	5.46892	16
-13.1413	18.6243	16	-31.9992	-0.579653	16	-3.40713	18.3813	16
-10.5366	12.6466	16	-32.1885	0.60075	16	-6.22344	-0.156268	16
-12.3038	18.4315	16	-33.0465	0.752337	16	-9.90494	19.0423	16
-11.3447	12.595	16	-34.2445	-0.507871	16	7.12132	-2.32361	16
-13.8405	13.9831	16	-2.71843	1.88632	16	6.64412	5.10762	16
-11.5546	14.8833	16	-24.906	-4.11588	16	9.95261	-3.23142	16
-15.9566	18.2775	16	-26.9137	-2.55035	16	5.04638	14.37	16
-18.9845	16.2086	17	-23.4632	-6.69873	17	25.5562	-2.78283	17
-19.9014	20.8888	17	-22.3612	-1.11688	17	-24.583	-7.35543	17
-21.0394	17.3266	17	-15.6345	-3.96165	17	-0.149528	-7.83822	17
-17.094	14.9076	17	-24.0166	-3.23831	17	13.1105	-1.4985	17
-23.1742	20.692	17	-21.2306	0.726374	17	1.12979	-1.65188	17
-18.3314	17.9382	17	-23.4471	-4.14642	17	-17.4803	4.48728	17
-19.8442	21.6751	17	-17.3608	10.8086	17	3.9736	3.13735	17
-20.5617	19.9785	17	-1.61031	0.334597	17	9.54724	-20.7347	17
-21.0984	18.4007	17	-21.9987	-1.06658	17	-20.3388	2.54904	17
-19.5714	17.2398	17	-20.931	-6.12487	17	-8.21172	-3.5339	17
32.1324	28.9506	18	-12.6313	21.8699	18	0.511966	-8.26429	18
37.344	32.6213	18	-19.0387	24.6625	18	-7.06459	-7.92942	18
24.3808	31.9375	18	-14.0847	19.3464	18	-0.0222864	2.48028	18
29.5624	25.3995	18	-19.9225	25.9798	18	-0.156416	-15.1915	18
29.751	28.8108	18	-13.2304	20.9343	18	4.11886	6.28169	18
30.6765	30.9421	18	-13.4931	23.5066	18	-3.33387	6.15213	18
32.1456	25.455	18	-9.98546	21.6802	18	4.26131	-18.1184	18
30.9168	29.9804	18	-17.9805	26.3129	18	4.33844	-1.78613	18
28.5841	29.544	18	-14.9192	25.0006	18	-8.31632	1.35389	18
32.167	30.3758	18	-11.2671	21.6078	18	-3.80232	-2.12509	18
6.54622	-54.4241	19	15.2295	-2.35316	19	-4.97813	-5.31939	19
4.89562	-53.7355	19	18.8298	-3.05754	19	-9.02453	-19.9787	19
8.0315	-53.7858	19	17.6111	-3.28455	19	11.5315	-15.9244	19
7.88563	-52.8666	19	19.8858	-4.58239	19	-8.51876	-14.8944	19
5.30508	-54.5911	19	19.4856	-3.39581	19	-2.00713	-0.117633	19
6.13628	-55.4593	19	19.3385	-4.82657	19	15.898	4.31511	19
7.86344	-55.4212	19	10.475	-4.30015	19	-14.672	4.31585	19
6.28399	-53.0434	19	18.3962	-4.32264	19	9.48824	23.2719	19
9.6628	-52.797	19	15.3942	-3.78988	19	13.3616	24.2257	19
4.81163	-56.1192	19	9.87381	-4.26165	19	8.07288	-22.6482	19
23.6896	-13.8276	20	30.3376	-13.568	20	23.6336	8.2811	20
16.2365	-17.7865	20	32.8751	-11.9107	20	-12.0637	-6.42942	20
16.7396	-19.9649	20	31.1053	-10.9524	20	-3.04554	5.41879	20
17.4293	-19.033	20	31.579	-12.5773	20	17.0783	17.6884	20
24.2171	-13.2298	20	31.3862	-15.0038	20	13.2402	0.192817	20
25.3774	-10.7435	20	33.7212	-14.265	20	-13.7169	4.55079	20
23.4002	-10.0513	20	32.4892	-13.4877	20	-19.5279	6.61539	20
25.8118	-10.3529	20	30.9892	-14.4741	20	-18.6514	4.5276	20
15.1971	-17.7547	20	33.2714	-11.5241	20	0.000798255	-4.46776	20
10.1507	-37.4496	20	30.4509	-11.3732	20	-5.87031	-14.344	20
3.25753	-30.0994	21	11.0568	-1.81509	21	-10.8531	9.60374	21
1.38893	-32.0459	21	21.0527	-0.525436	21	-11.0615	21.6655	21
2.14137	-31.715	21	11.9983	-1.37063	21	15.2215	6.22703	21
1.87938	-33.3651	21	24.537	0.107379	21	3.61539	4.97677	21
0.255319	-35.8484	21	23.24	1.41507	21	6.53833	13.9206	21
0.642532	-33.4498	21	23.7814	-0.436044	21	5.53535	-12.3155	21
3.66066	-31.6474	21	23.0095	-0.904864	21	-1.5083	-18.0084	21
1.46735	-34.9196	21	22.3405	-1.71929	21	2.54607	-11.1536	21
4.48458	-30.1067	21	22.0745	0.0327893	21	18.9812	14.1445	21
-0.0606337	-34.2361	21	24.1052	1.08036	21	3.22893	24.4205	21
18.1399	-15.3785	22	15.917	2.4569	22	1.62645	0.678179	22
26.1877	-16.8312	22	3.86306	-7.9985	22	-5.13501	22.2917	22
18.3655	-14.876	22	25.3595	-19.4772	22	2.96242	-5.9095	22
28.3594	-16.194	22	26.2114	-19.1872	22	9.4907	-2.33495	22
27.4031	-15.7884	22	26.7862	-18.5447	22	11.2996	12.9072	22
29.4148	-17.3738	22	25.9386	-18.0961	22	17.9498	13.2788	22
28.7256	-13.7026	22	19.0095	-14.4591	22	1.20216	-2.52969	22
29.6041	-18.3133	22	24.58	-19.4399	22	12.6876	23.4373	22
29.4523	-15.0758	22	20.7592	-18.2272	22	-5.21556	20.0741	22
30.5618	-17.2979	22	25.2586	-18.2868	22	-3.0435	-14.6266	22
32.6127	21.2383	23	-20.9185	22.829	23	6.9008	9.65093	23
-0.895447	-33.0042	23	-9.33321	26.2719	23	9.98238	-21.2151	23
32.7231	17.136	23	-10.2755	25.203	23	-8.24339	13.5393	23
31.4651	21.9603	23	-10.8568	24.1351	23	-6.75287	-11.3402	23
34.5489	17.2221	23	-22.4555	16.3489	23	2.34355	11.7342	23
31.408	20.3051	23	-10.7176	23.5149	23	-0.582063	-14.2424	23
35.0748	21.3743	23	-16.2999	15.1319	23	1.80052	-22.8043	23
32.4221	22.5274	23	-19.7558	23.0426	23	0.571966	17.3623	23
30.2417	22.0353	23	-5.6591	-0.250693	23	2.95438	10.3578	23
33.7837	21.193	23	-20.6425	23.2646	23	6.58021	7.27821	23
16.515	-35.3718	24	15.7971	10.6264	24	-19.6568	-2.86902	24
23.8639	-27.903	24	18.0374	9.4179	24	6.41752	13.1797	24
17.219	-32.1532	24	18.5378	9.86489	24	1.89822	-12.3366	24
13.361	-32.9662	24	17.5016	12.9518	24	-12.4335	-9.82352	24
16.3117	-32.6639	24	16.7494	11.7402	24	-17.5919	4.31355	24
22.5009	-32.1882	24	14.3271	13.3841	24	0.924623	6.23606	24
15.148	-32.8653	24	16.9179	11.1247	24	-7.36685	-6.64256	24
15.0058	-31.6558	24	19.3967	11.3441	24	-17.962	15.1775	24
21.19	-32.8775	24	15.3647	11.9856	24	4.91849	12.7318	24
15.2416	-33.4663	24	19.6304	11.4657	24	10.7386	11.2218	24
-23.8202	7.14024	25	-20.1849	-7.53135	25	3.97466	7.20496	25
-25.0506	8.03696	25	-22.2801	-11.4505	25	15.999	7.11608	25
-22.8209	-3.06025	25	-0.0912163	4.01303	25	-12.9513	9.84337	25
-22.1239	7.43119	25	-21.5008	-7.95401	25	-21.6419	3.42204	25
-22.2616	8.08116	25	-20.7218	-8.04869	25	-4.61574	15.7965	25
-22.428	3.62225	25	-14.133	9.35734	25	-12.8449	-12.7198	25
-20.975	3.07172	25	-20.1001	-11.3215	25	-19.5982	3.94055	25
-20.8494	10.0879	25	-20.0882	-10.0087	25	-4.70202	5.78865	25
-22.364	6.30749	25	-18.9696	-5.5077	25	23.7447	1.44304	25
33.4441	26.1289	25	-7.0102	8.19293	25	2.02734	-18.8286	25
16.1538	-11.5945	26	20.3788	-16.8706	26	5.73373	1.08282	26
16.4921	-7.79242	26	16.5777	-16.0617	26	27.1682	-2.98268	26
15.4963	-9.35935	26	17.4353	-17.9628	26	4.78071	-12.9033	26
15.1225	-10.8639	26	18.112	-16.7178	26	3.74306	16.9499	26
16.0962	-6.18821	26	16.8934	-13.919	26	-5.31897	-24.2942	26
17.8196	-9.61327	26	16.4936	-16.1687	26	3.19948	-23.1806	26
19.0049	-8.40808	26	17.7258	-16.0043	26	-4.99221	8.88316	26
20.5005	-10.8679	26	20.386	-13.8104	26	-13.8112	-5.7856	26
16.2884	-9.58953	26	12.6714	-5.57362	26	-7.37755	1.24813	26
17.5287	-8.70628	26	17.6968	-15.6051	26	0.818964	3.75266	26
50.5916	2.77467	27	-13.2869	-3.47706	27	11.4544	14.1717	27
50.3146	-0.720567	27	-23.0194	-20.7089	27	6.8711	3.90448	27
49.5856	0.55149	27	-23.3516	-21.2068	27	2.70533	-17.9754	27
49.097	3.03607	27	17.6281	20.1442	27	-8.5552	3.99727	27
50.3873	1.45906	27	-12.8926	-4.33656	27	-1.39847	-20.1691	27
49.1522	1.62535	27	-22.1705	-18.1446	27	3.27139	-12.0563	27
51.3659	0.651112	27	-27.8969	-20.6532	27	-1.27316	13.4489	27
47.8365	1.61746	27	17.6268	20.1548	27	-3.22159	0.637278	27
48.4561	-0.688869	27	-23.6068	-21.7765	27	4.32947	7.17543	27
49.4698	-0.373348	27	-27.8807	-20.6564	27	0.279298	1.0907	27
3.98133	-50.1942	28	6.83833	-5.91191	28	-9.36638	9.54839	28
4.79733	-49.2715	28	7.97854	-5.00308	28	7.06883	13.3494	28
3.50779	-51.1427	28	8.1255	-5.24256	28	-6.06501	-7.43725	28
1.69521	-51.2491	28	13.3362	-2.95518	28	6.00012	-4.90731	28
5.18155	-51.1047	28	13.1603	-3.71269	28	-17.7781	16.9505	28
3.06311	-54.1078	28	6.7433	4.29665	28	17.5882	-1.25071	28
1.33981	-55.2682	28	14.3136	-11.5432	28	-7.93997	24.4283	28
1.83268	-52.7634	28	10.5268	-5.75029	28	8.39494	-4.31618	28
0.0882549	-54.3692	28	13.6487	-11.2146	28	-4.96506	0.178035	28
0.544201	-54.5187	28	14.068	-10.9637	28	-5.58544	-25.2189	28
34.0051	-30.5181	29	9.26252	4.92167	29	15.6563	-5.79057	29
31.6278	-31.5806	29	15.7118	4.60477	29	4.37325	2.76023	29
26.2866	-31.0124	29	5.73179	5.13769	29	-10.7318	20.0252	29
34.5946	-32.5978	29	5.01803	3.89906	29	-8.05169	0.801816	29
29.7631	-30.6247	29	13.9926	3.14632	29	-7.98719	16.0317	29
34.3165	-31.2091	29	14.8325	3.21978	29	-16.9709	18.7266	29
31.0407	-31.8592	29	14.2288	4.37449	29	-10.2272	2.52502	29
30.9113	-33.6033	29	7.88516	3.7158	29	-1.28312	10.702	29
35.1161	-32.1215	29	14.6472	2.7511	29	11.3797	26.2941	29
28.9964	-32.5736	29	5.36529	3.05747	29	-4.01606	-23.9586	29
3.44854	-18.269	30	-11.5351	-8.03754	30	6.33553	9.03184	30
5.23575	-23.0579	30	8.21028	-8.0673	30	-0.105023	-1.23129	30
3.16547	-21.8294	30	16.5164	-12.6219	30	0.199105	-12.2121	30
13.8485	-19.7636	30	6.52974	-2.23656	30	7.92551	-18.9921	30
10.9587	-31.2395	30	7.05662	-2.24282	30	3.83807	12.041	30
10.9503	-30.7822	30	21.9442	-21.6119	30	2.87423	-0.308114	30
5.35785	-21.8435	30	17.2967	-7.99318	30	-14.8317	-11.3521	30
12.0131	-14.9489	30	13.6649	-7.81679	30	22.5863	7.65812	30
5.44363	-28.7544	30	18.2107	-8.21579	30	11.2084	0.136656	30
1.887	-15.9758	30	1.56099	-10.6559	30	-1.9414	-3.31494	30
-34.2646	15.8466	31	-30.8763	9.05992	31	-7.79679	-13.7511	31
-32.5958	11.5885	31	-2.58541	-0.212127	31	8.96293	22.5839	31
-31.4934	16.0133	31	-14.7083	-9.42363	31	5.29368	-15.4975	31
-32.9944	14.8777	31	-15.5048	-10.2248	31	17.3784	-11.2579	31
-31.1368	12.4807	31	-32.1059	9.78157	31	-8.51057	-4.56208	31
11.5348	-36.6938	31	1.19286	-1.9228	31	0.394695	-6.8607	31
-33.6874	14.496	31	-31.5245	10.5235	31	-14.7048	-7.37359	31
-8.21909	33.4087	31	-14.2206	-10.6056	31	-1.18972	-15.2952	31
-33.8266	-4.20394	31	31.2278	7.23384	31	2.38243	1.55047	31
-31.8271	12.5288	31	-7.84525	-2.85052	31	-5.03688	-23.565	31
-16.8459	6.91337	32	-12.8994	-1.96638	32	0.993203	7.90944	32
-13.0077	4.671	32	-5.24702	4.66827	32	2.49182	25.8449	32
-17.5514	5.83175	32	-12.3239	1.35857	32	-17.8352	3.40854	32
-15.1325	8.38862	32	-23.9025	-11.1835	32	-8.79364	-6.78578	32
-13.5652	1.89175	32	-5.78212	4.42182	32	-8.84166	10.2632	32
-34.5241	-8.15609	32	-11.8244	-0.883942	32	18.0933	-11.793	32
-14.3058	5.46238	32	-12.8993	-1.96639	32	1.50347	14.3442	32
-13.2238	2.98677	32	-3.11643	5.01778	32	-3.75185	-5.08411	32
-15.9428	6.30021	32	-14.2854	-0.708522	32	14.4289	-4.08164	32
-12.5442	5.18022	32	-2.84175	5.3406	32	1.8296	-2.32827	32
-7.28749	49.9136	33	4.95191	21.1691	33	-9.66882	0.325601	33
-6.17968	48.2993	33	-11.6885	-4.35714	33	5.40952	-7.5071	33
-6.12611	50.5506	33	6.14565	19.2794	33	5.62678	-8.58671	33
-9.18841	49.7952	33	5.46389	20.3204	33	5.03854	-13.5423	33
-8.13817	48.9307	33	1.6919	0.897536	33	12.4098	18.2185	33
-8.94669	48.6614	33	4.68725	19.9023	33	11.3765	13.4732	33
-7.17781	48.5442	33	4.02021	20.9229	33	1.46264	-9.4639	33
-7.96912	47.3163	33	4.39547	22.0553	33	-11.8814	-2.3567	33
-9.30121	46.9276	33	7.0333	20.8359	33	-2.55294	1.43196	33
-7.48957	50.8888	33	3.79164	19.0561	33	-15.8941	-0.683201	33
-31.9925	21.0727	34	-2.24544	-4.07376	34	7.29516	11.5918	34
-31.2764	26.3116	34	-31.8024	-13.2001	34	5.54026	19.7342	34
-32.1859	28.9299	34	1.21648	-6.43751	34	4.24461	-14.5317	34
0.461689	-9.59306	34	-23.393	-18.8855	34	-2.67827	-12.4035	34
-35.549	23.329	34	-0.16438	-5.36503	34	9.83213	25.4477	34
-32.4587	23.9216	34	-1.38964	-4.32941	34	4.8411	-6.05316	34
-31.4503	23.4163	34	-9.6242	-10.1689	34	-6.32283	13.8976	34
-31.1739	25.0224	34	-31.8008	-13.195	34	19.2862	-3.0082	34
-32.3388	25.5492	34	-15.464	4.04	34	3.34413	-4.22618	34
-23.9163	-3.52294	34	-0.164199	-5.36514	34	8.79218	5.56588	34
9.22376	36.6501	35	-5.97672	-5.32581	35	-14.3992	-9.03302	35
11.2044	39.0236	35	-6.75043	-0.854384	35	-17.3368	6.89328	35
12.2944	37.5848	35	-7.84503	0.913407	35	1.59612	-5.66617	35
12.3273	35.065	35	-9.23289	1.25088	35	12.428	17.9413	35
10.9588	37.1699	35	-8.17817	-4.78818	35	14.5422	5.45098	35
9.78978	38.3822	35	-7.09187	2.28991	35	17.8352	-10.8689	35
11.5431	35.9077	35	-7.16728	7.47317	35	-5.06205	22.9764	35
9.09259	39.5858	35	-7.90965	4.16341	35	7.94238	17.2004	35
9.0755	36.8602	35	-7.96859	3.94586	35	26.0502	-2.74647	35
12.518	36.8725	35	-7.83967	0.783888	35	-13.2102	-17.3483	35
-26.8301	4.32033	36	-11.3863	12.8152	36	27.5925	19.3331	36
-22.9225	2.35984	36	-11.7494	11.1786	36	-2.39134	-11.5983	36
-24.7603	2.40002	36	-10.8878	12.3855	36	-1.40685	14.5302	36
-22.4928	-0.661693	36	-11.8952	9.30049	36	3.45739	-4.43029	36
-21.6484	-0.947087	36	-11.5316	10.8931	36	-11.5393	-6.84427	36
-21.1415	0.0851025	36	-13.6011	9.67552	36	8.01584	4.3437	36
-24.0324	3.04477	36	-10.9917	8.68001	36	-7.62388	9.20939	36
-22.6631	0.470416	36	-13.8641	10.7745	36	7.70791	9.02818	36
-23.5707	1.08255	36	-14.0611	11.3723	36	24.4502	-3.60572	36
-25.3264	4.49585	36	-13.2425	12.9038	36	-4.03454	-15.4371	36
4.73192	26.8215	37	-4.52866	17.2678	37	-3.35688	-17.1389	37
6.32435	26.7769	37	-3.78249	16.9848	37	7.7265	-0.587409	37
5.38197	26.1026	37	-3.92956	18.0687	37	-7.44051	8.17047	37
5.53332	27.0842	37	-4.82901	17.9744	37	-8.99063	16.8372	37
7.05151	26.248	37	-6.60622	16.8447	37	-0.276364	8.45073	37
16.8193	29.9326	37	-11.7626	18.8191	37	-11.2031	5.50324	37
14.5654	29.3385	37	-9.00035	18.8371	37	-8.81922	3.79474	37
15.1895	29.6088	37	-22.9438	25.7209	37	0.54228	-11.5016	37
-30.9932	34.4431	37	-22.3962	24.9018	37	-10.1139	18.4833	37
16.4207	29.3271	37	-9.22303	16.5463	37	6.67622	-2.44218	37
22.8043	-17.3185	38	33.7254	-10.2123	38	8.47399	17.5341	38
22.229	-18.3232	38	8.10865	-10.3884	38	-7.25636	-0.967745	38
20.5789	-18.2843	38	8.89404	-13.867	38	19.5188	9.94757	38
17.2673	-14.1673	38	8.44745	-12.4396	38	10.3022	8.73458	38
25.9403	-14.6987	38	9.87341	5.82272	38	-4.20004	-13.1712	38
21.1408	-17.4511	38	7.62634	-13.0723	38	-5.4227	-4.59038	38
22.9016	-19.4946	38	9.10509	-10.3585	38	8.70501	12.7592	38
19.3544	-16.3499	38	8.03534	-11.5578	38	-23.8322	-5.98513	38
26.945	-23	38	10.2688	-15.0132	38	-0.324561	-9.85306	38
15.6081	-14.0114	38	9.26652	-13.3158	38	11.9297	4.12397	38
-28.7374	-11.1244	39	-16.2912	-14.427	39	-9.25048	-21.5087	39
-29.6362	-11.7855	39	-16.1369	-18.7395	39	2.92871	25.4753	39
-30.6576	-13.3048	39	-15.9367	-19.4017	39	-3.11273	-7.26594	39
-30.0422	-13.11	39	-15.446	-17.5843	39	9.80912	26.5193	39
-31.3692	-14.7532	39	-15.9297	-17.6525	39	3.39105	-7.90043	39
-27.6339	-13.8333	39	-11.1155	-2.56866	39	8.4221	2.51764	39
-28.9616	-13.8632	39	-15.011	-18.4724	39	-8.14068	8.63644	39
-27.0683	-12.8747	39	-18.2269	-8.58967	39	5.73562	12.5232	39
-26.3026	-11.6687	39	-16.0716	-14.2911	39	9.12317	-22.0232	39
-24.6019	-12.2253	39	-16.1233	-11.464	39	6.92923	-8.03023	39
24.8867	-32.4524	40	15.3243	-21.4517	40	18.0304	-9.63264	40
29.1782	-27.9767	40	7.60203	4.51754	40	4.8528	1.05049	40
28.2467	-27.7927	40	7.30296	6.16683	40	9.0185	2.18957	40
28.4035	-25.5272	40	-0.95698	-24.7839	40	6.82408	-21.2536	40
23.6086	-29.6567	40	10.9322	1.56605	40	-18.8738	6.15288	40
23.6595	-31.159	40	40.2542	-8.44811	40	-5.44756	-7.20112	40
27.1116	-31.8374	40	8.32254	2.38359	40	-1.71685	-9.17558	40
24.5762	-30.9745	40	20.0491	-18.4297	40	18.7795	-11.2685	40
28.1253	-25.1208	40	6.63124	1.82616	40	1.6735	-20.8192	40
26.7613	-30.4376	40	5.84155	5.32513	40	-5.37872	-0.999926	40
14.1945	4.95777	41	6.56179	-25.077	41	6.50829	-8.32321	41
16.362	0.982669	41	12.7162	-23.6501	41	23.273	8.43621	41
15.3027	0.565026	41	13.445	-20.3049	41	-14.2251	-5.08887	41
15.7173	2.26547	41	17.8774	-23.5227	41	-3.94117	-19.2177	41
14.4064	-0.829435	41	6.25482	11.1337	41	-2.90366	7.24341	41
17.55	0.756878	41	17.863	-23.5819	41	-3.96722	20.9282	41
14.4188	0.830842	41	17.2779	-22.6169	41	-14.1043	-17.5931	41
16.3531	-0.868384	41	14.2786	-18.621	41	2.71789	-19.9643	41
14.6379	2.15831	41	13.6735	-22.0417	41	-6.83875	-5.97183	41
13.3407	4.0606	41	6.1565	-25.2533	41	15.7704	5.05657	41
-16.774	-41.5982	42	-3.33578	-24.4823	42	9.31418	15.7801	42
-21.7916	-41.4093	42	-5.60064	-19.6884	42	17.8758	15.9748	42
-19.9098	-41.6957	42	-4.07491	-6.56186	42	-11.8779	0.638347	42
-20.4111	-40.7659	42	-5.17981	-20.435	42	-8.78355	-1.12594	42
-17.9447	-41.8514	42	-3.7818	-24.6005	42	13.5168	9.94103	42
-18.8223	-41.1684	42	-4.56792	-21.9265	42	4.98604	10.9889	42
-18.9416	-43.2997	42	-3.1011	-25.2134	42	14.6783	0.0727353	42
-21.0641	-41.9373	42	-5.38084	-20.52	42	-5.7268	-13.8045	42
-21.0538	-43.8546	42	9.53686	13.1338	42	-23.5191	-7.12838	42
-19.4178	-42.761	42	-2.03281	-24.809	42	1.96572	-11.1198	42
-2.72053	-41.8411	43	2.79139	-0.0554566	43	-13.1032	-17.3184	43
-1.33065	-40.5683	43	19.4675	4.58505	43	8.75376	-9.13573	43
0.850206	-42.4377	43	17.6841	4.88992	43	-5.39965	-16.5751	43
-4.29421	-44.425	43	15.2431	6.11897	43	-21.0597	-7.70327	43
-2.09514	-42.3694	43	2.89137	-1.95948	43	-4.57738	-8.20469	43
0.0338733	-41.708	43	19.0579	3.34111	43	12.9338	1.02135	43
-0.00984548	-40.203	43	13.9492	0.587472	43	-3.42313	18.6007	43
-3.96815	-43.819	43	17.4919	3.77536	43	1.60245	8.87725	43
-1.26523	-41.4826	43	17.692	2.14383	43	-15.6473	3.68414	43
-0.659347	-43.6236	43	17.6699	3.02106	43	10.4118	24.4675	43
-31.7826	27.7667	44	-0.523861	8.19025	44	9.05703	-4.72741	44
-24.3187	-15.4262	44	8.51814	1.41856	44	1.75417	7.77038	44
-29.6013	16.6711	44	1.61806	9.10533	44	-6.20496	-2.09451	44
-28.5994	-7.10882	44	1.41596	8.92762	44	3.62371	-16.8718	44
-26.7435	-9.93343	44	40.5284	-8.4438	44	-10.2557	-4.12562	44
-26.1838	-8.75136	44	32.3998	6.29724	44	-22.4429	-9.54969	44
-25.1986	-8.90187	44	-10.8314	-3.23139	44	0.348131	-9.21494	44
-25.9212	-7.38813	44	-11.9158	-8.63654	44	9.92688	-22.5709	44
-29.6071	-8.63878	44	32.1323	6.51655	44	6.25518	-7.92428	44
-28.0217	-9.82754	44	3.11345	5.68085	44	8.15986	-14.721	44
-24.57	27.1525	45	-19.2096	-3.54486	45	11.9774	24.7784	45
-23.6152	16.8101	45	-21.6681	-17.6063	45	-2.72874	10.9657	45
-29.119	29.7978	45	2.18064	5.5323	45	3.40011	23.3288	45
-23.9857	24.8462	45	-13.3792	3.21363	45	-0.682266	-10.7262	45
-27.1955	31.3454	45	-18.6043	2.99238	45	0.599979	6.98987	45
-17.7442	19.4186	45	-21.6749	5.3173	45	-9.68948	21.4253	45
-26.9282	26.7703	45	-19.778	2.2782	45	-9.99548	21.4643	45
-27.9375	29.9577	45	-19.0728	3.50642	45	19.4677	-0.394232	45
-26.3036	29.2971	45	-19.5808	6.36341	45	18.5309	14.8596	45
-28.2217	26.596	45	-19.3241	5.89745	45	1.99695	-1.05794	45
-25.0885	35.3454	46	-16.7545	6.12266	46	11.3428	25.0616	46
-16.577	34.2108	46	-19.2996	9.41102	46	-16.6152	3.73428	46
-27.9432	35.6471	46	-5.25619	23.2947	46	-10.3863	-3.42293	46
-23.4986	35.3327	46	-16.3819	7.52697	46	7.6933	-10.2061	46
-23.6731	23.9975	46	-2.72502	0.499641	46	18.7411	-0.406805	46
-24.7113	36.8327	46	-5.22788	22.9491	46	-10.2817	22.1495	46
-23.0129	36.0264	46	-26.0901	22.2473	46	5.96908	-19.17	46
-26.7052	33.8593	46	-16.0142	6.39772	46	7.92731	-20.2677	46
-27.5054	33.6282	46	-14.6677	5.60942	46	-0.469903	7.64711	46
-26.0591	36.8095	46	-27.0217	22.5041	46	-23.7443	-6.25784	46
32.5347	15.8747	47	-18.8974	13.2463	47	-3.65267	17.521	47
28.5692	16.9521	47	-19.4795	17.9306	47	23.1287	2.98591	47
28.5032	11.7835	47	-21.1082	12.9415	47	13.4665	10.2124	47
31.8577	18.0388	47	-18.6122	12.5516	47	8.59068	10.4406	47
29.0519	14.7432	47	-17.834	19.3425	47	8.7529	-20.761	47
29.0333	13.3039	47	-6.0424	11.0341	47	10.6308	24.9123	47
31.635	16.2963	47	-20.8136	16.746	47	15.5	15.3442	47
31.0124	12.325	47	-19.0849	15.5554	47	7.76407	7.30923	47
30.9227	24.6801	47	-13.9905	18.5068	47	2.03979	-22.0199	47
28.6363	13.937	47	-20.7743	17.6034	47	-8.14972	-14.1842	47
-39.6024	-3.24392	48	35.4072	-3.07183	48	14.7283	14.2452	48
-38.5048	-2.10869	48	38.0334	-4.52892	48	-5.58662	1.25282	48
-38.4715	-3.45436	48	35.7946	-2.96162	48	-2.65618	-13.5604	48
-38.2153	0.189879	48	38.3457	-1.94777	48	-13.7746	-11.2833	48
-37.8532	1.97897	48	39.5266	-4.97536	48	3.48169	-16.4011	48
-38.2861	-0.93394	48	38.5238	-3.25943	48	-17.5433	17.7814	48
-39.5249	-1.85353	48	35.1323	-4.78013	48	-12.7699	-12.6625	48
-37.3277	-2.8788	48	39.0437	-4.18556	48	-6.50243	2.55476	48
-37.204	-1.61149	48	39.7719	-3.90153	48	7.26808	2.75664	48
-36.4841	-0.515708	48	37.1583	-4.95117	48	-11.8083	9.81782	48
-26.3179	20.8301	49	-2.40544	-13.8933	49	-3.91717	14.1235	49
-27.2837	19.9686	49	-3.01598	-13.6151	49	18.3708	0.655209	49
-18.9432	25.8576	49	1.10857	-10.6845	49	5.90558	4.23832	49
-27.3686	19.5466	49	-2.53637	-9.7822	49	24.5781	3.07578	49
-19.4084	25.0284	49	-3.63423	-12.3766	49	1.79073	2.41851	49
-20.3059	25.9861	49	-4.40812	-10.6234	49	1.55507	2.08573	49
-27.5547	24.2033	49	-3.40228	-8.79747	49	16.5154	16.6796	49
-28.7668	18.5757	49	-1.74168	-9.44615	49	16.83	-10.0722	49
-28.4568	25.7479	49	-2.39279	-13.3126	49	7.75523	-15.7161	49
-27.5472	15.723	49	-21.8791	5.21067	49	18.0536	12.612	49
6.81262	-0.579505	50	11.9166	-9.99006	50	-5.87933	18.6514	50
4.51139	4.84842	50	9.41247	-20.4504	50	6.98812	3.5858	50
11.37	1.33816	50	-1.36348	2.21246	50	13.4027	-0.599904	50
12.186	-0.287094	50	14.8932	-13.3341	50	12.6439	-9.18691	50
9.24264	-12.5471	50	10.1501	9.91308	50	2.87954	-8.5881	50
12.3873	-2.90179	50	12.1593	10.4667	50	1.94386	3.45819	50
13.3102	-3.52702	50	26.4009	15.9855	50	24.7869	8.19895	50
12.689	2.95671	50	5.54342	-25.3702	50	-22.7076	-9.61471	50
5.81711	2.774	50	8.72733	-17.5338	50	-18.5113	1.41365	50
15.3096	-4.24811	50	26.4074	15.9904	50	3.65749	17.6381	50

## Sheet: Figure1E_Visual
5.28104	3.44331	3.48673	0.549588	1.10802	4.64451	5.61148	0.527704	4.2073	5.5781	-1.23294	-3.48763	-0.313386	-3.15712	-1.33597	-1.6979	-3.23158	-1.10141	-2.79541	-1.31431	-2.82085	-3.08839	-2.98245	-3.23189	-1.53647	-2.26237	-1.22249	-2.59864	-1.63341	-2.35172	-0.831294	0.811742	0.722361	0.575652	0.843397	-1.01757	-1.67473	0.724053	-1.44432	-1.74181	-1.01816	-1.13123	-1.55659	-2.57041	-1.04011	-1.59589	-1.92892	-2.43318	-2.0122	-2.04336
-2.10868	-3.4133	-1.66642	-1.89898	-2.58324	-2.18859	-4.0995	-2.15846	-3.08541	-1.83241	4.2645	3.77123	5.89912	4.0235	2.74802	3.18499	5.42077	0.612698	0.801405	5.22823	-3.28701	-4.78309	-4.74134	-1.6234	-2.96537	-4.0722	-2.61252	-2.64211	-3.31685	-3.09118	-1.13565	-4.11333	-2.67287	-5.47677	-2.88374	-5.35738	-3.42187	-2.89376	-1.94164	-4.39	-5.01075	-2.15913	-1.63288	-1.63417	-2.76895	-1.63326	-1.82592	-3.43538	-2.81497	-3.78205
-2.50817	-3.71546	-3.62726	-3.57928	-3.67883	-3.02904	-4.3472	-4.85088	-1.21636	0.813515	-1.67078	-4.77757	-3.69215	-2.60521	-3.1254	-1.58474	-4.15545	-0.66401	-5.45796	-1.02165	4.99639	5.40514	6.19619	4.6755	6.31486	4.47679	4.30784	3.07975	1.60967	3.14575	-3.24201	-2.68138	-5.17777	-3.49647	-2.65692	-3.01172	-2.26773	-2.62273	-2.70975	-3.16857	-4.8153	-2.34102	-3.41692	-4.27266	-2.2408	-3.10841	-3.89935	-2.99917	-1.53333	-4.21296
2.65445	-0.81838	-0.269135	1.48743	-1.1099	-0.100225	-2.14454	0.381827	-0.494603	0.417317	-4.08762	-3.58958	-3.25983	-3.66528	-2.71444	-4.28697	-3.25232	-0.202581	-3.31947	-1.51377	-1.36353	-1.94876	-0.530654	-3.25685	-2.89911	-0.993011	-1.48303	-0.378662	-1.42777	-1.67982	0.798845	4.7433	4.81579	5.22853	3.09509	3.77133	4.1282	3.19144	2.92021	5.27969	-1.57088	-0.946893	0.374831	-2.0145	-0.335216	-1.91863	-0.585103	-1.56064	1.23047	-1.39201
-2.32816	-3.11477	-2.06908	-2.30001	-1.41495	-2.84578	-0.457052	-0.503622	-1.35324	-3.11411	-2.87457	-2.84416	-3.04167	-2.12536	-4.22906	-5.46576	-3.14189	-2.80871	-2.38181	-2.64381	-2.54954	-2.56721	-2.69618	-3.02893	-2.36375	-3.29517	-2.99607	-2.02848	-1.94567	-1.79656	-1.91823	-2.79362	-2.7973	-3.11006	-1.28894	-0.559107	1.25167	-1.48146	-1.04319	-2.21387	3.82157	2.40726	-1.04	1.48579	3.62265	0.945115	2.62194	5.00667	2.60974	5.65418
-4.54445	-2.65402	-1.38531	-1.92314	-3.02193	-3.98226	-3.94704	-2.93786	-3.03125	-4.58914	-4.4197	-3.25045	-3.19556	-1.90191	-2.56334	-4.96519	-1.53065	-1.63677	-1.16447	-1.65981	-2.71209	-2.95598	-2.74549	-5.36583	-5.27007	-3.08763	-2.52671	-3.32494	-2.6888	-2.02191	-3.47182	-2.10181	-2.19287	-2.91339	-1.6085	-2.49027	-0.570794	-1.31247	-2.91724	-1.52322	-1.9204	-0.863274	-2.06962	-0.0887348	-0.869457	-0.419372	-2.58742	0.899638	-0.859831	-1.79923
-5.71481	-4.79985	-3.0002	-3.34602	-3.64411	-4.20967	-2.82589	-5.41952	-2.60234	-4.31884	-1.12845	-0.950556	-1.89498	-1.72612	-2.1263	-0.849106	-5.21501	-2.17823	-2.24798	-1.29519	-1.34073	-3.6477	-2.39263	-1.02535	-1.00466	0.0752216	-1.37308	-1.97546	-1.93663	-2.1301	-1.94247	-1.27534	-4.85173	-4.86917	-3.13217	-1.31912	-3.87958	-1.40564	-3.89005	-1.56967	-4.04297	-1.28026	-1.73509	-1.7309	-2.69869	-3.21125	-3.33866	-3.64655	-2.95422	-4.6187
-3.27291	-5.62318	-4.6805	-1.59111	-2.04769	-1.73783	-3.92883	-0.592298	-1.72821	-2.17606	-2.19209	-3.34038	-2.77788	-3.53738	-2.20549	-3.77754	-3.15611	-2.46202	-0.959736	-1.45791	-0.756048	-1.72694	-1.30042	-1.97048	-0.59415	-0.993555	-0.0131654	-0.0561841	-0.520924	-0.0889501	-3.7829	-2.62431	-4.80931	-5.02586	-1.30314	-1.85584	-3.98562	-1.49712	-3.3192	-2.12934	-3.0249	-2.72108	-4.76932	-3.48287	-2.63813	-4.80708	-4.77333	-3.37737	-2.80325	-3.77972
-3.39804	-3.04904	-3.05515	-1.96008	-3.72996	-2.96686	-3.06678	-5.2848	-2.83876	-2.55353	-2.39337	-4.15336	-1.8887	-2.83722	-2.70187	-2.92024	-5.24712	-1.51647	-4.0386	-1.40313	-3.82015	-3.16269	-4.50652	-2.84994	-5.03888	-4.3743	-1.81916	-1.87168	-2.53358	-1.73654	-2.38379	-3.22287	-3.1888	-1.31722	-3.4795	-4.43978	-4.11162	-2.26959	-2.45083	-6.4663	-5.78099	-5.07966	-4.69389	-4.06107	-4.95198	-3.08497	-4.58673	-5.00096	-2.73893	-4.89143
-3.2804	-2.26572	-3.09991	-0.329906	-1.30249	-0.108205	-1.24332	-0.73403	-1.06133	-2.45668	-3.80435	-2.37611	-2.3945	-1.75107	-1.88949	-4.75599	-4.78539	-2.12453	-0.801401	-2.06019	-2.52811	-3.54035	-3.73057	-2.73452	-4.18388	-2.46023	-2.42662	-3.10459	-1.727	-2.35146	-2.10066	-3.05557	-2.69904	-1.9644	-1.85594	-4.1936	-2.42997	-2.22397	-1.20475	-2.8444	-2.53771	-1.61731	-1.94735	-1.8608	-3.0349	-2.4424	-1.65557	-1.97636	-1.0967	-3.41889
-1.4258	-2.2032	-1.98405	0.33534	0.653546	-4.00454	-2.22482	3.69274	-2.55399	-2.15552	-4.40029	-4.07162	-3.82386	-3.72681	-2.05934	-4.80021	-2.56188	-2.9152	-1.43942	-2.98799	-1.17201	-2.39485	-2.32014	-3.79234	-4.71288	-2.72671	-2.28991	-1.76458	-2.68252	-1.08198	-1.51076	-2.07361	-1.05514	-2.16512	-0.279339	-3.15079	-3.33772	-1.69758	-3.2471	-5.23477	-2.12445	-0.706474	-1.03155	-1.67912	-1.85817	-1.37814	-0.0797286	-4.15922	-2.03625	-0.313885
-5.39043	-1.99934	-1.94278	-2.04306	-1.68522	-4.68981	-3.49882	-4.86587	-2.32819	-3.14432	-2.34736	-2.14667	0.742705	1.09448	0.409646	0.101041	0.708454	-0.713701	-0.151352	1.15757	-3.29046	-3.72201	-4.11618	-4.75958	-3.59347	-4.8243	-3.21777	-2.80556	-3.28995	-2.67276	-0.833365	-0.295845	-3.34141	-3.10526	-1.66546	-1.03017	-2.35401	-1.87149	-4.90156	-1.47018	-3.57244	-1.87977	-1.73494	-2.00633	-2.61186	-3.35764	-4.82674	-2.39285	-1.908	-3.2919
-1.46161	-3.70998	-1.81934	-0.517205	-1.47075	-1.86731	-1.83986	-2.27925	-0.810936	-0.835818	-4.60466	-2.21609	-2.91241	-4.22621	-4.33543	-4.7161	-5.87607	-2.28943	-2.38278	-2.88452	-2.6711	-2.7924	-4.28457	-2.53408	-3.49046	-3.75452	-2.15957	-2.65223	-1.62208	-2.98154	-0.615315	-1.59265	-1.55688	-1.85737	-1.1533	-0.972279	0.11024	-0.342471	-0.542919	-2.9268	-0.556855	-0.40838	0.843465	0.238299	-0.737543	-0.607751	2.35569	-1.41104	-1.248	0.076288
-3.42535	-2.06736	-0.790928	-1.7189	-4.41861	-3.2067	-3.62862	-3.00781	-2.37341	-2.60967	-3.90638	-0.863919	-3.64484	-0.226818	-1.35342	-2.15498	-1.74458	-0.865357	-2.91246	-1.06851	-1.79807	-4.1178	-3.66938	-2.80485	-3.07536	-2.1782	-1.52532	-0.629534	-1.20554	-2.427	-1.9651	-4.07218	-4.18238	-4.2079	-1.95804	-2.45677	-1.87582	-1.134	-3.22131	-3.12104	-4.2655	-1.68033	-2.16239	-1.80402	-3.64703	-2.8527	-2.4388	-2.27858	-1.03165	-5.31755
-2.15063	-0.820941	-1.72726	-1.52376	-2.86258	-2.40805	-4.44237	-2.11424	-0.452533	-1.99395	-2.14272	-3.50189	-4.53044	-3.40617	-2.46188	-5.6181	-4.64375	-2.16398	-4.68897	-3.08895	-2.49209	-2.21236	-2.42056	-3.3639	-4.29588	-3.86171	-2.19269	-2.37213	-2.42746	-1.88171	-2.68742	-1.27199	-1.45258	-1.76046	-1.93319	-0.596092	-4.32549	-1.06897	-2.79457	-1.72161	-2.95659	-0.642789	-0.899196	-2.78156	-2.79123	-1.72509	-2.83107	-3.66928	-3.68237	-2.09365
0.826751	0.694634	-1.56195	0.884072	-0.980324	-1.27237	-2.86896	-0.330155	-0.102015	0.635986	-3.15774	-3.82289	-2.65322	-0.678064	-2.42643	-3.05742	-3.11778	-1.19367	-6.73091	-1.41497	-2.8302	-2.11676	-1.19742	-1.7716	-2.00838	-2.62654	-2.02773	-1.36875	-2.07158	-1.91905	-2.64737	-1.11819	-1.58588	-0.565827	0.0207553	-0.844187	-1.26266	0.200212	-2.43303	-2.06877	-2.85125	-1.10987	-2.57525	-1.12103	-2.3752	-1.07885	-2.94981	-2.2028	-2.44793	-4.22339
-1.18327	-0.639107	-0.242703	-0.234497	-1.36401	-1.61248	-0.0125711	-0.146782	-1.37351	-0.111419	-3.1372	-2.13492	-0.89094	-1.35966	-1.34202	-2.52405	-0.99454	-0.470601	-2.25686	-1.588	-1.80926	-1.39817	-1.26614	-1.95379	-2.87558	-2.9017	-1.85501	-1.86775	-2.40993	-1.81356	-1.76298	0.103561	-2.64365	-0.937888	-0.612948	-2.07961	-2.67988	-0.923789	-2.43956	-2.63516	-3.63326	-2.8561	-2.05039	-3.93734	-3.91584	-1.98371	-4.7597	-3.82266	-2.41501	-4.57124
-1.70764	-3.56237	-2.44801	-2.81767	-4.86703	-1.31025	-4.58392	-4.83621	-1.69043	-2.41153	-4.0101	-1.80333	-3.53593	-3.32239	-2.78104	-3.78676	-2.672	-0.956781	-2.98141	-1.45469	-2.14022	-3.94837	-2.6449	-2.88293	-3.80297	-3.66351	-1.93242	-2.92191	-1.92524	-3.11942	-2.33212	-4.17682	-2.22211	-2.67474	-3.25435	-2.66699	0.567063	-4.03588	-1.65308	-3.00862	1.52965	1.54986	2.78813	2.13227	-0.211061	5.07223	1.03383	1.60515	0.319894	-0.14875
-4.25725	-4.27433	-5.8588	-4.09557	-4.02093	-4.44281	-4.45076	-6.50094	-2.64469	-4.89418	-4.8483	-4.16473	-4.40027	-3.37413	-2.30036	-4.17547	-4.43955	-2.25598	-4.24305	-3.04833	-3.30012	-1.59635	-3.79338	-2.80317	-1.94843	-3.26251	-1.76065	-3.43675	-2.71727	-1.82136	-4.05613	-2.98625	-4.21294	-4.52667	-4.06479	-3.29741	-4.48307	-3.50264	-5.03585	-7.00445	-5.32707	-4.5408	-3.78571	-6.21165	-3.31916	-5.32283	-4.32049	-5.22257	-3.82189	-5.66684
-4.17745	-2.5969	-2.49248	-2.36468	-2.41431	-2.97767	-3.08692	-3.59338	-2.06413	-0.721634	-0.645816	-0.557202	-1.99174	-1.94067	-2.8233	-1.60855	-2.3682	-1.40281	-0.184449	-1.02284	-0.291333	-2.90127	-0.979532	-1.5844	-2.00904	-2.04629	-1.13221	-1.72186	-1.41506	-1.17069	-2.35288	-4.73504	-2.9118	-1.81619	-2.83562	-1.42814	-2.11468	-1.95072	-2.50296	-5.45536	-1.91722	-2.41539	-0.0950206	-2.70822	-2.19944	-0.902132	-2.78466	-1.97609	-2.36331	-3.00037
-3.8353	-5.12243	-3.16552	-4.21551	-4.29711	-3.81709	-4.07076	-3.97219	-2.38675	-2.53105	-1.39457	-1.49616	-3.9261	-3.20866	-2.22615	-0.68662	-5.02141	-1.494	-2.52123	-2.33332	-3.50381	-2.14816	-4.38636	-1.81424	-3.46101	-4.88164	-3.47394	-2.29484	-3.04982	-2.65028	-1.25854	-3.48608	-3.66744	-2.68028	-2.1337	-3.0375	-2.94832	-2.29457	-3.01197	-2.91271	-3.43732	-1.09846	-0.706731	-2.29056	-2.69752	-2.51212	-1.55856	-2.54929	-1.9239	-2.91535
-5.80101	-3.73142	-4.3148	-3.53759	-2.4921	-2.75787	-2.72744	-4.3796	-2.44438	-4.9833	-2.06923	-0.753956	-1.58753	-1.46518	-1.11638	-1.78462	-1.28787	-1.76449	-0.53957	-0.561837	-3.53075	-3.29103	-4.17514	-4.21925	-3.86985	-4.02236	-3.36502	-3.33488	-2.84908	-2.73045	-1.11749	-3.00763	-3.09089	-4.27341	-2.07224	-3.47202	-1.72699	-1.47697	-3.02185	-5.19859	-1.92968	0.117322	-0.0361327	-1.85765	-1.44072	-1.48048	-1.38022	-2.87609	-1.76328	-1.60158
-2.80052	-4.70855	-2.65672	-2.44259	-2.68882	-3.78986	-3.49474	-3.52653	-2.26263	-2.86919	-3.19337	-1.92986	-5.05104	-1.81636	-3.06683	-2.49225	-4.27675	-1.3191	-4.99235	-2.61225	-1.47746	-3.43112	-3.1371	-2.01672	-2.2748	-2.52602	-2.48421	-2.92705	-1.94737	-1.47408	-3.02218	-2.48406	-2.0846	-3.74729	-2.0701	-1.28105	-0.282264	-2.95023	-4.98339	-3.22263	-1.32814	0.683206	0.987209	-0.42353	-2.80554	-2.24822	0.499989	-1.25241	-0.0012314	-0.465544
-4.86188	-4.6821	-5.11119	-2.36688	-4.73716	-4.8503	-5.43102	-3.05733	-2.52123	-4.66896	-4.57599	-3.28376	-1.65947	-0.356989	-3.34647	-1.19879	-3.3124	-2.63337	-2.32428	-1.04107	-3.23154	-5.21619	-4.13019	-2.55503	-4.3842	-3.30958	-2.87208	-2.25942	-3.5361	-2.35672	-3.13692	-4.44221	-5.02064	-6.54755	-3.55159	-4.86527	-1.61166	-3.24734	-3.30851	-6.21623	-3.63823	-0.595611	-0.978476	-1.21768	-0.404713	-1.04105	-0.688161	-0.825884	-1.22005	-1.75417
-4.73842	-3.66618	-3.33204	-4.92823	-3.06309	-3.25777	-3.72891	-4.12011	-3.5415	-5.43998	-4.47035	-5.96903	-5.09078	-2.73765	-3.80708	-5.54014	-4.70693	-2.66275	-4.36112	-2.8474	-1.48023	-3.07834	-2.20502	-4.36516	-3.17972	-2.90372	-1.65839	-1.65148	-1.31224	-1.8846	-2.29998	-1.28222	-3.98253	-2.61302	-2.25224	-2.8381	-3.06392	-2.49884	-1.20538	-2.26656	-2.86413	-2.10672	-1.48247	-1.4739	-4.84398	-2.61133	-3.4376	-2.20534	-1.17103	-2.75724
-4.38821	-4.27066	-3.4392	-5.42418	-1.74429	-3.81662	-1.08642	-5.37728	-3.19173	-3.41422	-3.77109	-2.91046	-1.60044	-0.642287	-1.40622	-1.54476	-3.29137	-1.08274	-1.41803	0.256931	-2.21943	-1.70881	-1.53044	-2.38652	-2.21142	-1.12482	-1.04253	-1.50671	-0.0236446	-0.593135	-3.71314	-2.58372	-5.29637	-5.73402	-2.90612	-1.57457	-2.62466	-1.572	-6.63926	-2.37119	-2.37133	-2.16898	-1.96788	-3.24785	-3.75972	-4.30681	-4.26895	-3.37034	-2.37389	-3.1363
-4.16914	-3.4216	-1.89676	-2.58666	-5.07275	-2.9019	-4.47327	-4.7047	-2.06964	-3.3036	-0.713622	-5.39324	-3.321	-2.73256	-4.06346	-3.69196	-4.68174	-2.46995	-3.90559	-3.35785	-3.08215	-3.98378	-4.72907	-3.42009	-4.42966	-4.98912	-2.87287	-2.59508	-2.9714	-2.65372	-0.111837	-3.46309	-1.67294	-3.51303	-1.37355	-3.02456	-3.58889	-1.79318	-2.54819	-4.56982	-4.79338	-3.74584	-2.92489	-3.59133	-4.94868	-5.95054	-3.14953	-3.6127	-2.43124	-4.69356
-8.07583	-6.52144	-5.36304	-5.56426	-4.31825	-5.9535	-6.04578	-5.9786	-4.89006	-6.14792	-1.66608	-2.36695	-3.71082	-2.72455	-2.6283	-2.80968	-1.3051	-2.57886	-2.50958	-3.02085	-1.76726	-2.77	-2.6641	-1.07581	-2.61464	-2.79137	-1.47566	-1.94833	-2.55152	-2.68902	-3.21188	-4.19989	-4.22841	-4.49506	-3.8627	-3.21226	-3.49705	-4.34307	-4.51186	-3.85654	-4.8899	-1.1187	-3.48474	-2.90938	-4.02953	-3.14743	-3.71386	-2.84556	-1.91325	-1.93566
-7.02131	-3.37543	-4.93281	-4.95505	-2.06452	-5.71268	-3.21202	-3.07292	-3.21324	-6.23085	-2.04348	-2.04101	-1.16914	-1.07837	-1.70502	-2.93885	-1.55609	-0.772683	-1.99195	-1.29845	-2.69058	-2.70344	-3.1669	-2.88605	-2.72462	-1.52121	-1.97084	-2.57195	-2.45993	-1.79204	-3.26141	-1.08942	-4.74647	-5.22048	-4.01784	-2.48881	-2.51786	-3.23762	-4.89068	-2.99787	-1.76964	-3.42266	-3.12321	-4.09005	-2.33412	-2.00632	-4.16267	-2.45018	-3.0305	-3.38339
-2.76927	-3.77594	-0.825506	-1.40195	-3.05987	-2.95365	-1.63387	-3.41906	-1.78495	-2.13525	0.885594	-0.725934	-1.45881	0.424799	-0.260896	0.719969	1.09289	1.26937	-0.686733	1.36432	-1.81549	-1.66423	-2.50104	-1.80421	-2.64349	-2.35583	-1.12611	-0.763702	-1.42202	-2.2811	-2.09423	-3.41406	-4.06936	-4.22482	-2.59804	-3.75174	-5.07244	-2.3535	-2.19707	-1.77808	-4.01007	-3.49801	-3.05436	-3.76591	-3.55043	-4.19907	-2.98042	-2.20349	-2.11351	-4.47193
-3.13003	-3.4052	-1.11709	-1.63768	-1.15668	-2.96816	-0.57072	-2.0058	-1.67654	-2.01209	-1.87077	-3.5758	-4.32101	-3.41148	-1.92632	-3.09779	-3.07455	0.0797007	-3.63346	-2.33891	-1.93689	0.235227	-2.32498	-0.569254	-1.85854	-1.02965	-2.28012	-1.25535	-0.399153	-1.34598	-2.31243	0.117462	-2.56404	-0.688641	-0.2125	-1.16877	-2.09691	-1.05528	-0.731657	-0.586332	-2.38489	-2.32685	-2.0007	-2.56853	-4.35198	-3.1729	-4.32491	-3.39898	-2.5256	-4.1163
-3.47416	-3.18734	-2.39033	-1.62543	-2.41376	-2.65604	-4.37635	-3.25864	-1.52519	-1.94491	-2.54462	-2.96577	-3.46132	-2.7539	-2.91675	-1.24983	-3.60729	-2.01639	-4.98211	-2.20452	-0.103205	-1.9794	-1.11906	-0.67344	-0.518501	-0.388333	0.510506	0.616598	0.124834	-0.688129	-0.881941	-3.39395	-2.63094	-2.90727	-2.52586	-3.15714	-2.49778	-2.39302	-1.7523	-3.38303	-2.71299	-3.85576	-2.24954	-3.22259	-3.33775	-2.62166	-3.91458	-1.88228	-2.56491	-3.10498
-1.64361	-1.13607	-3.31083	-0.452503	-2.10911	-5.38255	-5.69341	-2.76788	-1.88209	-1.25605	-1.84892	-4.21303	-3.92398	-4.28967	-2.21367	-2.91742	-2.3238	-0.129695	-4.97325	-1.6885	-1.48538	-2.01836	-1.9802	-1.69731	-2.64056	-1.82783	-1.22085	-0.815931	-1.41914	-1.42381	0.000733538	-3.26176	-3.08359	-3.00566	0.766255	-2.95534	-2.25831	-2.46206	-3.28496	-5.06729	-4.27485	-3.70044	-3.52576	-3.38894	-3.37697	-4.03773	-3.24775	-3.53594	-3.64721	-3.27736
-3.78921	-1.67527	-1.89912	-1.61205	-1.75655	-1.04973	-1.89958	-0.0954452	-1.16538	-1.96527	-1.84508	-3.35002	-0.831235	-1.7346	-1.81242	-2.9911	-1.72187	-0.980295	-0.771359	-1.79776	-2.9211	-2.6851	-3.31276	-3.16161	-3.87837	-3.17507	-2.32508	-2.13627	-1.03461	-1.53494	-0.963376	-0.735995	-2.5577	-0.625648	-1.69568	-2.52408	-3.54488	-2.36791	-0.315229	-2.57483	-3.02121	-2.54081	-2.71943	-3.05641	-4.11482	-3.16767	-3.6544	-3.59335	-3.00043	-3.24132
-1.78823	-2.91587	-3.05244	-0.690002	-1.24127	-1.91402	-3.48811	-4.3188	-1.5128	-1.19336	-2.92745	-1.73263	-1.93794	-2.20352	-2.72413	-1.44274	-3.45015	-0.992567	-4.20985	-1.82053	-1.1132	-2.04822	-1.972	-1.70335	-2.63502	-1.83985	-1.86414	-1.00154	-2.16054	-1.69533	-1.9477	-4.83401	-1.01073	-5.00261	-0.868494	-3.43295	-2.40188	-1.41443	-3.39333	-3.21537	-2.5839	-3.55201	-2.85922	-2.63211	-0.608409	-2.90254	-2.29661	-1.59255	-1.67661	-1.70857
-5.41472	-3.35283	-3.25121	-4.94693	-3.79735	-3.59226	-3.8531	-2.48652	-2.35398	-5.12211	-6.25543	-5.06846	-6.12714	-5.04698	-4.08836	-6.23787	-5.81946	-2.99433	-3.98801	-2.69785	-1.44474	-5.23603	-2.27747	-2.58847	-3.46618	-2.47065	-1.0053	-0.928809	-0.919418	-1.9435	-2.7989	-3.91532	-4.95189	-2.4277	-2.99772	-3.26071	-1.86846	-3.19775	-1.30687	-4.87981	-5.07991	-3.03118	-3.04051	-5.04714	-4.82472	-4.27961	-4.63158	-4.12553	-1.96767	-5.20288
-0.398738	-3.48901	-3.50168	0.858903	-1.86205	-0.977377	-2.65643	-3.77258	-0.330206	-2.31774	-3.93725	-2.56601	-3.61641	-4.05898	-2.12449	-2.90857	-2.34763	-1.99516	-4.18348	-1.76699	-2.24232	-3.70629	-2.72556	-3.17208	-3.3655	-3.06934	-2.56911	-2.04399	-2.69418	-3.57117	-2.44153	-2.63284	-0.938598	-1.97816	-1.59043	-1.62143	-2.56087	-1.36065	-2.3588	-1.61631	-2.06262	-1.8953	-1.77823	-0.867447	-2.43427	-0.952339	-1.92081	-0.430275	-1.61747	-0.661086
-3.58658	-3.04548	-2.19184	-4.27845	-1.84149	-4.22963	-3.37164	-2.42818	-2.60018	-3.02833	-2.25415	-1.93761	-1.33071	-2.87656	-0.436313	-1.96461	-1.76511	-1.59795	0.0449603	-2.21704	-1.44443	-3.02982	-1.11433	-2.48304	-2.67604	-2.34557	-2.24985	-2.80974	-2.15608	-2.10669	-3.50009	-1.80495	-4.70326	-5.36991	-2.77454	-2.9051	-3.58144	-2.5288	-4.9805	-4.78935	-2.59444	-0.919854	-1.41895	-1.71235	-2.27526	-1.69428	-1.71962	-5.48591	-1.67392	-2.63061
-3.04889	-3.91337	-2.75916	-2.21803	-3.69756	-3.73137	-3.83528	-2.21535	-2.30662	-4.97063	-4.4018	-4.94987	-4.17137	-2.86751	-1.82732	-2.57389	-2.89575	-2.19639	-5.79739	-3.44667	-1.13599	-2.75519	-1.95294	-0.678672	-2.38676	-1.75745	-0.689364	0.00670613	-1.13944	-0.64919	-2.78318	-4.38822	-3.77176	-4.48601	-2.75682	-2.88878	-3.22172	-2.90374	-4.02792	-7.31497	-5.76865	-3.57802	-3.26839	-3.72022	-5.44062	-4.81137	-4.05576	-6.05625	-4.50832	-4.5293
-4.55422	-3.13183	-3.97939	-2.58824	-3.77794	-3.38038	-2.78323	-3.30359	-3.24852	-5.91663	-2.77657	-3.13585	-3.15843	-1.72523	-2.46916	-0.477123	-2.71186	-1.08211	-3.19583	-1.49001	-1.41326	-2.38606	-1.14892	-1.56258	-3.72313	-1.44795	-0.760305	-1.94325	-1.38914	-1.76872	-1.85471	-1.31701	-3.82974	-1.75954	-1.64625	-2.8625	-2.19683	-2.50699	-4.89936	-3.06125	-1.72778	-1.4843	-1.66749	-2.9096	-2.75887	-1.82142	-4.08501	-2.15062	-2.9574	-3.44869
-2.67678	-4.41469	-2.32658	-2.51361	-2.41529	0.491925	-2.09695	-2.3481	-0.834871	-1.89355	-3.0498	-3.09686	-2.45807	-1.16018	-2.59789	-3.27642	-3.99614	-0.543065	-0.640771	-0.600407	-1.32558	-3.46297	-1.63557	-1.30701	-0.283293	-2.08278	-2.13286	-1.11662	-1.14557	-1.33823	-2.2106	-1.953	-1.09322	-3.27512	-1.68847	-0.140326	-1.42096	-2.31614	-1.21373	-3.02975	-1.86086	-1.67965	-2.52651	-3.45144	-3.64876	-2.81586	-2.30835	-1.82819	-0.967316	-2.26568
-8.83495	-6.23795	-5.70825	-3.84454	-6.25263	-6.91178	-4.71855	-5.55232	-3.60865	-6.38199	-4.21166	-5.60248	-3.9514	-2.60382	-3.75914	-5.23101	-4.93741	-1.98783	-4.45519	-1.16387	-2.03077	-4.5642	-3.31381	-1.37781	-1.42652	-2.22972	-2.38761	-1.22679	-2.57204	-1.70433	-5.62586	-3.66232	-7.29438	-4.82285	-5.68482	-1.19137	-5.42383	-3.79585	-6.02239	-4.41267	-4.82399	-4.03166	-3.32968	-4.9871	-4.75256	-4.91983	-7.17697	-4.27064	-5.38049	-7.91154
-6.17638	-5.35212	-3.87006	-4.09591	-4.19856	-5.24961	-5.38955	-4.27195	-3.11747	-4.46538	-3.42074	-3.5928	-3.6506	-3.25679	-0.582048	-3.467	-3.25683	-1.34978	-3.98043	-1.02594	-3.53701	-3.10517	-3.49981	-2.70061	-3.13541	-1.07305	-1.87796	-2.8663	-2.49451	-1.68624	-3.10967	-4.39602	-6.57687	-6.85599	-3.24551	-2.75019	-4.66018	-2.68688	-3.64436	-2.60225	-5.44598	-1.4337	-3.3313	-2.8696	-4.10555	-4.36469	-3.76672	-6.14524	-3.96215	-3.56864
-6.7183	-3.33418	-2.30802	-3.79428	-3.8442	-2.69052	-4.47482	-3.53641	-3.13069	-6.35742	-2.49394	-4.1255	-3.99934	-2.24262	-3.32166	-5.16714	-2.66964	-2.2556	-5.02682	-2.14239	-0.505479	-4.38076	-3.44201	-0.854723	-0.734516	-0.211119	-2.27106	-0.100904	-1.62276	-1.76381	-2.6323	-1.54581	-5.99193	-3.5423	-4.19126	-2.00774	-3.36525	-3.21706	-4.27013	-5.76013	-3.34293	-2.85691	-2.86394	-3.52426	-4.30153	-4.55338	-4.44143	-4.74394	-3.15277	-3.56042
-1.02506	-0.169896	-0.478448	-2.69911	-0.941727	-1.33237	-2.49302	2.70951	-1.68697	-0.226148	-1.61655	-3.33142	-1.42267	-4.17512	-3.02433	-3.9427	-1.58376	-1.96434	-2.48263	-1.69819	-0.762156	-3.46078	-1.35782	-1.93579	-3.07985	-1.72864	-1.74788	-2.00325	-1.18101	-1.62107	0.0149672	-3.09711	-3.44222	-1.53891	-2.15199	-1.12397	-0.85894	-1.91777	-2.49531	-2.76649	-2.38929	-1.84937	-3.37455	-1.19449	-3.02207	-2.75275	-3.47797	-2.53245	-1.35692	-0.257068
-2.80982	-1.6251	-1.49785	-2.01416	-1.50178	-1.88985	0.109013	-0.311747	-1.28076	-1.67687	-1.23048	-3.1408	-1.56054	-2.93365	-1.90744	-3.15365	-2.79838	-1.34768	-2.32792	0.350081	-1.25513	-1.966	-1.84336	-2.51691	-1.71573	-0.0285437	-1.1771	-2.32149	-0.932423	-0.95439	-2.38484	-1.24231	-3.66614	-2.61849	-1.34977	-1.17243	-2.6938	-1.04202	-4.96519	-1.75958	-1.35986	-2.13266	-3.40283	-2.44281	-1.69938	-2.79084	-4.73407	-1.29204	-2.75013	-2.11746
-3.52739	-2.96287	-1.54934	-0.538319	-1.24763	-4.51651	-3.7771	-1.73456	-3.63226	-5.55851	-2.88975	-2.24167	-0.73779	-1.36554	-1.53799	-4.96973	-2.90501	-2.90241	-3.83268	-1.24218	-3.00825	-4.36883	-4.25334	-2.6754	-4.4233	-4.67593	-3.52443	-2.46168	-3.46783	-2.73199	-2.02157	-2.16409	-2.4434	-2.34109	-1.63175	-2.7645	-1.14702	-1.81453	-3.09045	-4.42053	-2.23229	0.687696	-1.04168	1.45595	-1.06907	0.327496	2.16309	-1.26286	-1.10777	0.0110434
-4.75701	-4.09988	-2.31132	-2.34382	-1.66075	-3.28637	-3.12112	-3.08727	-2.2177	-2.04259	-3.88931	-4.37934	-5.34187	-2.06241	-3.48631	-4.70279	-5.90848	-2.00209	-3.1567	-2.46674	-0.148708	-4.30334	-1.83346	0.544793	-1.58341	0.362339	-0.553207	0.883847	2.09962	-0.718361	-4.77778	-4.45773	-4.20407	-4.38088	-3.18056	-0.838427	-2.64605	-4.13283	-4.15154	-5.8882	-4.2964	-2.9865	-2.90759	-3.56743	-4.11715	-6.40696	-5.33323	-4.88555	-1.45868	-3.78272
-0.0534682	-0.813922	-0.514852	-1.34921	-2.66487	-0.477588	0.360308	-1.03387	-0.147868	-0.920102	-2.04592	-2.61159	-1.66626	-3.72871	-1.06602	-3.77359	-1.75155	-1.65453	-1.9717	-0.988022	-2.04	-3.02767	-1.81046	-2.33787	-2.39805	-2.51861	-1.82075	-0.98546	-0.341812	-0.250779	-2.12204	-0.217321	-1.97094	-2.90462	-2.2002	-1.93821	-2.03992	-1.33419	-1.56273	-2.52942	-4.78468	-3.98807	-2.49742	-2.51114	-2.26467	-2.32087	-4.4418	-3.02234	-3.05108	-4.81217
-3.96832	-2.65637	-4.15129	-1.52893	-3.52729	-3.1382	-4.30952	-5.05989	-2.16063	-3.12658	-2.36242	-2.48369	-2.95931	-1.67696	-2.03522	-3.54613	-2.47327	-2.07426	-1.44786	-0.848215	-1.98645	-1.56604	-2.21429	-2.26072	-2.27399	-1.3735	-2.23615	-1.93988	-0.840386	-1.417	-3.03429	-1.63771	-4.76121	-5.70649	-2.33358	-1.76886	-3.43576	-1.54808	-4.5956	-3.96552	-3.34382	-3.66928	-3.24166	-3.94489	-4.84757	-3.64962	-5.81975	-3.06808	-3.4343	-5.83891
[truncated: 450 more columns]

## Sheet: Figure1E_Semantic
0.190035	2.27459	1.38949	0.595283	-2.64452	-0.505156	-0.421701	-2.84087	0.408171	0.850762	-0.0474769	0.0606684	4.84538	-0.28526	-2.70671	-1.10019	0.645814	-0.379619	0.506089	-1.46936	1.46417	1.77613	-0.905098	-1.11663	1.73151	0.856627	1.22158	-1.20224	-1.96036	2.28418	-0.000931422	-0.316371	-0.968031	1.19866	-0.56155	-1.47685	1.00469	1.23468	-0.861364	0.875036	-1.52341	-0.853268	-0.54706	-0.943651	0.634296	0.190011	0.159919	0.390296	0.46727	1.52764
0.204298	-0.166603	-0.484799	1.14849	-0.148321	-0.163403	-0.762513	0.24305	0.499628	0.214349	0.917356	0.129998	1.56998	0.439118	-0.952915	1.0379	-0.0486737	0.921352	0.300201	-0.416655	-1.21956	0.517533	-0.63414	0.500034	0.867114	0.388498	0.538523	0.0964798	-2.12225	-0.795943	-1.57214	-0.670627	1.22073	-0.411058	-0.96838	-0.755324	0.0602792	0.194479	0.192631	-0.613542	-0.414064	-0.728981	-1.52778	0.561942	0.812279	-0.447519	1.08537	-0.213572	-0.384555	0.197585
0.500725	0.269385	-0.0534882	0.868526	-0.840724	0.0509308	-0.701273	-0.100377	0.305121	0.0734923	0.832898	0.28198	1.24431	-0.00810592	-1.27417	0.105845	-0.00269094	0.138665	-0.374137	-0.42107	-0.783992	1.10389	-0.482195	0.239912	1.00109	0.0499562	0.0399915	0.254535	-1.82244	-0.23738	-1.94825	0.306811	1.10988	-0.564856	-0.669689	-1.57156	-0.0682773	0.798182	0.651285	-0.923848	-0.357773	-1.96507	-1.46688	0.242823	0.878257	-0.121255	0.946953	-0.156965	-0.440827	0.257469
-0.398649	0.622708	1.20454	1.54804	-2.01672	-1.20238	0.596113	-1.83325	0.513628	0.00972268	-0.445047	-0.463023	4.02153	0.459613	0.102987	-0.0146926	0.424414	0.926544	-0.62426	-1.41145	0.681975	0.397749	-0.222444	0.474453	0.274272	0.221698	0.725889	-0.995138	0.0445573	0.281913	-0.996274	-0.766425	0.777501	0.170555	-1.31563	-0.595459	0.352114	0.761538	-0.971515	0.590744	0.428358	-0.405078	-1.75984	-0.0905491	1.20777	0.308988	-0.424819	0.759685	-0.361974	0.567261
-0.230829	1.24993	0.61489	0.858368	-1.03617	-1.00728	-0.112541	-1.25929	0.436485	-0.429859	-0.1375	0.132281	4.11009	1.02211	-0.129752	0.0961284	-0.246331	0.382186	0.89575	-0.630734	0.213533	0.7652	0.0866653	-0.246888	-1.19952	-0.217541	0.198233	-1.02988	-1.24555	0.815722	-0.299935	-1.31581	0.457876	-0.283767	-1.27859	-1.04409	-0.183258	0.72899	-1.1248	0.0176549	1.1121	-0.390673	0.0975777	-0.229701	1.7716	-0.114321	-0.132576	0.0136428	0.907917	-0.202157
-0.86798	-0.882818	-0.37667	0.898748	-0.366852	-1.03325	-0.486787	-0.117775	0.604576	0.448094	0.251218	0.0489006	-0.538163	0.0398648	-0.293332	0.269451	-0.250604	0.486556	0.227424	-0.825168	-0.41775	0.585363	-0.110101	0.207121	0.312383	0.278689	0.30432	-0.211498	-0.893388	-0.477678	-2.01372	-1.31749	1.35572	-1.63288	-1.17863	0.614143	1.02721	-0.00463872	-0.357891	-0.642512	0.0909757	0.4088	-0.879907	-0.488039	0.286332	-0.719625	0.797583	-0.0549813	-0.50474	-0.443056
-0.15735	0.718074	0.0458998	-0.191984	1.80056	-1.01232	-0.7137	0.28871	1.15945	0.142526	0.41063	0.0671841	2.77552	-0.827596	-0.151195	-1.03538	0.183627	0.14527	0.350479	0.238301	-1.40913	0.323461	-1.0213	0.0570079	-0.236189	-0.345273	-0.12429	0.371495	1.0969	0.617685	-0.370126	0.196238	-0.18797	-1.16459	-0.156524	-0.399117	0.0947564	0.126788	-0.28222	-0.275824	0.449887	0.113587	-1.34014	-0.148702	0.208805	0.241144	-0.433611	0.464067	-0.620642	0.453674
-0.157127	0.808406	1.16601	0.880529	-1.1518	-0.642287	-0.262729	-2.55601	0.446686	0.355571	0.0804643	0.129911	4.27109	0.486033	-0.800931	-0.00127291	0.734612	0.306055	-0.0532635	-1.35905	0.849438	0.692261	0.214521	-0.77557	0.117858	-1.26842	0.933454	-0.525113	0.49477	0.626573	-0.692909	-0.432458	-0.327482	0.562618	-0.762133	-0.713771	0.0543227	0.282552	-1.23537	0.599047	0.290612	-0.907177	-0.501318	-0.494932	1.55419	0.107107	-0.0285793	0.0822655	0.437477	0.472272
-0.0542859	0.689633	1.26654	1.70734	-1.46534	-1.27041	-0.326255	-2.98688	1.05274	0.461589	-0.333082	-0.560505	4.8895	0.477513	-0.491316	0.678715	0.899645	1.33006	1.08818	-1.27383	0.715411	-0.00379364	-0.142741	-0.529826	0.157729	0.285724	1.51286	-1.14077	-0.354224	-0.363925	-0.874364	-0.238937	0.0424235	0.81313	-0.864474	-0.118159	0.857037	0.174678	-1.03924	0.72798	0.76775	-0.575141	-1.25386	-0.564323	0.901117	-0.246389	-0.570356	0.15535	-0.0672763	0.14705
-0.0437047	-0.0809424	0.912985	1.3833	-1.49866	-0.747015	-0.158765	-0.73415	0.0509001	-0.134244	-0.737832	-0.0507126	3.3706	1.05009	-0.0328197	0.325744	0.497187	0.649619	-0.409062	-1.29243	1.23541	-0.0531378	-0.498713	0.60653	0.779959	-0.289099	0.622478	-0.675996	0.0359644	0.24691	-0.415639	-1.33719	1.06818	0.0113647	-1.41667	-0.272715	1.0395	0.716674	-1.11884	0.534659	0.175997	-0.302858	-1.34677	0.24543	1.10526	0.0409145	-0.375267	0.685519	0.32794	0.135919
-0.000610237	-0.645486	-0.467458	0.319006	-0.0034053	-0.280115	-0.0562316	-0.233672	0.938357	0.584206	-0.726778	1.11589	1.75363	1.26156	0.05629	0.248261	-0.192582	-0.447378	-0.450435	-1.86635	0.907435	1.79775	-2.55684	-0.447171	1.75328	2.76741	0.228831	-1.70824	-0.834071	-0.681695	-0.263488	-0.0839268	-0.469451	-0.24747	-1.43848	-2.72399	0.18166	-1.75384	1.60899	0.120418	-1.83219	1.48774	-1.26442	0.753121	1.13652	-1.88069	-1.51319	-0.112977	0.257984	0.482922
-0.855696	-0.409168	-1.31347	-0.684177	-0.159436	1.58774	0.234232	-1.18793	0.585858	0.40078	0.986653	1.47599	-0.0370813	-1.24377	-0.671905	0.223953	0.70885	-0.804772	0.281306	-2.79759	0.258393	2.05354	-0.754191	-0.830549	1.41441	0.182288	0.420338	-1.46082	-0.42753	1.57775	-1.23574	-0.899377	-0.582119	0.454341	-1.15516	0.286222	-0.527938	-3.49544	-0.0243689	-0.847143	-1.4903	2.56983	-0.631435	1.17813	-1.36221	-0.933121	-0.321615	-0.839511	0.2064	-0.0956418
-0.106579	0.484656	0.0100646	-0.69343	-0.054911	-0.836538	-0.929747	-0.200381	0.302747	0.250582	-0.429091	1.01428	0.85333	1.44132	-0.921121	-0.530065	-0.28168	-0.607834	0.224676	-0.984201	1.14387	1.96218	-1.64642	-0.869441	2.40102	2.24505	0.151132	-2.43909	-2.29817	-0.169224	-0.937428	0.501912	0.0356138	-0.973747	-1.63762	-3.04536	-0.257499	-1.1398	1.09895	0.565171	-1.53215	-0.470247	-1.63476	1.03059	0.361576	-1.45206	-2.57063	-1.20918	0.65408	-0.619235
-0.625193	-1.08743	-0.317807	0.0626546	-0.00906648	-1.11555	-0.58831	-0.0821353	1.6412	1.19798	-0.526855	1.39619	1.41983	1.07039	-0.570211	1.02718	-0.309769	0.0537506	-0.158227	-0.375508	0.433355	1.30671	-2.96962	-0.79401	-0.0560443	-0.858875	0.874904	-1.89395	-0.772056	-0.570401	-1.32344	-0.616219	-0.450588	-0.382934	-1.35244	-2.05134	0.0743076	0.694521	0.819124	0.454348	-0.10401	1.03329	-0.941485	1.02994	-0.102466	-2.33108	-2.92168	0.0710961	-0.323084	0.304754
-0.0426443	-0.938214	-0.649798	0.313647	-0.121616	-0.200914	-0.413161	0.329215	1.92192	0.748564	-0.0655889	0.417807	-0.77477	1.69233	0.458461	0.953756	0.692049	1.36624	0.999301	-1.04291	-0.317281	1.0687	-0.201353	0.374177	-0.170126	1.34447	1.02111	-0.570692	-1.79088	-0.331524	-0.633148	-1.21358	0.155243	0.84096	-2.06163	-1.154	-0.110244	-1.38719	0.695768	-0.372331	-2.85945	1.73362	0.182444	0.14061	0.0505948	0.908775	-0.433887	0.53898	0.169252	0.136717
-0.438116	-0.856636	-0.375316	-0.370601	-0.0544495	-0.484513	-0.556943	-0.872264	1.41567	1.02161	-0.689787	1.84884	0.778238	0.32267	-0.586509	0.933582	-0.590168	-0.331569	-0.277395	-0.912425	0.542428	1.92003	-2.86349	-0.977552	0.140925	-0.926663	0.568549	-1.95338	-0.949012	-0.698717	-1.26478	-1.00639	-0.274597	-0.812463	-1.36197	-2.16207	0.157488	0.245694	0.670366	0.589359	0.124064	1.04403	-1.02635	0.587461	-0.0241951	-2.56354	-2.7998	0.329229	-0.308017	-0.277343
-0.199643	-0.572275	-0.382614	0.901425	-0.618861	-0.372601	-0.867432	0.644396	0.588449	-0.137645	-0.526312	1.01002	1.85681	1.95221	0.813441	0.684552	-1.31085	0.785093	-0.310108	-0.84474	0.528976	1.37393	-0.946526	-0.352091	1.10595	1.74266	0.107944	-2.70426	-1.59126	-2.22249	-0.968305	-0.852898	0.216401	-1.03642	-1.55964	-2.9917	-0.0857651	-1.19002	0.882111	0.578106	0.672702	0.222453	-1.26685	0.113827	0.789877	-2.60473	-2.50491	0.971923	0.406227	-0.860672
-0.606447	-1.02278	-0.708599	0.283453	0.34408	-0.85772	-0.310361	-0.896229	0.53503	0.629376	-0.6887	0.938145	3.43809	0.269205	0.662201	-0.170898	-0.444041	-1.46826	-0.544765	-0.102088	-0.121949	2.52321	-2.16683	-0.220167	-0.547007	1.26169	-0.466648	-1.65118	0.283305	-0.335616	-1.21175	-0.0529708	-0.337162	-0.905762	-1.35267	-2.58944	0.0219461	-0.13285	0.726679	0.290162	0.249257	-0.0995964	-1.5948	0.535988	1.54874	-0.636888	-2.58191	-0.765417	0.841909	0.136418
0.264215	-0.813276	-0.328641	1.13368	-0.178173	-1.10526	-1.18189	-0.0465152	-0.240581	0.33922	-0.235269	0.804954	1.73182	1.63622	0.917938	0.619038	-0.833016	0.549416	-0.112958	-1.44359	-0.068216	1.42621	-1.21079	0.616825	0.678687	2.12004	0.426869	-2.43859	-2.11009	-1.45827	-1.63376	-1.17831	-0.22073	-0.501383	-1.19099	-2.47452	0.427226	-1.06313	1.62751	0.00746506	0.0671826	-0.352421	-1.7297	0.586237	1.0329	-1.63215	-1.44451	0.0393482	-0.556903	-0.487615
-0.714553	-0.801943	-0.386155	0.701182	-0.696579	-0.288156	-0.71389	0.662514	0.398535	0.254723	-0.656466	0.68331	2.72069	2.22375	0.678647	0.0381229	-0.478661	-1.14348	-1.13531	-1.08013	0.0141235	1.62713	-2.4669	0.101574	0.97019	1.05465	0.729489	-1.09871	-0.970453	-0.555448	-0.0693917	-0.486003	-0.368038	-0.608323	-1.39602	-4.08249	-0.150481	0.861739	0.968119	0.478945	0.0160833	-0.260521	-1.95792	1.06661	0.573723	-1.46515	-2.76946	-0.374961	0.225345	0.140186
-0.492268	-0.213778	-1.15354	-0.459818	0.291641	-2.74851	0.623567	-1.38555	0.336576	0.882353	0.280757	0.432421	-4.73712	0.353323	-0.397857	0.517135	-1.18125	-0.481752	0.183188	-1.00778	1.06813	0.637945	0.152048	0.084668	1.81531	1.57906	-2.3796	-1.93848	2.42876	1.32704	-1.11098	-0.271598	1.11157	-0.167572	-2.51578	0.702654	0.765549	2.66225	-0.353351	0.81076	-1.01167	1.09088	-0.254576	0.358684	0.236138	0.186859	-0.666288	0.185564	-0.720768	0.138056
0.032438	-1.81933	0.0330323	-1.22474	1.73662	-0.892743	0.508853	-0.674127	0.940467	0.394507	0.737975	-0.0892793	-3.20358	0.556473	-0.330624	1.09895	-0.130674	0.352397	1.45257	-0.2689	0.445775	0.671915	0.653174	-0.490763	0.464614	0.884411	-0.70546	-0.910658	1.67114	-0.153892	-0.624304	-0.568708	1.28973	0.586733	-2.0295	-0.937137	0.56917	-0.178985	-0.932217	1.18471	-2.01516	0.0114402	0.0184244	-0.223136	-0.35761	-0.964384	0.15984	-0.354315	0.919228	-0.66372
-0.436359	-0.767552	-1.04904	-0.116415	0.572987	-1.81524	0.821297	-1.21468	0.593212	0.404239	0.0360177	0.142776	-4.82644	0.493357	0.0641438	0.672526	-1.3854	0.395078	0.806687	-1.11586	0.673003	0.430814	0.759428	0.534347	1.03413	1.55842	-1.65616	-1.71169	2.74476	0.562887	-1.36625	-1.02882	1.30677	-0.173299	-2.19311	0.526612	0.752873	3.17099	-0.683224	1.29208	-0.847062	0.966651	0.132381	0.205761	0.0692977	0.445304	-0.337906	0.140755	-0.888953	0.27479
-0.0790208	-0.588148	-1.05948	0.167585	0.504175	-1.628	0.582426	-0.843584	0.555322	1.01502	-0.141012	-0.200865	-4.05531	1.12689	-0.360259	1.30895	-1.37144	0.11526	0.480658	-0.961269	1.01648	0.852637	0.241689	0.413747	1.51355	1.0728	-1.41779	-1.02561	1.34152	0.558395	-1.64726	-0.995058	1.45444	-0.250882	-1.79847	0.669382	0.676009	2.67374	-0.502769	0.670981	-1.72323	1.28556	-0.462966	0.680433	0.556866	0.673891	-0.401149	-0.231141	-0.406251	0.427622
-0.115333	-0.744021	-1.09837	0.00268681	0.590549	-1.18557	0.633271	-0.867015	0.382156	0.636009	-0.227577	0.0654967	-4.25486	0.960148	-0.464459	0.809446	-1.19014	0.688369	0.459312	-0.694995	0.636936	0.437435	0.853389	0.358378	0.580825	1.803	-1.41895	-1.33833	2.40785	0.493586	-1.5007	-1.22553	1.47236	-0.480532	-2.02793	0.405013	0.907028	2.32692	-0.663514	1.10813	-0.804883	1.27891	0.0798473	0.293811	0.0360048	0.765026	-0.0326598	0.231253	-0.684748	0.559582
-0.898553	-0.435195	-0.422134	-1.02856	1.74044	-1.73219	0.86028	-1.90441	-0.255968	0.242075	0.453103	-0.111087	-3.07308	-0.120686	-0.928148	0.343349	-1.23556	-0.887424	0.795875	-0.842255	0.231976	1.68852	0.322422	-0.787472	1.31224	1.16479	-1.06661	-0.850188	1.35745	1.00128	-0.972542	-0.42438	1.81992	-0.0471003	-1.60181	-1.15653	1.14242	2.08474	0.148134	0.929098	-0.763393	-1.06119	-0.545243	-0.474869	-0.805795	0.744843	0.295563	-0.0261763	0.967465	0.0105928
-0.0905875	0.170644	-0.0894307	-0.551792	1.95832	-0.502308	-0.141236	-0.318266	-0.679748	0.456776	0.0790624	-0.0845245	-0.737903	0.0117746	-1.17447	1.06809	0.45428	-0.0749703	0.619891	-0.493064	0.540418	-0.176158	0.0713947	0.0925595	0.662665	-0.261545	-1.07637	-1.38805	0.0323799	0.355098	-1.37222	0.0529018	1.31168	-0.0901432	-0.844656	-0.485683	0.240049	-0.96535	-1.30685	0.563292	-1.61951	-0.21872	-0.777602	-0.382899	0.173882	-0.739605	0.112495	0.274646	1.0392	-0.308964
-0.234184	-1.36977	-0.54763	-0.191736	0.94248	-2.03587	-0.329719	-0.912622	1.19878	0.826454	-0.271457	-0.21607	-1.68156	0.335996	6.56545e-05	-0.103959	-0.774352	-0.461301	0.772228	0.646861	-0.185334	0.495898	-0.0687543	0.380451	0.47535	0.621073	-0.458197	-1.68517	1.2859	0.291997	-1.04065	-0.290855	0.426038	-1.09638	-2.52619	0.465398	0.237049	1.48009	-0.883523	0.116649	-0.890126	0.401776	-0.0432271	0.71681	-0.879365	-0.717418	-1.17267	0.340522	0.0448709	-0.372629
-1.68875	-0.487712	-0.495096	-0.421114	1.46023	-2.6012	1.44258	-1.8808	-0.297598	-0.64931	0.761694	0.121421	-4.24775	-0.830088	-0.134159	0.277286	-1.14966	-1.00992	1.10322	-2.00485	0.64105	1.73718	-0.142406	-0.589938	1.70054	1.47075	-1.10734	-2.11318	1.79182	0.266848	-0.87463	-0.847672	1.43678	0.0709201	-1.62601	-0.510606	0.794215	2.90493	-0.57489	1.52305	0.0472743	-0.448572	-1.06467	-0.467066	-1.18187	0.09674	0.644007	0.0381752	1.44681	-0.124665
-0.319542	-1.55612	-0.773403	-0.965932	1.06349	-1.87662	-0.225369	-1.26075	1.19304	0.503533	0.333951	0.145485	-2.1636	0.772924	-0.0413078	0.099687	-1.07701	-0.734661	0.957693	0.70828	-0.413261	1.58467	0.900906	-0.496838	0.558295	1.02783	0.00793131	-1.49216	1.54343	0.25639	-1.00668	-0.561011	1.34937	-0.529925	-2.39829	-0.981955	0.0182533	1.06768	-0.739459	0.164975	-0.728487	-0.334084	0.0252103	-0.0367428	-0.965174	-0.538044	-0.698528	0.330461	0.604956	-0.530456
0.225766	-1.344	-0.513063	0.277826	-1.2214	-0.850039	1.13274	-0.330808	-0.310504	-0.325557	-0.391717	-0.609454	-1.41481	0.358358	-0.0407013	-0.534665	-0.605775	0.949411	-0.209582	-1.20444	-0.0173057	0.890048	-1.26294	0.545821	-0.293804	0.0885132	0.0669291	-0.856212	0.397913	1.00488	-1.91802	0.245514	1.82986	-0.843949	-1.63712	0.145017	0.513087	1.20368	-0.564367	0.477299	0.245079	0.670755	-0.734536	-0.708531	-1.22227	-0.3722	-0.260099	-0.678534	0.664818	1.43317
-0.486443	-1.10434	-0.444194	0.17477	0.237535	-0.00337921	1.08561	-2.151	1.06437	0.431912	-0.27855	-0.462473	1.52781	-1.27491	-0.221245	-1.08574	0.530337	-0.156396	0.0756426	-0.19298	-0.559616	1.09742	-0.905639	-0.656328	0.891856	0.262562	0.0282923	-2.32255	0.697579	0.320152	-0.336565	-0.0996042	1.67232	-0.312752	-1.22855	1.81131	1.1398	-0.568899	-1.18666	0.609013	-0.105456	1.6705	-0.393055	-0.507653	0.113236	0.466921	-0.713847	-0.513065	0.211036	1.76789
-0.0577901	-0.721143	-0.829518	0.487296	0.0470673	-0.334079	1.24591	-1.25547	-0.40945	0.283688	-0.845451	-1.0153	-1.96777	-0.423419	-0.72557	-0.525359	-0.308123	1.33832	0.761985	-0.97644	-0.235135	0.61162	-1.54454	0.516502	0.717078	1.11299	0.119213	-0.969057	0.109216	0.307698	-2.12702	-0.446985	1.71656	-0.868206	-1.20808	1.57115	1.06405	0.382746	-0.829849	0.318934	-0.078123	1.89518	-1.13844	-0.339635	-0.922041	0.344972	0.163393	-1.07371	0.506084	1.00897
-0.872107	-1.14884	-0.00328572	-0.0012785	-0.384965	0.530282	0.798272	-2.05339	0.115741	-1.01467	-0.459416	-0.424894	-0.17059	0.61008	1.35598	1.28463	0.920133	0.711107	0.315381	-0.420058	-0.316734	0.0170678	-1.11823	1.0751	0.0964294	1.58263	1.10953	-0.664987	1.83433	0.951449	-0.24749	0.455731	0.391093	-0.409722	-0.166003	2.16913	0.52326	2.90069	-0.706014	0.592502	-1.57071	0.648127	1.00888	0.263722	0.651555	1.16179	-0.227305	-1.1832	-0.744112	1.38871
-0.737966	-1.08443	-1.31338	0.509848	-0.171344	0.0468999	0.96326	-1.87922	0.857431	-0.0729555	-0.395394	-0.786953	0.692532	-0.575544	-0.212677	-0.474352	-0.424824	0.173776	0.161667	-0.880888	-1.14392	1.45275	-0.188641	-0.0203444	0.403162	0.350318	0.611997	-1.72495	-0.906269	-0.010657	-1.24964	-0.286626	1.56806	-0.107565	-1.06226	1.64578	0.562816	-0.58522	-1.67152	0.638025	0.00803599	0.230257	-1.06646	-1.03683	-0.893327	-0.536441	-0.122916	-1.14686	1.5037	1.62386
-0.543025	-1.11138	0.52074	0.466097	0.43544	-1.34997	1.86135	-0.269255	1.09775	-0.00206833	-0.859773	-1.22694	-2.02565	-1.41023	0.971705	0.729369	-0.214389	0.0963728	-0.315356	0.260777	-1.0865	0.392417	0.871136	-0.314518	0.445655	2.25008	-0.201225	-1.43092	1.18139	-1.34597	-1.04896	1.38295	2.15453	-0.683914	-1.7546	0.296707	0.782753	1.4694	-0.733664	0.862622	-0.168168	-0.31748	-1.28105	-0.401045	0.173888	0.832719	-0.939021	0.377201	-0.435417	0.742755
-0.775716	-1.03626	0.29059	-1.06017	0.41758	0.740368	0.479353	0.0292346	0.472279	-0.798854	0.147977	-0.43748	0.389282	0.788346	1.48155	2.06345	1.06793	1.04826	0.934495	1.35689	-1.70309	-0.481376	-1.4321	0.24654	-0.634025	0.331671	1.05329	-0.593679	1.62399	0.912926	0.779876	0.173124	-0.407835	-1.60932	0.00756271	1.75216	0.265878	4.47292	-0.920658	0.210049	-1.43457	0.105302	0.945541	0.61388	-0.218968	0.505996	1.03074	-0.265809	0.205097	1.4426
-0.973452	-0.570931	-0.362274	-0.0928136	-0.341942	0.519115	2.23216	-0.858181	-0.23125	0.288304	-0.265852	-0.91047	-2.48817	-0.2926	0.244012	-0.345937	-0.0397266	1.50956	0.501458	-0.83546	0.386588	2.68083	-1.24502	-1.43451	0.884801	1.11863	-0.00634648	0.012966	1.47176	0.387025	-1.83711	-0.40332	1.59712	-1.60633	-1.23766	0.750299	0.857782	1.81816	-0.998295	0.848293	-0.800916	1.09647	-0.667433	0.0233074	-0.784388	0.493046	-0.295291	-0.635333	1.39024	1.24959
0.17782	-0.892415	-0.0207198	-0.29649	-0.0686063	-0.203412	0.743937	-0.608132	0.189819	-0.621335	0.871929	-0.250517	-2.22712	0.218239	0.80281	0.0724464	-0.128393	-2.12063	0.654167	-1.1453	-0.441704	1.11871	-1.14443	-1.23359	1.75099	2.60509	-0.0558196	-1.12411	2.03739	-0.445751	0.280156	0.638712	2.03719	-1.92874	-0.96354	1.10644	1.15844	1.8278	-2.20265	0.27699	-2.06811	0.37932	-0.00143877	0.00602165	-0.269906	-0.659808	-1.35249	-1.07268	1.39479	0.998231
-0.513669	-1.31321	0.145598	-0.266814	-0.374474	-0.102032	1.17993	-1.6973	1.65517	-0.643929	-0.555245	-0.368416	-0.970019	-1.09609	0.213476	0.17421	-0.526992	-1.32418	0.447032	0.634105	-0.906612	1.27782	0.426923	-0.553267	0.00599111	1.51862	-0.450545	-1.64869	0.271495	-0.0685372	-0.338591	0.686393	1.06954	-1.19315	-1.80542	0.0157119	1.39503	0.315653	-1.42965	1.33068	-0.863696	-0.0826121	-0.550165	-0.748976	-0.228335	0.618901	-1.40654	-0.428677	0.579912	1.29789
0.227758	-0.561027	-0.111869	-1.06827	-0.578949	-1.51078	0.124833	-0.810108	-0.0951269	-0.801854	-0.995942	-0.905757	-2.91084	1.25135	0.605225	0.0897111	1.59075	1.62241	-0.529356	-1.20821	-0.019655	-1.53831	-1.08837	0.10046	-0.644969	1.434	-0.602388	-0.710387	2.7586	0.940337	-2.12336	-0.639187	2.54399	-1.13208	-1.01752	-0.268474	0.178971	2.22202	0.186066	-0.175157	1.39621	1.08735	-0.399368	-0.01815	0.316638	0.0285185	1.28863	0.083488	0.546238	-0.770887
-0.928494	1.11539	0.565584	-0.649032	0.0589823	-1.36393	0.64953	-0.320304	-0.901031	-0.779058	-1.0673	-1.02379	-3.19679	1.95976	0.701991	-0.163451	1.04863	0.690529	-0.0383145	-0.603855	0.0869949	-0.799832	0.453674	-0.876091	1.64715	2.45556	0.0625631	-1.28645	1.74153	0.276052	-2.22613	0.614065	1.91918	0.353801	-1.5323	-2.26389	1.62766	-0.473526	0.732961	-0.541926	-0.0108157	0.224546	0.0042777	0.57431	0.394535	1.00935	1.6538	0.757016	0.326924	-0.308282
-0.803226	0.29792	0.252836	-0.0431335	-0.374632	-0.314156	1.25249	-0.844682	-0.367713	-0.42162	-0.438681	-0.522361	-1.06245	1.62918	0.543687	-0.0295185	1.09373	1.69292	0.346008	-1.602	0.324189	-1.39179	-0.0856269	-0.248823	0.732834	1.48407	0.0844868	-0.321762	1.38006	0.340348	-2.56176	-0.94651	2.05904	-0.604763	-1.11144	-1.20232	0.713951	1.50382	0.301659	-0.139891	0.459828	0.697128	-0.243857	1.17447	-0.400204	0.0323236	1.45195	-0.125438	0.00228985	-0.695497
1.07274	-0.641435	0.0633106	-1.37048	-0.544917	-1.48832	0.108859	0.140313	0.20191	-0.651526	-0.957727	-0.388677	-3.4448	1.33128	0.731358	0.123482	1.72207	1.90137	-0.347832	-0.908782	-0.234494	-1.23832	-1.45322	-0.461882	-0.637331	2.03874	-0.178134	-0.875616	3.70317	0.633296	-1.7694	-0.312076	2.4017	-1.40466	-1.65772	-0.0507043	0.574024	2.23782	0.0468683	-0.552832	1.6593	2.04637	-1.07223	-0.0727048	0.0564386	0.253025	1.61854	0.729452	0.864144	-0.851721
1.07274	-0.641435	0.0633106	-1.37048	-0.544917	-1.48832	0.108859	0.140313	0.20191	-0.651526	-0.957727	-0.388677	-3.4448	1.33128	0.731358	0.123482	1.72207	1.90137	-0.347832	-0.908782	-0.234494	-1.23832	-1.45322	-0.461882	-0.637331	2.03874	-0.178134	-0.875616	3.70317	0.633296	-1.7694	-0.312076	2.4017	-1.40466	-1.65772	-0.0507043	0.574024	2.23782	0.0468683	-0.552832	1.6593	2.04637	-1.07223	-0.0727048	0.0564386	0.253025	1.61854	0.729452	0.864144	-0.851721
0.851819	-0.599128	-0.128015	-1.11183	-0.516853	-1.38104	-0.153911	0.403553	0.187291	-0.507057	-0.981695	-0.392907	-2.97204	1.29636	0.846382	0.251757	1.28107	1.45106	-0.281832	-0.63979	-0.43171	-1.13337	-1.37467	-0.520372	-0.768029	2.03956	-0.125473	-0.721375	2.81902	0.542808	-1.54535	-0.10017	2.41001	-1.75178	-1.70244	0.114212	0.393657	2.37935	0.188864	-0.207934	1.29671	1.46109	-1.11101	-0.235679	-0.245822	0.105384	1.53623	0.537506	1.22887	-0.870151
-0.115964	-1.67571	1.51366	-0.0944166	-0.037847	-1.50932	0.494149	0.640663	0.138106	-0.808962	-0.129267	-0.821756	-1.28638	1.65224	0.0258779	0.0341183	0.229914	3.48589	-0.495443	0.675166	0.720417	-2.4875	-0.423053	-0.264416	0.285951	0.254426	-0.0638696	-0.728261	1.78756	-0.784639	-1.94614	0.024754	1.62207	-1.29254	-1.67685	-1.38901	-0.723897	2.49822	0.105366	-0.131657	1.52821	1.78485	-0.475468	-0.418973	-0.862661	-1.08313	-0.260798	-0.620525	-0.026799	-0.38463
-0.586624	0.180934	0.408584	-0.0312663	-0.475659	-0.873139	1.00148	-0.613951	-0.0687159	-0.0599395	-0.510888	-0.818204	-1.2554	1.59743	0.528328	-0.129733	1.35127	2.00147	0.360276	-1.59557	0.185155	-1.03588	-1.06522	-0.0176096	1.05757	1.17507	0.04787	-0.446628	0.834465	0.560486	-3.2257	-1.08572	2.17462	-0.668401	-1.12765	-1.51916	0.848718	1.44831	0.479328	-0.546748	0.252403	0.565643	-0.436002	1.43089	-0.197434	0.130624	1.05497	-0.614297	0.203079	-0.67833
-0.617476	-1.95254	-0.100709	0.167033	-0.0660422	0.173934	1.0136	-2.26927	-0.329012	-0.456855	-0.064017	-0.0896618	0.48315	0.323727	-0.612133	-0.00962678	-0.388528	-0.75692	1.06492	-0.55938	-0.479104	0.843746	-0.473653	0.468529	-0.531922	1.24863	-0.246977	-0.981908	0.112174	0.0665175	0.149151	0.0772401	0.493547	-0.658302	-1.86966	0.708595	0.824814	0.917955	-1.21705	0.134415	-0.432814	0.419644	0.240538	-0.644616	0.386734	-0.0120782	-0.498868	-1.08092	1.01912	1.15395
0.0258529	-1.11633	1.08213	-0.331357	0.0469415	-1.51919	0.413847	0.42753	-0.618647	-0.626727	-0.504855	-0.69379	-1.60232	2.51315	-0.168393	0.000893937	0.344622	2.71406	-0.26174	0.684305	0.876509	-1.56795	-0.677353	0.0435234	-1.04052	0.0629326	-0.291127	-0.191862	2.6057	0.301008	-1.75142	-0.61356	1.50509	-1.1014	-1.71082	-1.49601	-0.906197	1.78129	-0.0587701	0.121878	1.19683	1.67076	-0.127538	0.262693	-0.343979	-1.023	0.268972	-0.317436	0.623645	-0.267385
-1.38593	-1.19898	-0.542159	0.313615	0.782215	-0.517687	-0.0638341	0.967509	-0.194448	0.795607	0.102999	0.070317	-1.65764	0.065105	0.108316	1.2408	0.904231	0.0433878	0.924091	0.0940347	-1.19534	-0.0919346	0.333618	-0.0163948	0.770222	0.144929	-0.479145	-1.67725	0.636198	1.11825	-1.41172	-1.65182	1.20723	-0.256699	0.274531	0.372735	-0.0492721	2.42755	-1.83385	-0.502686	1.51229	2.33774	-0.315948	0.0692353	-0.118398	-1.40529	0.363043	-0.456682	1.55816	-0.339158
-0.950156	-1.48077	-0.0686785	0.677217	0.348107	-0.0280701	0.147076	0.461384	-0.452127	0.385204	-0.573052	-0.343457	-2.40589	0.716792	0.0880262	0.45207	0.593253	1.34169	0.538958	-0.4355	-0.503026	-0.264304	0.0758545	0.365575	0.300243	0.890302	-0.393094	-1.00618	1.45237	0.132476	-1.85627	-2.08563	1.83792	-0.665359	-0.578256	-0.154985	0.570432	1.48464	-0.891078	-0.334053	2.13889	2.77247	-0.0128189	0.18886	-0.067924	-1.49968	0.288572	-0.101332	1.29865	-0.827478
-0.386209	-0.202432	-0.456915	0.0856717	0.911665	-0.425106	-0.318385	-0.633512	-0.517402	0.0798791	-0.183516	0.11953	-0.856279	0.710035	-0.193526	-0.212258	0.637287	0.581302	0.406389	-0.451343	-0.16832	0.728494	0.898945	0.209732	-0.112814	0.569875	0.224693	-0.478944	2.25802	0.249821	-2.11611	-1.92937	0.545701	-0.202155	-0.984201	-0.338996	-0.059338	1.74962	-0.2906	-0.066443	0.975117	1.58762	0.354996	0.284756	0.781845	-0.198505	0.223813	0.302705	0.789763	-0.105881
0.506032	-0.0450443	0.071408	-0.931994	1.39509	-1.04738	-0.413627	1.15344	0.799324	0.213172	-1.04195	0.337757	-3.19727	-1.50588	-3.29306	0.195772	0.965164	-1.323	2.00457	-0.0306123	-0.472152	0.865014	0.623524	-0.469744	0.632393	1.48465	-0.0974774	0.194404	1.9894	1.75918	-1.7827	-0.495281	0.579403	1.80483	-0.736155	-0.754619	0.634728	3.98623	-0.482865	-0.483589	0.680233	2.97263	0.11643	-0.499877	-0.876797	0.189507	0.495454	0.617396	1.80302	-1.68048
0.651826	-0.642289	-0.547457	-0.593471	0.0439384	-1.26335	-1.02072	0.369272	0.448583	-0.104343	-0.420294	0.0607781	-2.37178	0.67541	1.07507	0.908949	1.63718	1.8252	-0.0469921	-1.1075	-0.471091	-0.850208	-1.22155	0.0766635	-1.3164	1.0357	0.048739	-0.0519372	2.02763	-0.224789	-1.91447	-0.358093	2.48872	-1.92216	-1.17115	0.63106	0.0860759	1.2599	0.168336	-0.0738417	1.27315	1.00692	-0.705918	-0.481776	-0.576933	-0.213074	1.3553	0.756348	0.608225	-0.969194
-0.330205	-0.33294	-0.487599	-0.381678	0.671731	-0.116785	0.147723	-0.831185	0.94866	0.504902	0.273705	0.0846254	0.0319858	1.05654	-0.571265	-0.0252169	0.810586	0.481206	0.820683	0.257543	-0.496012	1.07028	1.28571	-0.365217	-0.480882	0.968782	-0.0181382	0.24926	2.04126	-0.0372279	-2.02662	-1.23145	0.876949	-0.311983	-0.842585	-1.49281	-0.988223	0.825111	-0.698469	-0.0888121	0.64358	1.58982	0.240545	-0.253158	-0.0536772	-1.0314	0.105994	0.436173	0.424786	-0.00348846
-0.943749	-0.896364	-0.594519	0.0497981	0.627308	-0.173095	-0.387641	-0.0738891	0.229767	-0.221207	-0.320423	-0.131756	-2.19601	0.53355	-0.195077	0.420102	0.383176	-0.218083	1.01373	-0.29792	-0.926016	0.332935	-0.225344	0.0191356	-0.547896	0.466934	0.345297	-0.75301	0.279845	0.0648711	-1.38171	-1.6492	0.618432	-0.415551	-0.285174	-0.153856	0.00811624	0.974233	-0.456517	0.00994566	-0.130001	0.950352	-0.101566	0.00569177	0.0870132	-0.666561	1.17086	-0.256322	1.20701	0.287346
0.703045	-1.08278	0.493338	-0.204453	0.746575	-1.43122	-0.112905	0.473774	0.0629422	0.0241948	-0.874881	-0.704752	-1.75842	1.64473	0.109708	-0.0947574	0.953626	2.66849	-0.110134	0.409871	-0.0996027	-1.42574	-0.930409	0.702064	-0.686386	0.131022	-0.173931	-0.302233	3.54695	0.397464	-2.48718	-1.34056	2.06901	-1.30325	-1.1375	-0.345013	-0.151645	2.82345	0.565833	-0.184433	1.30074	2.57851	-0.26103	0.24366	-0.00682726	-0.752019	-0.0228349	0.572665	0.253744	-0.480241
-0.734899	1.03901	-0.353818	-1.18125	-0.40564	-0.480234	0.732008	-1.36461	-1.09689	-0.531973	-0.405787	-0.66934	-2.96069	2.21718	-0.247249	-0.777072	0.307066	-0.0334854	0.650832	-0.991871	-0.460245	-0.413399	0.349923	-1.218	0.638641	3.34436	0.151215	0.154077	1.5748	0.830144	-0.891814	-0.397244	2.10166	0.112489	-1.36179	-1.11021	1.22466	0.696798	0.423298	-0.358772	-0.316785	-0.376288	0.370104	0.172107	-0.195372	0.79178	1.8359	-0.214051	0.639225	0.101499
0.866298	-0.129073	-0.345997	-0.361491	-0.386848	-1.43382	-0.605	-0.228188	0.454481	-0.118828	-0.699108	-0.0321596	-1.62648	0.378205	1.12557	0.600442	1.60752	1.63917	-0.125428	-1.17044	0.0291894	-0.948744	-1.66319	0.0829934	-0.885302	1.61365	-0.190708	-0.279504	1.61601	0.432431	-2.09222	-0.40316	2.3361	-1.86129	-1.61194	0.379291	0.222206	1.56231	0.0661929	-0.0140271	1.85608	1.66176	-0.994237	0.121427	0.39572	0.295974	1.33308	0.461847	0.523095	-0.918869
-0.909244	0.682967	0.360352	0.309795	0.207142	-1.28909	0.706597	-0.41903	0.89078	0.827513	0.143383	0.305286	-3.01177	0.263337	-0.387275	0.201807	1.29776	0.27371	0.726663	-2.51419	0.499577	0.928849	-0.994765	-1.76096	1.24041	0.349434	0.567775	-1.37357	0.311888	0.0821075	-1.45296	-1.21201	-0.623244	-0.291122	-1.39955	-0.469091	0.897203	-2.38379	0.752467	0.199014	-0.643069	1.74623	-0.931259	1.96023	-0.181204	-0.733371	0.0267002	-0.91692	0.56002	-0.0245379
-0.322184	-1.58873	-0.106751	0.682042	-0.199048	-0.528481	1.17452	-0.467008	2.23941	0.842605	0.123644	-0.182107	-1.0896	0.384842	-0.426862	0.0952684	1.90627	0.0817757	0.365275	-1.47785	0.979955	0.620173	-1.39346	-0.873065	0.452422	1.55577	0.19059	-0.658641	1.75395	0.399014	-0.346634	-0.280492	-0.922443	-0.189265	-1.34996	-0.632477	0.0805952	-2.02556	-0.0984048	-0.656295	-1.67865	4.57569	-0.350069	0.702338	-0.164835	-0.136857	0.126538	0.414972	0.124864	0.573366
-0.219988	-0.879928	-0.23466	0.277097	0.711863	0.642066	0.500564	0.0847786	1.05688	-0.424692	-0.105502	0.959585	1.56832	-0.515655	-0.357272	-0.0121014	1.07717	0.125341	-0.760155	-1.40227	0.526769	1.93875	-0.182281	-1.3701	1.07655	2.19527	0.735089	-0.883018	2.00473	-0.377431	-0.17105	0.0358481	0.256408	-0.498306	-1.96841	-0.0415933	-0.691394	-3.60896	-0.567107	-1.01052	-2.66181	2.66049	-0.745253	1.29141	-0.66285	-0.689485	-0.195388	0.988201	0.282643	-0.0830079
-0.639257	-0.290285	0.49179	0.796712	0.104267	-1.48839	0.629555	-0.48799	0.819869	0.453247	-0.134674	-0.222308	-3.12925	0.304399	-0.0760524	0.259717	1.38472	0.921434	1.16097	-2.2719	0.339034	0.710644	-0.304067	-1.61756	1.54573	0.551812	0.421969	-2.13771	0.270615	-0.796217	-1.27952	-1.13326	-0.241787	-0.0445703	-1.561	-1.07122	1.08278	-2.30086	0.535515	-0.22838	0.0437064	1.40239	-1.03095	1.51925	-0.497475	-0.834942	-0.112691	-0.986514	0.435161	-0.432065
-0.440736	-1.12632	-0.0338685	-0.213121	0.956593	-1.79328	-0.00704233	-0.346764	2.36979	0.755808	-0.0419638	0.390218	0.418588	0.582299	-1.19523	-0.10331	1.30444	-1.19744	1.73136	-0.847249	1.07115	0.0959819	-1.16249	-0.99636	-0.410204	-0.969219	1.14629	-0.955633	-1.57848	-0.65337	-2.40057	0.214039	-0.383367	0.0746046	-0.861298	-0.00750229	-0.246387	-0.529764	0.0367111	-0.584249	-0.984676	0.44346	-0.128366	0.385721	-0.45747	-0.82557	-0.251299	-1.09661	0.0135543	-0.0670813
0.167961	-0.174596	-0.817141	0.120445	0.00404592	-0.613877	-0.611809	-0.0191015	1.36696	0.12056	-0.512648	0.65874	0.318677	1.02647	-0.491916	0.603242	0.00311444	-0.225615	0.562515	-1.5047	-0.188582	0.497457	-1.79462	0.592019	-0.0231207	1.30874	0.836763	-0.78483	-1.26949	-0.954244	-0.987267	-0.135078	-0.257485	0.198392	-1.06613	-0.346514	-0.0497991	-1.72049	-0.063976	-0.508775	-3.54358	1.41502	-0.566083	0.700121	0.843586	-0.169645	0.537208	0.0575304	0.3052	-0.0573286
0.281101	-0.1017	0.0444507	0.583648	0.413106	-1.72777	0.788129	-0.405263	1.59782	0.368179	-0.954307	-0.571065	-1.24272	0.218094	0.437147	-0.371498	0.219091	0.0426499	0.0241017	-1.19366	0.393169	0.446979	-0.305039	0.763231	0.481262	-0.433506	0.163178	-0.637687	0.991659	0.135979	-0.954446	0.265171	-0.224302	0.116407	-1.00814	0.297656	0.311002	-2.12636	0.0497425	0.182882	-1.45222	0.41589	-0.984609	0.15968	0.138986	0.554508	0.148845	0.0941963	1.54131	0.150022
-0.396619	-1.33901	-0.847163	-0.688587	0.130839	-0.911676	-0.446642	0.08576	1.776	0.367853	0.347453	0.165391	-0.645723	0.907518	-0.591947	0.70883	1.78232	0.115353	0.223143	-1.17153	0.125501	1.05592	-0.385014	0.455677	0.356439	1.50695	1.32716	-0.874646	0.565375	0.166521	0.323292	-0.869649	-0.0985259	1.33822	-0.784325	-0.446165	0.560428	-4.8346	-0.654219	-0.0847994	-1.67418	1.127	-0.170882	0.795527	-0.124512	-0.150176	-0.540985	0.00275299	0.649396	-0.695274
-0.271466	-0.975032	-0.66976	0.020575	0.350849	-0.739374	-0.215197	-0.209986	1.73093	0.386256	-0.0279757	0.454714	-0.857104	0.822185	0.0386162	0.746372	0.477754	-0.56439	0.689971	-1.47163	-0.116425	0.915102	-2.03083	0.212134	-0.0804738	2.06854	0.873863	-0.930087	-0.963761	-0.55852	-0.390846	-0.176109	-0.392562	0.491279	-1.23278	-0.216155	0.269019	-3.02034	-0.205148	-0.503374	-2.95678	1.57034	-0.232375	0.611265	0.546782	-0.393014	0.458679	-0.83686	0.486346	0.32898
-0.561316	-0.772498	-0.718859	0.094741	0.472181	-0.0555045	0.327635	-0.538835	1.2657	0.191847	0.0234272	0.315349	-0.57969	-0.615585	-0.0780472	0.615754	0.688207	-0.390277	0.675785	-1.49212	0.0139912	0.868338	-0.770886	-0.242487	-0.161436	0.296654	0.714923	-1.23315	-0.527191	-0.334753	-0.77218	-0.757739	-0.598077	-0.127664	-0.813695	0.0938654	-0.270497	-2.11095	-0.138201	-0.656646	-2.22546	1.78247	-0.241405	0.86609	0.00997515	-0.241903	0.344582	-0.378673	-0.309356	0.168537
-0.481268	0.778243	-0.59314	0.602602	1.6396	-0.616589	0.231018	-0.105963	0.3637	0.173103	-0.266896	0.131653	0.173449	0.18658	-1.03928	-1.11247	1.6078	0.51936	-0.501096	-1.25404	0.192638	-0.0361806	0.222752	-0.498769	0.755756	-1.38857	-0.0627727	-0.19531	-0.0684643	-0.29277	-1.20271	-0.801361	-0.440209	-0.0930955	-0.57722	-0.933921	-0.0362128	-2.33708	-0.709734	-1.23765	-0.50021	2.21843	0.087958	0.85185	0.0933009	-0.153542	-0.0112749	-0.146113	0.972153	0.0202124
-0.20128	0.290497	-0.710212	0.988939	1.04718	-0.329308	0.346818	0.750026	2.18737	0.937158	0.467573	-0.0135077	0.532912	0.703466	0.0782503	0.116128	0.718713	1.00229	0.645186	0.493873	0.104112	-0.273603	-2.03115	0.330096	0.26459	-2.26011	-0.0285086	0.611098	-0.266433	-0.527497	-0.855812	-0.242223	-0.65515	-0.997968	-0.885769	1.14584	0.178931	0.63633	-0.617015	0.121707	-1.91628	2.3489	0.317698	0.996618	-0.150857	-0.704837	-1.05323	0.145135	0.834644	1.33766
-0.56452	1.12946	-0.933569	0.725007	0.714283	0.0214711	0.613426	0.764472	1.67547	0.498786	1.14223	0.36877	1.59359	0.669272	0.409654	0.473419	1.11563	0.567035	0.896413	0.401825	0.0276591	-0.0737654	-1.78798	0.0650721	0.32264	-1.34202	0.464408	0.789541	-0.617826	-0.636668	-0.954368	-0.354367	-0.110727	-1.10853	-0.0732764	1.03049	0.00942916	0.361796	-0.815355	0.166963	-1.56231	2.21937	0.166465	0.231921	0.344296	-0.685942	-0.257255	0.20237	1.27591	1.42786
-0.193519	-0.191886	-0.823293	0.717098	1.42028	-2.0705	0.314362	-0.119336	1.59386	1.12024	-0.14058	-0.818607	-0.875676	1.42096	-1.87698	-0.324354	0.390856	2.01584	0.435635	1.24966	0.35205	-0.083468	-0.671731	-0.134655	0.531797	-2.6129	0.0617951	0.92901	0.685892	-0.147349	-0.274554	0.221267	-0.881891	-0.813914	-1.27994	-0.234926	0.719306	0.222211	-0.605518	-0.775146	-1.71869	4.09326	0.513443	0.216025	-0.412324	-1.46731	-0.656467	-0.233777	1.0555	0.541271
-1.60356	0.485776	-0.118268	0.531885	1.02406	-1.30134	-0.43021	1.23511	-0.691232	0.678201	0.227271	-0.858294	0.859567	1.38107	-0.28085	0.0551547	0.534217	-0.413433	-0.58427	0.193877	0.809383	2.18304	-0.323363	0.217922	-0.792943	-0.655776	0.555636	0.153642	0.819959	0.738419	-0.485986	-0.473026	-0.0466331	0.329573	-0.351203	-1.89776	-0.0872195	-0.0794077	-0.77527	-0.662308	-1.13499	2.99292	0.349753	-0.869023	0.192488	-0.760094	-0.956357	-0.722637	2.31743	-0.0303299
0.0937411	-0.687587	-0.403017	0.549759	0.45641	-0.851519	0.282071	-0.10289	1.37866	0.188441	-0.217969	-0.144986	-0.203497	0.760932	0.491171	0.345648	-0.888398	1.99201	0.295354	0.370248	0.588747	-0.141825	-1.85047	0.115396	0.646105	0.400087	-0.243002	0.303887	2.06367	-0.150437	1.33415	-0.511968	0.469377	-0.844518	-0.736755	-2.0381	0.024564	0.692877	0.0742881	0.363764	-1.93328	2.37865	0.441466	0.348141	0.146987	0.875145	0.3682	-0.425763	1.08283	0.944537
-0.452066	0.521994	-0.209693	0.624153	0.915675	-0.27739	-0.0329034	0.739813	2.15511	0.248099	0.49888	-0.0190584	-1.83597	-2.37565	1.90832	0.153468	0.0199703	1.66198	-0.147052	-0.568235	0.875322	0.98907	0.831683	0.00470165	1.53653	-1.05509	0.625073	-0.141814	-1.05739	-0.740531	1.30787	-0.788543	0.843023	-1.12474	-1.09793	-0.0494189	-0.270832	-1.76474	-1.03134	-0.780988	-0.150818	1.1721	-0.937565	-0.280784	-1.00107	-0.975764	0.838892	-0.0217552	-0.328587	1.26635
-0.494691	-0.978791	-0.235105	-0.260861	1.54353	-0.950383	0.255845	0.249376	0.497342	0.0559029	-0.0169724	-0.554434	-0.128995	1.4736	-1.02261	-0.323758	1.0366	0.472666	0.48287	0.801606	0.151885	0.231174	0.236198	-0.421432	0.579496	-0.701884	0.354562	0.72388	1.12757	-0.265248	-0.199001	-0.906887	0.0604798	0.298146	-1.22974	-1.89755	0.0382434	-1.25002	-0.915048	-0.672659	-1.92699	1.84394	0.491998	0.149194	0.0661017	-0.786954	-0.495946	-1.09428	1.7933	-0.196638
-0.31515	1.30969	-0.542178	0.536327	1.33157	-0.721653	0.673149	0.40384	2.34237	0.764987	0.425922	-0.169639	1.05353	1.46824	-0.762054	0.0812955	1.48141	1.94087	0.914601	1.97726	0.0829509	-0.663472	-3.23563	-0.350057	1.41252	-1.21557	0.292859	1.02852	0.169943	-1.01491	-0.766473	0.139094	-0.206079	-1.90675	0.116051	0.668437	-0.585487	2.11813	-1.04754	0.00361865	-2.72731	2.65662	-0.448041	0.664993	0.113203	-0.823213	-0.753214	0.733788	0.740426	1.23611
0.397367	0.0225069	-1.13994	-0.728751	0.247076	1.21729	0.0726226	-0.347999	2.65453	0.658926	-0.142538	0.354537	1.58919	0.060555	0.133148	-0.344118	0.0489201	-0.890625	0.589547	-0.294982	-0.266676	0.0599054	-1.70333	-0.852827	1.6379	-1.05535	0.725553	-0.443378	1.16232	-0.093686	-0.722121	0.740298	0.294018	-0.018908	-0.954521	0.718461	0.0894635	0.075221	-0.219272	0.877859	-1.48899	1.89872	0.469993	-0.1248	0.877441	-0.304511	0.737082	-0.44707	0.815807	0.765315
0.0991943	-0.12541	-0.218652	0.299593	0.650044	0.856447	0.148911	0.348845	1.97856	0.164774	0.321953	0.789015	-1.83903	-2.97603	2.17987	0.485807	0.2245	0.795486	0.0756009	-1.58332	0.705322	1.51336	0.413328	-0.0993565	1.26079	-0.279837	0.182141	-1.13705	-0.72291	-1.14227	1.12689	-1.22146	1.63338	-1.78259	-1.15689	0.0274997	0.285326	-3.01346	-0.857816	-0.49719	0.221713	1.16129	-1.01165	-0.0358654	-0.733234	-0.866372	1.07226	0.131843	-0.25823	1.06533
-0.408829	-0.918425	0.076743	1.37481	1.09288	-0.197857	1.4154	0.444105	2.04015	0.236173	0.701555	-0.137243	-1.61248	-2.4953	2.32002	-0.502326	0.400048	0.461518	-0.368464	-2.28727	1.02532	1.23912	-0.196065	-1.10759	1.85757	-0.00915718	0.788136	-0.219278	0.0453033	-0.682289	1.42371	-1.10997	1.41698	-1.84393	-0.465659	-0.137976	1.25711	-3.2775	-0.901868	-0.405245	0.433654	0.758376	-1.27557	-0.594459	-1.56173	-0.81933	1.62381	-0.491045	0.00699683	2.28556
-0.405259	-0.293293	-0.207091	0.240631	1.68593	-1.05168	-0.580343	0.145584	2.51587	0.987898	0.151828	0.427847	-0.874531	-2.09099	1.97536	-0.0180964	0.178707	0.38585	0.413918	-1.66537	0.640468	0.453356	1.00079	0.194566	0.758785	-1.0052	0.310247	-1.57846	-0.42171	-1.07794	1.19182	-0.736455	1.35646	-1.16257	-0.833133	-0.0388162	0.17668	-3.17514	-1.0711	-0.928325	0.370639	1.43648	-1.06284	1.06267	0.0818337	-0.422643	0.186079	0.530039	-0.518797	0.888725
-0.0942604	0.250996	0.0582114	1.06557	0.882899	-0.507057	-0.363371	1.20733	1.36032	0.341441	0.587191	-0.0617848	0.487895	-1.87597	2.4399	0.0942695	-0.128173	0.263763	-0.00389897	-0.308512	0.454669	0.0767517	0.959627	0.340675	-0.626656	-0.818469	0.45806	-1.02216	-1.17875	-0.718465	0.333078	-1.08473	0.107602	-0.752265	-0.233011	0.129934	-0.164568	-0.77794	-1.01619	-0.92206	1.92146	0.571945	-1.08041	-0.20219	0.0907381	0.0466045	0.470923	0.0467117	0.185961	1.04758
-0.236308	0.21488	-0.280791	-0.0861324	1.31771	0.508034	-0.358611	1.72952	2.61981	0.110921	0.160309	0.237677	-2.00546	-3.57247	2.2809	0.442014	1.08079	0.456113	0.13163	-1.01889	0.259091	0.263804	1.1141	0.855747	2.34703	-1.80157	0.599774	-0.840887	-0.13757	-1.08792	1.70814	0.249879	1.49089	-0.594886	-0.671993	-0.0822495	-0.084137	0.566046	-0.803151	-0.485329	-1.17942	0.25022	-1.12749	0.221419	-1.27974	-0.51506	0.596438	0.584872	0.0555491	0.641298
-0.244146	0.000279283	-0.611075	0.392676	0.86485	0.00813118	-0.249135	0.201189	1.9463	0.851138	-0.0204758	0.328205	-0.846737	-2.80463	2.08397	-0.19625	0.537674	0.325281	0.173396	-0.555595	-0.238929	1.24205	-0.138877	0.274919	0.270304	-0.574129	0.587594	-0.389037	1.00673	0.164368	-0.108295	-0.405118	0.7258	-1.80667	-0.709899	-0.18403	0.393489	-1.53849	-0.871232	-0.499096	0.891347	-0.403596	-0.952562	0.226683	-0.945977	-0.207442	0.643722	0.821166	0.443411	1.01794
-0.173641	0.094645	0.374368	-0.100504	1.3162	0.350719	0.0454312	1.5421	3.14522	-0.170319	0.216539	0.104104	-1.20537	-3.85658	2.36635	0.486819	1.25779	0.22144	0.0428737	-0.275615	0.437085	0.106452	1.83055	0.714731	1.83351	-1.31536	0.431469	-0.63593	-0.0652333	-1.52465	1.85053	0.435247	1.25573	-0.597446	-1.01847	-0.548933	0.306977	0.0195807	-0.937301	0.382272	-1.27432	-0.264071	-1.44988	-0.232839	-1.12034	0.0324029	0.342712	1.26716	-0.431053	0.512717
-0.359179	0.452164	-0.501744	-0.125904	1.74739	-0.198558	-1.05297	1.4163	2.87603	0.6621	0.35509	0.60738	-0.215013	-3.55821	2.50015	0.140664	0.862897	-0.10795	0.277909	-1.24663	0.463047	0.371871	1.96447	0.645405	1.48121	-1.76201	0.18408	-1.2115	0.432534	-1.33704	1.32125	0.287996	1.4084	-1.00715	-0.415016	-0.162882	0.164424	-0.733108	-0.772029	-0.280467	-0.187956	-0.156579	-1.28911	0.369275	-0.483969	-0.659482	0.065918	0.765904	-0.0850801	0.501746
-0.135137	-0.769404	-0.373511	-0.0749993	0.743327	0.738164	-0.934556	1.40479	2.59236	0.383517	0.0312162	0.674143	-1.48663	-4.3219	2.75979	0.601053	0.791444	0.216283	-0.355938	-0.777891	0.119931	0.797665	1.49733	0.0417652	0.925668	-1.42061	-0.192881	-0.702627	-0.170741	-1.67016	1.40483	0.494952	1.47472	-1.168	-1.70121	0.0329826	0.441805	0.102606	-0.783883	-0.128001	-0.906119	-0.988458	-0.764186	-0.391846	-0.767951	-0.281474	1.40975	0.570063	-0.300313	0.220472
0.113041	-0.135549	-0.550488	0.845378	1.04796	0.255545	0.144682	1.2136	3.11422	0.762784	0.526895	0.587414	-1.39511	-2.49126	2.20216	0.272226	-0.0479822	0.368762	0.168975	-0.458584	-0.0366358	1.68979	-0.0408028	-0.339121	0.18407	-0.594661	0.747532	-0.557414	0.0840689	-0.0373111	0.608907	-0.283572	1.30334	-2.70839	-0.76668	0.0307324	0.284155	-2.70794	-1.6941	-0.849927	1.28015	0.756087	-0.767379	-0.265554	-1.31033	-0.958052	1.20535	0.300125	-0.40868	1.29336
-2.28914	-1.14047	0.915121	0.34253	0.925049	-0.138188	0.930149	-1.3349	-0.456441	0.649499	0.279581	-0.41767	0.81526	-0.151131	0.488147	0.635383	0.525904	-1.4128	0.765006	1.21033	0.601509	-1.97469	-0.264844	-1.64739	0.477418	-0.65989	1.2319	-2.7043	-1.9503	-3.12847	-1.15091	0.68591	-0.712013	-1.04572	-0.533661	0.179644	-1.20209	-0.265007	-0.827981	-0.685165	-1.06853	1.3856	-0.569457	-0.415126	-0.112809	-0.574359	1.139	-0.197363	0.472259	1.12756
-0.824555	-1.0547	0.56566	-0.324047	-0.370503	-0.404738	0.0205598	-0.228571	-0.366299	0.0199277	0.301188	-0.168564	0.347565	1.08503	2.11734	0.771509	0.289186	-0.623151	1.89906	0.123115	-0.182833	-0.135711	0.0218152	-1.034	0.414326	0.494202	0.709796	-2.82979	-1.20607	-3.16011	-1.44633	-0.239541	-0.168145	-1.28012	-1.69154	-0.759181	-0.325961	-0.0450643	0.231331	-0.515776	-0.543224	0.93639	-0.0738201	0.581328	0.523178	-1.54524	0.624948	-0.221335	0.897319	-1.20866
-0.985379	-0.0257004	-0.11499	-0.472863	1.7462	-0.384829	-0.774081	-0.426	1.11146	0.754205	0.109112	0.208137	1.44673	0.260087	0.766396	-0.251956	0.70454	-1.1342	1.04933	0.785861	0.13925	-0.146379	1.00155	-0.992297	-1.25215	-0.773844	0.519904	-1.78226	1.4616	-1.46636	-1.57361	-0.56587	-0.766699	-0.894154	-0.617626	-0.555322	-0.693291	-0.829552	-0.045836	-0.0952073	0.210292	0.898927	-0.548828	0.949234	0.730384	-0.721878	0.877556	1.22127	-0.0913325	-0.541191
-0.910728	-0.520746	0.667584	-0.576491	-0.688274	0.519784	0.490334	0.0449066	0.0240648	0.583858	0.707447	-0.472035	0.696344	2.06934	1.01187	0.841309	1.44277	-1.49419	2.18025	0.615089	0.492909	0.780873	0.569004	-0.856652	-0.979432	0.220995	0.640067	-1.11131	-0.50004	-2.59871	-3.32514	-1.13377	0.336312	-0.972621	-0.797423	-1.32352	-1.07577	-0.126821	0.387171	-0.0743436	-0.481536	0.663098	-0.195152	0.809353	0.1472	-1.0416	0.789426	0.13312	0.58853	-1.07054
-0.543059	-0.732331	1.00514	-1.12744	-0.635302	-0.211428	0.967245	-0.820936	-0.339723	0.323357	0.417881	-0.271202	1.14977	1.44745	0.272811	-0.566219	1.50578	-0.707313	2.33151	0.425786	0.36096	-0.104289	-0.199301	-1.35067	0.343157	-0.662616	0.828373	-1.01474	-0.551892	-1.58206	-2.05919	-0.741948	-0.509679	-0.975054	-1.81416	-1.29953	-0.191615	0.88274	0.169935	0.084321	-0.163638	0.376357	-0.136137	1.17983	-0.321113	-1.05112	2.27132	-0.536295	0.540967	0.152838
-0.677352	-1.76888	0.869552	-0.834913	0.569972	0.189537	0.918968	0.362016	0.693483	0.778484	0.575382	-0.0421605	-0.273108	0.948772	1.03362	0.215454	1.55031	-1.77176	0.983345	0.174476	0.809649	-0.740361	-1.0069	-0.851112	0.443574	-0.846526	1.26266	-1.14724	-0.616382	-0.704969	-0.990863	0.464896	-1.22447	-0.969922	-0.754409	-0.515178	-0.639343	-2.1896	-0.323066	-0.356694	-0.332309	1.82418	0.400781	0.329445	-0.847139	-1.39769	1.08549	-0.164045	0.478818	0.173405
-0.350248	-0.479762	0.932222	0.242211	-0.361736	-0.573699	0.429289	-0.501755	-0.699421	0.471956	-0.40486	0.0241673	0.625734	0.446229	1.95593	0.254069	1.19404	0.515548	1.22545	-1.09829	0.549238	-0.603972	0.599265	-1.1841	0.490903	-0.849291	1.07741	-2.18873	-0.510548	-2.9221	-2.64103	-1.48106	-0.00573638	-0.870889	-1.6641	-0.72088	-0.0233134	0.217546	0.231233	-0.521898	0.639401	0.917388	-0.636711	0.746759	-0.00921129	-1.22302	1.46524	-0.0175307	-0.0717373	-0.96576
-1.06808	-1.23569	1.05131	-1.09574	-0.306801	-0.604506	0.831616	0.243404	0.705441	0.601389	1.30974	-0.4612	1.14719	2.53895	0.260803	0.0294962	1.13805	0.077008	2.21487	0.907261	0.81437	0.823597	-1.43895	-2.05059	-0.639395	-1.50018	0.286015	-1.38904	0.163533	-1.6479	-4.26477	-0.92009	-0.593321	-0.527065	-1.24337	-1.13947	-1.18246	-0.448466	0.586956	0.252558	0.0489531	0.678415	-0.264843	0.447319	0.132684	-1.78247	0.881537	-0.0419257	0.741927	-1.53353
-0.831092	0.104796	0.238948	-1.07209	0.861353	-0.0937055	-0.839173	-0.719903	0.73409	0.734683	0.814266	0.523255	2.36653	0.745615	0.591402	-0.165778	1.21641	-0.839122	2.18374	0.638575	0.216563	0.590328	0.222147	-1.04352	-0.983328	-0.510244	0.308435	-1.33686	0.932818	-2.19751	-2.96221	-0.555902	-0.746385	-1.1509	-0.972669	-0.887794	-0.7905	-1.63038	0.137408	0.161562	0.391899	1.55713	-0.191425	0.663182	0.577568	-1.28897	0.54683	0.4063	0.268866	-1.13343
-1.36547	0.318871	0.0173779	-0.695447	0.645069	-0.386536	-1.22356	0.0104587	0.982505	0.821831	0.734557	0.323648	2.36828	1.2719	0.713107	0.0484615	1.00033	-1.01184	2.08251	0.658667	0.00814176	1.039	0.50348	-1.0004	-1.67181	-0.555628	0.434824	-0.915869	0.75343	-2.04553	-2.84619	-0.843058	-0.597272	-0.75618	-0.8226	-1.13022	-1.07815	-0.877503	0.136251	-0.0209144	0.613366	1.27271	-0.246323	0.734377	0.700518	-0.922963	0.477711	0.953477	0.303694	-1.14187
-0.0935662	-0.331486	-0.0941965	0.798276	0.590026	-0.822526	-0.207913	0.288127	0.464968	0.769515	0.49369	-0.440714	1.72408	-0.630958	0.299391	0.272621	0.503937	-0.0377074	0.560144	0.0466524	-0.842177	-0.56206	-1.51613	-1.00571	-1.16188	-1.61441	0.639463	-0.119046	-1.63177	-0.297861	-1.74463	0.00612331	0.371245	-0.108	-0.455551	-0.671625	-0.362599	2.04279	-0.886872	-1.42826	1.14367	0.0833842	-0.311023	-0.517568	1.33131	-0.0305749	0.85731	-0.0846821	1.52139	0.508084
0.00429143	-1.66057	-0.939053	1.2755	0.827011	-0.65525	-0.312411	0.809553	1.66027	-0.327019	-0.946981	-0.18146	0.406047	-0.305745	-1.22921	0.540478	-1.35535	-0.350554	-0.38914	-0.0948202	-0.754228	0.265407	0.170279	0.170171	-0.154595	-1.61628	1.59596	-0.717717	-2.55383	0.104944	0.36288	-0.351133	0.240119	0.189697	-0.323398	-0.396494	-0.255207	-0.436002	0.532632	-0.0841875	0.93588	-0.978347	-1.24362	-0.779835	-0.132353	-0.541157	0.000974241	-0.311988	0.665892	0.296156
0.20397	-0.294342	-0.994757	-0.409184	1.53145	-0.0572702	-0.935949	-0.417206	0.799674	0.152897	-0.625912	0.721297	1.55043	0.104374	-0.901643	0.474721	-0.201608	0.311401	0.421119	0.237466	-1.29473	1.07889	-0.362975	0.136536	-1.3676	1.65409	0.499355	-0.0499017	1.34	0.595636	-1.39006	-1.04213	0.916345	-1.72891	-1.30084	-0.686654	-0.296761	-0.614527	-1.27575	0.14827	0.348858	0.281195	-0.691651	0.546032	-0.46019	-0.848524	-0.0822626	1.37569	0.0950746	-0.0640366
0.0105679	-1.47925	0.142082	0.56509	0.0719339	-1.09561	0.657689	0.188491	2.3377	0.0617466	-0.345516	-0.994882	0.456247	0.0988431	-0.124895	0.681892	-0.395075	1.18795	0.551614	-0.485857	0.0227014	1.40356	-0.0914372	-0.0469239	-0.929741	-0.979717	0.677871	-0.975995	-2.02404	0.955167	0.391081	-0.287088	0.221758	-0.878193	-1.92931	-1.89973	-0.51724	-0.599571	0.277059	1.11509	1.64623	-1.06126	-1.07313	-0.802134	-0.261213	-0.694457	0.236872	-0.49119	0.844668	0.279831
1.56447	2.45594	-0.459532	-2.39059	1.69288	-0.898267	-1.48396	-0.849233	-0.327544	1.38299	-0.0446271	1.85997	-0.1826	-1.17596	-1.60014	-1.56579	-0.131547	-0.738438	0.918909	1.13677	-0.146979	1.92524	2.22584	-0.789183	-1.43314	-1.50952	-0.0661412	-1.49199	-1.10975	0.526018	-3.00113	-1.15722	0.899734	0.063281	0.143114	-1.16251	-1.71672	0.67254	-1.19175	0.701769	-1.53542	-2.29138	0.546824	-1.19653	-0.879618	0.901693	-0.240696	-0.593331	-1.46817	-1.50995
0.0821216	-1.88557	0.0207575	-0.0276124	-0.0544803	-1.67921	0.00935249	0.622033	0.769407	0.217924	-0.281176	0.0160845	0.606984	0.0825284	-0.627867	0.530012	0.0820602	3.31709	-0.239333	-0.469102	1.20608	-1.39987	-1.30779	-0.901498	-0.978355	-1.21779	0.269671	0.110247	1.66774	-0.170453	-2.66602	0.558749	1.53987	-1.34039	-1.99255	-0.216011	-0.284198	1.48608	0.134073	0.0522807	1.01088	2.14623	-0.336878	-0.778554	-0.669942	-1.04119	0.0853441	0.629932	-0.882362	-0.279934
-0.983008	-0.299632	-0.308152	0.404466	-0.942231	-0.398347	-0.311865	-0.270605	1.46441	0.779305	-0.44649	-0.64289	1.33636	0.587	-1.0307	-0.601635	-0.781497	0.868554	1.1902	0.919322	-0.177801	1.07682	-0.230999	-0.553863	0.225255	-2.30837	0.380511	-1.00513	-0.799621	0.8585	-2.01699	-0.37834	1.04199	0.417989	-1.69679	-2.27223	-0.14215	-2.51707	1.06875	1.06894	1.30694	-0.540941	0.11852	-1.31083	1.15095	-0.0557835	-1.48683	-0.573838	0.429954	-0.207929
0.422413	-1.66625	-0.21523	-0.70483	0.991619	0.0105458	0.045061	0.291336	1.62453	0.927608	-0.192968	-0.10665	0.00110867	0.0238434	-1.40985	-0.277521	-0.017942	-0.222048	0.833608	-1.44162	0.0895914	1.20703	0.742771	-2.16271	-0.106238	-1.21843	0.0223328	-0.0689764	0.882182	0.643186	-1.75231	1.02579	1.24098	-0.536034	-1.8459	-1.7761	-0.0567714	-0.696897	-0.829414	-0.0510101	-0.240133	0.318442	-0.223928	-0.458723	-0.183614	0.0815748	0.899928	-0.707547	0.576379	-0.323557
-0.395255	0.134058	-0.186061	0.0931126	-1.04366	-0.735466	1.06765	-2.61031	-0.32527	-0.613919	-0.96593	-0.450174	-0.475024	1.63216	0.276695	-0.249562	1.34182	2.35988	0.57641	-2.58223	1.04608	-1.9609	-1.25672	-0.0891815	0.0928248	2.32647	-0.139213	0.0488243	0.241099	-0.250063	-2.30314	-0.736145	1.81944	-0.758623	-2.12109	-0.778056	1.3989	-1.28642	0.299248	0.542427	1.71306	0.638319	0.392551	0.709849	0.134677	0.722916	0.810756	-0.687466	-0.944042	-0.64804
0.149459	0.837305	0.200505	-1.04232	0.48577	-2.47594	0.429456	1.57228	0.534247	1.04555	0.255385	0.226789	2.0955	-0.656691	-0.121312	0.381103	-0.214518	1.43648	0.613397	1.23498	-1.21958	-0.951452	-1.04514	-0.712769	0.215831	-1.16219	0.115049	-0.076999	0.423071	0.0166032	-0.891293	0.574947	0.654953	-0.585717	-0.481316	-1.06187	-1.06319	4.06941	-1.27667	-0.413883	-1.70585	-0.401656	-0.884558	1.24705	0.643215	-0.304172	-0.270383	-0.449507	-0.0626606	0.614936
-1.01703	-2.36145	0.305162	-0.90293	-0.200691	-0.274752	1.42085	1.5176	-1.60577	-0.810536	1.09786	-1.23081	-2.47887	1.90282	0.705666	1.25854	-0.0382247	-0.9523	0.864368	-0.0392154	-0.732361	0.383153	-1.72786	0.140469	-0.626537	1.72696	0.671274	-0.875633	0.843958	-1.88911	-2.58239	-0.527249	2.41505	-1.05983	-1.08845	-1.65984	-0.0960621	2.5504	-0.217117	-0.14715	0.0183331	-2.11497	-0.519058	-0.658321	-1.05197	-0.463323	-0.445811	-0.490821	1.31853	-1.11103
0.238364	-2.08728	-0.677188	0.278157	-0.899018	-1.33776	-0.773926	-0.426016	-2.1377	0.0827895	1.00851	0.182344	-1.78018	2.50802	-1.21757	0.382529	-0.349	0.287094	0.559141	0.191745	-0.00485425	1.31932	1.36375	0.391489	-1.32817	1.52912	-0.263392	0.0830847	-0.452912	-0.251666	-0.507724	-1.89832	1.25375	0.253607	-0.651705	-0.166521	0.482521	0.126795	-0.57066	-0.586354	0.240193	-0.846628	0.525865	-0.279953	1.92433	1.02327	0.40882	-1.12723	-0.28372	-0.412375
-0.0461379	-1.44841	-0.813199	-2.18121	0.935787	-1.92623	-0.282779	-1.15239	-0.618939	0.325179	0.509157	-0.22474	-4.39128	3.04733	-0.121097	-0.183555	-0.266992	0.387985	0.627303	0.466978	-1.05101	0.888834	0.643116	0.388134	-0.582925	2.12226	0.699227	-1.0599	1.39154	-0.509988	-1.8076	-1.04415	2.19866	-1.08814	-1.86534	-0.398598	1.19394	-0.562679	-1.14672	0.641243	-0.182571	-1.98855	-0.177244	0.240438	-0.818151	-0.450095	-1.29647	-0.535271	0.392423	-1.34609
-0.787232	-1.60237	-0.788695	-0.613478	0.2855	-1.03068	0.103283	0.651485	-1.27025	0.340205	0.0439703	-0.604498	-2.41914	2.73214	-0.281253	2.13751	0.100993	-0.576002	0.349589	0.208367	-0.648134	1.76637	-0.463825	0.126678	-0.691159	2.2522	0.615097	-0.668587	-0.00796926	-1.2606	-0.198552	-1.15735	1.44621	-0.967502	-0.809638	-1.60003	-0.397253	1.24816	-0.645536	0.551842	-0.0989089	-1.25297	-0.404342	-0.175966	1.57462	0.170804	-0.51409	-0.489801	0.359465	-0.530132
-0.265697	0.431957	0.0889394	-1.21552	0.263758	-0.226963	-0.884758	-0.339641	0.445766	1.20312	0.698998	0.821143	-0.236006	1.95911	0.0492785	-0.0695868	0.503622	0.292359	0.261475	-0.73862	-0.713903	1.04691	-1.19241	-0.0355195	0.497151	1.82211	1.48995	-1.0331	-0.65301	0.249338	-1.44173	-1.08559	0.626742	0.49966	-1.74857	-1.75749	1.19286	-2.39768	-0.873762	0.220831	-1.38154	0.470968	-0.367465	1.75353	-0.639368	0.378602	-1.61583	-0.642013	0.100602	-1.06052
-0.787232	-1.60237	-0.788695	-0.613478	0.2855	-1.03068	0.103283	0.651485	-1.27025	0.340205	0.0439703	-0.604498	-2.41914	2.73214	-0.281253	2.13751	0.100993	-0.576002	0.349589	0.208367	-0.648134	1.76637	-0.463825	0.126678	-0.691159	2.2522	0.615097	-0.668587	-0.00796926	-1.2606	-0.198552	-1.15735	1.44621	-0.967502	-0.809638	-1.60003	-0.397253	1.24816	-0.645536	0.551842	-0.0989089	-1.25297	-0.404342	-0.175966	1.57462	0.170804	-0.51409	-0.489801	0.359465	-0.530132
-0.11204	-0.59954	-0.720082	-1.59264	0.823492	-1.06259	0.137934	-1.57498	-1.1751	0.679808	0.796053	0.12127	-3.42303	1.90306	0.25938	-0.0781933	0.102657	-0.241987	0.61364	-0.879227	0.0499968	0.70823	1.01694	-0.205102	0.768648	2.08097	1.00023	-1.02599	0.629978	-0.841366	-1.92777	-0.892582	1.91999	-0.944408	-1.22378	-0.476613	1.27548	-0.830784	-1.36572	0.766037	-0.419222	-1.62699	-0.792587	0.162706	-1.0412	-0.815882	-0.972564	-0.371117	0.412839	-0.782668
-0.45632	0.658472	0.266417	-0.268562	1.02331	1.49374	-0.455715	0.785342	-0.135879	0.22035	-0.51251	1.24172	-0.558167	-0.110689	-0.484017	1.56829	0.460928	0.133516	-0.0968482	-1.04013	-0.361137	1.32154	0.124299	0.930629	-0.66218	0.29927	-0.174483	-0.453456	-1.03394	0.240848	-0.211181	-1.15288	0.464489	0.010806	-0.762226	-1.62027	-0.704148	-1.47909	-0.569729	0.606741	0.0427424	0.122634	0.805036	0.0884919	0.158707	-0.319675	0.367429	0.701952	-0.198534	-1.2211
-0.212888	-0.669613	-0.700734	-1.12617	1.00398	-1.73641	-0.199318	-1.20525	-0.970219	0.0921532	0.734648	-0.206094	-4.39107	2.46448	0.137457	0.66552	0.000396102	0.780326	0.885054	-0.788131	0.0862406	0.593021	0.973836	0.887886	0.463303	1.88568	0.463668	-1.16495	0.773546	-0.766499	-2.41647	-1.02061	2.50504	-0.327984	-0.983798	-0.58692	1.15925	-1.31285	-0.704334	0.910676	-0.665145	-2.23175	-0.85312	0.373454	-0.578873	-0.66581	-0.719898	-0.621332	0.37547	-0.998292
-0.253189	-0.277345	-0.1927	-0.255436	0.81092	0.248292	-0.397118	0.53956	-1.75341	0.299054	0.358887	0.318636	-1.78008	1.91711	-0.0885516	0.694853	0.381063	0.0772463	0.318248	0.41653	-1.45934	0.437685	0.469003	1.10816	-0.942479	2.36392	0.341886	0.539002	-1.1908	-0.642907	0.70269	-0.92152	1.77761	-0.954261	-0.442376	0.0598723	-0.337227	0.612927	-1.32423	0.461601	-0.81054	-1.45627	0.352018	0.00548354	1.37199	0.936778	0.271235	-0.499066	-0.877006	-0.58697
0.132893	-1.84131	-0.403296	0.15253	0.910082	0.130766	0.0864215	-0.942666	0.355678	-0.618677	-0.0196745	0.318975	-0.296366	-1.05724	0.255832	0.781724	0.0971225	0.0910764	0.998294	-0.787841	-0.487978	-0.431239	-1.99885	-0.324369	-0.530399	0.0898672	0.0963499	-1.46994	-0.143925	-0.00456508	-0.698326	0.00149383	-0.819403	-1.17437	-0.307527	0.875267	0.378181	2.16156	-0.00638684	-0.40068	-1.10142	0.179625	-0.769311	-0.338449	0.61606	0.102604	0.618544	-0.335006	1.21563	0.816329
0.707663	-0.813116	-0.448488	0.31772	-0.444477	0.380432	0.56025	-0.513515	0.298677	-0.588007	0.540257	1.08021	0.436306	-0.0403727	0.449757	0.72003	0.504597	0.368625	1.88795	-1.40832	-0.0184015	0.453506	-1.17603	-0.286116	-1.18809	0.0183128	0.612405	-0.840755	-0.859879	-0.660324	-0.90498	-0.0584332	-0.660581	-0.520063	-0.940717	-0.49081	-0.0511004	1.47091	-0.549018	-0.747403	-0.652813	0.858892	0.05434	0.100567	0.576082	-0.434312	0.550789	-1.27538	0.372283	0.313164
-0.100706	-0.491802	-0.875347	-0.673821	-0.407779	-0.0368955	0.51639	-1.37614	0.469845	-0.0716099	0.161936	1.26368	1.71232	0.271175	-0.0755468	-0.598973	0.590256	1.17809	1.08985	-1.01388	0.0668761	1.47518	-0.490295	-0.763894	-1.14138	1.06571	-0.242554	-0.635104	1.13399	-0.095777	-2.19821	-0.312717	1.0148	-0.26833	-1.09735	0.181679	-0.197638	-0.995765	-0.507256	-0.189695	-0.00051203	1.06884	-0.744772	-0.376642	0.439905	-0.463101	0.0904417	-0.410079	-0.401453	0.778767
0.737512	-0.371492	-0.594588	0.804308	-0.575363	0.153002	0.393225	-0.672633	0.395999	-0.954278	0.54094	0.908262	1.12262	1.30304	0.017425	0.603284	0.575578	0.565443	1.71769	-1.40772	-0.0881647	0.587996	-1.51283	0.166489	-1.38219	0.366686	0.784161	-0.743414	-1.22053	-0.139457	-0.403031	-0.799655	-0.390435	-0.944463	-1.46026	-0.294567	-0.0475964	1.4199	-0.359698	-0.340421	0.0715684	1.48608	0.246746	0.492379	0.224309	-0.589207	1.24288	-0.636915	0.227856	0.413661
0.411659	-1.14686	-0.00935778	0.144338	0.0668276	1.05377	2.37915	1.19734	0.0488011	-0.0473275	0.532141	0.880494	0.504129	1.46567	0.459477	-0.355204	0.0632005	0.569761	-0.299869	-0.120011	0.19445	2.11319	0.282996	-2.12293	-1.29798	-1.12348	-0.0107338	1.76194	2.57794	0.227117	-1.20679	-0.0292236	1.01843	-1.99981	-0.701074	-0.80012	1.28341	1.14232	0.231426	-0.287971	1.0447	-1.25321	0.317729	-0.200702	0.482785	0.828956	1.76525	-0.632589	-0.780963	0.629203
0.505262	-1.38224	-0.443639	0.149516	-1.03151	-0.0939336	0.305433	-2.56727	0.0117851	-0.761987	-0.0468069	0.551195	-1.12606	1.10271	0.312893	0.59898	0.328847	-1.04553	1.81371	-1.25125	0.108538	1.18785	-0.872959	-0.979351	-0.219664	2.02415	0.0958	-1.22928	0.177952	-0.218678	0.691726	-0.334375	0.300464	-1.73601	-2.22933	-0.159026	1.65267	1.99193	-0.610442	0.529137	0.0403617	1.75443	-0.0670932	0.3141	0.362979	-0.168019	-0.228877	-0.601708	0.567158	1.56495
-0.383312	-0.565831	-0.0945897	-0.084215	-0.727173	0.314787	0.266659	-1.98641	0.143033	-1.62759	-0.449884	-0.279873	-0.254902	2.11477	1.29443	1.38713	0.938097	-0.200778	1.05146	-0.631097	-0.459075	0.106757	-0.757404	0.195859	-0.37514	2.13103	0.958211	-1.49827	1.20797	0.800877	0.511754	-0.242934	0.151976	-1.27873	-1.2264	1.61402	1.17828	3.48113	-0.302881	0.316168	-0.14042	1.18005	1.24682	0.540868	0.876876	0.238318	0.253052	-1.07831	-0.187638	1.1159
0.401064	-0.337856	-0.636519	0.597132	-0.355524	-1.26065	0.716886	-0.764825	1.2823	0.423472	0.053514	-0.103006	-2.28946	1.70778	0.507642	0.269762	0.681127	-0.362625	1.03631	-1.08171	0.343721	2.11953	1.40645	-0.590817	0.694571	0.791286	0.618406	-1.58148	0.326483	0.441659	1.35264	0.2865	0.437029	0.805018	-1.67056	-1.53741	0.273062	-1.79942	0.0680513	0.000967801	-0.394532	0.417921	-0.450828	0.601688	-0.829144	0.459237	1.33686	0.233916	0.981398	0.764109
0.195559	-0.554622	-0.343449	0.854286	-0.711475	-0.110226	0.616664	-1.30247	1.08545	0.167041	0.439696	0.826804	1.17143	-0.332248	-0.137453	0.401894	0.695674	0.612108	1.34125	-1.56596	0.621912	0.228275	-1.43784	-1.73928	0.217167	-1.35716	0.833494	0.215347	-0.33276	-1.05013	-1.17653	0.702607	-0.970269	-0.91856	-1.32231	0.130476	-0.192034	1.57613	-0.340539	-0.188723	-0.682786	1.35402	-0.813112	-0.655032	0.383294	-1.15373	0.766541	-0.603289	0.19899	0.587595
-0.203286	-0.218413	-0.660063	0.115239	-0.0778288	-1.34737	-0.02071	-0.824626	1.23358	0.650673	0.323321	0.192751	-0.492025	0.510706	-0.338769	0.584956	0.227295	-0.0201619	1.48199	-0.557796	-0.954487	0.616592	-0.797203	-0.40562	-0.738017	0.0411459	0.974214	-0.567274	-1.19598	-0.372142	-1.0964	-0.804249	-0.532735	-0.489679	-0.73466	-0.178875	-0.381425	-0.225795	0.441948	-0.00855547	-1.43394	-0.10472	-0.410051	0.0298672	-0.268784	0.48662	1.3784	-0.935197	0.287302	1.08221
-0.853046	0.470979	0.199602	0.830732	1.00098	0.738367	-0.587763	0.295357	-0.358154	0.599008	0.691548	0.578282	1.32834	0.75959	-0.22433	-0.301622	-0.218107	-0.284628	-0.247533	-1.38914	0.1035	0.632917	0.682204	-0.507771	-1.04984	0.783829	0.184053	-1.32829	0.917899	-0.435564	-1.7563	-0.709115	0.43043	-2.14758	-0.31489	-1.55316	0.984114	-1.77188	0.198229	0.445669	-0.693957	-0.84466	-0.479852	0.0251877	-0.99221	1.12756	1.39625	0.00428414	0.589197	0.0662014
-0.116042	0.480732	0.58637	1.25713	1.20959	-0.343341	-0.236002	-1.4558	-0.371317	0.510505	-0.635439	0.114182	0.457267	0.702824	1.10651	-0.172164	0.541623	1.75601	0.965912	-1.77292	0.183653	0.0289932	0.60538	-0.256298	-0.112195	0.99618	0.518578	-2.21996	0.403286	-1.00352	-2.21329	-1.77206	0.634239	-1.37684	-1.6234	-1.34855	1.5835	-2.53626	0.134527	0.160546	0.14597	0.956043	-0.908474	1.00025	-1.04817	-0.0914906	0.811604	0.484402	-0.390439	-0.343482
-0.180226	-0.366449	0.482795	0.985483	0.728997	1.12756	0.508747	-0.882914	-0.30264	0.421393	-0.354345	-0.0467573	-0.442737	0.371627	1.33976	0.393067	0.572006	0.262219	0.783354	-1.62935	0.305575	0.369326	1.43112	-0.776145	0.102071	1.41681	0.131672	-2.6779	0.24246	-1.34412	-2.12001	-1.00005	1.29264	-1.62709	-1.17367	-2.20928	1.25685	-3.19397	0.110926	0.278236	0.392831	-0.260584	-0.930803	0.779056	-0.837376	-0.122366	0.294087	0.178113	0.0305078	-0.286262
-0.24602	-0.0104016	0.0948147	-0.175526	1.98642	0.635269	-0.626828	-1.207	-0.930814	0.504081	-0.262931	0.972778	-1.90724	-0.686682	0.246285	-0.192075	1.1641	-1.55907	0.225553	-1.36297	0.0619099	1.51021	0.842834	-1.61452	0.617591	1.03803	0.0990712	-1.27077	0.0565935	-0.270682	-1.02361	-0.925788	0.851013	-2.04209	-0.552574	-1.63247	0.473926	-3.98511	-0.203093	-0.183206	-0.142565	-0.807811	-1.02414	1.06427	-0.785285	0.0369099	0.319238	0.530669	0.905843	-0.605236
-0.286344	-0.641448	0.157412	0.795937	1.09493	0.732311	-0.350585	-1.83223	-1.01937	0.496541	0.234418	0.842285	-1.36118	0.019817	0.529428	0.23357	0.298647	0.258732	0.658224	-1.95303	0.244834	0.848711	1.00563	-1.45261	0.811972	0.980401	-0.282401	-2.40449	-0.352	-1.16679	-2.30437	-1.08717	0.949993	-1.88355	-0.95271	-1.57802	1.53364	-5.08113	0.463932	-0.0400775	0.591737	-0.262844	-0.909338	0.892076	-0.12586	-0.499309	1.25193	-0.118217	0.0381061	-0.607943
-0.37597	-0.755788	-0.000342369	0.529937	2.70276	-0.295532	0.316354	-2.04347	0.659237	1.34316	-0.343082	0.207214	-1.06665	0.617162	-0.348609	-0.670275	0.835317	-0.480893	0.555981	-0.932576	0.654083	-0.540223	0.857461	-1.17719	0.105188	-0.541283	0.16202	-2.61207	0.86493	0.0522061	-0.881477	-0.678479	-0.21606	-0.851615	-0.662057	-0.743215	0.780614	-4.07993	-0.228459	-0.202466	-0.61468	1.29156	-0.47934	1.57508	-0.926274	-0.0660288	1.23451	0.385335	0.132355	0.342936
-1.02546	0.275817	-0.496788	1.41669	2.0269	-0.0619365	0.3942	-1.35373	0.61117	0.632047	-0.704108	0.00424636	-0.389133	-0.583936	0.991165	-0.402648	-0.224315	-0.731997	-0.99937	-1.13022	-0.0493383	-0.152101	0.753718	-0.602656	-0.606222	0.579008	0.450868	-2.04894	1.17666	-0.156067	-0.587681	-1.01043	-0.080866	-2.17524	-1.08141	-1.03428	0.679121	-3.53285	-0.411995	0.246063	-0.950582	0.944491	-0.237665	0.789696	-0.54704	-0.075394	0.90032	1.00442	0.0429948	-0.030482
-1.54604	0.0572913	0.702891	0.871644	0.336276	-0.733274	0.220416	-0.853745	-0.166463	0.692773	0.582581	-0.0195846	0.707996	0.575281	1.40902	0.291218	-0.412703	-0.102481	0.449254	-0.41851	-0.550014	0.438753	0.848209	-1.30007	-0.0332678	0.615994	0.0476459	-2.74486	-0.405032	-1.91507	-2.08588	0.377069	0.541719	-1.17346	-1.54852	-1.29105	0.355144	-2.05721	-0.428072	-0.334955	0.317628	-0.545116	-0.445899	-0.289533	-0.674742	-0.748175	0.477355	0.420688	-0.203237	-1.0306
-0.498084	-0.189308	0.206891	0.175672	1.47786	0.0587437	0.793345	-1.14883	0.737821	0.68952	0.496504	0.489349	1.52201	0.870829	-0.838175	-0.471918	0.692912	-0.489995	0.802402	-0.974453	-0.0506853	0.492031	0.513792	-1.92958	-0.00613387	0.380855	1.00556	-0.577679	0.107122	-0.704296	-2.36956	0.657337	-0.197018	-1.37958	-0.675772	-1.32341	-0.00476458	-1.08578	-0.00155258	-0.299206	0.0269835	-1.54267	-0.562819	0.0615734	-1.16152	-0.00435775	1.27948	0.334998	0.598905	0.0509614
-0.421605	-0.105067	0.298492	1.04719	0.589422	-0.270433	-0.205699	-1.46321	-0.188153	1.17214	-0.0781184	0.101178	-1.40287	-0.525936	1.58732	0.297112	0.531781	1.52992	0.511513	-1.51993	0.707452	0.473392	0.804481	-0.220604	0.0508008	0.790984	0.365582	-2.1036	0.286258	-0.746999	-1.39632	-1.38903	0.815352	-1.21801	-1.12806	-1.77128	1.34782	-3.30796	-0.615013	0.274202	0.721041	0.335645	-1.0999	0.246632	-0.985162	0.223172	0.797049	0.562836	-0.264651	-0.26125
-0.0189621	0.545911	-0.274598	-0.0396703	-0.660379	-0.916256	0.215822	1.38601	1.32668	0.19695	0.495488	-0.316267	0.709737	1.5199	-0.529008	-0.167124	-0.779958	0.4393	0.722081	1.70225	-0.70924	0.34057	0.314263	-0.552391	0.839251	-0.480454	0.146562	-0.146635	-0.164211	-0.398081	-1.04557	0.48114	1.26618	-1.18905	-1.42117	-2.31642	-0.645135	0.309656	-0.687261	-0.0146717	0.582878	1.38107	0.310414	-0.349882	0.707082	-1.17008	-0.762412	0.116766	0.11263	-0.0931494
-0.142244	-0.00715597	-0.992644	0.210857	0.300382	0.183165	-0.508965	-0.608556	1.39751	0.176578	-0.115314	0.193561	1.48283	0.415511	-0.375398	0.662617	-0.234507	-1.04291	1.14571	0.325215	-0.972485	0.85616	-0.654555	-0.256075	-0.28126	-0.200203	1.06341	-0.518062	-0.710767	-0.959334	-2.00607	-0.881238	0.0652163	-1.06174	-0.311539	0.0312777	0.132794	0.639134	-0.370812	0.144302	-1.3672	-0.533317	-1.00375	0.216505	0.046917	-0.135128	0.511665	0.36451	0.348448	1.10557
0.994074	1.77625	-0.137889	0.410852	0.0403479	0.171669	0.727602	1.10745	0.850315	0.880032	0.245279	1.03883	2.25462	0.808034	0.182079	0.325754	0.605567	0.0267692	0.107536	0.274143	-0.126466	1.42262	-0.48568	0.142452	1.43936	0.905879	0.652707	1.01759	0.703504	-0.40246	-0.660541	-0.213184	0.926298	-1.38557	-0.258796	-0.534458	-0.296717	1.74173	-0.598402	0.102079	-1.09579	-0.731772	-2.14959	0.928385	-0.235816	0.0853169	0.151824	1.42784	-0.597115	0.640413
-0.44582	-1.06529	-0.742464	0.227692	-0.636406	0.36778	-0.250668	0.955939	-0.284267	0.805458	0.832425	0.144058	0.764751	1.28256	-0.272964	-0.215696	-0.446906	-2.03731	0.429315	-0.704007	-1.18876	3.28261	-0.0696826	-1.27357	1.27793	-1.78412	0.836224	0.383872	-1.64062	-0.50942	-1.39456	1.74283	0.65193	-0.171849	-0.828659	-0.598095	0.627049	-0.692469	0.821603	-1.66314	-0.695969	-1.60457	0.108727	0.449804	0.643667	-0.272079	1.0808	-1.24908	-0.192428	0.567305
-0.1907	0.26753	-0.235991	-0.539326	-0.0621389	-1.11623	-0.342437	-0.574454	1.22972	0.585565	-0.352534	-0.427382	2.17703	0.524759	-1.78815	-0.73384	0.335831	0.695615	0.20597	0.894636	-0.733376	-0.671426	-1.37166	-0.996617	0.160229	-0.131842	0.106717	0.0360346	1.28397	0.00764686	-0.587303	0.248364	0.804188	-1.40748	-1.16927	-1.35818	0.383041	-2.76599	-1.28743	0.515529	-0.596272	1.83551	-0.655737	-0.191619	-0.236865	-0.708634	-1.41796	0.217729	-0.212727	1.39925
-0.0770732	0.448538	-0.612417	-0.331859	0.385549	-0.92284	0.347618	0.0230984	0.659441	0.071159	0.297025	0.442476	-0.359089	0.864258	-0.11243	-0.59618	0.0210867	0.594834	0.303778	-1.06403	0.111118	1.92186	-1.03151	-1.05865	0.247427	-0.545882	-0.318427	-0.430335	1.69282	0.0559577	-1.55575	-0.73958	0.255368	-0.662572	-0.887251	-0.35547	0.679327	-0.239387	-1.04249	-0.547973	0.564968	1.11323	-0.22784	0.098424	0.263341	0.770228	-0.115846	0.0266042	-0.640253	0.528194
0.593692	-1.14284	-0.143514	0.396089	0.193378	-0.419385	-0.117984	0.630032	0.279463	-0.592435	-1.12793	0.308056	0.433362	0.909012	-0.0930937	0.991581	-0.329077	-0.0782365	0.188778	-2.10491	0.313227	0.55106	-0.928114	1.65665	-0.742319	1.96576	-0.142866	-1.56055	-0.623609	-0.844897	-0.720957	-0.690488	2.54285	-1.51459	-1.97599	0.109102	-0.233185	2.60313	-0.479869	-0.534235	-0.180396	-1.55417	-1.08684	-0.15271	1.34596	-0.495103	-0.351655	-0.229316	-0.606953	-0.999315
0.0248568	0.44872	-0.580494	0.0449706	1.22017	-0.2753	-0.448736	-1.19681	1.33051	0.329982	-0.795476	0.141209	1.51529	1.50272	-1.46539	-0.800862	-0.040989	0.580721	-0.23761	0.893345	-0.988302	0.71323	0.0465626	0.20677	-1.03682	-0.0176522	0.530695	0.106464	0.876883	0.54534	-1.60696	-0.402916	0.033938	-2.18441	-1.12688	-1.22796	-0.180193	-1.81215	-1.41489	-0.255551	0.65852	1.08357	-0.431485	-0.0824955	-0.601856	-1.33928	-0.290344	1.45968	0.712014	0.620311
-0.0814426	0.566543	-0.136397	-0.0102797	-0.91025	-1.28335	0.186969	1.10064	0.267137	0.548807	0.932107	-0.20512	2.01779	1.1681	-0.488047	-0.0738817	0.0452194	0.900265	1.07777	0.966553	-0.307649	0.0888819	-0.162344	-0.9757	0.643281	-0.856635	0.856477	0.56754	0.0449918	-0.694481	-1.91045	1.19523	1.12451	-0.00235715	-1.74873	-2.15837	-0.843577	1.04907	-0.201557	-0.319311	0.305844	0.464383	0.0881728	-0.449112	0.664205	-0.659185	-0.455512	-0.353091	-0.794604	-0.194918
-0.485201	0.190284	-0.628122	-0.0849691	1.30171	-1.01408	-1.50035	0.431227	-0.0563913	0.797201	1.12305	1.32992	-0.383181	0.568057	0.537291	-0.642276	-0.779676	0.27398	0.692764	-0.469189	0.324021	0.372888	-1.24353	0.181665	0.553816	-1.77302	-0.643372	-0.551934	-0.29799	0.811036	-0.819693	-0.42851	-0.257552	1.2605	-1.47744	-1.10272	-0.593951	2.54864	-0.682419	-0.797865	-1.20418	0.133131	-0.245856	0.606303	-0.541666	0.693544	-0.192617	-0.55027	0.427052	0.615914
0.236652	-1.23083	-0.60038	0.59505	0.568226	-1.19096	-0.470825	0.5316	-0.127501	0.132013	-0.0720238	0.187026	0.172028	-0.302935	0.374255	0.739822	-0.599172	-0.902478	-0.399653	-0.619868	-0.494334	1.05675	0.860471	-0.411807	0.124378	2.44615	1.05354	-0.65117	0.85327	-0.193813	-0.601625	-0.979099	1.33837	-0.232295	-0.586277	-0.14379	0.142249	1.73801	-0.227064	-0.514064	-0.219808	-0.279381	-0.60314	0.696935	-0.379816	-0.0604246	-1.57368	0.529146	-0.250146	-0.826134
0.86308	0.50594	0.0670162	0.94524	0.0108017	-1.64075	0.344649	0.684243	1.60185	0.0555567	0.843988	-0.0314793	0.988003	1.57147	-0.702089	-0.634861	-0.395792	0.0589445	0.666556	-1.56519	-1.0955	1.96723	-1.38108	-0.282582	0.62372	0.122512	1.15434	0.264161	1.19608	-0.34024	-0.660298	-0.484109	0.906075	-1.08936	-0.399658	-0.890038	0.392518	0.0630486	-0.742625	0.0957355	-1.13833	-0.0761782	-1.12326	1.44163	-0.619895	-0.154682	0.0670124	-0.119217	-0.837416	1.0413
1.43202	0.440703	0.595313	1.60299	-0.814836	-1.97305	0.0583367	0.826926	1.18957	-0.554613	0.452986	-0.753129	1.23063	2.01788	0.797163	-1.18726	-0.0989397	2.25127	0.967105	-1.69018	-0.685798	0.435426	-1.56158	0.953579	-1.03778	0.844861	-0.0528069	0.791478	1.30247	-0.760293	-1.9572	-1.20181	1.24684	-1.79192	-1.20494	-1.06221	1.0663	0.619511	-0.359776	-0.491717	-0.247637	1.42842	-1.48817	0.97363	-0.0641033	-0.487181	-0.0731002	-0.783717	-0.797355	0.609912
0.935592	0.71172	0.504184	0.972642	-0.334266	-1.81604	0.367023	0.813417	1.36102	-0.301283	0.66396	-0.407306	2.26998	1.32029	0.264424	-1.25539	0.0493464	1.03812	0.129855	-1.23268	-0.386139	0.40561	-1.59865	-0.593731	-0.853064	-0.00345318	0.0354548	1.36929	1.48884	-0.68634	-2.13708	-0.41438	1.06337	-1.40096	-0.844724	-0.866878	0.34101	0.823716	-0.495914	-0.719249	-0.257912	0.514103	-1.0146	0.305163	0.329686	-0.556964	0.347672	-0.770485	-0.84882	0.842555
1.43202	0.440703	0.595313	1.60299	-0.814836	-1.97305	0.0583367	0.826926	1.18957	-0.554613	0.452986	-0.753129	1.23063	2.01788	0.797163	-1.18726	-0.0989397	2.25127	0.967105	-1.69018	-0.685798	0.435426	-1.56158	0.953579	-1.03778	0.844861	-0.0528069	0.791478	1.30247	-0.760293	-1.9572	-1.20181	1.24684	-1.79192	-1.20494	-1.06221	1.0663	0.619511	-0.359776	-0.491717	-0.247637	1.42842	-1.48817	0.97363	-0.0641033	-0.487181	-0.0731002	-0.783717	-0.797355	0.609912
1.22201	0.0321418	0.528794	1.84493	-1.40001	-1.85539	0.51386	1.46766	1.4789	-0.904161	0.412508	-0.651608	0.427566	1.80906	0.666641	-0.883713	-0.0680922	2.71279	0.199408	-2.00175	-0.0913879	0.566211	-1.28442	0.0961755	-0.0960781	0.473233	-0.124132	0.303269	1.36366	-1.2012	-1.97642	-0.778033	1.43657	-1.95065	-0.907818	-1.29495	1.26167	-0.804314	-0.432785	-0.44317	0.381552	1.10396	-1.7301	0.845983	-0.226245	-0.900445	-0.567152	-0.660647	-0.44858	0.484995
0.624754	0.807896	-0.104922	0.29588	0.652715	-1.31812	-0.444894	0.918447	1.96686	-0.591304	0.642783	-0.176785	2.95333	2.05338	-0.274208	-1.78005	0.226607	-0.26556	0.575471	-1.66033	-0.835892	1.70683	-0.864342	-0.66515	0.412927	0.0965548	-0.200119	0.224438	2.25033	-0.418642	-0.697968	-0.0860639	1.43484	-1.35922	-0.256407	-1.50599	0.872211	-1.23192	-0.845313	-0.393805	-0.298082	-0.457324	-1.388	0.636142	0.60679	0.0379064	-0.991815	0.238732	-0.484153	0.825235
-0.641507	0.39207	-0.649125	-0.248423	1.28337	-0.755079	-1.58588	-0.562018	1.72934	0.86962	-0.20874	0.453692	2.48363	-0.155798	-0.086174	-0.545751	-0.639704	0.868711	0.140491	-0.678112	-0.356946	0.21917	0.177981	-0.160737	-1.56074	0.598945	-0.393724	-0.886811	1.3143	-0.189727	-1.86984	-0.551137	0.272278	-1.58884	-1.47777	-0.272653	-0.109937	-0.919564	0.427122	0.378292	0.803988	0.272839	-1.05574	-0.561885	0.264704	-0.251247	-0.543958	0.537771	0.193349	-0.236883
0.0371603	-0.896086	0.00873818	-0.170885	-0.0203739	-0.996801	-0.756064	0.423797	2.12366	1.12502	0.460296	-0.62281	1.29543	0.743274	-0.360415	-0.0169982	1.1761	1.64785	0.157518	-0.538215	-0.320349	1.39424	-2.59997	0.555883	0.553648	1.13132	0.46414	0.323492	0.304983	0.348081	-1.9736	-1.07535	0.840344	-0.482216	-1.30217	-0.848364	0.577916	-0.727888	-0.0946807	-0.793665	-1.27911	-0.741396	-0.455708	1.06928	1.17389	-1.22499	-0.187741	-1.09856	0.947534	0.0773414
1.10812	1.36662	-0.683475	-0.125762	0.231776	-1.15688	-1.30152	-0.619877	1.2857	1.47534	-0.0453928	0.491967	1.14899	-2.26401	-0.978493	-0.103584	0.667411	-0.00543302	-0.100959	-0.885318	-0.271661	1.50603	-1.95314	1.22987	0.684046	-0.840612	0.529397	-0.981588	0.484647	2.25543	-2.36834	-0.698856	1.51587	0.44989	-0.716772	-0.891631	0.676218	0.997407	-0.266764	-0.822641	-0.335784	-0.800747	-0.935481	0.578668	0.187924	-0.173135	-0.176227	-0.554688	-1.016	-0.572127
0.623538	-0.999126	0.532547	0.0479398	0.209047	-0.0459146	0.0827973	-1.02985	1.09764	0.416075	-0.255063	-0.530398	1.47446	1.02319	0.270237	-0.61021	1.24523	1.66005	2.04314	1.89798	0.256902	-0.549258	-0.99213	0.463218	0.212348	-0.0202031	0.421683	-0.293978	1.2421	-1.44904	-3.43101	-0.646924	0.416142	-0.696231	-0.828866	-0.050597	0.524822	2.07098	0.848851	0.238001	-0.779032	1.44464	-1.10548	-0.199035	0.50499	-0.560151	-0.665541	0.867379	-1.05123	0.00113713
-0.238005	-0.510268	-0.249	0.998767	0.806499	-1.25926	-0.824372	0.887843	0.364727	0.446679	0.0928806	0.59427	0.861164	-0.146513	0.886741	0.118101	0.269699	2.12549	-0.12708	-0.75209	0.135796	-0.428872	-0.924104	0.692573	0.625106	0.145631	-0.13032	-1.25999	0.0278457	-0.337808	-1.44161	-0.701075	1.08347	0.214634	-1.58906	-0.334542	-0.0411472	1.26409	-0.265371	-0.560214	-0.0375734	0.679898	-0.991295	-0.0881707	0.0704627	-0.0321421	-0.213144	0.270405	0.380347	-0.222391
-0.000115175	-1.1443	-0.810655	-0.158771	1.00169	1.44762	0.197284	0.652186	1.35597	0.570319	-0.145311	0.103856	1.5518	-0.155497	0.0416208	-0.872079	-0.0975728	0.360508	0.0322214	0.434364	-0.0906381	1.24865	0.922158	-0.795021	1.78295	-1.52928	1.18987	-0.115855	-3.18078	-1.1721	-0.862626	1.1784	-0.0214663	0.4639	-1.26583	-1.42867	-0.294332	0.467685	0.475176	-0.389069	-0.657492	1.59038	0.247649	-0.777669	-0.352077	-0.867737	-0.962581	-0.725205	0.107945	-0.841022
0.530538	-0.308068	-0.0720159	0.676298	0.373536	-0.525416	0.412763	0.747185	0.0329751	0.401889	0.13918	-0.0930792	1.98114	-0.178042	0.519526	0.255688	1.0056	1.19157	-0.161122	0.00460551	-0.993373	-0.610351	-0.521271	0.765288	0.782746	1.4187	0.492114	-0.449923	-0.254252	-0.355855	-3.01828	-0.219835	1.95159	-1.44174	-1.03464	-1.10105	-0.675814	2.5822	0.634443	-1.19989	-1.16658	-0.363481	-1.09873	0.269157	0.772472	-1.0574	-0.38385	-0.0853693	-0.71916	0.848363
0.00852884	-1.1538	-0.727505	-0.0845166	1.06883	-1.41633	-0.625696	-0.291659	1.06514	1.45519	0.606903	0.378433	-0.676382	1.15221	-0.377913	-0.472313	-0.783503	-0.192351	1.04965	0.589018	-0.519101	1.1356	-0.205754	-0.379838	0.0229062	-0.876871	0.174811	-0.523339	-0.838692	1.36048	-0.542824	-1.02778	0.800553	1.11222	-1.41369	-1.84745	-0.572784	2.23248	-0.820113	-0.663362	-1.71452	-0.00355985	0.119404	0.360731	-0.703259	0.312663	0.282742	-0.826283	1.07293	0.53048
1.04261	-0.0136776	-0.0806391	0.471447	-0.0487261	-1.6339	-0.788539	1.50114	0.788543	1.67764	1.31969	-0.257364	3.01412	1.40411	0.350664	-0.770236	0.806101	2.55809	-0.103709	-0.0778049	-1.41613	0.435155	-2.0648	0.862099	1.42935	0.0185175	-0.0716673	0.675672	-0.331925	-0.964083	-3.05258	-0.347607	0.395525	-0.759377	-0.808713	-2.20058	-0.409325	0.888272	0.563016	-0.296403	-1.27692	-0.27148	-0.521656	0.82788	0.980721	-1.90251	-0.802949	-0.792451	-0.442964	0.437403
-0.0312337	0.548322	-1.2423	-0.0612028	0.838566	0.16735	-0.400134	-0.61255	-1.21456	-0.559994	0.454276	1.24897	2.85101	1.2467	-2.07439	-0.5763	-0.333561	-1.21111	0.786743	-2.20496	-0.595203	0.390899	0.216995	0.0215133	-0.388185	2.02792	0.934437	0.469579	-0.820286	-0.835481	-1.04803	-0.0445974	0.575962	-0.660009	-0.491369	0.951835	0.242218	-0.570825	-0.415655	-0.194455	-1.36346	-0.929928	0.443998	0.621105	0.402798	0.871388	1.16657	1.31899	-0.575832	-1.1695
-0.603836	1.35413	-0.382927	-0.493182	2.47292	-0.517191	-1.07142	-0.0203922	0.958122	0.24374	0.29291	0.489958	2.70424	-2.61062	0.0188882	-0.846715	0.162203	0.0355076	-0.0283443	0.281172	-0.923046	-0.123855	-0.922257	-0.123527	0.460487	0.525436	0.173954	-0.0952972	1.07424	1.01285	0.451974	-0.145188	0.319315	-0.920282	-0.240117	-0.0586681	0.00852616	0.029214	-0.60191	-0.706835	-0.19757	0.0417055	-1.432	0.000561672	-0.206398	0.50303	-0.355521	0.701799	0.00631358	0.0281986
-0.31386	-0.0920693	-0.425455	1.03732	0.810549	-1.28047	-1.17906	1.30914	0.417919	0.549333	0.830227	0.655879	1.40649	0.230211	0.836922	0.107615	0.0112418	1.06071	0.438685	-0.395733	-0.365953	0.0198697	-0.519913	0.502888	1.16711	-0.304279	-0.133937	-1.54208	-0.692644	-0.0389463	-1.03831	-0.0870457	1.03701	0.918307	-1.46198	-0.879685	-0.245383	1.03977	-0.371732	-0.672058	-0.475928	0.246676	-0.65092	-0.117685	0.467388	-0.313494	0.148129	0.0119003	0.574809	0.134387
0.0626039	0.0230466	-0.145368	0.262243	-0.575915	-1.23226	-0.016395	1.44233	1.52938	0.847063	0.943987	-0.841158	1.85872	2.43662	0.419039	-0.66733	0.537216	2.3004	0.154012	0.858011	-0.808041	0.279044	-0.832886	0.200056	1.04786	-0.650225	0.0994022	0.68444	-0.34615	-1.15242	-2.14602	0.00504666	0.294119	-0.213035	-1.04085	-2.39174	-0.412256	0.826606	0.33081	0.232638	0.400471	0.928082	-0.0797365	-0.0556151	0.990737	-1.41599	-0.789442	-0.131344	-0.873614	-0.297791
0.410672	-0.721202	-0.462061	-0.837974	0.359604	-0.711375	0.134766	-0.246797	0.831823	-0.233515	-0.719542	-0.410904	-1.08012	0.551849	0.424278	0.980607	1.45309	1.88479	0.225007	-0.550626	-0.553293	-1.5621	-1.10078	-0.252442	-1.00913	1.09448	0.191392	-0.243323	1.04533	-0.188719	-1.50623	-0.478543	2.01714	-1.6883	-0.978759	0.818985	-0.302914	2.02003	-0.482029	0.146048	1.46314	1.68346	-1.37649	-0.250552	-0.205544	-0.471713	2.23928	0.875095	1.34943	-0.453879
-0.664412	0.358409	0.414248	-1.14807	-0.102432	-0.657055	0.913759	-0.675927	-0.508432	0.200897	0.278434	-0.846894	-0.0946311	2.13488	0.404373	-0.296892	1.49701	1.29472	1.08611	-1.58095	0.389403	-1.07686	0.153959	-0.513626	0.872976	0.801891	0.492492	-0.63364	1.39684	0.435404	-3.10552	-0.934242	1.50654	-0.165432	-0.663364	-1.23143	0.23065	1.84205	-0.348522	-0.58776	0.0669198	-0.0404155	0.45641	1.53481	-0.344274	0.232346	1.53239	-0.704614	0.446456	-0.735618
0.2511	-1.00373	0.206601	-0.259136	-0.26867	-1.3386	0.181057	1.26126	0.491012	-0.41712	-0.916568	-0.538832	-1.92081	1.21824	0.935669	0.0166995	0.507924	2.66883	-0.528713	-0.421188	0.166308	-1.23419	-1.80606	0.0549041	-0.707798	0.296079	-0.748301	-0.53824	2.48049	0.133781	-2.71412	-0.0215313	2.0961	-1.45789	-1.87105	-0.281851	-0.302987	2.35519	0.763228	0.0392156	1.42031	1.53722	-1.32049	-0.296543	-0.234469	-0.436875	0.387061	0.229636	0.240227	-1.08585
-0.735171	0.0849492	0.421369	0.16191	-0.509799	-0.260896	0.941728	-0.961923	-0.242236	-0.360466	-0.523437	-0.600752	-1.22696	1.52466	0.610969	0.0774337	1.12911	2.46445	0.522784	-1.77415	0.412575	-1.76098	0.0477501	-0.117934	0.806315	1.26159	-0.0226046	-0.797116	1.48268	0.0190165	-2.81895	-1.25351	2.03211	-0.673036	-1.21602	-1.31759	0.853318	1.10331	0.228991	-0.121128	1.084	0.9565	-0.415847	1.26663	-0.512812	-0.181288	1.43936	-0.454702	-0.10335	-0.955056
0.791169	-0.796987	0.193684	-0.456068	-0.433095	-1.04409	0.37078	0.350052	0.321282	-0.424277	-1.09346	-0.328992	-1.94815	0.770755	0.955454	0.413004	1.45113	2.18679	-0.281684	-0.704143	0.201375	-1.56752	-1.31641	-0.203775	-0.544101	1.48936	-0.193644	-0.355391	2.21451	-0.153637	-2.18817	-0.430698	2.77439	-2.06711	-1.41667	0.126853	0.0298926	2.27844	0.238567	-0.0738376	1.52101	1.79226	-1.46706	-0.00266322	-0.311211	-0.212514	0.95276	0.793128	0.467546	-1.05225
0.85128	-0.646147	-0.0395184	-1.16735	-0.307701	-1.22477	-0.112198	0.573851	0.047618	-0.473771	-1.10103	-0.542039	-3.49012	1.47108	0.50773	0.213298	1.47937	1.12649	-0.096448	-0.467493	-0.42388	-1.21441	-1.67098	-0.325215	-0.650703	2.16526	-0.418248	-0.924139	3.10858	0.56928	-1.58489	-0.515323	2.80326	-1.741	-1.42912	0.15772	0.406628	2.20283	0.224868	-0.224491	1.48753	1.17155	-1.12787	-0.222948	-0.0712256	0.842731	1.48702	0.490617	1.03359	-1.169
-0.0395661	-0.375175	0.409357	-1.02044	0.243114	-1.79609	-0.454662	-0.541371	0.703748	-0.105843	-0.425169	-0.0145027	-2.51646	-0.405178	1.39002	0.383644	0.449461	0.319226	-0.142181	-1.59356	0.775039	-0.442383	-1.37427	0.232793	0.990487	0.63375	-1.47746	-2.28774	1.93835	-0.673121	-2.48309	-0.113025	1.50795	-1.92708	-1.0218	0.389076	-0.330735	2.39522	0.091938	-0.0692135	1.0713	0.0597506	-1.88557	0.071023	-0.803629	-0.050594	-0.967977	1.08063	1.22745	-0.789172
-0.814944	0.611137	0.11067	-0.774089	-0.155617	-0.610679	0.776306	-2.16779	0.0349133	-1.75956	-0.987966	-0.513318	-1.99546	1.48714	0.771497	0.480599	0.950016	1.13288	0.0273397	-1.51998	-0.52063	0.0153217	-0.369585	-0.255647	-0.0749301	2.54374	-0.113429	-1.84617	2.60289	1.30425	-2.52384	-0.282112	2.13128	0.583712	-1.42694	-2.26426	0.870189	0.590376	-0.755037	-1.29494	1.08389	0.638117	-0.221259	1.58784	1.09479	2.00383	0.852964	0.453746	0.813548	-1.25373
0.158783	-0.93658	0.171611	-1.24084	0.0694428	-1.60322	-0.450847	0.144557	-1.01266	-0.846025	-1.71632	-0.842099	-3.93379	0.779889	0.860374	0.476694	1.56097	-0.186442	-0.075432	0.490017	-0.122801	-0.469491	-0.355797	-1.32022	0.724337	1.84403	-0.382868	-0.890192	0.669805	-0.6031	-1.92246	1.36652	2.80643	-1.38341	-1.72399	-1.14804	0.520698	-0.397951	0.353056	-0.176394	0.0372979	0.31649	-1.281	-0.682029	0.276687	0.66042	0.403602	0.567589	0.952303	-0.618809
0.682285	-0.850847	0.0976823	-1.03568	-0.238773	-1.25822	-0.544003	-0.0787013	1.0589	-0.405142	-0.313506	-0.356082	-1.96391	0.400145	0.761065	0.409938	1.07826	1.59013	-0.258706	-1.33149	-0.401573	-1.25707	-1.46576	0.056062	0.147123	0.674051	-0.144965	-0.387337	2.37562	-0.178415	-2.02106	-0.871093	2.20184	-1.41451	-0.874644	-0.558285	-0.0975898	1.02966	0.222394	-0.158161	0.679044	0.331381	-1.75693	-0.536467	-0.975384	0.1757	0.94036	1.06103	0.785008	-0.87958
-0.175413	-0.856853	-0.0979959	-0.0770517	-0.0077204	-0.334316	0.673028	-0.353525	1.62337	0.157968	0.160804	0.712994	-0.5854	1.24601	0.47605	0.527713	0.938908	-0.345285	0.558274	-1.4835	0.413478	0.940884	-2.21356	0.465882	0.324956	3.61411	0.231638	-0.606365	-0.332959	-0.344133	0.0734299	0.147481	0.33662	1.32594	-1.93442	0.62742	1.05783	-4.12501	-1.03607	-0.748039	-2.56556	2.55787	0.655268	0.90648	0.517012	-0.518199	-0.437837	-1.23989	0.277201	0.0459743
-0.621944	-0.75358	-0.0900311	-0.714368	0.45133	-0.912872	0.351261	0.109985	1.06263	1.31113	0.0617316	0.787329	-1.05092	0.898079	-0.2321	1.10864	0.651716	-0.88855	0.418071	-1.00521	0.132675	-0.0428154	-0.542085	-0.993508	0.963742	2.1191	-0.567087	-1.06771	0.302008	-0.201298	-0.166407	-0.252881	-0.21021	-0.321608	-1.5068	0.354837	0.275603	-2.84206	-0.167517	-0.334492	0.335487	1.51112	-0.164989	0.929677	0.893634	-1.2357	-1.53169	0.18967	0.0549974	0.358306
-0.448281	-0.678557	-0.0761795	-0.315116	0.552893	-1.39563	0.0651839	0.836077	1.21224	1.36269	0.291031	0.891039	-1.94611	1.58854	-0.867526	1.2881	0.572227	-0.947247	0.44285	-1.51556	0.180272	0.52222	-1.72519	-0.436464	0.495953	2.48136	-0.65114	-1.24256	0.318018	-0.335559	0.0563048	0.510448	0.117914	0.842164	-1.48426	0.578024	0.134282	-3.72042	-0.713052	-1.27666	-1.68082	2.41523	0.506937	1.39276	1.18288	-1.26043	-1.29222	0.0283771	0.870362	-0.352778
-0.603166	-0.892757	0.411316	-0.596374	1.20434	-1.4161	0.641551	0.460188	0.344869	1.4814	0.202499	0.58413	-1.22717	1.79057	-0.951741	0.485181	0.545378	-1.26677	0.177005	-1.33859	0.481938	-0.157149	-0.413618	-0.895331	0.080719	1.10962	-0.457272	-1.44763	-0.981566	0.479216	-0.670548	0.135872	-0.360171	0.0402441	-0.616572	0.641915	-0.562737	-1.68255	-0.0133871	-0.422348	0.186472	1.61877	0.0156342	0.776299	0.0494943	-1.21032	-0.749798	0.531053	0.159677	0.276144
-0.678545	-0.582236	0.23883	-0.925989	0.637889	-0.923559	0.56828	0.430971	0.269373	0.991068	0.0451494	0.67609	0.0484431	0.340483	-0.885541	0.964268	0.479572	-0.917249	0.676679	-0.851748	-0.227699	-0.957842	-0.501852	-1.67823	1.9576	1.17491	-0.582972	-1.64033	-0.448871	-0.506826	0.0721305	-0.186125	0.21239	-0.713022	-0.631005	0.255125	0.156183	-1.43295	-0.403741	0.0214144	-0.425422	0.925586	-0.795794	1.04239	0.766964	-1.37129	-0.931413	0.377393	0.24959	0.281528
-0.359034	-0.651254	0.199794	-0.790179	1.91381	-1.14305	0.20409	0.449268	-0.466551	1.44758	-0.143141	0.826229	-0.350712	1.41368	-1.67028	0.46677	0.518843	-1.21578	0.3024	-1.00083	-0.143474	-0.283333	0.236158	-1.10507	0.591998	0.741339	-0.528203	-1.46786	-0.758527	-0.29165	-1.0717	0.191838	-0.237104	-0.216446	-0.237236	0.184948	-0.850909	-0.778868	-0.127416	-0.359318	-0.32975	0.481665	-0.302079	1.05585	0.297083	-1.32869	-0.885151	0.629564	0.598202	0.351901
-0.543962	-0.655731	-0.567308	-0.294861	0.837838	-1.12879	-0.429974	0.271109	0.378389	0.601626	-0.215145	0.677997	-0.864845	0.635034	-0.954399	0.817094	-0.0139266	-0.997815	0.668588	-1.39178	-0.35906	0.323548	-0.744764	-0.626997	0.294091	0.498822	0.341389	-1.51412	-1.05123	-0.99501	-1.1669	0.0275737	-0.286802	-0.0267085	-0.540497	-0.00635443	-0.571155	-0.895347	0.112484	-0.537509	-2.0821	0.541736	-0.672964	0.628473	0.569542	-0.804889	0.171065	-0.154921	0.508028	0.179268
-0.558757	-0.118651	-0.0413508	-0.592543	1.4135	-1.17817	-0.0403654	1.03257	0.23582	1.52041	0.0650782	1.06921	-0.474113	1.55174	-1.15652	0.778251	0.555589	-0.884975	0.608824	-0.671225	-0.271497	-0.38053	-1.17258	-0.916106	0.950575	1.26804	-0.467972	-1.25238	-0.172024	-0.748579	-0.447799	0.69766	-0.0845351	0.121917	-1.14761	0.66155	-0.41962	-2.65974	-0.11185	-0.652142	-1.71237	1.794	-0.34998	1.60553	0.324267	-1.38924	-1.10495	0.171036	0.545155	0.421939
-0.130243	-0.559017	-0.658344	0.361542	0.499656	-0.585706	-0.631703	0.486467	0.377365	0.377784	0.325603	0.422556	-2.193	1.29844	-0.838514	0.465507	0.377732	-0.775921	0.353659	-1.42228	-0.0126305	1.07087	-1.62702	0.522697	0.0143807	2.61809	-0.408517	-0.911997	-0.984712	-0.690635	-0.846385	0.501275	0.932547	0.886708	-1.02522	-0.334113	-0.213831	-4.88291	0.254136	-2.10225	-3.25381	2.18913	0.007289	0.944404	1.60668	-0.630419	0.0435676	-0.697875	1.339	-0.704606
-0.710068	-0.84495	-0.571226	-0.418389	0.633313	-0.929317	-0.174863	0.109705	0.494439	0.606957	-0.188966	0.503113	-0.893579	0.600695	-0.624555	0.858357	0.0100089	-0.993749	0.692347	-1.04115	-0.473856	0.0767628	-0.363862	-0.813374	0.185378	0.668575	0.428207	-1.63225	-1.05784	-0.730189	-1.21462	-0.377996	-0.217575	-0.347527	-0.467933	0.194021	-0.468596	-0.862077	0.131477	-0.305461	-1.17117	0.405312	-0.539435	0.601274	0.641353	-0.758827	0.0242639	-0.0574667	0.382218	0.391229
-0.983481	0.487228	-0.276618	-0.451516	0.700948	-0.46548	-0.476498	-0.584299	-0.0466606	0.038586	0.197787	-0.00184564	-1.92881	1.95399	-0.497623	1.71068	-0.508081	-0.830848	1.77435	-0.15657	0.146677	1.08753	0.40584	-0.698505	-0.350828	1.46685	-0.675394	-2.10165	0.0883741	-1.79139	-2.71598	-1.75848	2.0234	-0.367195	-1.32291	-1.08807	-0.182094	-0.981919	-0.184558	0.619551	0.461062	-1.20438	-0.524294	0.447611	0.546404	0.370408	-1.14115	1.5622	0.615814	-0.899407
-0.602434	0.331065	0.733631	-1.09252	0.884355	0.451942	0.818915	-2.09514	-1.01183	-1.13272	-0.53275	-0.41106	-1.89368	1.17568	-1.0257	0.88053	-0.417449	-0.615801	1.48712	0.706859	-0.203227	-0.707896	1.01564	-1.56021	2.73	2.26149	-1.12608	-2.77479	-0.229004	-1.071	-1.73071	-0.111792	2.48703	-0.6294	-1.90707	-0.84143	1.09343	0.409818	-0.695909	1.51997	-0.259626	-3.00401	-1.06062	-0.386144	-0.131331	1.11926	-1.28434	0.810906	0.854226	-0.39844
-0.430149	-1.5286	0.702101	-2.18254	2.31506	0.165708	0.720377	-0.271333	-0.613486	-0.843465	0.740451	-1.15606	-1.78323	1.0479	0.671382	0.883111	0.484767	-1.43938	1.02685	-1.20768	-0.43099	-0.483059	0.508443	-1.52488	1.28995	2.32539	-1.07003	-2.50997	1.55602	-0.949544	-1.83635	-0.735626	2.58918	-1.49483	-0.873934	-0.916149	0.54097	-0.450937	-0.88591	1.06597	-1.07202	-3.03691	-0.270053	0.170032	0.227251	-0.526323	-0.138594	0.0875755	0.888275	-0.7963
-0.961429	-0.0471467	0.490214	-1.54809	1.77077	-1.06981	1.16804	-1.35461	-1.55774	-0.0136015	-0.0390565	-0.704618	-3.20129	1.16915	-0.330793	0.538144	-0.190514	-1.09881	0.404629	-1.07496	-0.237676	-0.618371	-0.324161	-1.31135	1.9371	3.10939	-0.32388	-2.41399	1.81318	-0.852341	-1.80139	-1.07861	1.9339	-0.906082	-1.83677	-0.18228	1.41301	1.34334	-0.223615	0.841918	0.734553	-2.80265	-1.38821	0.47422	-0.53429	1.31258	-1.24578	0.54449	0.0976767	-0.408864
-0.0823418	-0.486648	1.066	-0.356902	0.857856	-1.38103	0.317628	-1.41065	0.129042	0.0454472	0.0149865	-0.595752	-1.37534	0.834052	0.685671	0.97129	-0.129675	1.68074	1.47728	0.0671348	-0.179973	-1.69616	0.727586	-0.523055	0.647798	0.956124	0.0146731	-2.74511	0.0250151	-2.95873	-2.86266	-0.121794	1.794	-0.406632	-2.15134	0.179559	-0.101246	1.15601	0.161047	0.000126883	0.978716	-0.551156	-0.944505	-0.332746	-0.390691	-0.0804394	-1.23648	0.44864	-0.953442	-0.412862
0.21336	-0.459742	-0.560868	-1.25977	1.5731	0.245073	0.73017	-0.915403	-0.515163	-0.87928	-0.286896	-0.510692	-1.87896	0.475531	0.607463	1.15407	-1.91515	-0.118868	1.22251	0.600435	0.88124	-0.556934	1.59827	-1.4838	0.758153	-0.153431	-0.927751	-2.03744	-0.679157	-1.50549	-0.803507	-0.583606	1.77956	-0.339792	-1.10383	-0.557814	-0.439211	0.757099	-0.280115	1.34346	0.578906	-2.96803	-1.90872	-1.03698	0.336269	0.856771	0.276664	0.866866	-0.274108	0.26542
0.29774	0.496841	0.286729	-1.10203	1.47206	-0.242279	0.186172	-2.32185	-1.04324	0.444735	-0.368545	-0.570636	-2.57992	2.41278	-0.589671	0.896737	-0.735051	-0.144452	1.41334	0.118552	0.94887	-1.12947	0.523985	-1.28961	2.27832	0.980479	-0.489202	-2.64951	0.502478	-0.649575	-2.13876	0.478219	2.11344	-0.0240564	-2.44409	-0.163835	0.980798	-0.0749853	-0.982936	0.971118	0.755087	-1.11155	-0.396225	-0.401675	0.0840501	1.76163	-1.23539	0.820166	0.546484	-0.0098954
-0.415474	0.211974	0.28993	-0.657702	0.571833	-0.804069	-0.236021	-0.823739	-0.665681	0.0106733	-0.225376	-0.326765	-1.59994	0.527698	0.547186	1.90915	-0.332348	0.822828	1.28527	-0.0899197	0.454639	-0.758514	1.09524	-1.20871	1.41469	2.42784	-0.765971	-3.66825	-0.835393	-2.85471	-1.52302	-1.09064	1.95138	-1.16939	-2.39387	-0.729781	0.899958	0.396169	-0.148443	1.31015	1.96488	-1.23019	-1.28657	0.607407	-0.252471	-0.205333	-0.815029	1.24242	0.156886	-0.526353
-0.744786	0.304558	0.607255	-1.61789	1.36189	0.458367	0.56409	-1.65018	-1.19266	-1.58693	-0.1521	-0.35339	-2.31716	1.52424	-0.262939	1.06319	-1.06023	-0.694267	1.23572	0.316432	-0.356343	-0.542	2.2322	-1.05696	1.79391	2.63541	-1.36115	-3.03007	0.566911	-0.868501	-1.11956	-0.501409	2.62719	-0.932434	-1.97177	-0.756519	1.09043	0.623336	-0.795092	2.13963	0.0791467	-2.9344	-0.798017	-0.567194	-0.316397	0.927651	-1.37603	1.10202	0.509923	-0.194037
-1.62685	0.369871	-0.486963	-1.94156	2.20644	0.291002	1.53246	-1.14141	-0.61065	-1.08162	0.277129	0.174439	-1.5891	0.807356	0.0728067	1.02881	0.239091	-0.775343	0.379277	-0.165208	0.0155516	-0.441866	0.407159	-0.79811	0.471157	1.85591	-0.377788	-1.56074	0.314947	-1.83997	-1.90364	0.198321	1.31567	-1.05808	-1.06062	0.859387	0.0178126	-0.16466	-1.17049	0.30578	-0.303491	-1.75212	-0.703805	-0.554861	-0.467313	0.740834	0.655369	0.99823	0.336805	-0.890458
-0.598945	-0.889273	-0.785769	-0.389163	0.301975	0.356436	0.513777	-1.30919	0.80338	0.257137	0.515577	0.235971	-0.409812	-1.14447	-0.146504	0.27437	0.81328	-0.179879	0.483127	-2.26102	0.0948458	1.08303	-1.144	-0.784298	0.442193	0.225895	0.671448	-0.968136	0.437268	0.0364182	-0.87524	-0.658362	-0.897109	-0.194571	-0.721221	0.143738	-0.160064	-2.87242	-0.130025	-0.491821	-2.07398	2.24939	-0.630713	0.654598	-0.393816	-0.103088	0.486585	-0.598525	-0.0126857	0.342719
-0.282233	0.0741848	-0.563303	0.443785	0.927979	0.246444	0.191801	-0.272937	1.07067	0.526439	-0.151887	0.862734	0.794459	-0.9322	-0.75089	-0.258637	1.33784	0.0346892	-0.183193	-1.41409	0.476894	1.63311	-0.787886	-1.39332	0.395686	1.57546	0.271711	-1.47759	1.53299	-0.325991	-0.647313	0.164684	0.0390908	-0.323388	-1.92972	0.113556	-0.554432	-5.50875	-0.657137	-1.59369	-2.54928	3.367	-0.379223	1.94127	-0.25384	-0.460992	-0.463042	0.871156	0.478107	-0.508016
-0.467988	-0.310909	-0.834877	-0.528305	0.297054	0.486088	0.0845809	-1.15194	1.10724	0.492716	0.549365	0.536409	0.00993287	-1.19156	-0.310198	0.436232	0.60366	-0.0968964	0.601789	-1.64511	-0.124539	0.799957	-0.716748	-0.642789	0.223057	-0.284478	0.327265	-0.954964	-0.315591	-0.00992666	-0.558284	-0.37265	-0.584187	-0.550857	-1.06978	-0.0721092	-0.571175	-2.77146	-0.14018	-0.624393	-1.87429	2.91264	-0.613107	0.648054	-0.302224	-0.118127	0.402576	-0.543793	-0.159017	0.137688
-0.321358	-1.59204	-0.857266	-0.586246	0.614561	0.729051	0.903339	-1.45679	2.28888	0.711466	0.561645	0.487599	0.127491	-1.26422	-0.226367	0.125419	1.46735	-0.236378	0.490491	-1.15845	0.0260779	1.78273	-1.35584	-0.555887	-0.756534	2.21672	0.455819	-0.431185	1.53848	0.896245	-0.419581	-0.148042	-0.506711	-0.0787756	-1.59318	-0.213272	-0.351067	-4.8657	-1.40052	-1.27697	-0.967944	4.15395	0.0385596	0.899014	0.285586	-0.228631	-0.760851	0.877517	-0.189454	0.129653
-0.874963	-0.444985	-0.982992	0.0478011	0.406509	0.629228	0.701014	-1.70635	2.43243	0.645935	0.311622	0.223521	1.98124	-1.60843	-0.0586132	0.136791	1.47979	-0.507972	0.542467	-1.10136	-0.0077263	0.684857	-0.728875	-1.01754	0.581835	2.05107	0.430439	-0.0146691	0.816998	-0.0664759	-0.257592	-0.291217	-0.308205	-0.7159	-1.62778	-0.188148	-0.165151	-2.91879	-0.167731	-0.933405	-0.903773	4.38259	-1.56845	-0.125742	0.0740094	0.0420071	-0.0993006	1.60322	-0.197182	0.376427
0.100356	-0.602493	-0.103965	-0.399599	0.152038	0.635448	1.48982	-0.741558	1.94388	0.819174	0.986272	0.651797	-0.719317	-0.7803	0.172726	0.0275907	1.71675	0.0907928	0.457169	-1.52027	0.669264	1.35402	-0.945711	-0.326499	-0.0545796	3.84882	0.268239	0.437737	1.62021	0.845727	0.514547	-0.00971192	0.142182	-0.101532	-1.28188	-0.230718	-0.120446	-3.07588	-0.796487	-0.655691	-1.25289	3.73665	-0.699494	0.347195	0.464804	0.0256323	-0.196701	0.877098	-1.59718	0.164614
0.0939119	-0.0212923	-0.557838	-0.115996	-0.245057	0.597431	0.734285	-0.209209	1.33886	0.911463	0.731397	1.09536	-0.900959	-0.808816	0.536068	0.296696	1.30723	0.0426969	0.191453	-1.84769	0.552675	1.55877	-1.24875	-0.064453	-0.0236718	2.88953	0.16832	0.381349	1.43552	1.0101	0.48221	-0.159434	0.300092	-0.580017	-1.58273	0.177146	0.174666	-3.70634	-0.800584	-0.608311	-1.43483	3.19363	-0.569481	1.13206	0.120979	-0.352454	-0.185224	-0.154568	-1.30377	-0.33245
-0.105338	-0.800418	-0.364756	-0.401543	0.199722	0.434184	0.45885	-0.918276	1.27735	0.302448	0.774133	0.56564	-1.0346	-1.35732	0.356496	0.335166	1.04348	-0.2093	-0.127391	-1.60746	0.0928963	1.24051	0.206241	-0.0888555	0.681379	1.73647	-0.49397	-0.423965	0.687871	0.291447	-0.289258	-0.550922	0.0971512	-0.03488	-1.59493	-0.440913	0.311807	-4.78532	-0.52036	-0.890491	-0.857007	2.3795	-0.619199	0.822645	0.232904	0.0804971	-0.215475	-0.127913	-0.963766	-0.087716
-0.240222	-0.335932	-0.374921	0.0286357	0.44718	0.992088	0.291791	0.188425	1.34238	0.0496611	0.374365	1.15875	1.98375	-0.96901	-0.649347	-0.0820649	1.15249	-0.47381	-0.385644	-1.50431	-0.161716	2.14823	-0.923291	-1.45443	0.907368	2.52966	0.663553	-1.18528	2.31762	0.310128	-0.290694	0.376117	-0.388681	-0.358451	-2.30841	0.0254397	-0.302224	-4.3936	-0.715373	-1.50655	-2.12865	3.59853	-0.566476	1.73424	-0.431568	-0.195671	-0.132389	0.503236	-0.0737505	-0.465043
-0.222023	-0.806205	-0.115297	-0.702119	-0.154782	0.964308	1.77457	-1.01157	2.66967	-0.0277537	0.638237	0.0295048	1.63187	-2.02231	-0.0654593	0.145889	1.37313	0.509036	0.317818	-1.35136	0.0117402	1.25288	-0.325842	-0.631581	0.125074	2.05553	0.260874	0.0788451	1.38077	-0.65363	-0.075397	0.0313469	-0.301619	0.00385623	-1.54003	-0.878727	-0.455916	-3.30822	-0.68469	-0.152182	-1.297	4.0352	-0.952204	0.240691	-0.38075	0.420409	-0.242572	1.59487	-0.951652	0.0687805
-0.306986	-2.32824	0.345913	1.02736	0.394304	-2.12674	1.06531	-0.0165858	2.34502	0.166449	-0.982238	-0.669325	-0.733956	1.96877	-0.570001	-0.550327	2.34168	0.842929	0.431747	-1.36471	1.1976	-0.00780575	-1.66753	-0.141286	-0.160436	-0.0559273	1.10544	-1.0791	0.92199	-0.0725965	-1.24566	-0.683045	-0.597731	0.200928	-1.25689	-0.0764567	-0.135749	-2.39153	-0.256558	-1.16131	-1.65899	3.41764	0.0126195	1.57547	-0.535793	-0.205686	-0.292409	0.218853	0.708378	-0.155908
-0.377436	-0.286301	-0.577614	0.781477	0.190478	-0.673315	-0.292788	-0.0236438	-0.175908	0.360489	0.519465	0.421135	-0.551843	0.249918	-0.145035	0.985184	-0.178808	0.129358	0.416101	-0.564226	-0.842272	1.00737	0.579327	-0.341145	0.929722	2.00896	0.194051	-1.10407	-2.08977	-0.122904	-0.872846	-0.585651	0.645702	-1.09078	-1.02139	-0.299025	0.455096	-1.44212	0.477737	-0.641383	0.899052	-0.778602	-0.34269	0.243231	0.5338	-0.0910313	0.315194	-0.226528	-0.559293	-0.263308
-0.747695	1.17917	0.0711151	-0.366958	0.325014	0.224913	-0.342387	-0.0139225	0.188886	-0.687344	-0.717971	0.444143	-1.14979	0.00552921	-0.487916	1.66131	0.175229	-0.612472	0.754108	-0.235126	-1.30217	1.45123	0.515091	-0.864602	1.7286	2.76511	-0.719438	-2.40827	-1.57613	-2.2319	-0.228429	-0.79058	1.87508	-1.63404	-2.02051	-1.60163	0.31187	-1.25052	-0.0521153	0.754511	-0.230651	-0.200403	-2.14078	0.733942	1.35896	-0.118201	-1.45714	1.25069	-0.158738	-0.973555
-0.378381	0.668828	0.280695	-0.555153	0.616579	0.138865	-0.0270836	0.0224396	0.477112	-0.445095	-0.636435	0.214615	-0.38696	0.0912637	-1.1129	1.722	0.892173	-0.530554	1.12555	0.251838	-1.27762	1.47602	-0.411049	-0.443719	1.48489	3.90351	-0.171476	-2.22139	-1.65483	-1.78791	0.224844	-0.487657	1.57166	-1.63267	-2.16286	-0.822541	0.669953	-1.39969	-0.00277122	0.800709	-0.640299	0.305858	-1.86768	1.05932	1.0209	-0.393926	-1.27191	0.725252	0.0481682	-0.545964
-0.220596	0.0152294	0.50937	-0.513106	0.702943	0.553879	0.241427	0.131108	0.670521	-0.073016	-0.23693	-0.0167535	-0.482454	0.109851	-0.567894	1.96941	0.916599	-0.401122	1.29262	0.479792	-1.15519	0.883065	-0.437719	-0.319994	1.44072	3.75211	-0.456217	-1.62887	-0.81898	-2.20411	0.52358	-0.423715	1.42692	-1.6921	-2.31463	-0.597572	0.864907	-1.08866	-0.198851	1.33407	-1.24796	-0.336043	-1.74945	0.876321	0.812758	-0.346924	-1.5854	0.245502	0.0453747	-0.78406
-0.0282775	1.06511	0.501695	-0.578937	0.691749	0.171315	0.191807	-0.294613	-0.0504011	-0.491277	-0.59459	-0.222101	-0.493151	0.0286423	-0.517116	1.47915	0.644343	-0.34438	1.28985	0.520586	-1.53696	0.416171	0.142352	0.137664	1.88847	3.4867	-0.486476	-2.47243	-1.63915	-2.15076	-0.343135	-0.350743	1.83876	-1.83627	-1.92919	-0.992324	0.449733	-0.352441	0.104216	1.00657	-0.804145	-0.0394246	-2.3864	0.667045	0.884117	0.218706	-1.71323	0.74498	-0.55453	-0.965367
-1.45156	1.25268	0.0929266	-0.543299	1.11779	-0.697399	0.630964	-1.11575	0.816153	0.213519	0.280375	0.746582	-3.62007	-0.575897	-0.691075	0.23886	0.875949	-1.23085	0.884429	-1.92321	0.0881932	1.6793	-0.973668	-2.41157	1.23969	1.76717	-0.00801315	-0.918967	0.21982	0.164373	0.195056	-0.789172	-0.476298	-0.535403	-1.21138	-0.695991	0.975782	-0.925337	0.190636	0.339997	-0.32356	1.69757	-0.216244	1.5365	-0.979652	-0.610359	-0.480409	-0.583712	0.249703	0.337614
-0.771504	0.839542	-0.200994	-0.0650806	0.274442	0.0140449	-0.77709	-0.0554137	-0.42424	-0.436525	-0.252231	0.646074	-1.46138	0.112474	-0.596227	1.39891	-0.03073	-0.930498	0.386129	-0.721329	-1.3184	1.53546	0.786729	-0.724375	1.70013	2.4763	-0.683716	-2.04164	-2.11719	-1.96586	-0.742678	-0.756567	1.57083	-1.46672	-1.44537	-1.54212	0.42045	-2.5276	0.506087	0.0759313	-0.0326365	-0.851948	-2.15803	0.59817	1.55919	-0.218029	-0.594193	0.829368	-0.21865	-0.979952
-0.823799	0.129336	0.51231	0.28035	0.0713454	-0.815088	0.36116	-0.690884	-0.340079	0.308606	0.790713	0.398792	-3.05848	-0.218318	-0.777991	0.867196	0.94086	0.20847	1.21034	-2.02499	0.09811	1.01637	-0.116711	-1.64536	2.2037	1.93029	-0.651938	-1.89379	0.459741	-0.506089	-1.13459	-1.22749	1.04022	-0.600427	-1.44256	-0.652526	1.77235	-1.68916	-0.079274	0.985832	0.445895	0.844875	-0.934657	1.01861	-0.329361	-1.03926	-0.542434	-0.803172	0.31155	-0.560189
-0.275091	0.680993	0.417907	-0.501432	0.289558	-0.160829	0.150705	-0.546851	0.357391	-0.39154	-0.62563	-0.0288626	-0.421399	0.133916	-0.22136	1.20655	0.861006	0.0956933	1.24884	0.24492	-1.30664	0.50129	-0.445959	-0.213726	2.03586	3.53565	-0.446019	-2.51132	-1.52086	-1.82112	-0.201932	-0.521495	1.35688	-1.43848	-2.14804	-0.453242	0.893827	-1.43268	-0.0182356	0.882747	-0.625706	0.795343	-1.97638	0.887843	1.05285	-0.0661305	-1.87453	0.53737	-0.461783	-0.885241
-0.201054	0.395587	-0.0154794	0.122771	-0.212649	-0.937865	1.08192	-1.70724	0.324022	-0.339678	-0.0923506	-0.571716	-2.18621	2.60708	0.406058	-0.429509	1.42719	0.481273	0.948522	-1.7734	0.67852	0.163429	0.712559	-0.574128	1.50714	2.24664	0.111805	-0.799815	0.989708	0.487862	-0.997427	-0.436187	1.524	0.46741	-0.949183	-1.45477	1.03065	-0.533049	-0.0298145	-0.204384	-0.469899	0.0597592	-0.229618	1.64749	-0.0943736	0.448033	1.25735	-0.0338709	0.613231	-0.387302
0.180028	-0.116493	-0.32667	0.261816	0.763421	0.0557888	-0.214846	-0.379725	1.7527	-0.315466	0.109473	-0.453247	0.226266	2.0559	1.41042	0.723955	0.274116	0.749298	0.503215	-0.816904	0.992751	0.871144	0.101192	-0.842012	2.58665	0.530633	-0.466141	-0.407508	0.417213	-1.71073	1.76375	0.365546	0.749132	-0.163778	-1.74938	-1.27734	-0.625379	1.07052	0.272486	0.799379	-3.41283	-0.302747	-2.0751	0.741483	0.26795	-0.280947	-1.08665	1.06091	1.03383	-0.0299393
0.540114	-0.680928	-0.0617355	0.21054	0.765455	-0.484758	0.653561	-1.16224	1.58353	0.268265	-0.0773297	0.0464382	-1.04441	0.781144	0.385207	-0.122342	0.949785	0.145192	0.728856	-1.20894	0.805933	0.662929	-0.357097	-1.01493	1.65507	1.09426	0.271373	-0.933815	0.157558	-0.684702	-0.100626	0.360684	0.608057	-0.4645	-1.60975	-0.54685	0.200016	-0.0749573	-0.440996	0.0222648	-1.22741	0.931951	-1.40051	0.090025	-0.588205	-0.856213	-0.0181047	0.644663	0.404963	-0.104411
1.45766	-0.414671	0.0579436	-0.0341125	-0.482243	-1.86654	0.433375	0.735208	1.54125	-0.189006	-0.606174	-0.39278	-2.69183	1.04859	1.04692	0.45493	1.46167	0.662602	0.621523	-1.03085	0.332307	-0.617241	-0.500324	-0.226171	0.390677	2.34972	0.135965	-1.05784	1.60803	-0.657364	-0.681941	0.162203	1.91426	-1.11192	-1.35949	0.0631945	0.373186	1.08844	-0.137947	-0.138979	0.359921	1.61839	-1.86952	0.562446	0.212738	-0.130244	0.192456	0.678415	0.626185	-0.754055
0.363432	-0.421172	-0.0832148	0.256804	0.390787	-1.77957	0.36324	0.373684	0.891616	-0.607437	-0.415294	0.270915	-0.911662	1.71818	-0.103171	-0.456891	0.301081	0.687478	1.03509	-1.49023	-0.217025	1.46698	0.623298	0.0152755	-1.22233	1.40546	0.642477	-0.706974	-0.958701	-0.202758	-0.428706	-0.82152	1.32196	0.0125379	-1.4323	-0.92237	-0.748751	0.403204	0.188721	-1.38036	-0.0034072	-0.625184	-0.120935	0.382116	0.766787	0.181844	0.911199	-1.16826	0.721287	-0.979979
1.45667	-0.686821	-0.954017	-0.16564	-0.0638925	-1.36921	-0.795329	-0.166179	1.55062	0.41577	-0.547011	0.112082	-1.74884	1.00101	1.16755	0.0274718	1.57466	0.755709	0.700422	-0.689604	-0.450861	0.232771	-1.53657	-0.0909848	-1.12907	1.54958	-0.232284	-0.711766	1.63463	0.412238	-1.1341	0.241158	1.63438	-1.8329	-1.58387	0.152324	0.200422	-0.0205817	-0.404774	-0.394724	1.54537	1.37037	-1.33416	0.82409	0.15799	-0.239748	0.117508	0.739418	1.0867	-0.830369
0.952287	-0.134551	0.0700965	0.0260944	0.515053	-1.18196	-0.277936	-0.327279	1.16308	0.598323	0.176071	1.00743	-0.233465	0.898727	0.988141	0.0346939	1.0374	-1.53326	1.39142	-0.882632	-0.301003	0.842172	0.757654	-0.415207	0.7588	1.71624	0.253786	-1.43685	-0.539206	-0.948394	0.867573	-0.0142179	0.158325	0.251988	-1.47021	0.0235841	-0.231152	-0.770022	-0.028106	-0.355748	-0.867837	-0.240722	-0.919573	0.677397	0.956905	-0.686189	-0.885399	0.464136	-0.0522726	-1.46212
0.275921	0.567347	-0.22247	-0.262944	-0.0498188	-1.00442	0.152665	-0.31618	0.12531	-0.486531	-0.16099	-0.441297	-2.38383	2.65606	0.0539367	-0.0491437	1.48183	0.138489	0.953612	-2.1733	0.547951	-0.375518	1.13597	-0.11438	0.455533	3.71929	-0.0983193	-0.735233	1.93588	0.304943	-1.57167	-0.51887	1.86415	0.586328	-1.47119	-1.32356	1.08942	0.30044	0.171626	-0.534901	0.524139	0.516529	0.159274	1.43502	0.416975	0.529409	1.09361	-0.272154	-0.0323077	-0.980888
0.828122	-0.2162	0.256337	-0.211878	-0.804221	-0.942789	0.697115	1.02079	0.686709	-0.374487	0.0509588	-0.30009	0.0828034	0.848203	0.849391	0.759073	0.883316	0.574905	1.68673	-0.585421	0.0861329	-0.965937	0.160053	-0.38923	1.53221	2.65023	0.491539	-1.70511	0.262004	-2.31488	-0.918631	-1.27801	0.834432	-0.939788	-0.645498	0.0958639	0.160158	0.383972	-0.673577	-0.167955	-0.229419	1.27942	-1.654	0.267632	0.187773	-0.162841	0.028704	0.0981415	-0.640493	-0.812481
-0.122558	0.755248	-0.0868431	0.475513	-0.174144	-0.704648	0.566683	-0.00749705	0.556473	-0.0352794	0.0362017	-0.496012	-1.85723	1.9303	0.689281	0.101854	1.17682	-0.122787	1.04727	-1.42942	0.427592	-0.109729	0.500392	-0.264936	1.74518	2.85212	0.433049	-0.596884	1.12656	0.371351	-1.53112	-0.201449	1.60847	0.169024	-1.12696	-1.17121	0.921831	-0.382878	0.0989414	-0.492966	-0.393722	1.11556	-0.649263	1.63392	-0.12471	-0.00241352	0.740291	-0.169347	0.574753	-0.730316
-0.301524	-1.57473	0.101612	-0.347418	0.893208	-0.623974	0.873789	0.888329	1.00497	0.442228	-0.749544	0.11194	-0.175317	1.63581	-0.868383	-0.394464	0.798069	0.194455	0.588083	-0.069693	0.164561	-0.282875	-0.0642751	-0.447816	-0.902344	2.27871	1.06203	0.548265	-1.77224	-1.27716	-1.16741	0.802742	1.08164	0.915898	-0.882089	-0.722512	-0.878221	-1.75887	0.0600269	-1.09449	-1.7323	0.280474	0.055709	0.732674	0.0426194	-0.787608	0.373552	0.129623	0.0837562	0.0248143
-0.694502	-1.56898	-0.277512	-0.64945	0.887934	-0.0139648	0.626553	0.99947	0.323768	0.364861	-1.0003	-0.289567	-0.710184	2.27717	-0.490736	-0.253204	1.03762	-0.00354313	0.879697	0.0395167	-0.591163	0.0473044	-0.352324	0.0356355	-0.409005	2.52847	1.00094	0.145731	-1.71134	-0.458214	0.286488	0.173257	1.01545	0.801879	-1.46118	-0.969623	-0.624318	-2.3161	-0.4078	-1.78031	-2.40782	2.24095	0.498887	1.37073	0.109439	-0.694843	0.307081	-0.112011	0.42088	0.278561
-0.376779	-1.62957	-0.27857	-0.884421	1.35451	-0.475606	0.00229348	1.55454	0.15423	0.658759	-0.796179	-0.237312	-1.2867	2.63972	-1.33107	-0.309455	0.929282	-0.000104043	1.05041	0.512233	-0.490136	0.266915	-1.31413	0.459228	-1.06524	2.13296	0.437083	-0.0457591	-1.18085	-0.244242	-0.119649	0.622516	0.755684	1.43451	-1.15713	-0.878683	-0.778102	-3.09631	-0.318631	-1.96513	-3.59441	1.79302	0.907364	1.54361	0.583002	-0.857872	-0.357493	-0.358181	1.24738	-0.468593
-0.81009	-0.201527	0.215604	-0.544119	0.451037	0.472367	-0.104701	-0.828693	-0.369375	0.131795	-0.384971	0.211223	-0.352775	0.491354	-0.281214	0.0349854	0.356913	0.425257	0.353955	-0.261474	-0.765825	-0.365814	0.688377	-0.0728307	-0.0382591	2.91528	0.318119	-1.55257	-2.29226	-2.90009	-0.925907	0.113133	2.17101	0.615555	-1.88758	-0.183546	-0.987391	-3.79726	-0.504839	-0.886188	-0.871477	0.481459	-1.09826	0.536549	0.234016	-0.84876	0.309121	0.183532	0.338402	-0.406971
-1.0818	-0.404566	-0.153479	-0.621865	1.05012	-0.0582068	0.167238	0.378838	0.670354	0.441055	-0.338795	0.115259	0.121497	2.15647	-1.51768	-0.14934	-0.0805942	-0.500264	1.05883	0.393285	-0.81379	0.000679028	0.0508812	-0.745867	-1.37964	2.13771	0.61318	0.442383	-2.1072	-1.17373	-0.831668	1.17405	1.72522	0.984869	-0.906262	-1.24083	-1.51668	-2.69097	0.0599458	-1.17963	-1.37706	-0.290542	-0.10327	0.523246	0.216371	-0.894784	1.27311	0.0955502	1.30621	0.171093
-0.792489	-0.575297	-0.173718	-1.11277	1.44419	0.745277	-0.515995	0.298366	0.649021	0.453139	-0.202664	1.21102	2.52242	1.42199	-0.908463	0.438329	0.140506	-0.607225	0.501165	-0.923157	0.167634	0.193969	0.373212	0.418553	0.423166	1.83872	1.03368	0.109203	-1.09673	-1.8582	0.0675571	-0.156047	0.332399	0.0726714	-1.62558	-0.748482	-1.38185	0.875525	-0.348049	-0.179581	-2.77976	1.53823	-0.617031	-0.0396377	0.189504	-1.30305	-1.23138	0.750271	0.563161	-0.365599
-0.737426	-0.946297	-0.28699	-0.245795	0.68207	-0.182391	0.784159	0.646909	0.580578	0.438258	-0.608605	0.118236	0.37798	1.87947	-1.66086	-0.0413964	0.667551	-0.550186	1.02158	-0.0375795	-0.524207	-0.0134449	-1.01069	-0.18895	-1.72089	2.03012	0.918905	0.376667	-2.5917	-1.41583	-1.48958	1.52096	1.66867	0.867382	-0.695779	-0.347219	-1.18358	-3.10401	-0.0176215	-1.4009	-1.83094	-0.050432	0.0182964	0.642777	0.59342	-0.902919	0.782114	-0.187441	1.05707	0.536683
-1.12334	-0.137287	-0.597884	-1.20443	1.2338	0.633365	-0.588961	1.07787	-0.186392	0.460258	-0.609243	-0.021927	-0.685589	2.94893	-1.40303	0.0179812	-0.226424	-0.720958	1.40163	0.900099	-1.59757	0.566211	-0.484835	0.0797053	-1.19966	2.33579	0.301401	0.180359	-1.74583	-0.148613	0.0531048	0.535813	1.6539	0.975216	-1.49123	-1.67905	-1.26807	-3.33014	-0.0337446	-1.52085	-2.5477	1.14719	0.590944	1.18744	0.463592	-0.784392	0.965828	-0.257766	1.96132	0.0843953
-0.497917	-0.485579	0.245792	-0.793456	0.453655	-0.0778824	0.18331	-0.143152	-0.0523492	0.389792	-0.265934	0.0586429	0.755498	1.63928	-1.01276	-0.610206	0.172714	0.105115	0.0783896	-0.336381	-0.177088	-0.0427382	0.839177	-0.460629	-0.259182	0.739195	0.917107	0.553284	-1.20141	-1.19004	-1.1188	0.494621	1.23769	1.03551	-1.47512	-1.17725	-1.2773	-1.32059	-0.108957	-0.639512	-1.38244	-0.213835	0.136769	-0.0719527	0.307748	-0.479045	0.890721	0.0370631	0.407716	0.215422
-0.065162	-0.576174	-0.282396	-1.32398	-0.162255	0.069465	-0.310324	0.0153574	-0.707718	-0.739407	0.166124	-0.173863	-1.04716	2.59967	-0.705718	-0.544994	0.216788	-0.944318	2.02368	-0.202064	-1.35668	-0.100383	-0.384858	0.211603	0.250094	3.30919	0.259959	-0.125347	-2.00792	-0.81209	-0.553344	0.217794	1.60304	1.09179	-0.868761	-0.459957	0.103985	-2.70492	-0.0883803	-2.06402	-2.1408	0.358026	-0.283626	0.725611	1.1532	-0.409049	1.1047	-0.837073	0.865567	-0.318517
-0.174003	-0.250574	-0.109986	0.20273	-0.695572	-0.604627	1.18324	0.392456	0.920701	-0.263975	0.3787	-0.679827	0.925549	1.7167	0.010026	-0.326704	0.224509	0.597093	1.39847	2.0791	-0.817739	0.412142	-0.0115902	-0.389649	1.4512	-0.762763	-0.0454861	-0.443679	-0.504501	-0.757073	-2.27557	0.0961157	0.765778	-0.698744	-0.610732	-1.20851	0.319687	1.05743	-0.0903856	-0.504403	0.921765	1.04544	-0.116045	-0.499921	1.17488	-0.186241	-0.283309	-0.161116	-0.152601	0.312631
0.104076	0.559376	-0.0414822	0.68937	1.42636	-1.84246	1.42497	-0.251802	0.0540606	0.814299	0.444082	0.170591	1.11781	0.698499	-0.101659	-0.906798	-0.0407265	0.0199238	0.288936	0.877804	0.0557091	0.851301	-0.546931	-1.0591	-0.0659141	-1.22229	-0.0442158	-0.769597	0.654055	2.01009	-1.40813	-0.431365	-0.770274	-1.10113	-0.453262	-1.03966	-0.601001	1.66848	-1.3845	-0.732027	2.12723	0.0669812	-0.357789	0.832536	0.0522519	0.491354	0.77839	0.034625	0.916803	0.177451
-0.381282	1.62533	-0.840689	0.603213	1.65612	-1.51213	-1.04152	-0.0236622	0.88964	0.358032	-1.25466	0.657314	2.6194	0.859555	-0.187482	-0.690042	0.165712	-0.00566064	-0.425664	-2.25182	0.263476	0.299112	0.703585	-0.223906	-0.47378	-0.325238	0.493984	-0.281785	-0.0353847	-0.815164	-1.50019	-1.80705	0.983621	-0.281396	-1.54683	-0.790526	0.0802235	-1.14511	-0.128327	-0.860462	1.81572	0.984969	-0.840891	0.765749	0.880263	-0.402171	0.629608	1.37356	-0.0805506	-0.375541
-0.274644	-0.754442	0.802159	-0.025975	-0.0106172	-0.313453	0.324799	0.922477	0.757201	-0.0603918	0.355617	-0.761906	0.775515	1.41425	0.000684607	-0.527958	0.321539	-0.173773	1.75689	3.04712	-1.42508	0.224959	-1.21579	-1.13955	1.36632	-0.344787	-0.292457	-0.761197	1.54931	-1.69615	-2.76515	0.45415	0.950252	-0.88482	-1.60163	-2.2114	0.0316376	1.11236	-0.490226	-0.030109	0.904212	0.352317	-0.853702	-0.423858	0.699112	-1.28714	-0.775947	-0.916656	-0.366945	-0.215123
-0.0965206	-0.149415	0.117081	0.342119	-0.252627	-0.873431	0.866267	0.917488	0.568773	-0.166903	0.377896	-0.598609	1.09649	1.77196	-0.167907	-0.3866	-0.0208542	-0.0347373	1.80555	2.11311	-1.1753	-0.0592713	-0.45348	-0.664576	1.05514	-0.824207	-0.0546718	-0.329237	0.239779	-0.909328	-2.79579	-0.0663191	0.692241	-0.907253	-1.12501	-1.85165	0.42063	1.62585	-0.590929	-0.662102	1.71379	1.25647	0.292379	-0.577612	0.79569	-0.987344	-0.216812	-1.00252	-0.128909	-0.445167
-0.272009	-1.09431	0.635046	0.450091	-0.602279	-1.908	1.04642	2.31346	0.499791	-0.333404	-0.0881735	-0.435061	0.7176	1.87384	0.68948	0.222066	-0.402127	2.09932	-0.506537	0.101955	0.318629	-0.728024	-0.22282	0.095973	0.180558	-0.384673	-0.0904335	-0.320281	-0.0579656	-0.993313	-1.66937	-0.027003	1.77318	-1.07012	-1.6583	-1.80374	-0.662728	0.890631	0.527268	-0.183708	0.361679	0.892543	-0.48555	-0.0671103	0.554424	-1.31563	-0.119225	0.38643	-0.175823	-0.0677987
0.801754	0.498157	-0.576785	-0.351805	2.03978	-0.279357	-0.0455812	-0.373761	0.706595	1.44675	0.281894	0.57845	0.23571	-0.164322	0.0853725	-0.00725532	-0.987689	-0.0107129	0.13469	0.0214067	-0.386397	1.86011	0.0210718	-0.051008	-0.0248015	-0.971784	-0.284787	-0.540933	-0.532431	0.911473	-1.7172	0.500001	-0.506116	-0.796619	-0.905453	-1.23657	-1.26332	-0.159114	-0.451999	-0.160915	1.61214	-1.07686	-0.378244	0.967455	-0.817931	0.81061	-0.623752	1.67192	-0.416115	-0.892589
0.159231	0.669926	-0.256721	0.0884306	1.10067	-0.724278	0.480874	1.27379	0.0926844	0.336393	0.88303	0.0432594	0.216953	0.34421	0.517666	-0.0421385	-0.299896	0.391865	0.154371	0.204791	0.381334	0.663735	0.747268	-0.637257	1.63527	-1.18149	0.0924683	-0.662582	-1.74332	-0.154886	-1.48228	0.636661	0.158361	0.298672	-0.933168	-2.22507	-1.09176	0.806284	0.259033	-0.567305	1.69007	0.740073	-0.149205	-0.112017	0.403737	-0.353702	-0.404686	0.412542	-0.373535	-0.906276
-1.0574	0.509025	-0.185214	0.466876	-1.22211	-0.465273	0.567295	0.0775688	-0.0424308	0.591922	0.67496	0.0263985	1.214	0.457283	-0.273907	-0.711478	-0.792382	-0.0940965	0.597905	2.25545	-0.359824	1.13396	1.11392	-1.27975	1.05931	-1.66352	0.0578478	-0.991608	0.235779	0.347649	-2.00176	-0.386051	0.334123	-0.242298	-0.739832	-1.87759	-0.746459	-0.333668	-0.42943	0.225264	1.05624	0.48724	0.27312	-0.607736	1.39133	-0.41796	-1.75728	-0.350414	-0.60625	-1.09273
-0.789944	-1.42531	-0.525618	-0.389231	-0.669234	0.494328	0.91019	-0.428984	0.461098	-0.931812	-0.955441	1.34016	1.93486	0.548292	1.26003	0.889913	-1.13023	0.767446	0.70633	0.292636	-1.47673	3.28265	-1.32052	0.205102	-2.2542	1.73733	-0.0343079	-1.45922	1.12095	0.308312	-0.584474	-1.29254	-0.408989	-1.65293	-2.25129	-0.771982	-0.507143	-0.956959	-0.672706	-0.524251	0.887757	0.90607	0.932608	0.253754	1.55978	-0.424697	-0.819766	-0.924998	0.93747	1.06255
-0.78382	0.0770998	0.440981	0.635261	-0.160726	-1.16718	0.378633	-0.738951	0.469795	0.261565	0.0682237	-0.0393968	-2.99846	0.036743	0.127805	0.214227	1.20412	1.1323	1.01979	-2.41314	0.326838	0.820627	0.09979	-1.95014	1.75182	0.24394	0.357509	-1.98898	0.299372	-1.00632	-1.5106	-1.34864	-0.0313377	-0.284725	-1.7312	-1.22846	1.10862	-2.26502	0.594189	0.151127	0.325751	1.128	-1.17121	1.48039	-0.670436	-1.02993	-0.0587963	-1.00243	0.490491	-0.425997
-1.06087	0.617225	-0.145823	0.151224	1.89761	-0.640975	0.35137	-0.827667	0.445774	0.399131	0.526815	0.261305	-3.12484	0.622562	-0.837451	-4.51099e-05	0.727193	-0.130592	0.629063	-0.782363	-0.277088	-0.493997	0.428075	-2.11399	0.642384	0.394242	0.603022	-1.46706	1.12934	-0.180403	-0.899525	-1.05398	0.247963	0.100156	-0.695409	-0.0941764	0.725015	-2.03045	-0.0636598	0.763791	-0.590321	0.950782	-0.50933	2.09377	-1.02527	-0.912797	0.611596	0.0245848	0.243264	0.76941
-0.756255	0.934977	0.159975	0.0758741	2.09057	-0.438488	0.224939	-0.255535	1.4473	0.450589	-0.201531	0.448682	-4.0683	-1.19428	-0.196274	-0.268238	0.98188	-1.46513	-0.487018	-2.5873	0.112488	0.836886	-0.709348	-1.3774	0.988578	0.439947	0.582597	-0.0164605	1.40886	0.960543	1.1127	-0.729456	-0.200364	-1.4432	-0.492072	-1.94871	0.750579	-2.72969	-0.489964	0.288879	0.025432	1.54399	-0.833377	0.872371	-1.62285	-0.697649	0.660594	-0.0181241	0.173542	1.04701
-1.25909	1.1739	-0.14458	0.844319	2.02079	-0.676435	-0.107358	-1.68044	0.952198	0.539491	0.0493082	0.21767	-4.06205	-0.0658852	-0.798253	0.33441	0.306641	-0.591815	0.359447	-1.93519	-0.152737	0.630225	1.10293	-1.64673	-0.213276	0.378088	0.383224	-2.30576	1.11513	-0.0567959	-0.375318	-1.83874	-0.118614	-0.0350554	-0.72179	-0.66052	0.672035	-2.51182	0.00205454	0.345679	-0.288007	1.39924	-0.259343	1.91572	-0.16659	-0.399172	0.626651	0.892482	0.123113	0.0403616
-0.553291	0.180213	0.306086	-0.877745	1.44974	-0.204796	0.237886	-1.09446	0.188088	0.719904	0.230143	0.811964	-3.1936	0.209967	-0.846723	-0.10285	1.17029	-0.165174	1.34645	-1.475	-0.506137	0.537814	-0.243786	-2.02125	1.27056	0.950386	0.182731	-1.1405	-0.175016	-0.633283	-0.366148	-1.19772	0.094575	-0.686838	-0.941004	-1.10893	0.691699	-2.50866	-0.103195	0.121001	-0.979693	1.13122	-0.394973	2.08782	-1.03063	-1.05438	0.0470235	-0.245472	0.398026	0.43784
-0.340362	0.583102	-0.188198	0.839226	1.82241	-1.02959	0.830463	-0.472573	0.65448	0.609541	0.422886	0.397413	-3.06944	0.0365681	-1.58201	0.28637	0.57145	-0.46384	0.0303405	-1.70629	0.113475	-0.264289	1.33689	-1.58367	0.240362	0.58044	-0.498514	-2.29218	1.21416	0.555274	0.105671	-1.41439	-0.430322	-0.115919	-0.42852	-0.240171	1.09465	-2.31533	0.766886	0.611783	0.131519	1.13526	-0.197188	1.01453	0.0838778	-1.22415	1.36839	0.499769	-0.169858	0.313118
-0.50066	0.426383	-0.104049	0.264892	1.72108	-0.234695	0.493838	-1.59168	0.415484	0.0765062	0.00667205	0.714586	-3.74273	-0.575592	-0.486635	-0.0613895	0.909738	-0.430346	0.0840098	-1.80017	0.371974	0.754364	0.856775	-1.76306	0.292003	0.541788	0.140871	-1.81349	1.40326	-0.808313	-0.364762	-1.84294	0.0722427	-0.645651	-0.739004	-0.321185	0.844197	-2.68451	0.128581	0.813471	-0.500902	0.778945	-0.243284	1.50329	-0.407019	-1.03405	0.299983	-0.069331	0.103813	-0.250595
-0.94022	0.899198	0.794429	-0.41933	1.20133	-1.09882	0.671744	0.15496	0.509966	0.319207	1.00568	-0.185476	-2.76272	0.447422	-0.740455	-0.168142	1.07305	-0.406551	0.486116	-1.33424	-0.677171	0.826949	0.3825	-1.75545	1.60356	1.398	0.0118691	-0.611381	2.17455	-0.381885	-0.450637	-0.977329	-0.0205621	-0.115883	-0.817846	-1.85447	1.55987	-0.00494615	-0.101249	0.798099	-0.143941	-0.758667	-0.945055	1.44689	-0.78287	0.255581	-0.0255472	-0.666417	-0.3858	0.270616
-0.249449	-0.551232	-0.46852	-0.451608	1.26735	0.242814	0.0563794	1.50547	2.4448	0.60316	-1.19211	0.783876	-0.611214	0.595639	-0.794382	0.526854	-0.437551	0.408145	-1.34891	-1.02881	-0.689858	0.65724	-1.1357	0.670144	1.0586	0.591495	0.958797	1.08544	0.70133	1.26274	-1.15506	-0.436194	1.59642	-0.303025	-0.756341	-1.04281	-0.390859	-3.73427	-1.01094	-0.475229	-0.852658	1.01639	-0.429551	-0.146385	0.123722	-1.15461	-1.68422	0.498327	0.186716	-0.212262
-0.50066	0.426383	-0.104049	0.264892	1.72108	-0.234695	0.493838	-1.59168	0.415484	0.0765062	0.00667205	0.714586	-3.74273	-0.575592	-0.486635	-0.0613895	0.909738	-0.430346	0.0840098	-1.80017	0.371974	0.754364	0.856775	-1.76306	0.292003	0.541788	0.140871	-1.81349	1.40326	-0.808313	-0.364762	-1.84294	0.0722427	-0.645651	-0.739004	-0.321185	0.844197	-2.68451	0.128581	0.813471	-0.500902	0.778945	-0.243284	1.50329	-0.407019	-1.03405	0.299983	-0.069331	0.103813	-0.250595
-0.812682	-0.298264	-0.415008	0.5836	0.914895	-0.87416	-0.72968	0.672534	0.509285	0.0033226	-0.663227	0.361886	0.537611	-1.12596	-0.510174	0.709072	-0.191307	-1.08131	-0.357516	0.716258	-1.70153	0.729142	-0.0897278	-0.475337	1.27454	2.8178	0.97864	-0.00048127	-1.74765	1.26368	-0.11472	-0.094769	0.815064	0.450571	-0.728034	0.107773	0.517107	1.91918	0.381685	-0.178563	-0.702455	-1.66832	-0.888718	0.924485	-0.0505367	0.612685	-1.35488	0.836998	-0.0656282	-0.282952
-1.03034	1.04538	-0.714856	0.247312	0.370577	-1.18713	1.73864	0.590641	1.4575	0.7188	-0.502961	0.689709	1.83042	0.124668	-0.510269	0.0641997	0.310115	-0.613657	-0.340633	1.01828	-0.535994	0.855528	-0.382162	0.0840881	1.70762	2.39586	-0.430062	0.788293	0.72369	0.537613	-1.04756	-0.380578	0.566132	-0.202381	-1.97017	-0.298537	-0.0498209	1.45819	0.0905398	0.0330688	-2.14235	-0.32694	-1.27274	1.07237	0.336779	-0.313282	-0.502235	-0.336087	0.190514	0.14737
-0.86256	0.559684	-0.364499	0.0274329	0.462809	-1.19325	1.5153	0.913299	0.120409	-0.214968	-0.365672	0.901936	1.88912	1.41271	-0.350075	-0.537023	0.503251	-1.21491	-0.76436	0.454595	-0.524338	1.85393	-0.844383	-0.327756	1.92692	3.21202	-0.236311	1.86872	1.0795	0.404441	-0.199724	-0.717567	0.431866	-0.506917	-2.02287	-1.35008	0.628262	1.59017	0.790718	0.220695	-1.89049	-0.508871	-1.05001	1.24629	-0.870299	-0.0511537	-0.57382	-0.533423	0.792655	-0.031457
-0.349834	0.158408	0.239672	0.54181	0.409805	-1.17819	0.582752	0.333239	1.61423	0.726276	0.648451	0.31209	1.27896	-0.108619	-1.80168	-0.0333382	0.330051	0.374479	0.991768	0.977535	-0.616477	-0.280999	-1.11853	-0.516603	1.55264	1.26244	1.14413	0.577393	-0.642167	-0.362252	-0.950256	0.140754	0.766266	-0.567857	-0.447824	-1.38543	-0.432932	1.67324	-0.286529	-0.0353917	-0.601444	-0.496289	-0.446851	0.336662	-0.846193	-0.0898567	-0.467454	-0.160078	0.00178539	0.746553
0.119317	0.818608	-0.352239	-0.189882	0.488052	-0.691197	-0.563246	0.902229	0.997995	0.357085	-0.71127	0.239288	-0.355373	-2.03732	-1.01199	0.457801	-0.395436	-0.28203	0.565663	0.982108	-1.45794	0.289759	0.142788	-0.573363	1.05635	0.907005	1.44828	0.47569	-0.588468	0.883623	-0.422381	-0.360052	0.409204	0.00722334	-0.841879	0.247538	0.181411	0.90241	0.328141	-0.0735111	-1.72561	0.45013	-0.917591	1.11019	-1.17484	-0.533718	-1.39468	-0.206853	0.846252	-0.631425
0.028874	-0.258331	-0.268485	-0.556276	0.825956	-0.461153	1.57413	0.855465	1.04677	0.852705	-0.694072	1.13076	1.56039	-0.688652	0.373224	0.0716	0.105957	0.222032	-0.151305	0.795177	-0.284658	0.235488	0.0899821	0.59505	1.0992	-0.335698	0.172361	1.55597	1.55505	-0.291061	-1.02073	-0.22201	0.0609993	-0.18859	-0.94355	-0.518163	-0.323197	1.71321	-0.472852	0.512439	-2.61384	1.0519	-1.11673	0.533733	-0.482065	-0.799965	0.320487	-0.606235	-0.766409	1.09308
-0.406129	-1.14036	0.36326	-1.21353	-0.11038	-0.767107	1.412	0.928833	2.2041	0.0929971	0.902015	0.24959	2.74502	0.0314009	0.160825	-0.891746	-0.10326	-2.54892	-0.693285	0.216493	-1.4259	0.5263	-1.74378	-0.188458	0.430025	1.81047	-1.39613	0.284723	2.2081	0.161595	-1.0098	-0.752913	0.858319	0.565932	-0.703988	-0.442671	-0.0530667	1.4949	-0.712496	0.21653	-1.82379	0.771102	-0.820374	0.00147731	-0.899949	0.0471966	-1.41919	-0.232198	-1.03208	0.629785
0.0604162	-0.482752	-0.147223	0.589456	0.400159	-0.63181	0.276722	-0.128876	0.641098	-0.388375	0.0681498	0.685299	1.58969	0.311159	0.230854	0.12119	0.35075	-0.197955	1.07177	0.262506	0.356355	0.196037	2.69782	-0.83784	0.81709	2.27896	0.740961	-0.0140823	-1.56748	-1.19741	-0.87204	0.787684	0.351385	-0.209215	-1.23734	-1.2524	-1.03874	1.58288	-0.220129	-0.275489	-0.455315	-0.647244	-0.456724	0.0977243	-0.000235528	-0.235415	-0.84488	0.181231	-0.843043	-0.602285
-1.27854	0.950567	-0.439254	-0.357373	0.554263	-1.58108	2.16469	-0.457873	0.433814	-0.0702894	0.0465322	0.770408	2.12403	1.29265	0.197551	-1.02024	0.830025	-0.639467	-0.585442	0.462915	-0.411158	1.68441	-0.700064	-0.270378	1.60571	3.45236	-0.215229	1.5454	1.03433	-0.223777	-0.884926	-0.242134	0.255336	0.286228	-1.86029	0.0581421	-0.0666155	1.62202	0.441253	-0.267906	-2.14457	-0.481944	-0.999215	0.714664	-0.697199	0.32597	-0.978944	-0.201667	-0.203431	-0.0430585
-0.66893	-1.64385	0.173249	-0.993815	-0.0691081	-1.05588	1.63793	0.584251	1.61885	0.039894	1.05167	0.299546	2.81284	0.678758	-0.106987	-1.20523	-0.103482	-2.51118	-0.948778	-0.634997	-1.07593	0.563353	-2.85778	-0.425872	0.539033	1.86861	-1.28883	0.180281	2.32925	0.433703	-1.08843	-1.28387	0.828614	0.54362	-0.408426	-0.0706413	0.211467	1.29085	-0.530195	-0.156233	-1.88229	0.997944	-0.748285	0.325403	-1.18059	-0.375172	-1.23865	-0.855669	-0.62534	1.09698
-0.295052	-0.600047	-1.83297	-0.460507	1.00799	1.06103	0.580659	-1.7601	1.53681	-0.420841	-0.0220177	1.01376	-0.570195	-0.482276	-0.63868	1.66085	0.275308	-1.46401	-0.121713	-0.329208	-1.00808	1.1636	-0.498647	-1.66864	0.205792	1.71789	0.172817	-1.2247	0.149414	0.258296	-0.263656	0.361167	1.9467	-1.23814	-1.40574	-0.134963	-0.226046	-1.95823	-0.64676	0.422461	-1.59443	1.14842	-0.505535	-0.266095	-0.390987	0.269796	-1.14955	1.08864	0.737724	-0.222089
-0.476203	-0.944727	-1.20454	-0.166979	-0.0225037	-0.174279	0.0159017	-1.02105	1.38038	-0.0361401	-0.181829	-0.00291015	-1.30484	-0.00807368	-0.282412	1.12237	0.240809	-1.39048	0.595405	-1.07546	-0.735443	0.746135	-0.970984	-0.287525	0.0396073	1.32781	0.439497	-1.59068	-0.303209	0.308806	-0.945002	-0.359155	0.390405	-0.277789	-1.06376	0.210809	0.45368	-2.08498	-0.415547	0.302179	-1.55996	0.835479	-0.295964	-0.0365807	0.0352616	0.103002	-0.318287	-0.12266	0.298844	0.485359
-0.476203	-0.944727	-1.20454	-0.166979	-0.0225037	-0.174279	0.0159017	-1.02105	1.38038	-0.0361401	-0.181829	-0.00291015	-1.30484	-0.00807368	-0.282412	1.12237	0.240809	-1.39048	0.595405	-1.07546	-0.735443	0.746135	-0.970984	-0.287525	0.0396073	1.32781	0.439497	-1.59068	-0.303209	0.308806	-0.945002	-0.359155	0.390405	-0.277789	-1.06376	0.210809	0.45368	-2.08498	-0.415547	0.302179	-1.55996	0.835479	-0.295964	-0.0365807	0.0352616	0.103002	-0.318287	-0.12266	0.298844	0.485359
-0.271466	-0.975032	-0.66976	0.020575	0.350849	-0.739374	-0.215197	-0.209986	1.73093	0.386256	-0.0279757	0.454714	-0.857104	0.822185	0.0386162	0.746372	0.477754	-0.56439	0.689971	-1.47163	-0.116425	0.915102	-2.03083	0.212134	-0.0804738	2.06854	0.873863	-0.930087	-0.963761	-0.55852	-0.390846	-0.176109	-0.392562	0.491279	-1.23278	-0.216155	0.269019	-3.02034	-0.205148	-0.503374	-2.95678	1.57034	-0.232375	0.611265	0.546782	-0.393014	0.458679	-0.83686	0.486346	0.32898
-0.271466	-0.975032	-0.66976	0.020575	0.350849	-0.739374	-0.215197	-0.209986	1.73093	0.386256	-0.0279757	0.454714	-0.857104	0.822185	0.0386162	0.746372	0.477754	-0.56439	0.689971	-1.47163	-0.116425	0.915102	-2.03083	0.212134	-0.0804738	2.06854	0.873863	-0.930087	-0.963761	-0.55852	-0.390846	-0.176109	-0.392562	0.491279	-1.23278	-0.216155	0.269019	-3.02034	-0.205148	-0.503374	-2.95678	1.57034	-0.232375	0.611265	0.546782	-0.393014	0.458679	-0.83686	0.486346	0.32898
1.08386	-0.849575	-0.169997	-0.654313	0.951646	0.7206	0.630377	-0.0742757	1.70851	0.653482	-0.217597	-0.408484	-0.656568	1.08111	-0.0377985	0.740373	0.729432	-0.218537	0.855294	0.287902	0.00387965	0.578847	0.993522	0.464471	-0.298508	1.90654	0.49936	-0.176207	0.11117	-0.76636	0.0720605	-0.172515	1.57457	-0.197877	-1.10303	-2.39049	-0.68207	-3.09296	0.00609762	-0.225389	-1.87373	0.709652	-0.163708	0.436243	0.198321	0.0183315	0.174702	-0.116379	0.92497	0.00980612
-0.321617	-0.728857	-0.507306	-1.41378	1.20873	0.872068	-0.0558922	-0.441549	0.665777	0.094162	-0.487518	1.06914	-0.434012	0.337668	0.257365	-0.0203782	0.972658	-0.155439	0.327501	-1.1039	-0.438534	0.588793	-5.63264e-05	-0.913706	-0.0215829	0.79675	0.943959	-0.542482	-0.345449	-1.36436	-0.625799	-0.826146	1.34827	-0.986294	-0.9205	-0.533369	-0.849197	-2.73491	-0.776935	-0.0625175	-0.994465	0.633069	-0.569168	0.976813	-0.338924	-0.324455	-0.203172	0.630349	0.56832	0.0269025
-1.01028	-0.10451	-0.88752	0.270307	0.58216	-0.332192	-0.423455	0.712277	1.07322	0.0903723	-0.0392159	0.372696	-0.213882	1.00662	-1.33707	1.16583	0.177265	-1.26915	1.05066	-0.720057	-0.791146	1.24761	-1.15362	0.206493	-1.09304	1.01284	0.789509	-1.51673	-1.75393	-0.394799	-1.33157	-0.540504	0.378401	-0.306973	-0.287695	-0.249554	-0.358479	-2.07111	0.173193	-0.608059	-1.97188	0.369772	-0.0977094	0.776338	0.760157	-0.408156	1.19672	-0.247854	1.09706	0.540437
-0.279627	-0.781309	-0.332569	-1.18899	1.03057	0.676355	0.216465	-0.941633	0.850077	0.546608	-0.1054	0.926993	-0.810132	-0.0645796	0.507238	-0.0116134	0.856941	0.183243	0.264337	-1.47799	-0.247744	0.340498	-0.793543	-1.38194	0.478726	1.44662	0.624697	-0.382794	0.401539	-0.863659	-0.324173	-0.831754	0.841972	-1.43325	-0.778077	-0.406518	0.0153034	-2.98609	-0.146196	0.390926	-1.17321	1.59129	-0.631176	0.957342	-0.0404007	-0.00383115	0.00489934	0.101725	0.752121	0.585914
-0.324038	-0.691677	-0.314202	-1.48299	1.08486	0.616042	-0.253545	0.12474	0.612874	0.306239	0.220136	1.13737	0.0615393	-0.765091	0.658011	0.0855835	0.933738	0.0586051	0.0997779	-0.969158	-1.16458	-0.242539	-0.738134	-1.50232	0.852871	0.950851	0.108585	-0.701943	-0.215624	-1.49767	-0.443079	-0.410005	0.762792	-1.81664	-0.372275	-0.190793	-0.473978	-2.6783	-0.789857	0.375746	-1.57828	0.836008	-1.0949	0.752288	-0.395088	0.0300708	-0.675026	0.333344	0.752617	0.441735
-0.267193	-0.0474995	0.207468	-0.763936	1.13051	0.852306	0.360524	1.37659	0.532142	0.893039	-0.057472	-0.488083	-0.239056	1.06466	-0.017676	1.25689	1.19272	1.09749	0.813131	0.710963	-0.415545	-0.414207	0.140745	0.167378	-0.512204	-0.605293	0.181241	-0.396991	-0.715753	0.113955	-1.2703	-0.249345	0.921525	-0.824869	0.100459	-0.216907	-0.185561	-1.03379	0.0663879	1.32783	-1.3033	0.736375	0.526036	0.760855	-0.040514	0.812425	0.966493	-0.641982	0.848854	1.29235
0.000422453	-1.75878	0.595448	0.532814	0.758766	-1.54654	0.978061	0.430327	1.54427	1.06494	-0.319698	-0.0990662	0.689975	1.81617	-0.561404	-0.168522	1.42355	0.012799	0.989106	-0.107419	1.17044	-0.0605036	-0.359877	0.498039	-1.0436	0.691381	0.0553562	-1.13588	0.103531	0.100121	-0.0971222	-1.08684	-0.755036	0.334547	-0.6977	-0.619905	0.160712	-2.72712	-0.559081	-0.342734	-1.51819	2.5034	0.262674	1.40388	-0.473167	-0.47969	-0.351179	-0.293255	-0.049627	0.686877
0.823861	-1.004	-0.346665	-0.931642	1.0287	0.853162	0.505922	0.402229	0.877471	0.447604	-0.0934516	-0.534428	-1.86997	1.53462	-0.449562	0.633715	-0.0771153	-0.502375	0.478366	0.854978	-0.624102	0.480632	2.09639	0.856549	-1.11461	0.922554	0.527252	0.410364	-0.0176184	-0.731494	-1.44542	-0.289914	2.1959	-0.510413	-0.33365	-2.25438	-1.06611	-0.0051404	0.292917	-0.0587136	-0.943603	-0.756301	-0.10316	-0.102828	-0.103973	0.0181512	-0.185423	0.716556	0.178353	0.197206
0.527328	-0.215753	-0.563012	-0.754101	0.648075	0.659368	-0.080077	0.864312	-0.438713	0.698703	0.3459	-0.0718512	-0.969295	1.10058	-0.308341	0.960611	0.388598	-0.153929	0.108005	-0.368531	-0.708331	0.495826	0.329966	1.56618	-1.25058	0.578002	-0.260659	0.717086	-0.67487	0.081217	-0.985614	-0.189061	2.10551	-0.66743	0.0353667	-0.927742	-0.905849	-0.0808722	0.550106	-0.28347	0.440544	-0.325637	-0.0767858	-0.290824	0.614116	0.930768	-0.146254	0.348556	-0.163571	0.357535
-0.161085	-1.16183	0.296765	1.02906	-0.262964	-1.87276	0.325005	0.835132	1.43448	0.829525	0.0617831	-0.135218	-1.20583	2.35196	-0.437279	0.756643	1.70595	0.603331	0.633036	-1.03838	0.735838	0.337284	-1.45909	1.22305	-1.33223	0.706787	0.13617	-0.541784	0.0906436	0.524511	-0.756578	-0.853255	-0.0336495	0.670962	-0.93971	0.037152	-0.0526036	-1.30617	-0.0389207	-0.700941	-0.729571	3.03277	0.560612	1.15452	0.547035	0.674337	-0.396693	-0.295214	-0.682907	0.416653
0.185709	-1.98507	0.0872274	1.30626	-0.762526	-2.35428	0.635364	0.914527	1.82051	0.858487	0.147478	-0.449185	-1.32046	2.59161	-0.202945	0.599789	2.05136	0.901827	0.598551	-1.39334	0.908912	0.61117	-1.62634	1.12803	-0.959364	0.766097	0.383247	-0.681541	-0.0960858	0.796547	-0.437815	-0.56658	-0.304159	0.969458	-0.8394	0.028001	0.175055	-1.63155	-0.414188	-0.998371	-0.895108	3.59395	0.633335	1.28308	0.228725	0.667091	-0.375443	-0.407665	-0.813124	0.469367
-0.105894	-1.09176	0.644191	1.14526	0.164306	-2.65233	0.0218692	1.32038	1.00358	0.805808	0.223378	-0.243368	0.416381	2.20066	-1.23719	-0.44198	1.71569	0.634032	0.499254	0.475758	1.10442	0.193749	-1.61003	0.214639	-1.31187	1.02104	0.0978931	-0.869527	0.977674	-0.305537	-1.20857	-0.991347	-0.095145	0.884482	-0.289346	-0.370485	-0.33592	-1.60424	-0.26981	-0.40909	-1.31116	2.83881	0.598839	1.19432	-0.0589242	0.389111	-0.396933	0.116486	0.252986	-0.0957435
0.713005	-0.790774	-0.659308	0.831589	0.740831	0.0921325	0.902204	1.28765	1.15753	-0.143352	-0.210202	0.135945	0.29541	0.949392	-0.195808	0.789466	0.216877	0.0823322	0.355774	0.597462	-0.272884	-0.593408	0.406646	1.16046	-1.41698	0.883122	-0.0698553	-0.49681	0.593494	-0.100035	-0.674479	-1.25018	1.2061	-0.238953	-1.08758	-0.598716	-0.049233	-1.17275	-0.416101	-0.493659	-0.662642	1.3171	0.479698	1.33192	0.882065	0.360186	0.228978	0.333856	-0.110982	0.751748
0.185709	-1.98507	0.0872274	1.30626	-0.762526	-2.35428	0.635364	0.914527	1.82051	0.858487	0.147478	-0.449185	-1.32046	2.59161	-0.202945	0.599789	2.05136	0.901827	0.598551	-1.39334	0.908912	0.61117	-1.62634	1.12803	-0.959364	0.766097	0.383247	-0.681541	-0.0960858	0.796547	-0.437815	-0.56658	-0.304159	0.969458	-0.8394	0.028001	0.175055	-1.63155	-0.414188	-0.998371	-0.895108	3.59395	0.633335	1.28308	0.228725	0.667091	-0.375443	-0.407665	-0.813124	0.469367
0.334189	0.401663	-0.537832	-0.0154287	0.185389	0.632598	0.143455	1.03224	-0.0505061	0.751414	0.180952	-0.172052	-0.0018051	0.760858	0.314065	1.25335	0.597521	-0.161868	0.291411	-0.505433	-0.680574	0.582886	0.529284	1.8268	-0.924499	0.825012	0.127003	0.151456	-0.649158	0.309863	-0.472928	-0.500883	2.0341	-0.53212	-0.0844417	-0.745	-0.743387	-0.505256	0.197123	-0.0968915	0.0528516	0.0134004	-0.363925	-0.143533	0.83105	1.24843	0.215693	0.259	-0.289952	0.457598
-1.03768	0.637567	-0.00920875	0.70303	0.423699	-0.886319	0.046058	0.538785	0.18828	0.362553	0.615155	0.379269	1.26364	1.15565	-0.681089	-0.566435	0.611157	-0.503538	-0.231392	-0.362238	-0.663576	0.432079	-1.41293	-0.0492247	0.812912	0.932306	1.04322	-0.616187	-2.7708	-0.319528	-1.75222	-1.49972	-0.194437	-0.196953	-1.01328	-0.43462	-0.467976	-0.588629	0.0169258	-0.968672	-0.749929	1.14269	-0.421935	0.814841	-0.393277	-0.90269	0.491578	-0.236831	0.608774	0.0928991
-1.41401	-0.784626	-0.129164	-0.240074	1.04947	-0.557784	-0.22632	-0.495668	1.28561	0.193146	0.131976	-0.172585	-0.268898	0.384969	-0.726987	1.0687	-0.442281	-0.460519	1.01761	-0.674667	0.134886	0.0148873	-1.77512	-1.17699	1.32924	1.07132	0.323304	-1.02051	-0.10201	-1.55694	-0.919656	-0.708996	0.281209	-0.871762	-1.35871	-1.84424	-0.290613	0.864269	0.269804	0.532314	-2.69019	-0.0817601	-1.67386	0.546987	-0.28167	-0.113449	-0.20967	0.219264	0.52273	0.214462
0.519241	0.250833	-0.121989	-1.11733	1.31212	0.957437	-0.172803	0.595518	0.947484	0.583329	-0.267693	1.19769	-2.51584	-0.310642	0.538401	0.89619	1.09897	-1.28287	0.93474	-1.69944	-0.333576	1.80323	0.395053	-0.839936	0.265879	2.14291	0.852676	-1.19679	-0.106814	-0.87399	0.0575398	-0.678784	1.57652	-0.507737	-1.52593	-1.24828	0.1303	-4.448	-0.790422	-0.0469353	-1.86041	0.222275	-0.295458	1.65842	-0.370565	-0.966161	-0.837158	0.219674	0.793817	-1.17564
-0.351567	1.25525	-1.43846	0.392392	0.137049	0.198275	-0.794025	1.28851	0.0070689	0.409712	-0.0757524	1.30067	0.0520053	-0.193865	0.797251	1.5187	0.194837	0.725741	0.342027	-1.66481	-0.882207	0.812094	-0.46434	0.962536	0.180435	2.11823	0.550216	-0.826791	-1.19087	-0.552781	-1.53192	-1.36646	0.4548	-0.558022	-2.01516	0.839003	-0.147748	1.31104	0.504491	-0.437792	-0.804821	0.409649	-0.387674	-0.390245	0.942392	0.894315	0.678358	0.978424	0.838005	-0.0290589
0.221783	0.743752	-1.12127	-0.16082	-0.221148	0.193655	-0.942002	0.307063	0.465283	0.978899	-0.486106	1.28449	0.752799	0.383795	0.543707	0.573507	0.241716	0.857548	0.853514	-1.20538	-0.339815	0.993464	-0.666723	1.34868	-0.258739	1.2645	0.380424	-0.790897	-2.49621	-0.398	-0.664951	-1.69371	0.0236952	-0.318007	-1.55369	-0.137562	0.514992	-0.93732	0.609869	-0.139019	-1.59603	0.377656	-0.409279	0.254508	0.480728	0.110463	0.215788	0.532095	-0.0531332	0.424047
-1.06561	0.432568	-0.243412	-0.0223963	0.701039	0.0625338	-0.742034	-0.899886	0.400888	0.703652	0.534636	1.03607	0.132922	-0.893675	0.0163138	0.795792	1.36816	2.07186	0.799643	-1.52977	0.055378	0.570976	-3.13782	-1.64345	2.26149	1.38498	1.32467	-1.8138	0.0836123	-1.24433	-3.28805	-2.04874	0.442868	0.0634514	-0.855338	-0.827562	1.01445	-1.41516	0.0955559	0.417419	0.0489749	1.96258	-2.09973	2.14173	-1.35326	-2.03784	-1.87961	-0.367672	0.426703	-0.233615
-0.598756	0.105862	-0.977288	-0.258227	-0.424316	0.558779	-0.29295	-0.339728	0.447235	0.515071	0.685479	1.77144	-0.145984	0.674799	-0.692975	0.178226	0.44469	-0.605974	0.37796	-2.91532	0.22908	2.14274	-1.69544	-0.294049	1.85682	1.06709	0.664573	-0.998847	-2.28939	0.679648	-1.42546	-0.437088	-0.222093	1.38286	-1.25138	-0.337101	0.0881415	-3.63664	0.543291	-1.0384	-2.3402	1.77858	-0.687946	0.983648	-0.683394	-1.15642	-0.293624	-0.936965	1.09714	-0.24615
-1.02291	0.059438	-0.0695227	0.0960976	0.579153	1.04506	-1.30995	0.307679	0.414637	0.576102	0.531559	0.744104	-0.248333	1.12681	0.534483	0.980529	0.578811	0.496678	0.778189	-2.41453	-0.00990588	0.640312	0.110678	0.117002	0.564548	1.12871	0.6487	-1.62862	-1.25456	-1.08697	-2.13127	-3.14298	0.00195897	1.08116	-1.16739	-1.97613	-0.330605	-1.29277	-0.478396	-0.294781	-0.125935	1.90727	0.210698	1.78321	0.136343	-0.426797	-0.204563	0.9319	0.910029	-0.42757
-0.990538	-0.41168	-1.06339	-0.475061	-0.111726	1.68744	0.407668	-0.771585	0.490168	0.108651	0.77266	1.5887	0.226779	-0.65645	-0.66507	0.251752	0.808466	-0.500498	0.216762	-2.76771	0.335152	1.83146	-0.623501	-0.832497	1.64409	-0.00689575	0.499279	-1.09475	-1.01064	1.11023	-1.17823	-1.12554	-0.219429	0.461199	-1.0407	0.338656	-0.51794	-2.93232	0.0747084	-0.487853	-1.74031	2.00016	-0.658066	0.879525	-1.459	-1.10218	-0.242273	-0.628053	0.629979	0.139885
-0.866875	0.254082	-0.0103307	-0.240082	0.77555	-0.905939	-0.0701603	-1.47606	-0.254282	0.0170819	0.11639	0.952686	-0.279455	-1.37176	0.502284	0.881598	0.327256	-0.106679	1.34218	-1.2853	0.503367	0.748741	-0.0132768	-1.69028	1.67005	2.32594	0.312526	-1.35991	-0.245837	-0.387575	-1.64856	-1.90126	0.435747	-0.988071	-0.947247	-1.31349	0.784367	-0.527783	0.285789	0.304231	0.761087	1.06161	-0.934957	0.11427	-0.491419	-0.316546	-0.406635	0.53444	1.5463	-0.328818
-1.5715	-0.277947	0.180512	-0.102395	-0.544846	-0.189498	1.11209	-0.594986	0.173096	-0.241915	0.898914	0.662388	3.80979	-0.645588	-0.349666	-0.86958	0.402398	1.97026	-0.0100662	1.20517	0.0350204	-0.0595976	-1.61893	-0.988579	-0.0492125	-0.88749	-0.531698	-2.1705	-1.19848	-0.0864667	-1.28701	-0.0578147	0.16991	-1.26541	-0.761001	-0.0304032	0.125704	1.03621	-0.18538	0.427834	0.613237	1.13581	-1.88219	1.04207	0.830131	-0.141132	0.689483	0.38333	1.29281	2.0882
-0.722612	0.80006	-0.493313	-0.391948	2.41834	-1.15664	-0.928759	0.16271	0.915081	0.551415	0.250904	0.184484	2.08819	-0.853374	-0.674715	-0.762596	0.180469	0.0315023	0.265397	0.565285	-1.08845	0.0349583	-0.487868	-0.397455	0.230747	-0.426227	-0.0418924	0.619581	0.833002	0.827546	-0.219567	-0.0551169	-0.41007	-0.790946	-0.114021	-0.219122	-0.0955036	-0.021045	-0.468157	-0.55267	0.0069999	0.633831	-0.838587	-0.323548	0.18082	-0.366699	-0.474566	0.354327	0.361103	0.0391218
0.112419	0.441971	-0.0689235	0.811767	-1.15808	0.710507	1.05357	-0.0748276	-0.0317983	-0.635655	-0.809861	0.234186	2.11157	-0.183472	-0.184876	-0.617425	0.272264	-0.298745	-0.20141	0.634881	0.144864	-0.83822	-0.642937	0.791544	0.194243	0.0939862	0.420499	-0.333229	-1.4663	-0.607871	-0.971585	-0.685516	0.863837	-1.07872	-0.828728	-0.578555	0.681994	-1.44143	-1.1416	-0.22268	0.0184711	1.85395	-0.115046	0.0851666	1.16607	-0.572737	0.141126	0.462222	-0.135789	0.895198
-0.910116	-0.37125	0.028295	-0.342468	0.053752	-0.0858581	0.333896	0.519927	0.938717	0.295468	0.165811	-0.260092	1.23265	-0.306172	-0.689666	0.559428	0.0722077	-0.0378051	0.780727	0.847945	-0.997924	-1.01545	-1.00238	-0.709078	1.28092	-0.766265	0.366459	-0.362965	-0.351325	-1.47696	-0.908538	-0.0941091	1.30405	-0.634885	-1.27169	-0.589684	0.140402	0.175088	-0.788111	0.383977	-0.686318	1.03609	-0.122626	-0.0422951	-0.130717	-1.21292	-0.430872	-0.69181	0.219543	0.263977
-0.715959	0.392567	-0.147438	-0.0475234	-1.25244	0.810579	0.338779	-0.719642	1.46771	0.350982	0.637902	1.31627	4.67672	-1.45924	-0.786733	0.357287	0.498375	0.29546	1.29153	0.92094	0.961244	-0.301952	-1.2013	-1.64793	1.31186	-2.83308	1.1566	-1.83435	-1.47401	-1.21099	-0.561431	-0.72879	-0.327171	-1.4324	-0.539753	1.99597	1.02112	1.90168	-0.633151	1.03195	0.087164	1.51785	-0.693318	0.653306	0.106572	-1.80429	-1.09625	0.673318	-0.625871	1.18167
-0.118633	-0.667413	-0.608758	0.562979	0.442876	0.0336173	0.25502	0.84473	1.99066	0.443921	0.0421965	0.280844	1.01839	-0.814908	0.410656	0.446973	0.432963	0.00915588	0.292877	0.91636	-0.0955525	-0.99079	-1.04889	-0.521754	0.42591	0.277976	0.632355	-0.26589	0.787026	-0.881455	0.383965	-0.799991	0.437651	-0.885811	-1.20521	-0.0901209	-0.192311	-1.20916	-0.928369	0.102347	-1.14599	2.44474	-0.313483	0.781066	0.0233118	-0.0807127	-0.62558	0.751907	-0.406335	0.448209
-0.647005	-0.368039	-1.01764	1.08159	-1.08555	-0.216634	1.33843	-1.46798	1.2959	0.144739	0.164318	0.623429	2.07245	-0.831053	-0.763468	-0.253357	0.150679	1.11428	0.299306	-0.0733386	0.436412	0.998476	-0.946722	-0.558305	0.487487	-2.11821	0.905374	-1.59809	-0.972514	-0.0169067	-0.986648	-0.897619	0.320229	-0.990386	-0.741683	1.89397	0.948908	1.34301	-0.866924	0.259113	0.816889	1.51141	-0.840431	-0.234406	-0.0187081	-1.22327	0.0104237	0.214836	0.276858	2.11718
-1.14481	-0.749296	0.736626	-0.481011	-0.841353	-0.284745	1.24534	0.622627	1.85748	-0.477895	-0.793506	-0.511284	1.93628	-1.30551	0.488393	0.283114	0.731994	-0.665106	0.827939	1.71136	-0.590195	-0.671334	-2.14865	-1.00369	0.483994	-0.368032	0.291383	-0.429928	-0.514871	-1.33558	-0.754813	-0.0150933	1.83153	-1.4848	-1.5973	-0.131769	0.619357	1.92733	-1.7334	0.68627	0.149569	1.91532	-1.13579	0.0875598	-0.264261	-0.193941	-0.542595	0.331123	-0.0286165	0.242975
-0.196423	1.47015	-0.27608	0.125022	0.998854	-0.357168	-0.517102	1.13191	1.60853	0.425221	-0.491016	0.418953	0.273452	-1.95096	0.0347861	0.626815	1.44165	1.56576	0.776329	0.0662091	0.0486701	-0.807363	-1.30296	-0.255176	2.7721	-2.51335	0.203548	-0.177779	0.441364	-1.12668	-0.845759	-0.2781	0.245894	-0.982971	-0.678663	-0.869336	0.249897	1.58356	-1.20897	0.409721	-1.34383	2.39735	-0.472554	0.613669	-0.164502	0.765065	0.955912	1.03928	-0.234121	0.850758
-0.258289	-0.702912	-0.289695	0.144038	0.221002	-1.27978	-0.0956907	0.218449	1.89122	0.529624	0.250933	0.492498	0.89493	-0.647418	-0.9161	0.462847	-0.251218	-0.0866688	0.290598	-0.843698	-0.669431	0.744582	-0.953213	-0.243886	0.697429	0.157658	1.49647	-0.977748	-0.095456	-0.766345	0.365891	-0.760835	0.903974	-0.820751	-1.08571	0.218292	-0.311023	0.161506	-0.665379	0.548859	-0.824232	-0.0217993	-1.05309	1.61261	-0.613014	-0.239591	0.581773	0.603751	-0.766044	-0.00707
-0.665937	-0.622165	-0.0709829	0.535395	0.699654	-0.375434	0.0357029	1.26718	0.307379	0.864647	0.40734	0.336993	1.63817	-0.161898	0.259926	0.27199	-0.2505	-1.23174	-1.24637	0.246347	-0.966169	0.739785	0.00230909	-0.821348	-0.233903	0.551551	0.969673	-0.111747	0.184069	0.0267737	-1.07134	0.0322343	0.302406	0.349902	-0.247151	-0.270185	-0.693684	0.307839	-0.186063	-0.183735	-1.49172	0.0631591	-0.545695	0.183939	-0.330673	0.160772	-0.694008	0.255609	0.675118	-0.268802
0.655821	-0.783767	-0.407033	-0.463891	2.30584	-1.13674	-0.641502	0.237995	1.43498	0.702216	-0.428309	0.571296	0.963135	-0.338306	-1.06754	-0.867183	0.0582285	0.517775	-0.242847	0.292338	-0.473491	1.19956	0.78735	-0.179801	0.937346	0.900428	0.392709	-2.29902	2.98612	0.379373	-1.22202	-1.30178	0.191206	-0.529227	-1.42622	0.644894	0.254187	-2.0921	-1.0334	-0.71693	0.654082	0.763753	-0.447519	-0.236125	-0.604829	0.450106	-0.386435	1.39987	-0.65167	-0.425266
-0.341816	-0.714647	-0.455124	0.381904	0.883438	-1.01344	0.199825	-0.790421	0.431515	0.531111	0.412784	0.791773	0.0883581	-0.222145	0.357267	0.435627	0.12173	0.234767	0.19941	-1.16271	0.370701	1.02721	-0.309661	-1.11639	0.0483939	-0.901972	0.493715	-0.277306	1.54744	-0.570477	-1.71197	-0.920609	1.07247	-0.909967	-0.968841	-0.474493	0.375422	1.7044	-0.561776	-0.372561	0.303077	0.377577	-0.534074	-0.198398	-0.687013	-0.99238	-0.519456	0.72354	-1.08275	-0.91205
-0.258482	1.1746	-0.318062	-0.329582	0.682887	-1.79973	0.573231	1.25493	0.957058	1.56331	0.129362	0.491443	0.590645	-0.685308	0.783687	0.796276	-0.368488	-0.580258	0.795184	1.5731	-0.734406	0.313153	-0.336856	-0.17259	0.536683	-3.27174	0.0400935	-1.31149	-0.680826	1.44023	-1.48702	0.401087	0.822605	-0.528658	-0.645615	-0.00762546	-1.50478	2.77525	-1.86915	-0.48044	0.201229	0.247919	-0.303278	0.717266	0.876734	0.0257659	-1.03905	0.0790054	-0.323796	0.191913
0.85631	0.236215	-0.377912	-0.891868	1.24201	-0.287175	0.208728	-0.638868	0.645539	1.10648	0.0621577	0.839987	-1.1143	-0.0970203	-0.450052	-0.386673	0.207117	0.562625	0.324085	-0.0221021	-0.195886	0.538705	-0.26212	0.440795	0.21033	1.50736	0.213341	-0.0589155	1.91903	1.44438	-0.21448	-1.43178	0.363061	-1.49449	-0.751993	1.13223	0.603165	0.0417164	-1.00204	-0.201357	0.654706	0.142357	-0.468713	-0.0245487	-0.374209	0.492541	-0.0618285	0.897839	-2.17595	-0.316809
0.337078	-0.936754	-0.559612	-0.428757	0.912243	-0.692567	-0.700174	0.305437	0.955763	0.973041	-0.480827	0.0493779	0.041897	-0.263734	0.0837745	0.323176	-0.575997	0.517535	-0.590222	0.633759	-1.63441	0.573203	-0.665167	-0.297806	-0.47196	0.119392	0.751814	0.00995159	2.12009	0.582182	-0.471165	-1.2616	0.142983	-1.0418	0.0140237	0.733861	-0.134746	0.0605099	-0.376427	-0.372634	0.609299	-0.107129	-0.731251	0.533036	-0.729226	0.677681	-1.10607	0.291091	-0.658448	-0.619911
-0.665937	-0.622165	-0.0709829	0.535395	0.699654	-0.375434	0.0357029	1.26718	0.307379	0.864647	0.40734	0.336993	1.63817	-0.161898	0.259926	0.27199	-0.2505	-1.23174	-1.24637	0.246347	-0.966169	0.739785	0.00230909	-0.821348	-0.233903	0.551551	0.969673	-0.111747	0.184069	0.0267737	-1.07134	0.0322343	0.302406	0.349902	-0.247151	-0.270185	-0.693684	0.307839	-0.186063	-0.183735	-1.49172	0.0631591	-0.545695	0.183939	-0.330673	0.160772	-0.694008	0.255609	0.675118	-0.268802
0.535178	-1.39847	-0.138227	-0.153572	1.26226	-1.26213	0.402504	-0.652848	1.40824	1.04827	-0.447947	0.246443	-0.706828	1.11811	-0.142684	-0.0409792	0.766258	0.547179	0.321357	-0.0324385	0.0876394	-0.227653	-0.110088	0.535477	0.561334	-0.351837	0.207529	-1.57249	1.02853	0.722968	-0.645609	-1.57539	-0.0511586	0.0174908	-0.78381	1.45112	0.353631	-1.74837	-0.869365	-0.696313	-0.335265	1.37246	0.324341	0.627953	-0.0605815	0.311836	-0.753565	0.190015	-1.22763	-0.0985552
-0.414993	-1.58181	-0.50326	0.704215	0.71627	-0.749529	0.674736	0.413651	1.12486	0.534952	0.343175	0.0792108	0.619473	-0.0192514	0.671149	0.114491	-0.164445	-0.255709	-0.744923	-0.227641	-0.171743	0.516372	-0.880283	-2.23344	0.404036	-0.241555	1.08131	0.413141	-0.068258	-0.4028	-0.728207	0.84888	0.0519951	-0.608046	-0.652241	-0.0624993	-0.869031	1.60781	-0.773816	-0.349981	-1.08327	0.901156	-1.00842	-0.368483	-0.878227	-0.73548	-0.18178	0.0416578	0.642227	0.35945
-0.538357	-0.804281	-0.26594	-0.129861	1.06993	-0.725903	-0.358117	-0.315968	0.0704247	0.577725	0.256704	0.443213	-0.90356	0.83266	-0.423821	0.163961	0.514025	0.311342	0.0524852	-0.724604	-0.88379	0.301481	-0.210141	-0.555395	1.82662	-1.2807	0.163319	-1.29966	0.970465	0.884394	-0.435785	-2.05592	-0.304636	-0.294335	-0.550501	0.0504988	1.11618	-1.33048	-0.633917	-0.228262	1.06633	-0.319234	-0.581516	0.787653	-1.04941	-0.175616	-0.964306	-1.02889	0.0409461	-0.30128
-0.405719	1.92523	-1.01521	0.833778	1.45013	0.41247	0.0199966	-0.00754025	1.42031	-0.0419231	0.224511	0.491496	0.0134657	-4.11291	1.81467	-0.104649	0.347046	0.258323	-1.18878	-1.32407	0.770387	1.07402	-1.083	1.079	0.321864	1.79665	1.31121	-0.44656	0.980872	0.864703	1.87732	-1.29762	1.90127	-1.43464	-0.656408	0.178026	0.157153	-1.19929	-1.09163	-0.853234	-1.01397	1.19816	-2.07577	0.162058	-0.608988	0.941836	0.903965	0.389709	-0.341348	0.34878
-0.247213	0.712662	-0.601763	0.357929	1.02997	-0.0458956	-0.336305	-0.0481357	0.613258	0.020505	-0.142104	0.68222	-0.116993	-3.7233	1.03885	0.159504	0.122323	-0.576326	-1.08826	-0.936864	-1.12749	0.493618	-1.26988	-0.825573	1.23466	1.37392	0.952011	-0.245142	1.17732	0.764615	1.12954	-1.03569	0.691694	0.308585	-0.553528	-0.280266	0.524324	-1.14994	0.261047	-0.0864923	-1.0308	0.64383	-1.20968	1.16002	-0.689109	0.712895	-1.05911	0.39468	0.787549	-0.576042
-0.506691	0.382504	0.239003	0.257999	0.912155	-0.546397	1.02143	-0.297507	1.17779	0.845782	0.621188	0.153355	1.2555	-3.75134	0.218159	-0.315312	0.678381	-0.24271	-0.421191	-0.978351	0.155056	0.532398	-1.22661	-0.302892	0.600117	1.57197	0.920867	-0.988612	0.227114	0.257782	0.549037	-0.639403	0.0105409	-0.249527	-0.544449	0.197376	-0.782359	-1.58519	-1.28943	-1.25696	-1.61205	1.44958	-1.44201	0.295131	-0.830026	-0.291987	0.564848	-0.500597	-0.233627	0.302543
-0.51187	1.54436	-0.197545	0.0330705	1.8424	0.359412	-0.00315744	0.433498	1.82692	-0.179108	0.542976	-0.0701182	0.919037	-3.3354	1.10782	-0.478327	0.263824	1.21606	-0.59952	0.348009	0.826363	0.733838	-0.255557	0.343996	0.225783	1.14548	1.06287	0.10171	0.569902	-0.163687	1.51563	-0.656453	0.829425	-0.916667	-1.12533	-0.279059	-0.390778	-1.50933	-1.11438	-0.318526	-1.30446	1.0673	-1.54386	-0.400282	-0.601797	0.10976	0.185812	0.783497	-0.342003	0.445658
-0.338595	-0.148869	0.465967	-0.4088	1.56602	0.515634	0.00375545	-0.674736	1.79278	-0.140615	0.0220539	0.0793455	1.98946	-2.38248	0.997069	-0.394637	0.319641	-0.29639	0.139895	0.0531031	-0.610795	0.583749	0.644222	0.138762	0.492899	0.801698	0.845032	-1.02254	0.372833	0.000868423	0.189938	-0.699708	0.133221	0.0643135	-1.75479	-0.627189	0.363581	0.629582	-0.884925	0.495709	-0.50382	-1.10544	-0.879345	-0.33506	-0.365268	0.874853	0.38708	1.57775	-0.162956	0.0560884
-0.970608	1.39346	-0.523879	0.416995	1.70231	0.134921	0.0883635	-0.157317	1.48924	0.3057	0.904202	-0.18663	0.303614	-2.44764	0.714015	-0.450312	0.514913	1.4803	-0.53923	-0.448646	1.06366	0.659001	-1.64353	0.0544902	0.88149	0.923849	1.21905	0.572249	0.672467	0.423554	1.28231	-0.883616	0.491006	-1.11202	-1.00053	0.0960391	-0.204584	-1.16561	-0.714931	-1.14626	-1.25851	1.91733	-1.9066	-0.354289	-0.793853	-0.0902926	0.890824	0.392048	0.404083	0.448635
-0.305092	1.48524	-0.496547	0.439677	1.01231	-0.232161	-0.0379922	-0.146238	1.22671	0.386819	0.324908	0.167232	0.607598	-3.34011	0.309343	0.0134849	-0.39775	0.324835	-0.917534	0.19528	0.566165	1.16439	-0.589336	0.604507	0.473127	0.602863	1.54993	-0.919035	-0.809419	0.994432	1.77519	-0.569134	0.990661	-1.60902	-0.775868	0.143193	-0.46224	-0.743539	-1.08964	-1.38973	-0.58361	1.67064	-1.43996	0.2758	-0.0843764	-0.115633	0.440078	0.0693145	0.712005	0.600452
-0.253162	0.820523	-0.617469	0.525173	1.27558	1.1608	-0.274268	1.1842	1.94484	0.370354	0.542579	0.579631	-0.0843602	-4.19091	1.99304	0.0706624	0.0197259	-0.118077	-1.25424	-1.13428	0.308521	1.24486	-0.854252	-0.191417	0.412284	1.09304	0.917278	-0.138815	0.557949	0.0688594	1.90081	-0.596818	2.05159	-1.80033	-1.16737	0.01227	0.440869	-2.28862	-1.64668	-0.914293	-0.897967	1.4042	-1.13438	-0.537747	-0.65692	0.241621	1.93804	-0.234041	-0.188212	0.432647
-0.111817	0.631336	-0.834294	0.5009	1.12521	0.216091	-0.180345	0.719086	2.70202	0.119806	-0.150985	0.529514	-0.16766	-2.78257	1.26464	0.367203	0.0794671	-0.25616	-0.375096	-0.220866	-0.49591	1.04268	-0.25227	0.537776	-0.912595	0.877607	0.600468	-0.519781	0.886489	0.0568515	0.477753	-1.53433	0.462202	-1.53951	-1.09431	-0.269039	-0.10314	-2.09962	-1.3681	-0.203735	0.182636	0.604105	-1.17812	0.0390362	-0.086677	0.492909	0.643003	0.749409	-0.780042	-0.256042
-0.909531	1.32371	-0.718261	1.33219	1.23409	-0.186744	0.274992	-1.19599	1.58233	0.631571	0.60366	0.307082	0.487768	-2.40098	-0.026269	-0.41652	0.72169	0.279642	-0.574165	-1.27875	0.183	-0.175169	-1.54648	-0.529094	2.68812	0.692226	0.871678	-0.453253	0.101212	1.29236	0.938365	-1.52175	-0.0670782	-0.876935	-1.31049	-0.314486	1.02081	-1.23375	-0.438877	-1.14489	-0.655628	2.82098	-1.97257	0.390738	-0.201123	0.270816	0.708809	1.65216	1.51347	0.937332
0.815925	1.00321	-0.581067	0.452998	-1.01356	0.271735	0.311595	-0.403891	0.348503	0.534621	0.542159	0.332201	-0.263207	0.568422	0.719083	1.28989	-0.641736	0.193494	0.859443	0.0831781	-0.364314	2.83112	2.22208	0.531918	-0.534839	-0.460624	0.0641572	-0.306575	-1.68043	-0.176551	-1.3245	-0.487033	1.52616	-0.391089	-2.47464	-1.11213	-0.101561	-0.566392	-0.587544	-0.703571	0.933266	-0.0203538	1.27149	0.638569	0.623718	0.716817	0.863009	0.356741	0.029457	-0.531797
0.461852	-2.26288	-0.659546	0.0707852	0.330808	-0.191484	0.0306478	2.12755	0.265608	0.567335	0.45459	-0.382323	-1.45643	-0.932027	1.09514	0.636659	-0.687422	-0.59325	-0.231718	-1.59917	0.251587	1.77153	3.2733	-0.702022	1.37489	0.554694	-0.718392	1.29391	-1.16565	-1.11453	1.54066	0.870414	1.88886	-0.996534	-2.19821	-3.14652	0.731097	-0.637323	-0.43632	0.79015	0.165617	-2.17223	1.21702	0.00299452	-0.197936	-1.45349	-0.651314	-2.50567	-1.06298	0.509589
0.00359031	0.206362	0.00969906	-0.829136	0.413875	0.491782	0.153292	-0.256307	1.48984	0.94996	0.413905	0.606983	1.31654	-0.163672	1.17205	0.57608	0.318107	1.81471	0.68081	-2.92354	-0.203914	0.76921	-0.158059	0.613062	0.847791	1.02429	0.776993	-0.93631	-2.12236	-1.95366	-1.32086	-1.14287	0.986841	-0.698992	-1.27643	-1.1372	-0.110643	-2.07194	0.782972	-0.18005	-0.401317	-0.467921	-1.00461	0.738961	1.38271	-1.60855	0.190169	-0.875127	-0.101236	-0.475068
-0.00728743	-0.0170261	-0.43301	-0.408228	0.672516	0.983125	1.57599	0.434451	0.77151	0.874621	-0.215579	1.4154	1.05603	-1.14637	0.961701	0.376483	0.346356	-1.46964	-0.286828	-0.365985	0.789467	1.76591	1.68551	-0.160956	2.7504	2.38151	-0.179502	1.00784	0.830352	0.0126397	0.277955	0.153507	0.48548	-0.0745043	-1.80249	-1.09221	-0.067344	-0.294469	-1.05073	0.53613	-0.619238	0.194331	-0.0231172	0.980064	-0.0845334	-0.363386	-1.28746	-0.0927323	-1.12697	0.258271
-0.728496	-0.0206474	-0.119568	-0.267939	0.435662	0.186513	0.271927	0.731486	0.839538	-0.0714677	0.334659	-0.248087	1.00954	0.641674	0.603009	0.633194	-0.00532421	1.04477	1.10594	-1.26948	-0.551474	0.350261	0.534203	0.114274	-0.283037	0.96351	0.94969	-0.192074	-1.38648	-0.875914	-1.27468	-0.99567	-0.0886574	0.0732135	-0.89207	-0.967181	-0.390752	0.186579	0.042611	-0.173535	-0.896051	-0.307012	-0.347826	1.06086	0.644055	-0.302541	1.00286	-0.806922	-0.22155	0.391129
0.134034	0.265162	-0.39424	-0.20831	0.248531	0.0397747	0.469429	-0.281951	0.165137	0.132081	-0.117221	0.1512	-0.61994	0.397421	0.778944	0.900585	-0.352473	0.0866929	0.570057	-0.828157	-0.619567	0.965096	1.14312	-0.135532	-0.696111	-0.393359	0.973718	-0.953163	-0.454964	-0.939827	-0.859047	-0.666389	0.263467	-0.290045	-1.39284	0.0132896	0.394478	-0.181157	-0.423742	-0.327888	-0.626464	-0.760504	-0.151845	0.583263	0.111922	1.16661	1.4254	-0.316021	-0.615047	0.808866
-0.140777	-0.834128	-0.233423	0.344469	-0.821555	-0.307404	-0.321362	1.53108	1.19821	0.0221081	0.091456	0.431336	0.101349	0.240393	1.00781	0.456512	0.249199	0.06799	0.129225	0.105054	-0.217574	0.926997	-0.512575	-0.249244	-0.673275	0.61855	0.100374	-1.45597	-1.40824	-1.556	-0.767623	-0.166831	1.04724	-0.307341	-1.70004	-1.02836	0.248738	-1.26016	0.0933888	-0.413258	-1.66136	0.147517	-0.364637	0.85822	-0.0742852	-1.51212	1.06037	-1.17924	0.442569	-0.0286231
0.26336	-1.96298	-0.419103	0.0147169	-0.305036	-0.564454	0.0373789	2.35701	-0.414147	0.472112	0.805157	-0.395292	-1.77149	-0.13514	0.943334	0.186305	-0.76193	-1.26	-0.100852	-1.67324	0.210846	1.85778	3.00803	-0.607678	1.33167	-0.620709	-1.00396	0.259856	-2.00259	-1.16036	1.01606	1.28306	2.1809	-1.09151	-1.54519	-2.8776	0.144888	-0.0193357	-0.567712	0.724896	0.00723051	-2.35043	0.856928	0.237317	-0.378454	-0.862668	-0.435726	-3.42042	-0.952208	0.598989
0.265957	0.155007	-0.388774	0.783167	0.115651	1.35912	1.11444	0.509381	0.151939	0.280266	-0.475631	0.329617	0.440033	-0.458697	0.491299	-0.177884	0.071513	-0.0298912	-0.605786	-1.8514	0.0643727	0.226372	-0.435813	-1.7556	1.01212	-1.37438	0.287518	1.15037	-1.30717	-0.158775	-0.971699	0.709237	1.72808	-0.419211	-1.80856	-0.981439	0.506002	1.48913	-0.473848	-0.517437	0.361533	0.57553	-0.263983	0.310563	0.643712	0.187109	1.69638	-0.282754	-0.61058	0.670462
-0.728496	-0.0206474	-0.119568	-0.267939	0.435662	0.186513	0.271927	0.731486	0.839538	-0.0714677	0.334659	-0.248087	1.00954	0.641674	0.603009	0.633194	-0.00532421	1.04477	1.10594	-1.26948	-0.551474	0.350261	0.534203	0.114274	-0.283037	0.96351	0.94969	-0.192074	-1.38648	-0.875914	-1.27468	-0.99567	-0.0886574	0.0732135	-0.89207	-0.967181	-0.390752	0.186579	0.042611	-0.173535	-0.896051	-0.307012	-0.347826	1.06086	0.644055	-0.302541	1.00286	-0.806922	-0.22155	0.391129
-0.027011	0.322926	-0.549237	-0.32577	0.272892	-0.190419	-0.0172043	0.239129	1.93131	0.907516	0.34907	0.651575	0.681415	0.442404	0.0975588	0.377418	0.0443253	-0.0596648	0.403144	0.253874	-0.879709	0.312672	-1.29589	-0.0990401	-0.270949	-1.03459	0.711299	-0.0127613	3.55867	-0.216083	-1.72083	-0.344065	-0.013999	-0.912289	-0.986397	-0.858826	-0.518946	1.13489	-0.0758812	-0.0598351	-0.383939	-0.0426331	-1.01598	1.23586	-0.413182	0.436525	-0.404344	0.976805	-1.34995	0.915615
-0.829921	-0.570724	-0.754058	0.0209939	0.593968	-0.727933	-0.246126	-0.193804	0.3693	0.379376	0.110608	0.40536	0.25714	0.0792995	-0.321484	0.532783	0.24415	-0.274285	1.04403	-0.534657	-0.327643	0.95965	-0.463283	-0.271945	-0.30687	-0.355499	0.871249	-0.962249	-0.745786	-0.575994	-2.62497	-1.17356	-0.663944	-0.524767	-0.534889	0.347683	-0.0770073	-0.00930915	-0.0780037	-0.220585	-0.446116	0.804804	-0.24601	0.375562	0.138978	0.141177	0.556273	-0.0556462	0.11028	-0.170997
-0.734671	-0.687489	-0.899988	0.00398104	0.702372	-1.21397	0.284076	-1.20504	-0.108628	0.410893	0.0454486	0.418089	-0.488666	-0.0116266	-0.411413	0.100999	-0.0157235	0.770116	0.777771	-0.574658	-0.00300093	0.852335	-1.34346	-0.58537	0.277571	-1.05525	0.436534	-1.42229	-1.14297	-0.258495	-2.89625	-1.23504	-1.2305	0.186207	-0.666765	-0.211448	-0.360649	0.0373123	-0.0907468	-0.354023	0.346368	0.508168	-0.0353112	0.445155	-0.270202	0.518814	0.0352297	0.0388014	0.442936	0.137859
-0.0135723	-0.625022	-0.348937	-0.715564	0.637036	-0.343195	0.823297	1.01557	-0.417674	0.569786	1.0595	1.3378	0.00565875	0.00761199	-1.6265	-0.284072	1.20448	1.0263	0.45555	-0.0261965	-0.176837	1.88675	-0.785437	-1.99024	0.129344	-1.8813	0.590821	-1.3398	2.40407	0.72899	-2.83242	-1.30333	-1.2097	-0.642094	-0.508364	-0.2094	-0.311089	-0.413824	0.0372738	-0.771651	0.0790196	1.32431	0.508017	1.14122	-0.298975	-0.954377	-0.447824	0.515155	-0.0943353	-0.100846
-0.518498	-1.07074	-1.17093	-1.08406	0.744329	-0.926651	0.0197557	0.743725	1.07279	1.02035	1.20136	1.26529	0.923965	-0.137385	-1.02043	0.346925	-0.381349	0.23119	-0.0785263	-0.630647	-1.0992	2.42156	-2.52019	-0.759765	-0.936246	-1.82457	0.234336	0.680799	0.3013	0.827326	-0.837433	0.123627	-0.688212	-1.32819	-0.987309	0.26962	-0.694526	-0.465608	-0.654131	-0.497784	-0.620396	-0.417426	0.0884054	0.991375	-0.771533	-0.735532	-0.318771	-0.0482735	0.113011	0.458959
-1.3122	-0.388585	-1.12088	0.0285813	0.670164	-1.16866	1.31356	-1.28262	0.0580027	0.294277	0.02216	0.910674	0.0315965	-1.35066	-0.481191	0.0746621	1.47138	2.53289	-0.549538	-1.08356	0.584978	1.59703	-1.53811	-1.52405	-0.980087	-1.80826	-0.416968	-0.888624	-0.471609	0.250186	-1.43187	-0.671367	-1.81326	-0.906956	-0.981567	-0.276781	-0.233348	-0.274562	-0.45298	-1.00855	0.61928	2.32291	-0.221224	-0.0952971	-1.01733	-1.01113	1.2198	0.670639	-0.119369	1.11199
-0.56375	1.04585	-1.51313	0.123366	-0.453557	0.124776	0.029681	-0.566239	0.389271	0.60895	0.784033	1.38391	3.00112	0.332241	-0.281175	-0.193668	0.189941	1.41526	0.863275	0.0737675	-1.25473	3.1378	-1.08921	0.0959442	-1.53951	0.579798	0.769504	-0.32687	0.802335	1.22096	-2.05233	-1.56947	0.310363	-0.991811	-0.735153	-0.691473	-1.14173	-2.50465	-0.632144	-0.988504	0.881092	2.36234	0.573523	1.07249	0.682017	0.0485351	-0.604008	-0.164562	-0.113862	-0.00795422
-0.189239	1.28802	-0.883142	-0.663354	0.658473	-0.344712	0.188359	-0.327121	0.450593	0.972729	0.0486997	1.29281	-1.02331	-0.264368	-0.513071	-0.133911	-0.0305938	0.840325	0.53924	-1.01215	0.4263	1.74926	-0.2876	-0.547136	0.175323	0.278869	-0.10857	0.075052	1.12692	0.57187	-1.09431	-0.615513	0.126367	-0.574293	-1.46925	0.21528	0.428434	-0.0524185	-0.818749	-0.0367627	1.17461	1.55799	-0.108522	-0.533938	0.23757	0.727403	0.379235	0.59181	-1.03941	-0.194289
-0.603089	0.231511	-1.03053	-0.625067	0.61142	-0.512331	0.203031	-1.30179	0.449831	1.10679	0.346352	1.30142	-0.708278	-0.813909	-0.534005	0.0888282	0.363038	0.30028	0.270541	-1.06291	0.765617	1.79482	0.239705	-1.51205	0.268739	-0.910368	-0.0357335	-0.902806	1.22576	0.538067	-1.60074	-0.589931	-0.556408	-0.0836668	-1.47542	-0.123058	-0.444514	-1.07819	-0.965468	-0.747863	1.24619	2.30869	0.44813	-0.301214	0.102707	0.692961	0.152189	0.35292	-0.432304	-0.0031091
-0.61006	-1.27591	-0.633902	0.07243	0.713821	-1.00088	0.814631	-1.04353	0.160603	0.240684	0.0423787	0.299872	-0.537971	-0.0246785	-0.459056	0.0811178	-0.397968	0.815792	0.572302	-0.447614	-0.202732	0.43601	-1.68414	-0.551661	0.476896	-1.31367	0.226343	-1.37961	-1.67306	-0.636169	-2.66549	-0.905729	-0.836829	-0.231352	-0.792795	-0.448099	-0.540542	0.471906	0.199155	-0.37046	-0.106804	0.0358568	-0.520244	0.317793	-0.732004	0.190054	-0.383973	0.0408114	0.660938	0.181839
-0.479372	-0.563885	0.153017	0.139377	0.562438	-1.83608	0.00136058	-0.223038	1.3621	-0.0103042	-0.434736	-1.05506	0.0291629	-0.298785	1.06877	0.076905	0.594056	2.30197	-0.980679	-1.00556	-0.459882	-1.20454	-0.236503	1.22893	-1.83913	0.716301	0.667168	-0.682472	1.14192	-0.379637	-2.32056	-0.575617	1.89356	-0.00342766	-1.08817	1.09755	-0.681194	1.20741	-0.323153	-0.303696	0.888474	1.68582	-0.529735	-0.823328	0.157746	-0.816643	0.216269	0.109477	-0.724497	0.557246
0.219046	-1.32174	0.190497	0.0170568	0.251372	-1.99513	0.471831	-0.326684	0.326054	-0.166429	-0.465321	-0.191134	-0.110591	0.183683	0.399202	-0.520835	0.182364	1.10639	-0.0164233	-0.383187	0.202151	-0.647244	-0.629074	0.325168	-1.84314	0.102967	-0.544249	-0.954938	0.790331	-0.559219	-2.56046	-0.695842	1.53208	-0.308108	-1.6818	0.773907	-0.0889633	1.61162	-0.948962	0.0458495	0.601688	0.80923	-0.422742	-0.0446824	0.284709	0.181264	-0.857012	-0.154874	-0.351675	0.449099
0.220814	-1.37648	0.33946	-0.277083	0.704506	-2.74798	0.145698	0.488327	0.780622	-0.230441	-0.897506	-0.857014	0.109789	-0.260907	0.902082	0.0496076	0.944988	2.51912	-0.778542	-0.742396	0.215043	-2.10622	-1.26981	2.03338	-2.29147	-0.337345	0.157202	-0.587816	0.359445	-0.503228	-2.72703	-1.27273	2.10137	-0.39489	-1.94185	1.01655	-0.510904	2.87112	-0.872807	-0.65185	1.38665	1.76309	-0.0188017	-0.321297	0.343278	-0.478512	-0.213156	0.537897	-1.18578	0.475248
-0.240216	-0.452889	0.2345	0.627813	0.154525	-1.32912	0.680863	0.909269	-0.804682	-0.0175149	-0.142924	-0.0889732	0.813072	0.0581839	0.300717	0.279363	-0.0026809	1.5543	-0.378345	-0.507622	0.304315	-0.383146	0.0854361	0.22717	-1.13795	0.203016	0.548136	-0.0754091	1.28026	-0.606657	-2.60421	-0.62475	1.01617	-0.968343	-1.19622	0.319383	-1.20891	1.13942	-0.44522	-0.0424933	0.00568177	0.264648	-0.908795	0.359243	-0.170238	-0.392842	-0.180535	0.326586	-0.744949	-0.199085
0.223078	-0.746159	0.179384	-0.250929	0.391471	-1.06055	0.270211	0.0511286	0.959048	-0.273141	-0.500116	-0.146703	2.18832	0.255191	0.29849	-0.469568	0.356218	1.05776	0.206873	0.230663	-0.248642	-0.651364	0.608417	0.281497	-2.23608	0.545144	-0.284039	-0.146191	0.639024	-1.15789	-1.50239	-1.39357	1.25672	-0.382166	-1.63514	-0.423581	-0.307015	0.979055	-0.578743	0.608899	0.732465	-0.186727	-0.67865	-0.0508311	0.161346	0.141924	-0.671175	0.660481	-1.05787	0.1179
-0.917077	-0.945258	0.701261	0.429907	-0.671383	-1.93769	0.88724	1.37812	0.43846	-0.261961	-0.00116107	-0.349086	0.721732	0.824392	0.768098	0.238389	-0.457747	1.52708	-0.651259	0.0756596	-0.132015	-0.28769	0.766769	0.194849	0.0139748	0.591639	0.0562011	-0.724588	0.0248816	-1.3076	-1.88941	0.0685123	1.58076	-1.04897	-1.81086	-1.15036	-0.672013	1.60309	0.183874	-0.687173	0.325585	0.944156	-0.663962	-0.197675	0.0419163	-1.39929	0.0278561	0.241195	-0.560415	0.0212611
-0.413169	-0.843535	-0.441684	0.451178	-0.155821	-0.71911	0.550324	0.971425	-1.07695	0.521068	0.618264	0.754666	0.69232	0.320599	0.340184	1.23136	0.305035	0.914034	0.208097	-0.103975	0.247175	0.10366	-1.10019	-0.659389	-2.09841	-0.480955	0.473618	0.120215	0.641751	-0.0773101	-2.1892	-0.36647	-0.45401	-0.918216	-1.34434	1.95559	-0.97523	0.797452	-0.90969	0.320105	-0.158142	1.44469	0.0370958	0.210961	0.459871	0.15816	0.312672	-0.671641	0.105689	0.154893
-0.754023	-1.29829	0.38327	0.691362	-0.627854	-2.10835	0.207274	1.10089	0.0773482	-0.174482	0.249205	-0.218933	-0.748316	0.426772	0.905725	0.490465	-0.526914	1.69831	-1.2001	-0.882808	-0.227639	-0.179606	0.1369	-0.0878053	-0.403516	1.01322	-0.378702	-0.75534	0.147433	-0.870547	-2.78646	-0.431026	1.45012	-1.27241	-1.31282	-0.721991	-0.379206	0.443461	0.636417	-1.24087	1.2069	0.672495	-0.858441	-0.331927	0.710115	-0.625293	0.437803	0.253436	-0.453855	-0.250835
-0.26989	-1.41133	-0.173983	0.927753	-0.485079	-2.76143	-0.176814	-0.313133	0.802867	0.188723	0.451147	-0.544382	0.192968	0.611772	-0.256696	0.544374	-0.00697778	2.20232	-0.718201	-0.387705	-0.257035	-0.751691	-0.789945	-0.172187	-0.93754	-0.336854	-0.495391	-0.69288	-0.515276	-0.94317	-3.08777	0.0591303	1.35397	-1.19725	-1.55423	-0.216043	-0.833038	0.066389	0.970676	-0.829678	1.79822	0.782998	-1.31039	-0.184824	0.0908981	0.110162	0.415268	0.678282	-0.5414	-0.333019
0.329175	-1.2763	0.449676	0.076106	0.41598	-1.62541	0.429962	0.516299	1.61393	-0.266684	-0.83806	-0.561124	0.912416	1.2885	0.812747	0.150476	-0.120921	2.81202	0.174399	0.551697	-0.0988967	-0.748986	-0.613667	0.68129	-2.36374	0.806406	-0.180808	0.0722541	2.09934	-0.520437	-2.17955	-0.505461	1.21595	-2.16865	-1.75364	-0.739652	-0.01247	0.729371	-0.1584	0.331281	1.6678	1.06577	-0.637354	0.492604	-0.134703	-0.342791	-0.141588	1.64676	-0.341405	-0.32027
0.856917	-0.462715	-1.15598	-0.251499	1.91708	-1.27206	-0.70095	0.0159481	1.80723	-0.0370746	-0.803325	0.493378	-0.796578	-1.75086	0.194167	-0.263463	1.4736	1.53444	0.0222022	-1.6219	-0.168994	-0.568299	-2.50986	-0.410377	-0.348614	0.533189	-0.283117	-0.72187	2.31165	-0.1727	-2.44339	0.0233681	2.20905	-2.90174	-1.02369	1.25996	-0.0899758	-1.96792	-0.649134	-0.348464	2.21577	0.575051	-0.722559	0.761185	-1.31331	-0.654846	0.8351	0.830486	0.245477	-0.450467
0.963812	0.632865	-1.1019	-0.41627	2.40725	-1.43051	-1.43233	0.505425	2.0935	-0.0546109	-0.270261	0.854788	0.970611	-2.22396	0.188915	-0.604413	1.15008	1.18453	0.292788	-1.81005	-0.142707	-0.654165	-1.9698	0.332471	-0.396184	-0.0728201	-0.404495	-1.28672	2.78723	-0.297927	-2.07849	0.417988	2.03709	-2.4145	-0.712072	1.41006	0.0582997	-1.16822	-0.488296	-0.389117	2.06625	0.974108	-1.29863	-0.276956	-0.322595	-0.135999	0.782477	1.11668	-0.152095	-1.34205
0.824204	-0.86494	-1.26685	-0.353632	1.30269	-1.19963	-0.292915	0.500157	2.29312	0.474676	0.188525	0.392772	-0.830909	-2.08842	-0.300102	0.0711648	1.40629	0.925169	-0.12179	-1.75524	0.271457	-0.887728	-3.37574	-0.267518	0.931928	0.0761365	0.00238772	-0.29327	1.96776	0.254561	-1.5314	0.550018	1.84697	-2.10561	-1.36787	1.954	-0.371684	-1.06531	-0.410593	-0.64562	1.00885	1.27638	-0.822865	0.012438	-1.58794	-0.426308	1.52984	0.656222	0.666083	-0.638099
0.913686	-1.11477	-1.04028	-0.0941799	1.20662	-1.39092	0.332444	0.816736	1.32938	-0.362697	0.128027	0.355948	-2.06422	-1.70004	0.426907	-0.365181	1.46093	0.518899	-0.329599	-2.62936	0.703682	-0.39786	-2.95772	-0.626892	0.716022	1.49673	0.00246156	-1.05133	2.22243	-0.323093	-1.13745	-0.532491	2.27766	-1.78027	-0.992691	1.55709	0.407738	-2.12236	-0.187237	-0.325524	0.803601	0.893831	-1.08019	0.0160358	-1.41303	-0.727279	1.13359	-0.0591679	1.04761	-0.0765683
0.742318	-1.80202	-0.266948	-0.240403	1.01721	-0.505931	0.190003	1.07648	0.547605	-0.591068	-0.954822	0.883359	-1.46244	-1.08465	0.780786	0.510823	1.71296	1.65196	0.376538	-1.32873	1.1844	-1.1597	-0.809822	-0.0895946	0.290061	-0.64075	-0.497057	-0.474256	2.09022	-0.0164464	-1.13599	-0.633004	2.39733	-0.255888	-1.20611	0.959439	0.163912	-2.55394	-1.18842	-0.687132	0.0574386	0.424071	-0.757793	-0.121142	-0.0412715	-0.351716	-0.407969	0.446004	0.924825	-0.963461
0.469746	-0.374867	-0.195444	-0.904587	-0.00808355	-1.07643	-0.603399	-0.977597	0.546105	0.37209	-0.325667	-0.26512	0.161566	-0.937217	0.147795	0.115402	1.14114	1.64073	-0.313628	-0.508985	0.2106	-0.876343	-0.913972	-0.985578	-0.47807	0.456988	-0.315974	-0.209358	2.05596	-0.530889	-2.43152	0.498652	2.21764	-1.11569	-1.90122	0.00799514	-0.467086	1.30861	0.368203	-0.472861	0.935698	1.22559	-0.89576	-1.12858	0.206564	0.414777	0.67704	0.266153	0.180976	-1.2187
-0.0625235	-0.72483	-0.218489	-0.294717	0.574431	-0.648309	0.219977	-1.16606	0.081574	-0.102116	-0.0334783	-0.133961	-1.22521	0.302963	0.15997	-0.558958	1.45702	0.867443	0.0857573	-2.01096	-0.252107	0.0197011	-1.88435	-1.55608	-0.289374	1.79971	-0.00789919	-0.369411	1.85841	0.176169	-2.01389	-0.786777	1.12591	-1.9492	-1.23254	-0.126024	1.34111	-0.971375	0.671602	0.46487	1.13134	0.645701	-1.0899	0.345412	-0.243165	-0.250581	0.923539	-0.0934505	1.00446	0.0494549
-0.891434	0.0935366	-0.255401	0.0459946	-0.642859	0.650104	1.29821	-2.3853	-0.275292	-0.213429	0.614891	0.170774	0.600818	-0.0649407	-0.380014	0.183822	1.8499	1.27396	0.250344	-2.51508	0.927922	-0.611937	-1.36215	-1.18599	1.04892	0.747308	-0.356678	0.142954	0.664113	0.398065	-2.74022	-0.502012	0.434509	-0.631787	-1.17411	-0.441825	1.08452	-0.495302	-0.00183508	-0.446423	-0.0714163	2.40676	0.309572	1.22624	-0.556598	0.264454	1.64243	-0.763735	-0.0837675	-0.295369
-0.74685	0.0827274	-0.518489	0.572294	-0.696939	-0.242357	0.421579	-2.10147	-0.353507	-0.446628	0.671973	-0.238704	-0.57034	1.3663	-0.510836	-0.142401	0.723214	0.631547	-0.00319205	-1.67114	-0.181472	-0.372631	0.0594024	-0.509458	1.12232	1.566	0.147119	0.4014	-0.0637171	0.761934	-2.60762	-0.533138	1.2895	-0.526352	-0.249222	-0.843305	1.23963	-1.09429	0.652316	-0.647736	0.571359	-0.68656	-0.179415	1.01846	0.430242	1.07965	2.31253	0.148729	0.0446695	-0.45041
0.338965	-0.540813	-0.76669	0.0846523	0.0279674	-1.12642	0.0632343	-0.420061	1.28805	0.408577	-0.299321	0.250297	-0.181713	-0.835567	0.471797	0.657873	0.8027	0.56776	-0.47897	-1.42842	-0.242125	0.409367	-0.586363	-0.637746	0.256457	1.14751	0.594697	-0.851995	0.939792	0.158998	-1.0134	-0.47916	1.49246	-1.60071	-1.13959	0.30966	-0.946753	-0.460916	-0.111599	-0.145744	0.389396	2.15371	-1.33102	0.697104	-0.639165	0.181991	0.876848	0.971661	0.493005	-0.357352
-0.805232	-0.146768	0.525294	-1.44569	1.9209	0.923701	0.756508	-1.29221	0.100302	-1.3427	-0.0674783	-0.423172	-0.549653	1.86221	0.00859485	1.40035	0.49146	0.0188898	1.46437	0.589655	-0.471736	1.27159	0.702859	-1.15361	1.61704	1.43912	0.0528802	-1.56249	-0.0553739	0.397857	-0.668207	-0.236883	1.82314	-0.406	-0.432638	-1.27314	1.03558	-0.667169	-2.05317	1.38752	-1.20008	-2.05651	-0.82733	-0.162505	-0.550887	1.28632	-1.05467	0.567748	1.70741	-1.42695
-0.275239	-0.459034	-0.0987462	-0.110286	0.637484	0.0423364	0.183045	0.365859	0.944543	-0.238119	-0.0597268	-0.228613	-0.680783	1.18578	0.286773	1.07724	0.234167	-1.29174	0.966323	-0.96354	-0.780746	0.300894	-0.372572	-0.0555837	-0.0409808	1.86708	0.903304	-1.16216	-1.41066	-1.32712	-1.59631	-0.799341	0.745717	-0.911859	-0.291671	-0.949505	0.282205	-1.06252	0.0729882	0.353211	-1.67924	-1.33252	-1.38218	0.035082	0.0684273	-0.00177318	0.635468	0.0175587	0.223417	-0.492665
-0.306067	-0.578637	0.0446307	0.708313	-0.386215	-0.505368	-0.172834	0.875112	0.972045	-0.445538	0.0802184	-0.0619519	-2.02721	1.77018	1.67983	1.83166	0.379396	0.44413	0.827771	-1.67269	-0.43227	1.08435	-0.671948	0.134212	0.463149	3.53227	0.617863	-2.10921	-1.17275	-2.11254	-0.669498	-0.872178	1.89592	-0.566416	-0.72824	-1.8383	0.933323	-3.2234	-0.203196	-0.0487748	-1.11261	0.248522	-1.71671	0.566528	0.925957	-0.451749	-0.209663	0.563703	0.763743	-1.6871
-0.358224	-0.284235	0.112608	0.046252	0.202103	0.3263	0.152392	1.23633	1.02788	-0.412121	0.142395	0.0421073	-1.36666	2.06584	0.816873	1.4249	0.710416	-0.84714	0.59582	-1.18317	-0.472342	1.19876	0.0614902	-0.302253	0.273523	3.12677	0.33575	-0.548007	-1.14327	-1.40362	-1.19446	-1.49676	2.24849	-1.13991	-0.517789	-1.94007	0.602157	-2.34284	-0.308907	0.154673	-0.691156	-0.784705	-1.41443	0.346706	0.467101	-0.149894	0.259788	1.20966	0.79134	-1.42993
0.345102	-0.652518	0.82758	-1.45713	1.96454	0.829679	0.166843	-0.288348	0.324953	0.650031	0.00633461	-0.349631	-0.607559	1.51508	-0.6593	0.878842	0.224651	-0.218828	1.19726	0.260951	-0.772982	0.995966	1.30442	-0.518152	-0.789485	-0.131757	0.59795	-1.07242	-0.483153	0.186808	-0.586671	-0.737366	1.68624	0.0895885	-1.18789	-1.97271	0.257813	-0.723996	0.194269	0.776725	-1.07481	-1.49863	0.166472	0.249453	-0.503377	0.249786	0.614147	-0.332953	0.321524	-0.55198
-0.0498154	0.393202	-0.245713	0.298195	-0.25822	-0.573926	-0.20989	0.712309	1.59515	0.113159	0.7545	-0.185295	-1.4871	1.59868	0.871972	0.997303	1.24749	0.265698	0.692367	-0.947584	0.0613118	1.95269	-1.04235	0.724324	-0.786981	2.54459	0.41814	0.203202	-0.389479	-1.1753	-1.95416	-1.72342	1.80441	-1.47775	-0.0365398	-1.45453	0.569669	-2.3422	-0.176034	0.630873	-0.392419	-0.126409	-1.75056	0.0357244	0.155225	0.180867	0.343957	0.914741	0.455319	-1.80771
-0.502056	-0.285968	0.0499491	-0.279381	0.000898138	0.406662	0.679924	0.432286	1.04734	0.13548	0.249749	-0.131602	-0.209158	0.0862009	0.0533818	0.904015	1.0285	-1.26978	0.483513	-0.55987	-0.692366	0.525423	0.142231	0.113867	0.193287	3.07018	0.72655	-0.146923	-1.15155	-1.12384	-1.66321	-0.0286692	1.63961	-0.83439	-0.756592	-1.10238	-0.331274	-1.80008	-0.438964	-0.466649	-0.974022	-0.113386	-1.25953	-0.0766352	-0.207446	-0.223037	0.0700581	0.53171	-0.423171	-0.908513
-0.00389761	-0.592206	0.265087	0.142369	-0.37322	-0.40574	0.553138	0.954833	0.953652	-0.38753	-0.33368	-0.413924	-0.791581	1.38101	0.983307	0.494893	1.28404	-0.233962	0.394244	-1.36226	0.174596	0.656295	-0.700321	-0.188323	1.42094	1.97032	0.716557	-0.57768	-0.947487	-1.36856	-2.01717	-0.607382	1.25223	-0.99082	-0.81872	-1.23826	0.443457	-2.11019	0.0443608	-0.20184	-1.00462	-0.624732	-1.84509	0.3292	0.124208	0.0514961	0.289805	0.195728	0.903041	-1.68052
1.00555	-0.480064	0.585483	-0.407675	0.97581	1.9245	-0.402058	0.0442747	0.844028	-0.907648	-0.0430469	1.18206	0.9821	0.722939	2.02836	0.667503	-0.0878706	1.11541	1.55727	-1.52439	0.619189	1.61175	0.635575	0.145924	0.85598	0.0961497	0.546706	-2.62119	-0.743947	-2.57185	-0.0970759	-0.884003	0.987446	-1.86178	-1.27401	-1.68213	0.845077	-3.70945	-0.531986	1.28242	-0.912533	-0.627705	-1.04297	-0.0780807	-0.31296	-0.90254	-1.16691	0.506408	0.524843	-1.47122
0.469544	-0.773817	0.521934	0.68352	-0.661893	0.276242	0.700434	1.53611	0.498143	-0.386852	0.293925	-0.500268	-1.69833	1.48611	1.73162	1.48838	1.0849	0.508429	0.529434	-0.981266	-0.0639594	0.223343	0.0422518	0.434342	0.712137	3.42308	0.483792	-1.63381	-1.1561	-2.31325	-1.80523	-0.64054	2.41769	-1.02239	-0.277	-1.71425	0.963256	-2.64808	-0.250251	0.525071	0.012944	-0.917765	-2.04309	0.00346017	0.13484	-0.389443	-0.459656	0.450741	0.330807	-1.7725
-0.662345	-0.786063	-0.332655	-0.48328	1.57628	-2.0711	-0.020399	1.06436	1.02804	0.38076	-0.657451	-0.00404295	0.222176	0.559732	-1.02233	0.990421	1.20524	-0.283334	-1.10781	0.412432	0.140086	0.239959	-0.16571	0.655874	0.747863	-0.401988	0.771811	0.278435	1.15607	0.10826	-0.925738	-0.71709	1.20202	0.350236	-0.454206	-1.24586	-0.649829	-0.72392	-0.579873	-1.25347	-1.68555	1.97453	0.275071	-0.119295	-1.00214	-1.37698	0.233847	1.05691	0.565471	-0.509696
-0.390512	0.136192	0.325529	0.0869696	0.100182	-0.567474	0.366419	0.680831	-0.649385	0.091907	-0.336263	0.0871274	0.15389	0.713205	-1.62926	-0.146074	0.199922	1.00464	-0.455587	1.65948	-0.0610377	0.289356	0.0329487	-0.227782	-1.77627	-0.765869	0.497152	1.44684	0.937226	0.207044	-2.02447	-0.926627	0.186949	-0.12882	-0.286048	-1.00566	-1.06325	-0.797045	-0.233645	-0.687725	-1.57622	1.42448	0.27912	0.448107	0.448095	-0.836757	0.328851	-0.758119	0.371759	-0.0821781
-0.322213	-0.329186	0.496981	-0.414895	0.490407	-1.00058	0.658675	0.382634	-0.909752	0.143134	-0.301794	0.0510809	1.10534	1.7276	-1.64267	-0.535178	0.083331	-0.367123	0.209327	2.08458	0.482923	0.536375	0.403153	-0.539042	-1.50933	-0.743481	0.0785712	0.236247	0.134047	0.249139	-1.52186	-1.10671	-0.531884	0.0858177	-0.56291	-1.37897	-0.759707	-1.61914	-0.383454	-0.599822	-1.01004	0.563897	0.237584	0.875218	-0.0639474	-0.825417	0.0108551	-1.15591	0.47661	0.225934
-0.436102	-0.289999	0.0836299	-0.414568	0.839752	-1.75274	0.138052	0.75555	-0.523741	-0.395353	-0.360877	-0.0492678	0.781442	1.33864	-1.46605	0.328549	0.508708	0.279692	-0.515087	1.90083	0.21245	0.568607	0.0853565	-0.596991	-1.01261	-0.936672	0.127995	0.751189	1.96629	0.677702	-2.32338	-0.88575	0.425039	0.143952	-0.489751	-1.57427	-1.32324	-0.842747	-0.483297	-1.3445	-1.02162	1.12081	0.2768	0.674524	-0.108139	-0.771838	-0.241001	-0.457496	0.727508	-0.792454
-0.456079	0.0296722	0.244387	-0.433189	0.635262	-1.791	0.325264	0.814673	-0.421059	-0.107753	0.0330122	-0.022068	1.65906	1.09002	-1.09373	0.035014	0.584035	0.624204	-0.16394	2.5283	-0.103993	0.546283	0.419916	-0.660937	-0.730388	-0.746495	0.342974	0.626416	2.01797	0.562857	-2.13071	-0.576314	0.32257	-0.417618	-0.462899	-1.28179	-0.719045	-0.950461	-0.646841	-1.11709	-0.956139	1.16116	0.0208908	0.538785	-0.218444	-1.01008	-0.367649	-1.00878	1.24255	-0.290498
-0.427973	-0.8937	-0.699371	1.21024	0.602665	-2.01672	-0.637389	1.45941	0.645707	0.760309	0.0396846	-0.557533	-0.59263	0.445877	-0.226347	0.584915	-0.737125	0.0353203	-0.98593	1.28895	-0.245577	0.11794	0.857729	0.0780275	-1.1978	-0.763931	1.46169	-0.720805	0.800224	0.294572	-0.173178	-0.500504	0.610308	1.88391	-0.521531	-0.721398	-0.519575	-1.08479	0.131969	-0.471518	-0.511081	0.700298	-0.440701	0.183512	-0.331519	-0.766188	-0.204787	0.535358	0.00661933	-0.889443
-0.611719	-0.191184	-0.240036	0.20136	0.45053	-0.903989	-0.343434	-0.132084	-0.604222	0.188597	-0.796055	0.168436	1.2743	1.02481	-1.03227	0.40655	0.261769	0.0501376	-0.455386	2.09308	0.0700659	0.915839	0.0584581	-0.349775	-1.40842	-1.11213	1.05431	0.550576	0.472486	0.156409	-1.67118	-1.23461	-0.170958	0.528622	-1.39911	-1.53856	-0.922989	-0.633097	-0.1818	-1.10376	-0.354665	0.835145	0.28696	0.40632	-0.225275	-0.924618	-0.0789146	-0.873674	1.0101	-0.40992
-0.554643	0.0949355	-0.380367	0.157053	-0.439183	-1.11171	0.966128	1.49061	0.476955	-0.0253126	0.625529	-0.342606	0.0672531	1.52808	-0.549281	0.471595	0.110354	0.719251	0.620621	1.51567	-0.824929	-0.215077	0.0691248	-0.631188	0.874683	-0.606957	0.487108	-0.16483	-0.664937	-0.779797	-0.976092	0.543307	0.983095	-0.457579	-1.00748	-1.52809	-0.405346	0.828233	-0.535546	-0.551839	0.341284	1.56791	0.300076	-0.212166	0.685076	-1.29844	-0.167507	-0.332718	-0.197691	0.204041
-0.174091	0.38531	-0.46989	-0.0318291	1.61217	-2.97012	0.214439	0.530274	0.286935	0.96667	0.0703609	-0.0660111	0.446257	0.128025	-0.870075	0.714075	1.24167	0.706372	0.10314	0.898557	0.0879583	0.150876	-0.395604	0.446723	-0.35102	-0.150476	0.355395	0.123928	2.04278	0.160091	-1.34727	-1.62797	0.814438	-0.570142	-0.983801	-0.829643	0.508942	1.13347	-1.13859	-1.23173	0.0434083	3.08084	0.30414	0.269318	-0.107656	-0.890966	0.0467533	0.125689	0.704618	0.0565964
-0.76064	0.342414	0.200907	-0.123617	0.911273	-1.62625	-0.0291363	0.453837	0.261589	1.0677	0.324304	0.22605	1.84997	0.903226	-0.482522	0.164472	0.050789	0.549289	0.298759	0.55314	-0.764338	-1.03237	-0.424116	0.339554	-0.524044	-1.11908	0.052337	-0.282274	0.172494	-0.522201	-1.30141	-1.02994	1.05594	-0.420216	-1.21527	-0.186593	0.298852	2.0799	-0.638566	0.0098147	1.12533	1.59134	0.642605	0.194115	0.839829	-0.543315	0.0142284	-0.222942	-0.18337	-0.0350881
-0.81879	-1.35258	-0.703915	0.654652	0.505714	0.909503	0.470876	0.691877	0.722388	0.339625	-1.00125	-0.838061	0.0367174	1.2293	0.349753	1.18972	-0.459293	-0.778431	0.899268	-0.28937	-1.77655	0.488718	-0.283211	-0.0778548	-1.66295	2.2193	0.681609	-1.71249	0.347346	-0.310434	-2.50481	-1.5774	0.781764	-1.44479	-0.629308	-1.63352	-0.662566	-3.00321	0.583797	-0.269218	1.08382	0.134639	-1.06818	0.111721	-0.275284	-0.833966	0.332649	0.609511	1.79463	-0.498034
0.648751	0.152292	-0.463657	-0.221764	0.78205	1.15903	0.341049	0.93832	0.527375	0.713834	0.227296	-0.238903	-0.168363	1.04296	0.730751	1.44573	0.0428917	0.00355913	0.67679	1.63845	-0.765333	-0.303883	1.67858	0.69223	-0.341528	1.20132	0.376428	-0.626025	-0.190839	-0.207501	-0.580178	0.0462156	2.07095	-0.917549	-0.43222	-1.51033	-0.879663	-2.0051	0.108325	0.839713	-1.42085	-0.00514794	-0.292155	0.656776	0.167932	0.504789	0.509733	0.119436	0.792705	0.631406
-0.21813	-0.604519	0.406909	-0.485417	1.03977	0.56576	0.285777	0.33203	1.07179	1.37474	-0.291919	-0.575506	-0.64532	0.827804	-0.144124	-0.00719023	0.425579	1.43004	-0.00758592	2.18371	-0.987423	-0.397259	1.89364	0.442452	-1.3994	-0.406119	0.99633	0.302769	0.267633	-0.0432256	-0.361977	-0.14224	0.627716	-0.462862	-0.787896	-1.04973	-1.13402	1.01797	1.03687	0.3173	-3.04037	0.396288	0.622481	0.198983	-0.288827	-0.04574	1.28524	0.350421	0.634623	0.530998
-1.08312	-1.58195	-0.600393	-0.324702	0.339425	0.328726	1.15137	-2.16176	0.212379	-0.141121	-0.327416	-0.441623	-1.2034	0.391645	-0.361336	-1.4232	0.561283	-0.0847487	-0.303904	-1.50167	1.00649	0.0706518	-1.225	-2.07521	0.693659	1.69372	0.593633	-0.295297	2.48086	-0.264029	-0.0532962	-1.48075	-0.403096	-1.10958	-0.512824	-0.353715	1.13359	-1.45879	0.69709	1.02024	-0.974176	1.71578	-1.04332	-0.248511	-0.783441	-0.538782	1.95653	0.669535	1.23927	1.92739
-1.1186	0.528682	-0.390095	-0.557646	1.34044	0.635157	1.14877	0.0204685	0.448805	0.115048	-0.0397509	0.677576	-0.340948	0.92017	-0.439466	0.65624	0.640907	-1.29097	0.138419	0.679627	-0.37562	0.145447	-0.361826	-1.21566	-0.170637	2.4585	0.0543307	-1.247	-0.644702	-0.183603	-1.23634	-0.167607	0.705605	-1.10045	-0.451152	0.503871	0.217579	-1.92867	-0.819998	0.509623	-0.831739	0.66308	-0.209099	0.851245	-0.541112	-0.184606	0.110741	-0.134571	0.485682	1.23972
-0.174724	0.363173	0.367777	-0.691927	0.80432	-0.422193	0.47708	-1.57854	0.432991	0.241669	-1.43584	-0.810413	-2.2743	-0.653015	-0.623687	1.00496	0.0258471	-0.351083	-0.646312	-1.26219	0.767773	0.520975	1.51028	1.71797	0.0255632	-0.201905	-1.01638	-0.714785	2.09319	0.744951	-0.458791	0.265712	0.47457	-1.03957	-0.739636	-0.815989	-0.439145	-0.291587	-0.552886	0.361559	-1.66649	0.984171	-0.231593	-0.103407	0.0698578	1.35283	-1.58307	0.794756	-0.0592196	0.678573
0.411224	-0.532051	0.200116	-0.407485	1.16938	0.510808	1.06681	0.75001	0.330282	0.588526	-0.320312	-0.260166	0.540919	1.00223	0.00799108	0.286727	0.394134	-0.79669	0.524266	-0.0493584	0.0564651	0.108294	1.17707	1.27889	-0.90941	1.33109	0.0699002	-0.53071	-1.02695	-0.434326	0.0147835	-1.0687	0.846835	-0.760302	-0.0924442	-1.30802	-0.54245	-1.84852	-0.379595	-0.00460008	-0.712179	-0.0333472	-0.311363	0.705589	0.0607289	-0.4831	0.18304	0.073491	-0.150448	0.886241
-0.45826	0.57246	0.395169	0.48495	0.506352	-0.215764	0.875812	-0.427289	-0.38004	0.310959	0.492295	-0.0821748	-3.20638	0.0118506	-0.0167929	1.06423	0.661938	0.270697	0.775019	-1.74058	-0.0605804	0.509153	0.752363	-0.982534	1.30608	2.47129	-0.398731	-2.10382	0.180501	-0.621015	-0.718947	-1.1263	1.43073	-0.421484	-1.04308	-1.36679	1.22269	-1.88887	0.146814	1.23589	0.587171	0.308534	-0.929861	0.819581	-0.284643	-0.657412	-0.300865	-0.220409	0.202756	-0.0131718
0.120826	0.401601	0.142449	-0.290069	0.76756	0.451377	0.950098	0.719364	0.164381	0.260566	0.636602	-0.201836	-1.64608	0.719022	-0.0686464	0.715677	0.931481	-1.09297	0.298797	-1.32304	-0.442559	0.671529	0.576122	-0.166312	0.758129	1.90763	-0.0903706	-0.400103	0.461068	-0.0958526	-0.677678	-0.555874	1.01589	-0.904282	-0.299754	-1.7371	0.0607045	-0.808895	0.329065	0.0248905	-0.654985	-0.202081	-0.627077	0.845134	0.0760795	-0.238033	0.129172	-0.253876	0.491563	0.204512
0.823861	-1.004	-0.346665	-0.931642	1.0287	0.853162	0.505922	0.402229	0.877471	0.447604	-0.0934516	-0.534428	-1.86997	1.53462	-0.449562	0.633715	-0.0771153	-0.502375	0.478366	0.854978	-0.624102	0.480632	2.09639	0.856549	-1.11461	0.922554	0.527252	0.410364	-0.0176184	-0.731494	-1.44542	-0.289914	2.1959	-0.510413	-0.33365	-2.25438	-1.06611	-0.0051404	0.292917	-0.0587136	-0.943603	-0.756301	-0.10316	-0.102828	-0.103973	0.0181512	-0.185423	0.716556	0.178353	0.197206
-0.548032	-1.87798	0.598995	0.355299	0.372509	-0.347944	0.257776	0.57192	-1.66621	0.874887	0.176642	0.781645	-0.430617	1.83243	-0.11729	0.990496	0.819387	-0.207638	0.590333	-0.203311	-0.390461	0.565831	-0.3687	-1.20873	-0.778806	-0.550826	1.37494	-1.02439	0.471431	-0.56388	-1.85899	-0.902756	-0.0756311	0.271241	-0.51139	-1.39301	0.056707	-1.88388	-0.453088	-0.0594479	0.450308	-0.372992	0.284651	-0.0576691	-0.997991	-1.54764	0.335273	-0.582406	0.607661	-0.130186
0.38722	1.22253	0.56382	1.28372	1.11262	-1.5863	-0.491001	0.539536	0.50375	0.100706	-0.354598	0.471153	2.9834	0.436681	1.84067	0.102692	-0.112071	0.875011	0.68076	-0.127921	-0.312964	-0.749335	0.958879	1.38292	-1.64542	1.98732	0.31179	-2.9704	0.0194387	-1.7092	-2.41743	-0.909816	0.783921	-0.574409	-1.88457	-1.80922	0.0142174	-0.722557	1.12987	0.209383	0.747021	0.0588876	-1.50686	0.821624	0.468335	0.138076	-0.775	1.36848	-0.832079	-1.29045
-0.648072	-0.613346	0.280826	1.35751	1.54214	-0.129392	0.556219	-0.35936	-0.58916	0.252501	-0.539669	0.0508907	-2.35638	0.275385	-0.408155	-0.305421	-0.137317	-0.089664	-0.737492	-0.859742	0.215895	-0.0124821	1.16943	-0.921222	-0.302944	0.664958	0.390103	-1.84759	0.390967	-0.507963	-2.08004	-1.34955	1.03829	-1.0438	-0.661143	-0.946999	0.87311	-3.90168	0.478218	-0.398528	0.683826	0.0283705	-0.9408	0.292943	-0.168985	-0.564577	1.74436	0.845502	0.0152671	-0.932513
0.270781	-0.397887	-0.788956	0.942618	1.25628	0.523952	0.681242	0.280903	0.590845	0.133968	-0.633926	0.824886	-1.30486	1.00136	-0.100928	0.90815	-0.170565	-2.10923	-0.234771	-0.519078	-0.323766	-0.490955	1.4635	-0.143407	-2.10386	1.62421	0.28504	-3.58316	-0.500969	-0.300506	0.828557	-1.04282	-0.762613	-0.78318	-0.0475318	0.0776378	-0.219513	-2.72947	1.0477	-0.581825	0.0784059	-0.0597873	-0.269035	0.498513	1.00389	-1.26028	1.8929	0.695734	0.230751	0.133967
-0.528786	-1.53605	0.510933	-0.633108	1.70001	-0.514461	0.107794	-2.06533	1.46007	0.825212	-0.318294	-1.96996	3.1515	1.80328	-0.633392	-0.996139	0.0680893	-1.00087	0.878121	-1.37367	-0.706829	1.25017	-3.09193	-2.21416	1.00219	1.84037	2.52347	0.457306	-0.768486	8.34238e-05	-1.89618	1.58548	-1.70829	-0.355989	1.84068	-0.00588778	-0.731563	0.596967	-0.0420628	-0.562746	0.129924	-0.836623	-0.677034	-0.748695	-0.803681	-0.521544	2.10641	-0.724312	2.82943	0.851609
0.163639	-1.02604	-0.12648	0.270495	1.15849	0.220483	0.67821	-0.328835	0.48031	0.543654	-0.802819	0.510349	-1.12992	1.54117	-0.205266	0.0194119	0.0425589	-1.87804	0.302193	-0.21841	0.352775	-0.215491	1.05213	0.239261	-2.19386	1.3262	0.598101	-3.17623	-0.870058	-0.500582	0.846833	-1.30346	-1.27468	-0.371478	-0.0266668	-0.176761	-0.165874	-3.00349	0.108397	-0.377342	-0.439088	-0.194617	-0.22249	0.927534	0.271645	-1.42626	1.38983	-0.0242686	-0.0705148	0.353557
0.0476895	-0.869444	-0.0920504	0.694508	-0.75477	0.596817	0.353179	0.720534	0.278833	-0.0815129	-0.616067	0.654433	-1.68544	0.951703	0.786713	1.67335	0.0576837	-0.584175	0.433396	-0.454179	-0.562722	0.329687	0.182925	-0.1518	-1.07966	2.3594	0.916503	-3.13147	-1.69786	-1.87275	-0.19435	-1.35686	-0.0603406	-1.09031	-0.882669	-0.364984	0.283491	-1.85217	0.856649	-0.607713	0.490404	0.115929	-0.569528	0.752889	0.676142	-1.12258	0.0795451	-0.147245	1.40935	-0.28631
-0.0437862	-0.294304	-0.0629097	0.545219	1.42401	1.58376	0.278953	0.570563	-0.302052	0.0967999	-0.522012	0.235774	-1.40024	0.359369	-0.352983	1.3966	0.00930561	-0.896535	-0.0458126	-0.00847832	-0.976276	0.0466295	1.64736	-0.34548	-2.5162	1.83452	0.661684	-1.68872	0.350119	0.33912	-0.182374	-1.43074	1.03137	-0.432303	-0.509967	-0.877918	-0.637067	-1.57337	-0.473301	0.0674388	-0.235957	-0.72446	-0.280508	0.805956	0.202329	0.0302145	1.50878	1.05285	-0.341672	-0.137887
-0.473984	-0.866881	0.133615	1.24192	-0.480208	0.649436	0.0265283	0.0406155	-0.646168	-0.163286	-0.297749	0.215015	-0.734751	0.808357	1.40806	0.899855	0.1733	-1.0864	-0.00663493	-1.52684	-0.725114	0.603231	0.534382	-0.0010447	-0.386876	2.08582	0.613252	-2.89914	-2.14649	-1.82372	-1.89161	-1.02881	1.11545	-0.364045	-0.993729	-2.79416	0.345275	-3.82801	1.12763	-0.637773	0.146508	-1.34462	-1.46917	0.415875	0.597441	-0.56933	0.463686	-0.00636891	0.235938	-0.65189
-0.0361142	-1.90625	0.838597	0.10417	0.153045	-0.919396	0.53025	0.201426	-1.21522	0.700609	-0.0699566	0.395808	-0.666478	2.57603	-0.533155	0.380495	0.524741	-0.293357	0.707662	0.763251	-0.452363	0.569936	-0.953651	-1.17613	-1.02703	-1.53943	1.73049	-0.222688	0.403519	0.124866	-2.14607	-0.849448	0.0288019	0.36669	-0.758178	-1.9021	0.181858	-0.0231799	-0.76507	-0.0532228	1.16497	-0.413273	-0.0925834	0.314185	-0.969073	-1.49922	1.13002	-0.884786	0.706486	0.805086
0.196199	-0.564075	-0.684462	-0.201415	-0.636975	0.449052	1.37819	-0.0563837	1.51736	0.75721	0.405733	1.03844	-0.0529405	0.948542	-0.559304	-0.749032	0.26431	0.634462	1.05032	0.183295	0.0706246	1.04128	-0.617358	-2.39303	0.686972	0.948697	0.875723	-0.804029	1.2445	-0.21958	-0.89388	0.335223	0.00782046	-0.970779	-0.468255	-0.812367	-0.197031	0.306252	1.12976	0.681708	-1.38239	3.04109	0.216993	0.217934	0.844892	-0.554878	0.104803	0.864418	0.298467	1.22758
-0.682963	-1.65181	0.417646	-0.709906	0.573169	0.522223	1.88156	1.13929	0.841106	-0.0172265	-0.290789	0.662079	0.344334	-0.0633129	1.49095	0.875787	0.938874	0.461332	-0.381832	-1.05934	1.02491	0.526981	-3.04003	-0.978855	-0.0321455	1.68533	0.808242	-1.00133	3.76535	-0.111709	-1.11427	-0.460906	0.184747	-0.455874	-1.62734	-0.561404	-0.364054	-1.18506	0.275203	-0.535661	-1.68376	2.01525	0.346088	0.114361	-0.757234	0.0891127	-0.536599	-0.945874	-0.682386	0.368863
-1.65081	1.08756	-1.17766	-1.09517	-1.01249	1.62084	1.18117	-0.816691	-0.490108	0.687199	0.807583	1.04482	1.79225	-0.13086	1.15992	0.865724	0.555248	-1.28024	0.512058	-0.734066	-0.424584	0.832895	-1.0572	-2.92594	0.356109	-0.372156	1.66777	-0.505144	0.032338	-1.49694	-2.81615	-0.890463	1.34581	0.197166	-0.356999	0.216497	-0.423755	4.35477	-0.315057	-0.296997	-1.99014	1.46756	-0.288076	-0.713151	0.556231	0.0279438	0.80227	0.130323	-0.321319	0.267403
-0.870803	-1.76891	0.5773	-0.514288	0.342939	-0.249797	2.08033	0.879677	1.24046	-0.0213638	-0.484507	0.800625	-0.334451	0.559969	1.7514	0.427842	0.927195	1.10876	-0.196098	-0.496571	1.28357	0.154295	-3.39862	-1.71238	0.642857	1.58603	0.805902	-1.92028	4.45249	-0.585069	-1.29204	-0.0904281	0.0519022	-0.633615	-1.44303	-0.60779	-0.555314	-0.145159	0.789572	-0.368578	-2.14739	2.14174	0.18012	0.85757	-0.712273	0.348505	-0.964598	-0.707952	-0.22358	1.10535
-0.14452	-0.351088	-1.00039	-0.264758	-0.533239	0.645517	0.879971	0.266995	1.02827	0.678521	0.562427	1.239	0.0530522	-0.0380771	-0.667516	-0.515329	-0.642956	-0.0882757	0.305883	0.685352	-0.74288	0.832884	-0.531603	-2.60631	0.75744	1.01657	0.959692	-0.772945	1.13425	-0.0993071	-0.91258	0.453467	0.0026084	-1.23094	-0.34862	-0.618406	-0.59185	0.758907	1.24503	0.868069	-1.30267	2.45336	-0.155861	-0.179607	0.828249	-0.294742	-0.0762365	0.59077	0.411491	1.02242
-0.376867	-1.70852	-0.00399187	-0.413599	-0.184782	-0.179922	0.738959	-0.423734	1.6784	0.1663	0.0605923	0.672475	0.0664103	1.42169	0.301529	0.459593	0.23727	1.09237	0.260243	0.628129	0.418312	-0.101364	-1.22317	-1.46479	0.306862	-0.338367	0.728828	-1.67342	2.12904	-0.821477	-1.18729	0.0920426	0.352477	-0.182824	-1.1036	-0.666898	-0.977359	1.28638	0.74853	-0.246401	-2.422	1.56575	-0.185945	0.663521	0.371817	-0.20335	0.0299508	0.0488629	0.0437491	1.01354
-0.0566914	0.615375	-0.569308	-0.342587	-0.386227	0.513831	1.09454	-0.413605	0.962151	0.947474	0.573307	0.683343	-0.834388	0.128885	-0.736961	-0.730006	-0.430105	0.209374	0.924342	0.490341	0.0921866	1.13644	-0.98665	-2.93267	1.13468	1.4129	0.101209	-1.02189	1.16519	-0.0497189	-0.223833	-0.0581644	-0.159103	-0.424725	-0.515433	-0.997445	-0.317723	-0.0332606	1.11721	0.525491	-2.02811	2.1346	-0.163683	0.63299	1.36692	0.206729	0.247664	0.841988	0.212178	1.04976
-0.870803	-1.76891	0.5773	-0.514288	0.342939	-0.249797	2.08033	0.879677	1.24046	-0.0213638	-0.484507	0.800625	-0.334451	0.559969	1.7514	0.427842	0.927195	1.10876	-0.196098	-0.496571	1.28357	0.154295	-3.39862	-1.71238	0.642857	1.58603	0.805902	-1.92028	4.45249	-0.585069	-1.29204	-0.0904281	0.0519022	-0.633615	-1.44303	-0.60779	-0.555314	-0.145159	0.789572	-0.368578	-2.14739	2.14174	0.18012	0.85757	-0.712273	0.348505	-0.964598	-0.707952	-0.22358	1.10535
-0.257033	-1.13412	-0.317159	-0.379736	0.844925	-0.875196	0.559058	0.436651	0.515583	0.0538615	-0.14064	0.342546	-0.1524	2.24691	-0.189314	0.397024	0.118396	-0.203172	-0.360489	-0.811336	0.63768	1.00903	-0.878339	-0.753319	2.02016	1.35617	1.17182	-0.270878	1.27317	0.410575	-0.492637	0.320659	-0.184513	0.513355	-0.82159	-0.817328	-0.210528	-1.65388	-0.0990116	0.331359	-2.76775	1.29877	-0.380924	-0.781687	-0.618893	-0.463306	-0.150545	0.305995	0.917395	0.525036
-0.30164	-0.761843	0.227662	-0.625113	0.152718	-0.337974	1.07594	-0.246918	2.01868	0.159621	-0.359042	0.143851	-1.33395	-0.369681	-0.616379	-0.481861	0.258907	1.07732	0.124148	-0.106272	0.212323	0.635647	-0.474669	-2.17294	1.11642	2.15965	-0.432941	-0.401002	2.44035	-0.75686	0.377146	-0.750024	-0.216988	-0.852345	-0.779289	-1.28933	0.396971	-0.01474	0.512141	1.18463	-2.62938	2.17287	-1.01293	0.437455	0.489166	0.590395	0.160917	1.67525	-0.0574882	0.776186
0.0731026	-0.690656	0.312367	-0.339809	0.325529	-0.337948	0.86815	-0.495485	2.31688	0.538353	0.495686	0.0448276	0.687291	-0.439214	0.338727	0.208528	1.08165	0.21861	0.577171	-0.248138	0.144584	0.608093	0.563662	-0.449591	-0.12429	1.36416	0.664006	0.00186965	0.263931	0.143863	-0.452253	-0.293589	-0.0682843	0.277888	-1.40274	-0.612934	0.176216	-1.95201	-0.443949	0.208629	-0.515384	0.960308	0.018115	-0.446282	0.019778	0.171943	0.137581	-0.0884767	-0.534517	0.409346
-0.200785	-1.51642	0.187057	0.318502	-0.95537	-0.60236	1.92882	1.00573	3.18686	0.821656	0.642701	0.0740093	-1.06978	1.23632	0.502208	0.866416	1.9732	-0.12697	0.862324	-0.850018	1.28748	1.11304	-0.905855	-1.52961	-1.22516	2.11498	0.98423	-0.766097	-1.41947	0.0414963	-0.320228	-0.260538	-0.334298	0.633402	-1.31424	1.16854	-0.343406	-3.44452	-0.718526	-0.994047	-0.370302	4.24727	0.772879	-0.0465444	0.031942	-0.560884	-0.0299226	-0.166854	0.473521	0.0596957
0.136621	-2.44743	0.333631	0.155516	-0.648508	-1.55116	0.577879	0.768709	2.4749	0.456242	0.504605	-0.35536	0.571198	2.40722	0.339392	0.484703	1.24997	-0.471232	1.18281	-1.05436	1.01759	-0.388359	-1.33683	-0.135273	-0.999583	2.51905	0.655196	-0.588841	0.340455	-0.517384	-0.0269833	-0.665734	-0.889941	-0.103668	-1.14676	-0.278395	-0.506947	-1.45587	-0.921348	-0.902501	-0.476012	3.13833	0.360485	1.24011	-0.0448918	-0.922129	-0.225088	-0.465285	1.15217	0.176467
-0.0803308	-0.277031	0.468685	-0.909551	0.798532	0.155506	0.947743	0.710556	1.45802	0.968812	-0.599816	0.224423	0.808346	-0.0136999	-0.939967	-0.344164	0.862149	-0.861843	1.1723	-0.46223	0.638236	0.280472	0.0707954	0.299339	-1.03579	0.141293	0.53769	-0.576453	-1.40332	0.190488	0.747157	-0.491071	-0.859268	-0.369611	-0.122453	-0.694556	-0.552746	-1.68613	-1.18409	-0.121373	-1.44878	1.85348	0.190273	0.384407	-0.377905	-0.68283	0.359038	-0.256421	0.242252	1.31688
-0.46918	-1.36048	-0.161234	-0.341438	0.0315614	-0.567503	-0.0225784	0.120333	1.55964	-0.0959385	-0.129676	-0.148943	0.453477	0.590218	0.223692	0.201215	0.0783839	-0.524738	0.738766	-0.0623471	-0.612163	-0.0858961	-0.705607	-0.0457448	-0.903173	1.58594	1.20146	-0.271156	-0.178115	-0.731906	-0.635533	-1.2138	-0.496838	-0.556969	-0.979467	-0.252439	0.0682888	-0.459979	0.0578917	0.030481	-1.49801	0.496506	-0.752174	0.317524	0.185748	-0.169169	0.689081	-0.189733	0.36629	0.627565
-0.189479	-2.52616	0.641106	0.442722	-0.192617	-1.12757	2.05308	0.1131	3.75684	-0.223384	-0.760595	-0.589675	-1.04026	0.999298	1.18691	0.202686	2.18202	0.765829	0.558687	-0.73945	0.965823	0.0313774	-0.893082	0.410735	-0.935289	2.71172	0.655152	-0.867941	0.0536143	-0.221487	-0.0764368	-0.900245	0.196095	0.601045	-1.79239	0.12209	0.563706	-3.8885	-0.326104	-0.352663	-0.553733	3.36116	-0.0899743	0.633877	-0.237045	0.345513	-0.693273	0.830173	-0.970132	-0.327263
-0.323343	0.423358	-0.673903	1.19014	0.3692	-2.07721	0.519789	0.0935826	2.27956	0.807269	-0.802935	0.226317	-0.452113	1.66511	0.0126834	1.03778	1.30523	0.232452	-0.0780494	-1.75382	0.623015	0.40787	-0.500385	-0.532882	0.12483	0.698262	1.0579	-1.00011	-0.542275	-0.102595	-1.07324	-0.684628	0.344577	0.638201	-1.56634	-0.335732	-0.391683	-3.52887	-0.244299	-1.66544	-0.0995571	2.05144	-0.547893	1.03229	0.598831	-0.339897	-0.0481296	0.162037	-0.0741672	-0.0113471
0.5051	-1.55569	0.216707	0.422869	-0.401581	-1.39962	1.10051	0.276688	2.4799	0.301926	0.0831166	0.0387457	-1.66479	2.04016	0.505271	0.478688	2.38289	-0.551553	1.59349	-1.30301	0.974297	-0.0965265	-1.12451	0.185335	-0.273593	2.69239	0.54073	-1.63472	0.297996	-0.528016	-0.166173	-0.838338	-0.32314	0.270487	-1.19351	-0.195318	0.15162	-2.99726	-1.03513	-0.880686	-1.44471	3.67714	-0.0942877	1.59074	-0.206665	-0.430765	-0.215887	-0.192908	-0.154503	0.0450706
-0.32096	-1.85334	-0.00268885	1.20407	-0.254207	-1.24748	1.09824	-0.547744	2.78901	1.08094	0.0568569	-0.311716	-1.11758	1.75767	0.0863167	0.148478	2.09181	0.19488	0.450845	-1.33567	0.997879	0.0578319	-1.91272	-0.661027	0.0845708	2.53819	0.425667	-0.628509	1.25398	0.392599	-0.449532	-0.572416	-0.50976	-0.072965	-1.38856	-0.283058	0.487332	-2.3683	-0.111016	-0.133031	-1.39166	3.9729	-0.597949	0.748766	-0.249006	-0.320449	0.272202	0.515037	0.0723227	0.521523
0.483902	-1.69096	0.0762421	0.744154	-0.756038	-1.17881	1.17031	-0.00578554	2.63605	0.229601	0.113538	-0.151865	-1.21437	1.74356	0.810282	0.397354	2.2747	-0.564791	1.20968	-1.7233	0.773393	0.0371241	-1.00872	-0.513456	0.00795998	3.87254	0.481853	-1.58933	1.15641	-0.499255	0.227579	-0.956695	-0.187667	-0.0149402	-1.31946	-0.209018	0.566383	-2.21705	-0.560756	-0.115318	-1.72438	3.73459	-0.500424	1.0695	0.0453403	-0.410145	-0.0244427	0.181768	-0.373143	0.409233
-0.0435725	0.265352	-0.302007	0.688259	1.04506	-0.467272	0.877925	0.0857687	1.84854	0.182182	-0.284875	-0.0319055	1.2864	-0.170444	1.33728	0.802163	0.112688	-0.13884	0.996913	-1.24659	-0.211526	0.236451	0.563179	1.04122	-0.23572	-0.471211	0.272115	-1.32147	-1.25104	-1.03854	0.650794	-0.975044	0.807861	-0.0294382	-1.04768	-0.733471	0.20433	-0.192876	-1.4279	-0.111896	1.13148	-0.440301	-0.439336	-0.851709	0.736908	0.0555708	-0.23169	1.50012	-0.360717	-0.315735
0.259487	0.649581	-0.641277	0.180991	0.946767	0.529408	0.587865	0.287102	0.608464	0.857586	-0.416938	-0.230443	0.781577	-0.77104	0.0468787	0.585287	0.926174	0.299219	0.615096	-0.0828727	0.799868	-0.416687	0.154553	1.1319	0.252624	1.44474	0.335118	-0.395177	-3.67734	-1.05858	-0.794748	-1.64277	0.704864	-0.326092	-0.770329	-1.13493	-0.13406	-2.82756	-0.644803	-0.286854	0.178496	1.97604	0.32149	-0.0364521	-0.21298	0.155567	0.37095	0.673043	0.658747	0.138742
1.14925	0.412266	-0.370098	0.155049	1.00017	-0.558044	0.811561	-0.0578518	1.77345	0.966727	-0.751703	-0.102814	-0.983399	0.0575104	0.216103	-0.114069	-0.0755416	1.21501	0.746123	-0.00728576	-0.582168	0.0927712	-0.280275	0.144578	0.14284	0.781104	0.429846	-1.07519	1.16292	-0.181195	-0.0405697	0.116255	0.71572	-1.78687	-1.62699	-0.383225	1.14429	-0.20563	-0.237633	0.976296	-0.0991648	0.836864	-0.833534	1.54195	-0.285336	-0.120485	-0.695284	0.954854	-0.890493	0.404774
1.15113	0.120072	-0.334847	0.537145	0.45581	-0.191412	0.647213	0.0949856	1.89058	0.625089	-0.669354	-0.458144	0.702708	0.247687	0.395459	0.08214	0.17036	1.005	0.808127	0.331453	-0.769645	-0.107916	0.0559916	0.733688	-0.56424	-0.872884	0.773252	-0.425827	-0.533226	-1.31096	-0.466298	-0.660703	1.60067	-1.06002	-2.11107	-0.375848	1.00859	0.723105	-1.04257	0.201723	0.390317	0.458633	-0.226169	1.5848	-0.640531	0.119941	-0.056764	1.19743	-0.832009	0.271782
-0.631411	-0.930043	-0.224322	0.122405	1.28889	-1.47414	0.262356	-1.76838	1.21018	0.587006	-1.97905	-0.494213	-1.06435	-1.58668	-0.524202	-0.0195381	1.31522	0.610006	-1.24095	-1.55849	0.628957	0.872719	0.539244	1.21095	0.656318	-0.106363	0.0958064	-0.800441	1.66908	0.855944	-1.17175	0.198146	0.162577	0.695681	-1.0662	-0.767076	0.470597	-1.36757	-0.452617	-1.15605	-0.607899	3.38863	-0.252626	0.359484	-0.0367612	0.827908	-1.67903	0.387826	-0.118724	0.708106
-1.13463	-0.0491509	-0.464657	0.373801	1.87503	-0.0775609	-0.382035	-2.12753	1.94059	-0.326963	-2.06672	-0.648581	-1.02769	-1.46593	0.148103	-0.490595	1.21129	1.76693	-0.655042	-0.629673	0.246635	0.862023	-0.337774	1.10199	2.18564	-1.82334	0.738285	-0.354613	0.31877	-0.202862	-1.56756	-0.14021	0.459997	0.0308521	-1.59286	-1.30104	0.358847	2.19098	-1.1739	-0.809411	-0.0988904	2.29801	-0.0673553	0.231464	-0.440186	1.727	-0.703828	1.46609	0.0144711	1.14868
-0.70584	-1.45298	-0.74933	0.765121	1.41366	-1.1465	-0.585772	-1.03925	0.808815	0.556354	-0.659349	-0.473154	-1.05408	-1.46412	0.292931	0.550383	-0.492432	-0.301822	-1.99531	-0.160212	-1.17095	0.190401	0.409908	0.12177	0.315632	-0.7334	1.52892	-1.50345	0.876465	1.04546	0.320888	-0.547758	0.635743	0.613598	-0.36409	0.296767	0.205622	-1.41132	0.286494	-0.616977	-0.523284	0.626666	-1.14096	0.812603	-0.595911	0.453309	-1.37489	0.337742	0.577252	0.164191
-0.447526	0.626959	-0.549192	0.387809	0.585719	-0.642515	-0.00680337	0.917791	1.18507	0.00579741	0.791474	-0.0386921	2.77365	0.88425	-0.637723	-0.430868	-0.14795	-0.286849	0.276643	0.741311	-1.38314	1.167	-0.438242	-0.293672	-0.816396	-1.05625	0.263974	0.441633	-2.60505	0.625115	-1.76216	-0.12303	-0.631477	-2.2703	-0.445347	0.188781	-1.71393	-0.192367	-0.51792	-0.538966	0.944205	0.62471	-0.629569	0.800352	-0.121187	-0.691804	-0.0737576	-0.15595	1.58857	-0.500708
-0.955609	0.987618	-0.472981	0.352424	1.91154	-0.194266	-1.08575	-1.13337	2.18166	0.543975	-1.82096	-0.328327	-1.99575	-1.82551	0.302883	-0.0634021	1.09264	0.55841	0.276145	-0.351313	0.173641	1.218	0.180933	1.00112	2.02419	-1.31764	0.887949	-0.193708	-0.0996495	-0.282017	-0.732128	-0.215397	0.467661	-0.0804733	-2.35911	-1.12506	0.209975	1.69809	-1.39553	-0.610395	-0.21844	2.19293	0.43666	0.0823957	-0.643576	1.808	-0.407829	1.17877	-0.122859	0.885085
0.466179	-0.847181	-0.542505	-0.187874	0.945549	-0.481405	-0.514567	0.135622	1.4745	0.606352	-0.435637	-0.231358	0.186038	0.566896	0.111358	0.871741	0.977444	1.83652	0.804833	0.259963	-0.510055	0.789943	0.733898	0.454256	-1.1444	0.715948	0.874317	-0.610798	0.294436	-0.913527	-0.741286	-1.22856	1.78087	-0.221186	-2.32114	-1.50103	0.258575	-1.12722	-0.576073	-0.634167	-0.675424	2.26523	-0.472024	0.949304	-0.4376	-0.252769	0.222765	0.346003	0.396793	-0.866887
-0.767471	0.627057	-0.770888	0.568943	-1.44504	-1.64723	-0.501453	-0.0963834	0.456112	1.78436	0.403334	-0.134903	0.870388	0.663386	-0.488316	0.307442	-0.257967	0.215713	0.954201	1.54743	-0.231373	1.20971	-0.649836	0.0355882	0.0350015	-1.81779	0.726542	-0.431598	-0.878413	1.01171	-2.78184	-0.390543	1.35864	1.51198	-1.18887	-1.94891	-0.647305	-1.1161	0.471989	-0.221652	0.48186	-0.67437	0.102217	-0.475114	1.19862	0.842817	-1.74182	-0.100918	0.332343	-0.3771
0.0445982	0.645623	-0.772833	0.0815192	0.614504	-0.956715	0.321971	0.539027	0.994026	0.653044	-0.630434	0.621588	1.57721	1.56127	-1.31642	-0.282288	-0.456649	-0.767415	-1.70343	0.571812	-0.170988	0.0429183	0.510928	1.30304	-0.352109	-0.285279	0.140589	1.24234	0.474575	0.457351	-0.966549	0.189131	-0.549649	-0.237644	-0.539275	-1.15629	-0.776143	-2.20587	-0.594438	0.12702	-1.66639	0.780776	-1.67089	0.183735	0.110858	0.206436	0.0497744	-0.291979	-0.682845	1.77303
-0.512789	0.889071	-1.04991	1.32987	-0.624626	-0.240605	-0.726471	1.28377	0.852763	0.32259	-0.0998261	0.446426	1.39199	0.20707	1.09527	1.76042	-0.203825	0.494175	0.706244	-1.09852	-0.643345	0.557325	1.2303	0.411488	-1.08672	0.159672	0.663026	-0.94668	-1.97029	-1.23998	-0.907354	-1.87022	2.04335	-0.138936	-1.81791	-0.965199	0.58305	-0.113842	-0.780603	-0.742881	2.01783	0.922455	-0.103427	0.424016	1.08063	0.466738	1.10591	0.628695	0.227947	-0.687501
-0.328321	0.363805	-0.234166	-0.15829	-0.0513078	-1.2164	-0.490834	-0.973028	0.79231	0.798377	-0.336309	0.760455	2.04021	-0.264247	0.264113	0.27108	0.210098	0.891376	-0.334993	-0.622778	0.140545	0.702011	0.454932	0.766436	-0.70833	-1.02327	0.436322	-0.658632	-1.21006	0.00596116	-1.42938	-0.524505	0.00396258	0.332546	-1.14637	0.315359	-0.580153	1.36028	0.140678	-0.802323	0.263102	-0.757856	0.407885	-0.389796	1.24248	0.25012	0.396558	0.430309	-0.567682	0.544583
0.131737	-0.481728	-1.1464	-0.150727	0.680778	-1.99255	-0.456417	-1.02449	0.724933	0.98262	-0.284007	0.23413	1.22197	0.673548	0.248988	-0.135985	0.104478	-0.60757	0.296745	-0.252357	-0.404765	-0.184179	-2.21051	1.05863	-2.34703	0.1835	1.00332	0.315672	-2.13138	0.579725	-1.26446	-1.09262	1.663	0.658007	-1.25321	1.25939	0.1857	0.59921	-1.44451	-1.26693	1.16605	-0.496876	-0.520988	0.207864	0.431637	0.117921	-0.542261	0.221682	-0.81753	-0.19322
0.240832	0.150902	-0.177919	-0.219388	-0.136811	-0.460292	0.149	-1.6385	0.624737	0.940128	-0.641855	-0.457178	1.24545	0.37771	-0.0669229	0.100901	-0.585357	1.26576	0.117313	-1.20908	0.710277	0.29081	-0.845676	-1.60562	-0.171262	-0.197107	0.354753	-0.322332	-0.701526	0.0780564	-0.669266	0.0167039	1.77358	-1.32146	-2.30806	-0.295887	-0.0459651	1.00595	-0.784099	-0.359717	-0.466606	0.0978897	-1.7018	0.0450735	-0.133501	-0.413988	0.185653	-0.47868	-1.00432	0.399258
0.122836	0.191506	-0.73899	0.174678	-0.653046	-2.15069	-0.0890357	1.04561	0.0554119	0.852963	0.224104	0.259401	0.329712	0.849792	0.695062	-0.0119429	-0.441732	0.905664	0.95629	-0.0599133	-0.181748	0.606131	-1.11318	1.13696	-1.99547	-0.825914	1.09593	-0.41212	-2.86409	0.38279	-1.27944	-1.02108	1.32049	0.548883	-0.882309	-0.936758	-1.31128	1.74845	-0.845274	-1.94201	0.451498	-0.346318	0.588237	0.0117007	0.678307	-0.336777	-0.0585344	-0.421873	0.778744	-0.584689
0.573793	0.281826	-0.708395	-0.0168718	-0.69662	-1.51972	-0.0638704	-0.243547	-0.493324	0.98383	0.236367	-0.13648	0.857371	2.13951	-0.55842	-1.67329	0.838682	0.575019	1.12556	-0.96475	0.606677	0.804453	-1.07466	0.634372	-1.81109	-1.59985	0.663285	0.744273	-2.03306	0.899594	-2.05002	-1.97104	0.528332	0.827922	-1.27305	-1.15673	-0.310241	1.18051	-0.668711	-0.943064	1.21992	-0.227917	-0.021536	1.33699	0.130545	0.37512	1.53171	-0.445303	0.0964308	-0.0104965
0.142918	-0.439233	-0.1713	-0.806527	0.862221	-0.162544	0.413687	-0.224165	0.757106	0.833233	0.313855	0.252776	1.90812	0.0506443	-0.875747	-0.327346	0.479405	1.00721	0.60273	-1.04673	0.329059	-0.580595	-1.79676	-1.72186	0.641997	-0.53177	0.454741	0.0329435	0.763438	-1.20034	-2.01478	0.457677	0.917875	-0.902757	-1.16966	0.580086	-0.506219	0.609694	-0.600159	-0.214397	-0.675268	0.173682	-0.56776	-0.59702	-0.607057	-0.469841	0.61666	0.690052	-0.345107	-0.855707
0.96359	0.327633	0.242413	-0.318377	1.26721	-0.540266	0.749737	-0.59811	0.572482	0.482872	0.347791	0.201663	1.07964	0.652887	-0.65883	-0.853469	-0.19175	0.747507	0.213862	-1.44877	0.341365	-0.873821	-1.63456	-1.29413	-0.325521	-0.113221	-0.275584	-0.126392	-1.01976	-1.3392	-2.24156	-0.7052	1.37329	-1.38711	-1.6936	0.738523	0.088619	1.40155	-1.09663	-0.516363	0.514225	-0.506232	-1.08192	-0.00477148	-0.170048	0.114644	1.33776	0.764503	0.200164	-0.356389
0.53552	-0.59934	-0.115526	-0.0982976	-0.389911	-0.494818	0.578725	0.487135	-0.0996966	-0.0955182	-0.237675	0.260034	1.49146	-0.313191	0.254083	-0.273969	-0.00602876	0.320573	-0.250429	-1.2888	0.353165	-0.796654	-0.531827	-0.132438	-1.57965	-0.199292	-0.533143	0.534217	-0.253444	-0.111344	-1.88743	-0.698984	0.931394	-0.51618	-1.79308	0.15195	-0.63576	2.89624	-1.06353	-0.189328	1.94371	-0.167649	-0.775873	-1.19131	1.35402	0.668106	1.23019	-0.714005	-0.599904	-0.712336
-0.14907	0.69332	-0.171283	-0.790695	0.291452	-1.01143	0.0812286	0.0327888	-0.000245706	0.214431	1.15103	0.731884	1.08205	0.580912	-1.31154	0.043154	0.359285	-0.150775	0.798398	-0.489854	-0.182963	-0.577303	0.124324	-0.0773157	-0.861428	-0.841183	0.117809	0.729769	-0.1805	0.469994	-2.59153	-0.0130043	0.421818	0.144058	-0.223596	0.128516	-0.492616	1.92022	-0.48739	-0.714535	0.471092	0.0811081	0.497622	-0.411755	0.910096	-0.273712	0.921359	-1.30743	0.635943	5.70565e-06
0.0741989	0.989037	-0.325585	-1.52517	0.786062	-1.27141	-0.172227	-0.477359	0.63771	0.0322813	0.233669	-0.0121311	-0.107861	-0.212755	-0.677755	0.361791	0.894046	-0.879625	-0.499525	-0.760585	0.069458	-1.15358	0.364283	1.31437	-0.450688	0.877664	-0.0630066	-1.14606	0.679055	-0.249584	-1.15689	-1.7016	1.29047	-0.593091	-1.03459	0.785784	-0.570186	1.52796	0.0470624	-0.630675	-0.558888	-0.284402	-0.0474794	0.995945	0.265908	1.0205	0.291743	0.562725	-0.984363	-0.445059
-0.207209	0.654199	-0.298485	-0.713038	0.441636	-1.11851	-0.858811	-1.00493	-0.0279514	0.303009	0.464763	0.866275	1.79286	0.162732	0.23528	-0.956357	0.618376	-0.130032	-0.185846	-2.13825	-0.0311541	0.520831	0.000354236	1.4434	-0.631408	1.50913	-0.0512959	0.0287319	0.11296	0.561574	-2.13179	-1.29516	1.17006	0.0642808	-1.15575	0.775065	0.495037	1.86686	-0.0930276	-0.335598	1.14968	0.288509	-0.259115	-0.417858	1.59517	0.302252	0.694936	0.355593	-0.862065	-1.15525
-0.343231	0.889332	-0.411343	-0.427371	1.96071	-1.67822	-0.88372	0.0666807	1.24951	1.10264	0.489734	0.563013	2.31025	-1.04421	-0.910963	-0.813298	0.360424	-0.111709	0.140544	0.543195	-0.864533	-0.312192	-0.586067	-0.729144	-0.231131	-0.390569	0.20422	-0.125207	0.198202	0.499963	-0.791291	0.0494527	-0.092216	-0.695788	-0.208006	-0.0537179	-0.75775	-0.552211	-0.16671	-0.701433	0.272921	-0.125428	-0.673462	0.137908	0.221635	0.402771	-0.0910352	0.674539	-0.537932	-0.3962
0.0334427	-0.747719	-0.345302	-1.30055	0.538893	0.118455	-0.765661	-0.661553	1.2017	-0.627877	-0.423427	0.300226	0.254678	-1.1535	0.958641	0.38443	0.419537	-1.11859	-1.10051	-0.992652	-0.457215	-0.803055	0.719227	0.785765	-1.32439	1.29107	-0.500008	-0.390717	0.74444	-1.4094	-0.417228	-1.28624	1.70961	-1.41085	-1.99085	0.65468	0.356014	1.65384	0.0175353	0.422671	-0.247397	-0.532561	0.223847	-0.11476	0.811905	0.630072	0.76109	0.337303	-1.23328	-0.50075
-0.222646	0.424889	-0.83974	-0.556167	0.726016	-1.50841	-1.15972	-0.0530926	0.472712	0.336489	-0.0201649	0.995706	1.22611	1.0619	0.770447	0.276935	-0.565148	-0.527955	-0.0736183	-1.66056	-0.351723	0.666067	-0.122379	1.61195	-0.0429464	3.12964	-0.329042	-0.550281	0.341835	0.112479	-1.01816	-1.00964	1.90444	-1.28383	-1.67678	0.261655	0.831896	1.06696	-0.475409	-0.210429	0.259859	-1.50606	0.0627331	2.04651	1.42137	-0.0209861	-0.482077	0.0696291	-1.23597	-0.719519
-0.208186	-0.468841	-0.234786	-1.1313	-0.104715	-0.235631	-0.294211	-0.233361	1.10643	-0.598347	-0.154821	0.368622	1.22921	-0.695908	1.07119	0.0635194	-0.275918	-0.00503052	0.0185501	-0.755337	-0.6605	0.655191	0.614425	0.442697	-1.62398	1.09256	-0.821114	-0.179905	-0.258002	-0.309841	-1.16094	-0.79916	1.55276	-0.954329	-2.0032	-0.0749353	-0.242866	1.47686	-0.100122	0.100877	0.434052	-0.597661	0.37745	-0.835811	1.22849	0.543969	1.14858	-0.441714	-0.468241	-1.46165
-0.34721	-0.948149	-0.784113	-0.524326	-0.0738608	-0.688065	-0.577418	0.084479	0.73052	0.0273298	0.201651	0.259905	-0.579379	0.252482	0.259033	0.119064	-0.373471	-0.599644	0.419543	-1.11068	-0.561182	0.793694	-0.792353	0.265832	-0.997529	0.335935	-0.219117	-0.645104	-0.93214	-0.396076	-1.31221	-1.07312	0.331653	-0.968031	-0.900051	0.204057	0.197747	0.981476	-0.162208	-0.100511	-0.880316	-1.15236	-0.138018	0.648753	0.512429	0.342822	1.3899	-0.706962	0.141161	0.0855404
-0.61799	-0.158719	-0.363102	-0.736649	-0.380772	-0.506383	-0.273339	-0.689502	-0.0871671	-0.209092	0.353296	0.0543576	0.918797	0.873469	1.14838	0.765484	0.465819	-0.419681	0.781555	-0.680641	-0.741195	-0.0854622	-0.898324	0.988497	0.678189	2.6393	0.015536	-1.15635	1.16533	0.853505	-0.940773	-0.557639	0.993394	-1.34884	-0.477747	1.57016	0.846827	2.72765	-0.36533	-0.0468184	-0.393322	-0.118704	0.858821	1.44677	1.19536	0.437268	-0.490673	-1.62537	-0.83673	-0.18213
0.223237	-0.67177	0.135847	-0.434275	-0.444258	-0.467672	0.757284	-0.462261	0.745546	-0.573985	-0.00799246	-0.170763	0.068785	1.96814	-0.243214	-0.555608	0.961473	0.678653	1.13163	-0.373056	0.412668	0.586166	-1.1314	-0.721716	-0.521005	0.676498	0.525257	1.00238	0.240687	-0.666672	-0.0851822	-0.857727	0.27586	-0.246387	-1.80013	-1.3042	0.383948	-0.585016	-0.98678	0.288745	-0.20299	-0.145673	-0.150703	0.261384	-0.228943	-0.559562	1.6261	-0.576317	0.880751	0.437083
1.25649	0.18822	-1.16139	-0.502338	0.203684	0.689647	0.0687556	-0.196041	2.30821	-0.665172	0.0989778	0.643423	-2.73187	0.877217	0.816979	-0.0346835	0.293836	1.50387	-0.246135	-1.40692	0.35021	0.745016	0.70889	-1.54731	0.207427	0.5051	0.677794	0.0802871	2.4367	-0.371212	-0.115261	0.49421	0.375633	0.737299	-1.83501	-0.218202	0.0995779	-3.00203	-0.17629	-0.3551	-2.80186	1.4936	-1.16693	-0.531717	0.426015	-0.312336	1.5325	0.410151	0.796114	0.447819
0.034002	-1.06843	-0.0597831	-0.537008	0.708354	-0.283466	0.198912	-0.764778	0.262699	-0.985546	-0.908643	-0.314496	-0.443499	-0.358067	-0.0872622	0.556738	0.804038	0.872797	0.385398	-0.909192	0.068842	-1.06285	-1.34068	-0.434998	0.446066	1.16698	-0.533635	-1.0663	1.54308	0.0914125	-0.749871	-0.528268	1.52729	-0.419604	-1.08466	-0.0111418	0.614165	-0.627606	-0.574393	-0.72902	-0.742914	1.18711	-0.551012	-0.204144	0.419318	0.110713	0.0111716	0.272166	0.738709	0.0219888
0.085496	0.495314	0.447026	0.00129597	0.425082	-1.18742	0.28683	-0.599839	0.44604	-0.423627	0.354325	0.143992	0.941595	0.809927	-0.332921	-0.372239	0.486585	-0.477091	0.207136	-1.18934	0.0950137	-0.720398	0.372559	-0.61985	0.882529	0.404677	0.642733	0.357944	0.474908	-0.686748	-1.28448	0.0712939	0.0195794	-0.00126831	-0.932731	-0.77926	-0.368931	0.196421	-0.856455	-0.524762	-0.357997	-0.293744	-0.0277403	-0.289524	-0.0796288	0.2335	0.803634	-0.116318	0.28151	-0.353006
0.480806	-0.60888	0.0767626	-0.1867	-0.793309	-1.69825	1.00768	0.304009	0.518578	-1.00086	-0.556489	0.0881151	-2.58543	1.54199	0.0176824	0.222298	0.743774	2.13578	-0.0330517	-1.22827	0.801001	-0.897905	-0.901543	-0.133888	-0.341506	0.214959	-0.066489	-0.876307	2.1126	0.222168	-1.96019	-0.38173	1.05421	0.469128	-1.85594	-0.316977	0.4471	0.65472	-0.0968829	-1.13516	0.741355	2.54111	-0.354354	0.344736	0.446305	-0.773521	1.10856	0.41476	0.529441	-0.479828
0.665935	-0.409218	-1.42338	0.746264	0.960359	-0.361535	-0.492704	0.568094	1.88929	-0.54697	-0.183779	0.10232	-2.08377	-0.344061	0.420612	0.248168	-0.502385	0.389356	-1.67382	-0.453669	0.0269041	-0.152117	1.32718	-0.958271	-0.945849	0.0364289	1.25905	-0.572934	1.50221	0.0805452	-0.145889	-0.308159	0.0856606	1.49747	-0.475494	0.479198	-0.564656	-2.6624	0.0492788	-0.303146	-1.78974	0.600318	-1.7794	0.646489	-0.54941	-0.474338	0.822842	0.402454	0.673802	-0.113985
0.502438	0.767039	0.1801	-0.156343	-0.0493143	-0.750855	0.770789	-0.405423	0.747091	-1.36718	-0.236484	0.462305	-1.16783	1.13303	-0.0853755	-0.172697	0.96067	1.41549	0.911217	-1.62281	0.147812	-0.0218273	0.227374	0.373638	-2.08498	1.879	0.172051	-0.973196	0.819	-0.0477982	-1.66748	-1.17581	0.681971	0.941005	-1.87908	-0.467357	0.162926	-0.849037	-0.200368	-1.59076	0.0386288	1.31613	0.436873	0.636157	1.01585	0.0392297	1.43376	0.0412036	0.0422417	-0.471556
0.807264	-1.60332	-0.852048	-0.085232	0.931821	0.311198	0.498276	-0.297154	1.79795	0.506857	-0.593935	-0.530864	-2.09061	1.86538	-0.103623	-0.587005	0.159933	1.54889	0.0845455	-0.833434	-0.490639	0.605288	-0.942449	0.655681	-0.711284	-1.1841	0.552043	0.102289	0.0610493	1.39372	-1.00481	0.0855696	-0.243327	0.259761	-1.92366	-0.0973587	-0.826437	-1.51395	-0.784074	0.116631	1.074	0.325052	-0.0112361	-0.457479	-1.32468	-0.362636	2.55113	-0.36128	0.598539	0.0729908
0.343564	-1.86929	0.298248	-0.740727	-0.484565	-2.01561	0.647138	0.389589	0.137784	-0.714008	-1.13774	-1.0489	-2.93831	0.583839	0.548723	0.239445	0.494126	2.20941	-0.772876	-0.314144	-0.385182	-0.835573	-0.746645	-0.363477	-1.04012	0.669719	-0.328674	-1.14173	3.13268	-0.192134	-1.78677	0.43677	3.45007	-1.26043	-2.34887	-0.107809	0.0775158	2.45837	-0.0963262	-0.136772	1.27645	1.78702	-0.973186	-0.162753	-0.144579	-0.137033	-0.286856	-0.21432	0.515991	-0.124497
0.389982	-0.523215	-0.411638	-0.112365	-0.468502	-0.821556	0.557736	-1.04285	1.28869	-0.160568	0.0690303	0.0271978	-2.47957	1.26124	-0.131009	0.161729	0.320253	0.526499	0.883556	-0.658012	0.188475	1.16019	0.993698	-0.772669	-0.469118	0.546267	0.695066	-1.20324	1.31674	0.621129	-0.411058	-0.156193	0.58456	1.4447	-2.01628	-1.64925	0.668131	-1.77513	0.299117	-0.499472	-0.776795	0.72824	0.100811	0.319478	-0.525303	0.684662	1.97907	0.410501	0.76988	0.538046
-0.169096	-0.295861	-1.25436	-0.799928	0.911376	-1.40132	0.73404	-1.61251	0.445215	0.451475	0.107589	0.195726	-4.475	1.04082	-0.824415	0.808285	-1.18498	-0.0289491	0.329781	0.00246833	0.320692	1.39592	1.28541	-0.510057	0.927322	2.36566	-1.60472	-1.0406	2.25453	1.17374	-1.18344	-1.0475	2.4712	-0.0535471	-1.87632	-0.863242	0.84396	1.86352	-0.186083	0.969871	-0.886717	0.266833	-0.0332632	-0.346662	0.100615	1.06314	-0.0064624	0.37622	-0.368436	0.616683
-1.17724	-0.26152	-0.361934	-1.00211	1.80818	-1.60681	0.554344	-1.80342	0.496931	0.542929	0.0374448	-0.195001	-4.03919	-0.549755	-0.58683	-0.126466	-1.33899	-0.907372	0.697824	-1.56832	-0.0114177	1.8984	0.109073	-0.172527	1.54234	0.347053	-1.02203	-0.70536	1.33722	1.25116	-0.601791	-0.127171	1.62021	0.140297	-1.65862	-1.5851	0.875242	2.21976	-0.0169807	0.763623	-0.344665	-0.327851	-0.569007	-0.903329	-1.37305	0.949934	0.220467	0.151984	1.11154	0.0656769
-0.169096	-0.295861	-1.25436	-0.799928	0.911376	-1.40132	0.73404	-1.61251	0.445215	0.451475	0.107589	0.195726	-4.475	1.04082	-0.824415	0.808285	-1.18498	-0.0289491	0.329781	0.00246833	0.320692	1.39592	1.28541	-0.510057	0.927322	2.36566	-1.60472	-1.0406	2.25453	1.17374	-1.18344	-1.0475	2.4712	-0.0535471	-1.87632	-0.863242	0.84396	1.86352	-0.186083	0.969871	-0.886717	0.266833	-0.0332632	-0.346662	0.100615	1.06314	-0.0064624	0.37622	-0.368436	0.616683
-1.02586	-0.196159	-0.808973	-0.328327	1.59263	-1.71321	1.11284	-0.662091	-0.258375	0.459562	0.505156	-0.0972397	-3.103	-0.240179	-0.511501	1.08469	-1.37612	-0.682776	0.469354	-1.73533	0.438872	1.83599	-0.136307	-0.634712	1.51837	0.76596	-0.534598	-0.979593	1.08154	0.506716	-1.72581	-0.416096	1.35493	-0.353317	-0.904175	0.142763	0.658984	2.35032	0.0828325	0.722741	-0.913601	0.229988	-0.867481	-0.235227	0.27354	0.468565	0.541049	-0.192748	1.40893	0.10409
-1.56357	0.632255	-0.543608	-0.150954	2.20794	-1.7374	0.580558	-2.16755	0.274208	0.213699	-0.716102	-0.0234428	-3.88212	-2.21831	-0.6194	0.120754	-0.742848	-0.925926	-0.351925	-2.38906	-0.235074	1.74341	-0.668912	0.328568	2.20643	0.720793	-0.681266	-0.858737	1.34502	1.47912	-0.640029	0.0990195	1.39218	-0.519614	-1.06415	-0.672142	0.997642	1.86794	-0.493119	0.169827	0.0126939	0.325802	-0.949707	-0.658582	-1.21068	1.12463	-0.0138022	0.844926	1.10762	0.385333
-1.19304	0.318638	-0.450079	-0.596159	1.98336	-1.70937	1.03367	-1.92434	-0.589012	-0.185906	0.515121	0.0764958	-2.60812	-0.834735	-1.33046	0.589456	-0.964501	-1.29647	0.346837	-1.59641	0.272599	1.4966	-0.176766	-0.644853	1.80881	1.67343	-1.32005	-1.29001	1.28977	1.00907	-0.924208	-0.378166	1.85165	-0.523443	-1.20671	-0.274066	1.37919	1.7054	-0.267787	0.747343	0.238665	-0.664735	-0.892766	-0.482535	-0.696015	0.622293	0.234104	0.271816	1.41084	0.164956
-0.432096	-0.0954592	-0.55159	-0.769834	1.04992	-0.84201	0.836602	-0.529163	0.0918506	0.395173	-0.274737	-0.370099	-2.1656	0.593135	-0.538065	0.390173	-0.19727	-0.706891	-0.164845	1.11552	-1.08523	1.14807	0.779752	-0.236401	-0.417858	1.55873	-0.480697	-1.11558	1.42606	1.46371	-0.508837	-0.385031	1.93385	-0.296711	-1.55167	-0.726815	0.408451	0.902883	-0.871128	0.699141	-1.26561	-0.350409	0.289517	-0.172001	-0.170895	1.19229	-1.09313	-0.337668	0.161787	0.237033
-1.43638	0.580728	-0.434368	-0.511502	2.06348	-1.67702	0.720951	-1.58868	0.146925	0.221869	-0.083867	0.109684	-3.95958	-1.44973	-1.04974	0.0933392	-0.994468	-1.08785	0.181571	-2.48961	0.0364451	1.83083	-0.536598	0.295681	1.97622	0.773712	-1.11498	-1.05672	1.18414	1.27687	-0.562074	-0.0625021	1.36484	-0.323421	-1.23701	-0.787398	1.0344	1.81817	-0.555903	0.608854	0.418464	0.121027	-0.773086	-1.02206	-1.32383	0.803803	0.188145	0.74746	1.26552	0.302804
-1.54184	0.835406	-0.670168	-0.265089	1.99108	-1.83281	0.716061	-1.55838	0.23356	0.212081	-0.217854	0.28411	-4.11337	-1.92556	-0.620967	0.0611533	-1.00003	-1.32076	-0.0180896	-2.69381	0.00261047	2.32394	-0.647465	0.330277	1.98077	1.25256	-1.03485	-0.855696	1.40127	1.43933	-0.502684	-0.191043	1.5084	-0.512032	-1.08037	-0.637249	1.0505	2.18463	-0.536688	0.689576	0.277292	-0.237132	-0.887034	-0.925349	-1.50114	0.808013	0.542956	0.723884	1.27481	0.161008
-0.904233	-0.487544	-0.964194	-0.537101	1.79628	-1.55055	0.172626	-1.81841	0.804836	0.691164	-0.0592469	-0.00693108	-3.33202	-0.911556	-0.131562	-0.576714	-1.10784	-0.781294	0.713838	-1.24278	-0.264642	2.31539	-0.297202	-0.173058	0.472633	0.713086	-0.499669	-0.52686	2.14198	1.31253	-1.10099	-0.448029	1.23419	-0.765226	-1.36893	-0.903022	0.778138	1.7316	-0.189369	0.434732	0.193041	-0.565754	-0.426011	-0.562541	-1.25687	0.659084	0.416489	0.0920502	0.820849	-0.097243
-0.491737	1.0292	-0.52205	-0.0198617	-0.825419	-0.76401	0.385527	-0.00469799	0.823117	0.430406	-0.461859	-0.299213	1.09232	0.736856	-1.36436	-0.254424	-0.955537	-1.28806	0.228332	2.08652	-1.3283	0.698229	-0.796853	-0.61288	0.081046	-0.238112	0.155194	-0.605644	-1.51343	-0.509044	-0.555286	-0.158069	1.0851	0.997063	-1.15733	-0.540578	-0.164124	-2.55984	-0.350567	0.12971	-0.823734	-0.919532	-1.08405	0.474176	2.06694	1.12655	-0.852958	-0.0479968	0.184045	0.136052
0.483825	0.774647	0.0360731	-1.10675	-0.084806	0.0225541	0.510293	0.455538	0.778704	0.420844	-0.577412	-0.250726	1.22543	0.487034	-1.52077	0.0608157	-0.223559	-1.84284	0.570599	1.63915	-0.583485	-0.850222	-0.874666	-1.57636	0.151204	-0.619753	0.738509	-0.915896	-1.53895	-1.19046	0.729253	0.208819	0.84909	0.994395	-1.36656	0.685495	-0.114656	-1.43643	-0.660524	0.243763	-1.86413	-0.343477	-0.742297	0.648964	1.13322	0.936171	0.199889	-0.0916281	-0.187851	0.434723
-0.143502	1.08258	-0.0786909	-0.0711991	0.531288	-1.37953	0.416551	-1.07736	-0.0366615	-0.0566248	-0.700459	0.287147	0.600409	0.303659	-0.668629	0.0540101	-0.179451	0.492101	0.261114	-0.127516	0.458949	0.297031	0.216605	-0.631497	-0.31173	1.25053	0.262253	-0.377682	-1.31663	0.182201	-1.04243	-1.25902	0.259858	-1.06525	-1.06482	-0.224254	0.0489104	-1.43379	-0.436921	-0.126414	-0.129082	0.864807	-0.538668	-0.127009	0.431859	0.277409	1.17337	0.427888	0.997135	0.365201
0.0646632	1.05624	-0.464688	0.160081	0.767898	-0.836095	-0.604466	-1.86944	-0.53	0.962538	-0.955402	-0.681848	-0.581213	1.93582	-0.654364	0.37875	-0.109982	-0.108944	0.7125	0.343392	0.961526	0.0393456	-0.00144107	0.299151	0.608479	1.2399	0.521273	-0.340091	-0.173835	0.880002	0.41247	0.0142309	0.70569	0.540119	-2.35026	0.713617	0.366836	-1.57572	-1.48601	0.0947261	-1.99525	0.981489	-0.285108	0.230804	0.542492	1.78051	0.224924	0.402282	-0.097335	0.581669
0.788011	0.674491	-0.399609	-0.367761	-0.321068	-0.420117	0.379981	-0.212253	1.62619	-0.0708087	-0.473765	0.198484	0.208644	-1.78145	-0.847333	0.276119	-0.994851	-0.589729	0.0873461	-0.181324	-0.424662	1.15829	0.185455	-0.00900206	-0.610107	-0.548817	0.204209	-0.579159	-0.519133	-0.161204	1.57032	-0.80012	0.482267	-1.02552	-2.03815	0.717919	0.156779	-1.31514	-1.38231	0.687571	-1.5032	-1.47723	-0.748033	0.210647	0.539934	0.786468	0.680503	0.146065	-1.14916	1.42709
1.01255	0.169268	-0.367035	0.751262	-1.76057	-0.67303	-0.104075	-2.44074	-1.00071	0.140344	-0.274279	0.278463	-0.542056	1.59456	-0.188934	-0.532867	-0.376866	-1.63812	0.914562	-0.340446	1.25186	0.941585	0.423981	-0.17075	-0.57548	0.824513	0.735226	-1.03178	-3.12244	0.979589	1.1144	-0.723931	0.167722	0.652595	-3.7745	-0.641274	0.568702	0.323554	-0.385385	0.0397355	-1.11473	-0.834734	-0.0510929	0.749166	1.34117	1.92108	2.02743	-0.637398	-1.71041	0.55006
-0.259497	0.130703	-0.238935	-0.402988	-0.29386	-0.824874	-0.436397	-0.921997	0.532657	0.809219	-0.21556	-0.103277	0.326459	1.01471	-0.636889	-0.552795	0.210484	0.458569	0.293994	-0.696187	0.179822	0.579528	-0.162381	-0.92501	-0.0586259	-0.059865	0.230616	0.153111	0.150334	-0.353055	-0.462209	-0.748863	0.343076	0.192816	-1.50907	-0.307938	-0.868324	-0.311221	-0.62989	-0.604347	-1.22695	0.47373	-0.312382	-0.568576	0.988578	1.06933	0.2082	-0.0806201	-0.181846	0.411637
0.0614865	-0.444584	-0.434561	-0.34471	-0.969904	-0.967396	-0.698817	-0.31708	1.51499	0.941651	-0.207561	-0.261731	-2.04731	0.712569	0.369485	0.323124	0.121385	1.23204	0.734663	1.03548	-0.605617	0.892159	-0.0562135	-0.196759	0.650889	1.96428	0.761356	-0.401804	-0.695371	-0.53753	0.593599	-0.687494	1.63268	0.0561338	-2.03904	-1.33223	0.402759	-0.782944	-0.689162	-0.031434	-2.31423	1.46857	-0.695997	0.113384	0.188179	-0.586607	0.808019	-0.554145	-0.17027	0.152013
0.133574	0.897921	-0.17984	-0.541338	-0.23197	-1.10195	0.575122	0.347814	0.23616	0.48606	-0.377399	-0.597433	0.0661975	1.26437	-0.997657	-0.43585	-0.101764	-1.18693	-0.0436473	1.50883	-1.53035	0.105979	-1.01543	-0.199007	-0.749768	0.561692	0.461652	-0.819781	-1.00463	-0.609996	-0.0620218	0.349034	0.445385	1.33079	-1.2353	0.0568464	-0.305562	-1.83122	-0.385122	-0.626799	-2.44964	-0.542056	-1.30559	1.02359	1.71604	1.44648	0.757424	-0.458557	0.159044	0.301731
0.551919	-0.23003	-0.148374	-0.0369235	-0.0124037	-0.5412	0.133406	-1.33268	1.12254	0.559198	-0.390917	-0.545211	1.14947	0.466153	-0.0180032	0.306208	-0.217228	1.10873	0.125717	-1.40916	0.777044	0.293718	-0.461117	-1.09213	-0.798153	-0.32145	0.363973	-0.450693	-1.10044	-0.261114	-0.433208	-0.165155	1.26532	-1.01866	-2.59148	-0.083079	-0.0875461	0.959163	-0.931948	-0.375662	-0.905752	-0.457027	-1.60954	0.0903969	0.385816	0.132511	0.818306	-0.00949048	-0.98039	0.622147
-0.742543	-0.214659	-0.464235	0.328352	0.237805	-1.02025	-1.01767	-0.492847	0.860577	0.69954	0.652552	1.06013	-0.284604	0.404912	-0.257299	1.602	0.645659	0.33537	0.5437	-0.169244	-0.108988	2.29266	-0.586282	0.780179	-2.05166	1.66951	0.213952	-0.77718	-0.391174	-1.36019	-1.64513	-0.819666	0.915866	-0.243368	-1.31774	0.0257989	-1.02771	-3.23549	0.0765467	-0.233143	-0.739973	0.722506	0.0827301	0.084788	0.50867	-0.311254	0.259739	0.121665	0.269889	-1.0769
-0.399141	1.93151	-0.11591	0.787903	1.28985	2.80661	0.186213	-1.63554	-1.58392	0.45053	-0.315924	1.06148	2.69669	0.221296	0.746069	-0.107158	0.276767	-0.141071	1.69749	-0.762855	0.00725108	2.61905	2.71054	-1.56998	-1.0465	0.887288	-0.391785	-3.18765	-1.09113	-0.0169675	-2.38708	-1.62908	0.799525	-1.95677	-0.408955	-1.29422	0.714646	-3.88051	0.480086	0.916593	1.05144	-0.535076	-0.0779015	0.415857	0.439555	-0.456232	0.811075	-0.339671	1.00618	-1.25729
-0.952641	0.493408	-0.315077	-0.732047	1.78893	0.806202	-1.04658	-0.805991	0.119438	0.72325	0.121843	0.805171	3.35765	0.00139152	-0.383163	-0.728765	0.635911	-0.709351	0.979145	-0.470137	0.0478016	0.426467	1.15893	-0.897928	-0.733653	0.609479	0.199574	-0.863524	2.06554	-0.767227	-2.37292	-0.941381	-0.653199	-1.44541	-0.743378	-0.58395	0.122827	-1.92039	-0.355235	-0.089105	1.1204	0.459419	-0.50505	0.51763	0.852567	-0.815274	0.543117	1.15312	0.139269	-0.43708
-0.592917	-0.27345	0.367734	-1.42912	0.703389	0.433765	0.897486	-0.0145303	-0.285278	0.633428	0.359353	0.284076	-2.4133	-0.027983	-0.323106	-0.323198	1.6273	-0.763239	1.39298	-0.722614	0.0911153	0.660107	-0.0525791	-1.74416	0.767622	0.512297	0.193577	-1.1684	0.661088	-0.85905	-1.45769	-1.11459	1.05054	-0.97325	-0.681564	-1.42549	0.24913	-3.71723	-1.11841	-0.309001	-1.52485	0.938459	-0.34	0.83038	-0.895959	-1.08102	1.02682	0.0886594	1.31701	0.113179
0.0127771	-0.601559	0.136051	0.658346	2.1975	0.818196	0.704231	-0.197274	1.15428	0.22128	-0.353205	-0.564042	-0.557645	0.914122	-0.627416	-0.910515	0.978749	-0.189723	-0.00686487	-0.838712	0.817448	-0.205583	-0.772797	-1.21315	1.14604	1.97529	1.08833	0.441189	-0.0836551	1.03647	0.16523	0.0365749	0.493164	0.0127329	-0.987258	-2.43342	-0.041864	-3.01677	-0.590552	0.176289	-1.27219	0.677934	0.0149454	0.490787	-1.36831	0.394676	-0.0201858	0.420281	-0.0244018	0.172328
-0.678143	-0.559455	0.398379	0.709426	1.05245	-1.37294	0.64229	0.265141	1.34711	-0.176225	0.179602	-0.224618	1.11459	2.1115	0.374466	0.735686	1.65888	0.616963	1.5296	-0.240996	-0.206578	-0.138475	-0.509298	-1.50149	-0.195849	2.03403	1.58184	-1.63444	-0.871515	-1.51467	-0.934557	1.50155	0.923028	-0.275077	-0.857671	-0.88779	-0.550336	-1.09559	0.775339	-0.561661	-1.5565	-0.0522154	-0.91682	0.392533	-0.0670699	-0.663476	0.0839717	-0.46274	0.179748	0.571284
-0.238922	-1.65171	-0.132317	0.00385326	0.390907	-0.527849	1.82967	0.374447	-0.00627047	0.452276	0.599382	0.0840351	-0.222021	-0.694021	-0.483121	0.882617	0.0328352	-0.669751	-0.0601381	-0.78606	-0.423119	0.561896	1.04421	-1.03963	-0.856094	1.7288	0.731106	-1.69277	0.651795	-0.355288	-2.06293	-1.05201	0.793581	-0.558029	-0.391276	0.737761	-0.680002	0.451924	-0.403017	-0.441906	-0.437841	-0.293946	-0.373516	-0.252273	-0.823422	-0.220978	0.807658	-0.219445	0.0967642	0.460311
-0.548442	-1.32895	0.918214	-0.24188	0.800009	-0.522732	0.859762	0.493482	-1.09307	0.674897	0.186348	0.242925	0.358809	2.24272	-1.37609	0.135589	0.55601	-0.978212	0.0646075	0.850906	-0.275466	0.10055	-1.44008	-1.00693	-0.355652	-0.6349	1.40668	0.570038	1.1082	0.433027	-1.805	-0.530881	-0.287164	-0.0687073	-0.564315	-1.18265	-0.190348	0.0103306	-0.520795	-0.628819	0.105847	-0.112316	-0.0758732	0.216064	-0.716935	-1.15089	0.940325	-0.528796	1.07391	0.382416
-0.398825	0.131813	0.578718	0.0178769	1.38033	-0.293964	1.165	-1.3182	0.340092	0.689462	-0.222272	0.121049	0.734681	0.213113	0.069604	-0.195839	0.496508	-1.54563	0.850718	-0.805054	0.0491846	1.35977	0.614567	-0.863345	0.105133	0.50457	0.0614722	-1.71287	1.04381	-0.177215	-1.70671	-0.224011	0.259976	-1.8093	-1.09143	-1.92682	1.06441	-0.824037	-0.13701	0.45912	-0.338071	-0.762943	-0.599733	0.844187	-1.17244	1.14557	-0.0439183	0.797762	0.0811631	-0.00806478
0.0438112	-1.58626	-0.591643	0.197614	1.89484	-0.428241	1.29621	0.541894	-0.0534029	-0.409525	0.422838	0.711031	-0.56965	0.0898773	-0.513042	0.451193	0.392903	-0.143386	-0.0674027	-1.78951	0.0769833	-0.199876	0.114844	-0.546523	-0.787646	2.20713	-0.159363	-1.82223	0.738869	0.237367	-1.52786	-1.42144	0.938094	-0.964055	-0.410459	1.39474	0.0444056	1.75326	-0.586367	-0.0356925	0.18906	-0.271429	-0.120567	0.266993	-0.81645	-0.262813	1.38592	0.518821	1.50313	0.37482
[truncated: 718 more columns]

## Sheet: Figure1E_memo
0.947412
0.733228
0.807748
0.867085
0.967512
0.917682
0.865579
0.859848
0.936605
0.956451
0.792058
0.739299
0.824079
0.758015
0.833491
0.781479
0.897639
0.898108
0.733622
0.8235
0.675675
0.801416
0.892351
0.715647
0.789721
0.628419
0.666597
0.655055
0.665094
0.699475
0.716641
0.894532
0.848466
0.846149
0.845525
0.83029
0.919948
0.890553
0.806443
0.882219
0.853243
0.816332
0.748316
0.751334
0.80981
0.836406
0.719025
0.870683
0.765934
0.617827
0.8615
0.786226
0.826523
0.846225
0.895588
0.950482
0.814929
0.881125
0.726251
0.823755
0.634018
0.662488
0.716437
0.807419
0.794964
0.854529
0.706501
0.620618
0.71231
0.891116
0.685326
0.670006
0.680483
0.785081
0.659887
0.563275
0.496565
0.73866
0.658962
0.597335
0.740501
0.734228
0.813177
0.821933
0.822608
0.768791
0.803795
0.757996
0.775781
0.725796
0.756786
0.74871
0.823867
0.783631
0.936626
0.872504
0.755043
0.877658
0.749115
0.914189
0.883599
0.85415
0.854559
0.811935
0.899289
0.77532
0.74078
0.820725
0.909346
0.928436
0.872543
0.756501
0.897866
0.939789
0.828833
0.875689
0.864269
0.789526
0.825997
0.843112
0.971293
0.860389
0.887488
0.923323
0.911874
0.881192
0.915935
0.854022
0.827478
0.953024
0.782819
0.757352
0.891807
0.790279
0.764526
0.906621
0.82378
0.79302
0.798924
0.832003
0.773403
0.877057
0.9111
0.906628
0.784532
0.751045
0.864966
0.826795
0.708009
0.642904
0.590677
0.941382
0.731863
0.890732
0.941557
0.879285
0.893507
0.903217
0.909803
0.91405
0.802038
0.810157
0.635659
0.784002
0.663157
0.692403
0.898682
0.688082
0.55087
0.730827
0.776507
0.846761
0.739069
0.772759
0.731307
0.82124
0.889409
0.837404
0.872922
0.809432
0.894511
0.686583
0.857422
0.864881
0.797863
0.894258
0.8529
0.718693
0.589363
0.867122
0.925371
0.87355
0.75912
0.843901
0.90762
0.952118
0.558585
0.834378
0.830296
0.830076
0.644002
0.71026
0.713417
0.743947
0.829705
0.676992
0.760802
0.723223
0.678669
0.738234
0.902741
0.952881
0.823311
0.875649
0.903728
0.746415
0.832704
0.819272
0.801932
0.900605
0.820726
0.821623
0.861514
0.79765
0.858412
0.825093
0.857552
0.780778
0.84694
0.8877
0.839026
0.803259
0.714878
0.810085
0.771077
0.85236
0.73544
0.828046
0.827392
0.730308
0.712129
0.760014
0.885393
0.624152
0.656038
0.819274
0.771846
0.625216
0.725666
0.730631
0.78156
0.787159
0.813407
0.752914
0.689515
0.869364
0.893787
0.905181
0.718181
0.807054
0.793145
0.807229
0.845426
0.707329
0.87657
0.884712
0.977392
0.842971
0.829959
0.859311
0.889871
0.829434
0.813733
0.742399
0.766564
0.533984
0.707436
0.754499
0.647874
0.696278
0.755933
0.769885
0.731731
0.896512
0.668889
0.919484
0.841372
0.786322
0.818347
0.823267
0.775304
0.711904
0.77784
0.773523
0.805564
0.750079
0.79324
0.896183
0.589777
0.75402
0.469223
0.723384
0.664872
0.550343
0.816628
0.571244
0.709165
0.833934
0.705299
0.750435
0.8636
0.8052
0.865336
0.893117
0.820267
0.817854
0.748105
0.810414
0.770275
0.920731
0.767606
0.715965
0.825993
0.738412
0.844866
0.849207
0.753038
0.795967
0.821689
0.848136
0.857735
0.785467
0.800769
0.827044
0.934157
0.816244
0.689111
0.724905
0.846538
0.8452
0.908405
0.767528
0.825934
0.840714
0.759235
0.857056
0.806849
0.823013
0.883015
0.865076
0.928692
0.815844
0.910737
0.86046
0.894158
0.798787
0.865016
0.881164
0.89648
0.864096
0.898705
0.880942
0.84764
0.876949
0.88889
0.783582
0.841829
0.836908
0.775021
0.738258
0.950601
0.956514
0.897964
0.953873
0.942513
0.916537
0.931064
0.951517
0.872808
0.938676
0.801984
0.689584
0.701727
0.680223
0.723172
0.703915
0.599902
0.779015
0.790623
0.762875
0.664663
0.587831
0.793386
0.560372
0.414727
0.584078
0.785303
0.6772
0.70538
0.557811
0.938646
0.860677
0.831565
0.88034
0.887675
0.765831
0.809967
0.874837
0.937769
0.973695
0.698941
0.814127
0.888199
0.724769
0.632844
0.685593
0.450985
0.746175
0.740823
0.704719
0.73593
0.697292
0.529694
0.436703
0.728382
0.659262
0.706915
0.590555
0.817359
0.680611
0.710582
0.559031
0.792201
0.808512
0.690378
0.628452
0.722673
0.680912
0.801268
0.673349
0.756974
0.817944
0.861448
0.901868
0.939305
0.792869
0.796234
0.908858
0.847732
0.800008
0.863352
0.737035
0.805973
0.892637
0.846951
0.940149
0.938784
0.877947
0.862211
0.898053
0.878508
0.86262
0.884451
0.897426
0.803534
0.816588
0.80178
0.804689
0.809481
0.929304
0.556943
0.686485
0.587275
0.679839
0.493075
0.582299
0.503125
0.564929
0.716077
0.724624
0.693775
0.71286
0.915668
0.799584
0.926668
0.780644
0.899341
0.765999
0.726558
0.749955
0.681422
0.76779
0.788732
0.887216
0.777058
0.963284
0.720561
0.953988
0.897721
0.786638
