# Supplementary material for: Characterization of the spatiotemporal representations of visual, semantic, and memorability features in the human brain
Source: PLoS Biol. 2026 Jan 20;24(1):e3003614. doi: 10.1371/journal.pbio.3003614 (PMC12851468; doi:10.1371/journal.pbio.3003614)
Supplement: S2 Data — (XLSX) [file pbio.3003614.s005.xlsx]

## Sheet: Figure2AEI
Figure2A	visual		Figure2E	semantic		Figure2I	memo
Tala1	Tala2	Tala3	Tala1	Tala2	Tala3	Tala1	Tala2	Tala3
30.9921	-36.7609	-19.4379	-36.8879	-37.3386	-12.4126	20.492	-32.4229	-20.9198
-23.0066	-41.94	-12.7725	20.492	-32.4229	-20.9198	34.3653	-38.1367	-18.8799
-30.2783	-42.9132	-11.2771	-31.7842	-13.3389	-35.2004	63.9705	-50.6597	-17.1538
-34.071	-43.448	-10.9738	-13.6918	-35.5456	-17.2147	-31.9489	-15.7619	-21.6377
-26.7281	-42.6093	-11.6843	-21.0715	-37.5427	-17.6003	-42.9545	-43.5916	-19.1667
-38.8806	-18.8652	-21.1304	-35.4907	-41.4564	-18.6558	24.7454	-3.67123	-22.2852
-46.707	-44.66	-19.601	-39.5275	-42.4938	-19.0044	41.203	-15.5524	-23.8516
42.0308	-31.886	-17.2582	26.0519	-12.4314	-25.0026	45.09	-16.3426	-23.5745
62.3403	-42.3172	-18.0646	29.8085	-13.355	-24.5536	38.7403	-30.3425	-17.1214
-42.4396	-20.3833	-20.8608	35.4032	-28.332	-16.7399	-46.707	-44.66	-19.601
-28.0207	-39.2515	-18.2026	-13.6918	-35.5456	-17.2147	-23.5067	-27.358	-10.4409
-31.4528	-40.2791	-18.2023	-39.5275	-42.4938	-19.0044	-34.0165	-42.6826	-12.8325
-22.7813	-42.4341	-13.7669	29.8085	-13.355	-24.5536	-42.0054	-42.1829	-11.4409
-26.5481	-42.7141	-13.0751	-15.5584	-13.553	-23.3039	23.193	-10.7365	-20.208
-30.4195	-42.6023	-12.3723	-19.3315	-13.2461	-24.0691	-15.5584	-13.553	-23.3039
-34.0165	-42.6826	-12.8325	-23.5067	-27.358	-10.4409	-26.917	-12.6183	-25.2968
-37.8697	-42.3169	-12.1116	-20.1994	-24.0376	-24.1546	-20.1994	-24.0376	-24.1546
-23.8204	-68.2358	-4.82998	-26.5481	-42.7141	-13.0751	51.4044	-34.5765	-11.0497
-31.4237	-66.7022	-5.69686	-30.4195	-42.6023	-12.3723	-23.6264	-15.5757	-30.4534
-50.8161	-63.9112	-6.27986	-37.8697	-42.3169	-12.1116	-55.2423	-42.5954	-14.624
-22.7813	-42.4341	-13.7669	20.2754	-10.6186	-20.5699	-42.1883	14.6175	25.305
-26.5481	-42.7141	-13.0751	-22.7813	-42.4341	-13.7669	37.5737	-32.1742	-21.8585
-30.4195	-42.6023	-12.3723	-26.5481	-42.7141	-13.0751	-18.7596	-27.9954	-11.2953
-34.0165	-42.6826	-12.8325	-30.4195	-42.6023	-12.3723	-47.7517	1.26702	-38.1638
-37.8697	-42.3169	-12.1116	-34.0165	-42.6826	-12.8325	-42.1883	14.6175	25.305
-42.0054	-42.1829	-11.4409	16.7732	-5.49129	-23.5615	34.6555	-30.8881	-22.2275
-9.15978	-71.8088	-4.38254	31.0397	-31.0029	-23.6461	-35.7611	-5.43451	-19.4851
51.4044	-34.5765	-11.0497	-49.1222	-39.0601	-16.673	27.5422	-41.4675	-13.302
55.7755	-35.5292	-10.2578	50.507	-38.1791	-18.5991	23.6853	-1.24471	-42.3042
-38.6758	-10.8083	-22.7573	53.8873	-39.586	-18.322	27.5422	-41.4675	-13.302
-38.9832	-15.3465	-15.6786	21.6594	-25.702	-24.6062	31.3001	-40.7064	-13.4937
-28.0546	-27.9126	-21.9459	42.4515	-14.3587	-33.0497	-36.6923	-26.5809	-26.1548
-30.9416	-29.6788	-20.9436	27.5422	-41.4675	-13.302	33.768	-2.04591	-18.3571
-43.2033	-36.0731	-17.7525	31.3001	-40.7064	-13.4937	29.1807	-14.3174	-24.4369
-49.1222	-39.0601	-16.673	43.7839	-39.3986	-15.053	33.9216	-15.5596	-24.3529
-58.5807	-43.8799	-14.5232	27.5422	-41.4675	-13.302	43.6828	-18.2486	-23.5239
50.507	-38.1791	-18.5991	31.3001	-40.7064	-13.4937	33.1387	-6.66553	-17.8233
53.8873	-39.586	-18.322	55.7844	-37.8279	-16.6409	27.7891	-1.65061	-41.1138
56.9566	-40.8647	-17.9709	59.9242	-37.2896	-16.8079	31.6205	-2.07539	-41.3381
-43.2033	-36.0731	-17.7525	63.7588	-37.0728	-16.921	35.4571	-2.51444	-41.1599
53.8873	-39.586	-18.322	25.556	-6.4655	-18.1073	39.3878	-2.80022	-40.7955
31.3001	-40.7064	-13.4937	29.5494	-13.4235	-20.7289	43.0097	-2.96687	-40.1352
23.6853	-1.24471	-42.3042	28.829	-25.8703	-8.05919	29.8166	-9.93135	-34.2174
31.3001	-40.7064	-13.4937	27.7891	-1.65061	-41.1138	52.4764	-41.7373	-8.95234
47.5362	-38.7539	-15.2275	36.1444	-28.4656	-17.1132	15.9332	36.5777	13.8195
43.6828	-18.2486	-23.5239	43.9227	-29.8986	-15.6266	19.7103	36.3059	14.1308
43.9227	-29.8986	-15.6266	-22.5605	-15.25	-19.7779	23.5567	36.0545	14.1419
31.8983	-42.0016	-14.8695	-30.3562	-15.8105	-18.2794	27.6269	36.1839	14.4753
-41.6389	-16.2702	-16.5819	-18.6203	-7.304	-19.0305	31.4485	36.2062	14.4865
-37.0822	-15.3279	-27.8875	-37.0822	-15.3279	-27.8875	-18.9695	-15.1473	-20.4775
38.7236	-21.5146	-26.9	32.2848	-20.8109	-26.825	-41.6389	-16.2702	-16.5819
42.027	-21.8641	-26.9	35.4761	-21.1817	-26.8956	-43.557	-14.6673	-27.8652
42.027	-21.8641	-26.9	38.7236	-21.5146	-26.9	-33.9054	-40.0968	-14.2761
-21.9034	-51.346	-4.38243	38.7236	-21.5146	-26.9	30.9675	-4.46643	-24.7539
-25.791	-51.3046	-5.12127	42.027	-21.8641	-26.9	32.2848	-20.8109	-26.825
-37.7923	-27.5545	-21.6336	45.2669	-22.1806	-26.9904	35.4761	-21.1817	-26.8956
-40.0723	-14.6981	-16.5197	48.5359	-22.4285	-26.9718	13.2223	-4.13776	56.8724
51.5413	-31.8697	-16.1086	51.7572	-22.8003	-26.9205	-21.1343	-13.7691	-16.9978
30.2168	-43.1469	-15.6315	40.401	-16.7765	-20.7521	53.7825	32.2222	19.0278
26.698	-44.2953	-15.5837	-17.4096	-13.2996	-17.2719	41.2236	11.8279	26.6303
30.9704	-44.0929	-15.5718	-37.7923	-27.5545	-21.6336	39.9205	1.30183	21.1745
30.9704	-44.0929	-15.5718	37.8126	-25.1275	-22.4093	-22.8683	-17.3714	-19.8616
			27.9521	-4.56113	-33.5236	-17.7077	-19.115	-19.9747
			34.3849	-24.5859	-22.3088	-21.4449	-19.227	-19.9735
			37.8126	-25.1275	-22.4093	-36.3933	-19.6748	-19.9682
			41.6658	-25.8764	-22.2073	26.698	-44.2953	-15.5837
			40.621	-30.5648	-18.1442	-31.1445	30.6972	27.1139
			44.261	-30.9998	-17.4657
			16.9281	-6.916	-20.2134
			26.698	-44.2953	-15.5837
			30.9704	-44.0929	-15.5718
			31.9691	-12.1694	-34.241
			-40.6157	-32.3239	-24.6918

## Sheet: Figure2BFJ
Figure2B	Visual	VTC'	MTL'	PFC'	MTG'	STG'
	Significant Channels	0.136364	0.0666667	0.0625	0.059322	0.05
	p_value	3.73701e-13	0.0817738	0.198397	0.238478	0.393662
Figure2F	Semantic	VTC'	MTL'	PFC'	STG'	MTG'
	Significant Channels	0.11039	0.108772	0.0803571	0.0583333	0.0169492
	p_value	6.24242e-08	1.99115e-05	0.0543538	0.252414	0.938074
Figure2J	Memo	PFC'	MTG'	MTL'	VTC'	STG'
	Significant Channels	0.107143	0.0847458	0.077193	0.0692641	0.05
	p_value	0.00402618	0.0346424	0.0173004	0.027058	0.393662

## Sheet: Figure2CGK
Note: Permutation methods were used and the permuted values may therefore differ from those shown in the figure.
VTC(Figure2C)	MTL(Figure2G)	PFC(Figure2K)
0.00162456	-0.0326402	0.0103094	VTC
-0.0398603	-0.00109125	0.00187404	Spearman's beta	0.217129
-0.000249602	0.0333685	-0.0265398	MTL
0.0264575	0.0167409	-0.00107869	Spearman's beta	0.161017
-0.0139113	0.00742573	0.00192333	PFC
-0.0580312	-0.0294982	0.0206394	Spearman's beta	0.0865485
-0.0106163	-0.0350313	0.0235956
0.00390602	-0.00983158	-0.00204506
-0.00427607	0.0187945	0.0463702
0.0174163	-0.0176536	0.0261207
-0.0253417	-0.026267	0.0107339
-0.0187501	0.0248157	0.0362277
0.0162492	-0.0760437	0.022841
-0.00295292	0.0142515	0.0405138
0.0262143	0.0141545	0.0255147
-0.00212585	-0.0225295	-0.00415116
0.0171209	0.0132742	0.0101564
0.0455554	-0.0321529	-0.00219171
-0.022971	0.0478827	-0.0212136
0.000122102	-0.00383425	-0.022158
0.0143872	-0.016659	0.0190105
0.016697	-0.0166513	0.00245031
-0.0332032	0.0210319	-0.00866919
-0.0334477	0.0105087	0.0200277
0.0169828	-0.014259	-0.0207489
0.0414095	0.00572228	-0.0102464
-0.0100111	0.0469977	0.0134746
0.0481866	-0.000580861	-0.0220784
0.0164845	-0.0638267	-0.0189702
0.0215265	-0.0357638	0.0335827
-0.0172756	0.0389282	0.00965051
0.00708573	0.0155589	0.0123777
0.0394693	0.00519974	-0.00348908
-0.0662749	-0.0223189	0.0248088
0.0131605	0.0261988	0.0480264
0.00388388	-0.0389533	0.012293
0.0400752	-0.00572578	0.0254134
-0.0127386	0.0378969	0.0281252
0.0151902	0.00585901	0.0259395
-0.0313751	0.0168158	0.0017889
-0.0279844	0.00872759	0.00900132
-0.0174957	-0.0489548	0.0149994
0.0199321	0.0331549	-0.00366384
0.017105	0.00769083	-0.00554868
-0.0281073	-0.00237598	-0.0133019
0.0195507	0.0306509	0.00824928
0.0476503	-0.0371227	0.00911471
0.00204027	-0.00530747	0.0102335
0.010926	0.0190123	-0.0341701
0.0064437	-0.0173168	0.00501406
0.0568644	0.0106741	0.0340065
0.0309308	-0.0292183	-0.0188956
-0.00978864	0.00439835	-0.0135132
0.00724064	0.0431069	-0.00366286
-0.0120596	-0.0428694	0.00374109
0.0138835	-0.00325513	0.0390266
-0.00571481	0.0243269	5.22371e-05
0.00284745	-0.0309832	-0.0223044
-0.0132904	-0.059597	-0.0321522
-0.0366139	0.0148886	0.0364215
0.00196031	-0.0306369	-0.00032576
-0.00899968	-0.00457165	0.0280677
-0.0187726	0.0154935	0.0142083
0.0220748	-0.00673285	0.0101309
-0.0283126	0.00513636	0.0231665
-0.00894702	0.00485511	0.018404
-0.00481222	0.0218244	0.0337907
0.00302569	-0.0604597	-0.00738582
0.00514461	0.0263759	0.0145218
-0.0154304	0.0181321	0.00066262
-0.0298392	-0.00382117	-0.0125864
-0.0148433	0.0134494	-0.0198236
0.0173614	-0.0288819	0.0130033
0.00189361	0.0312201	0.00820129
0.0336672	0.0149618	-0.0195282
0.0278878	0.00884735	0.0398927
0.00566418	-0.037941	0.00177088
-0.0177266	0.0330636	-0.00724291
-0.00317249	-0.00597693	0.0270312
-0.0113252	-0.0217516	0.0208968
0.0108541	0.0513957	-0.00504737
0.0123591	9.01325e-05	0.00421321
-0.0126054	-0.00667239	0.00331296
0.00169429	0.0258836	0.0197369
0.0283999	-0.0337359	-0.0135008
-0.00294264	0.0205742	0.0333991
-0.0220311	-0.0120467	0.00832517
0.00192133	0.0297859	0.00742676
0.00867345	0.000954091	0.00426122
0.0513943	0.0247664	0.00521076
0.000334679	-0.00945917	0.0258028
-0.0122518	-0.0114578	-0.0302458
-0.0499786	0.0277583	0.00461925
0.0255866	0.00493365	0.0091998
-0.0141803	0.0182611	-0.0239404
0.0169971	-0.000821938	-0.0314906
0.0202732	-0.0024063	-0.00251387
-0.0128988	0.00225558	0.0302373
-0.0335403	0.0206209	-0.0284482
-0.00730223	0.0375564	-0.012308
-0.0142246	-0.0232092	-0.0235044
-0.00623113	-0.0318951	0.00334104
0.0194622	0.016056	-0.00487119
0.011134	0.0765334	0.0250404
0.00666509	-0.00555254	-0.0184791
0.0201238	-0.0198504	0.0306598
-0.00632394	0.000104774	0.0116102
0.0275839	-0.0375976	-0.00869123
-0.00408906	0.0149205	-0.00181306
0.0236661	-0.0362496	0.000315485
-0.00703137	-0.0178278	0.0543653
-0.011601	0.000911837	-0.01069
-0.0384942	0.00800433	-0.0244117
0.00185301	-0.00226948	0.00675349
0.0455587	0.0264486	-0.0196574
-0.0397944	-0.0585481	-0.00549997
0.00848353	-0.0341016	-0.0328643
-0.00701506	-0.00830254	-0.0177978
-0.0205283	0.00938529	0.0114591
0.00513102	-0.0320391	0.0151901
0.0308668	0.000410978	0.0347725
0.0110508	0.0199084	0.00606156
-0.0377154	0.00975486	-0.0138159
0.00568675	-0.0241844	-0.0026258
-0.0211686	0.0251479	-0.00823911
-0.0246576	0.0551342	0.00715951
0.0011928	-0.00474104	0.0224578
0.0116342	-0.02548	0.0105213
0.0150636	-0.00898386	-0.017305
-0.01261	0.0456156	0.0367896
-0.0215727	-0.0149328	-0.00997176
-0.00456813	-0.0302914	-0.0178664
-0.0289794	0.0376635	-0.0248188
-0.0403546	-0.0190147	-0.00707947
-0.0143021	0.00640214	0.0111732
0.0512679	-0.0281953	0.0357094
0.00196266	0.0255685	0.00942194
0.00819711	0.0154241	-0.000783125
0.0102196	-0.0367361	-0.00977079
0.0102423	-0.00753348	-0.0150566
-0.0154911	-0.0311767	0.0107467
0.00564629	-0.0188447	0.026971
-0.0143352	-0.0417063	0.0046574
0.0127314	0.00771194	-0.0079012
-0.0141667	-0.0508743	0.033574
-0.00475401	-0.0173596	-0.0186773
-0.00769675	0.0440112	-0.0288283
0.025597	-0.0087456	-0.0432949
-0.0370709	-0.0360369	-0.0133545
-0.00147737	0.00248439	-0.00211836
0.00507104	-0.036262	-0.00363967
-0.0418354	-0.0295502	0.0287994
-0.0101749	-0.00163436	0.00162038
-0.0188634	0.0169024	0.0109058
-5.1398e-05	0.0207371	-0.00707343
-0.0167188	0.00808754	0.0230936
-0.0259613	-0.0283483	0.0136975
0.0156514	0.00599472	0.0298252
0.0629409	-0.0461183	-0.00500078
0.0194382	0.0143843	0.0286222
-0.0342972	0.00184835	0.00709897
-0.000467313	0.0371871	-0.00773377
-0.0253202	-0.0127099	-0.00074481
-0.00306404	0.0405209	0.022651
-0.0303149	-0.0186816	-0.0146069
-0.00441873	0.0228562	0.00796309
-0.00763669	0.0441704	-0.0322577
0.00389138	-0.0116559	-0.00129066
-0.0197545	-0.0136989	-0.0137506
0.00422813	-0.00411782	-0.0135296
-0.0327128	0.025667	-0.0101521
0.0122393	0.0611503	-0.0064958
0.0178465	-0.024904	0.0329113
-0.0675552	-0.0167458	0.0202099
0.00657686	0.0220036	0.0113033
-0.00826476	0.0225988	0.023552
0.0105207	-0.053298	-0.0222568
-0.0172701	0.00132244	0.0216469
-0.0677251	0.0281372	0.0171606
-0.014279	0.0410331	-0.01007
0.015939	-0.0157348	0.0163526
-0.0154589	0.0501955	-0.0175045
-0.018665	-0.0226859	0.0271129
0.00569021	0.00163801	-0.00421634
-0.00703347	0.00770457	-0.0156882
0.0109363	-0.0122973	-0.0135779
-0.00625324	-0.0408678	-0.0279251
0.00469857	-0.00567628	-0.00154693
-0.0352982	-0.0510983	0.0113002
-0.0151193	0.00919652	0.0276743
-0.0178411	0.0193614	0.00309417
-0.0206828	-0.00428857	0.0523836
0.009612	-0.0322705	0.00422032
0.0279092	0.00217742	0.0352546
-0.0387956	-0.00621282	-0.0118974
-0.0167024	-0.00133773	-0.0098716
-0.0428422	-0.0371811	0.00901682
0.0300714	0.0294691	-0.00040858
-0.00561748	0.0197916	0.00415012
0.0137926	-0.0109443	-0.0246118
0.0049648	0.00532718	-0.0103848
0.00273441	-0.00731443	0.0119287
-0.0106438	-0.0217203	-0.0065635
0.0145588	0.0282791	0.0224737
0.0475807	-0.00848862	0.00924847
0.0257689	0.0439128	-0.025078
-0.0335445	0.0157248	0.0170401
0.0314335	0.0221638	-0.00740566
0.00647279	-0.00134537	-0.0346246
0.00834807	0.0175866	-0.0238602
0.0188378	-0.0201693	0.00628367
0.00834548	0.0503226	0.00549702
0.0149053	0.0118461	-0.0248604
-0.0173356	-0.00882333	0.03692
0.0388004	0.04904	0.0268359
-0.00800615	0.00984362	-0.00819182
0.0165285	0.0138231	0.0470604
0.0163171	-0.0162577	-0.00270811
0.0345672	-0.0203057	0.0196487
-0.00756767	0.010213	-0.0182008
0.0203258	-0.0177037	0.00124998
-0.0155472	0.0182037	0.00414396
0.00929938	0.0469158	0.00050143
-0.0242701	0.0231958	0.0229192
0.0095184	-0.000519886	-0.0100004
-0.0322528	-0.0470819	-0.0143989
-0.021887	0.0158637	0.00310573
-0.0241912	0.0252585	-0.0117606
0.0181215	-0.011794	0.0061366
-0.0119256	0.0326681	-0.000644258
0.0120808	0.0196209	0.0439598
-0.0107084	-0.0591358	-0.00979577
-0.0615008	-0.0300302	0.00129452
0.0149759	-0.00652392	-0.0224365
0.0607672	-0.00312938	-0.0312321
0.00529121	-0.0128909	-0.00531454
-0.0138624	-0.0199404	-0.0187749
-0.0216194	0.0226477	0.00376886
-0.00324205	0.0154965	0.0263953
-0.00441855	-0.00799887	0.00696316
0.0182564	-0.0391445	-0.0297547
0.0342597	0.0411034	-0.0110043
-0.0222645	0.0142564	-0.0059731
0.0176615	-0.0626725	0.00602658
0.00201589	-0.00129744	0.0053092
0.0322299	0.0349629	0.0386231
-0.017465	-0.0386532	-0.0145645
0.00607665	0.0104486	-0.0058204
-0.007574	-0.0158311	-0.034032
0.0426673	0.0166524	0.0167895
-0.0460664	0.00303541	0.0221408
0.0040983	-0.00724183	-0.0419941
-0.0237826	0.0217323	0.00509825
0.0351688	-0.0307905	-0.013732
-0.0153115	-0.0417873	0.00972077
-0.0121672	0.00640679	0.00372135
0.00103287	-0.000501758	-0.00700107
0.0424221	0.0255471	-0.0165207
0.026309	0.00702808	-0.00377626
-0.02008	-0.035679	0.0160204
0.0189913	0.0788847	-0.0219363
-0.0179409	-0.00848991	0.00672198
0.00456372	0.0210351	-0.0136052
0.0211499	-0.0323476	-0.0149697
0.0196576	-0.00480737	0.0280507
0.00658211	0.0193653	0.00358208
0.0157082	0.020148	-0.0135848
0.022781	-0.0185843	-0.0198541
0.00154864	0.0508485	-0.06292
0.041005	-0.015975	-0.012094
0.0021016	-0.0300198	-0.00103604
0.00946621	0.00377025	0.0436075
-0.0308144	-0.00663542	0.0216107
0.017204	0.0385512	0.0106918
0.00134948	0.0298015	-0.0110469
-0.0239782	-0.0117588	-0.0240031
-0.0151275	0.00339127	-0.0103287
0.0482887	-0.000485751	-0.0128287
-0.0258186	0.0214709	-0.0146814
-0.0107092	-0.0208909	-0.00649725
0.00980381	0.021541	-0.0184759
0.00215416	-0.015712	-0.0180676
-0.0340699	-0.0257337	0.00361138
-0.0151549	0.00387198	0.0156589
-0.0117613	-0.0337506	-0.0116317
0.0064672	-0.0394351	-0.0127718
-0.0106562	-0.00086873	-0.00246501
0.0250878	0.00762113	-0.0179691
0.00518511	0.0103903	0.0030382
-0.0087571	0.0266929	-0.0105988
-0.00437973	-0.00731275	0.0106676
-0.00976179	-0.00806602	0.0172095
-0.0156786	0.0405707	-0.0135143
0.0075337	-0.0180937	-0.0347348
0.0238025	-0.0139988	-0.00995665
-0.0201689	-0.0682532	0.0180217
-0.0193445	-0.0586946	-0.0224737
-0.00790268	-0.000996086	-0.0130766
0.0265973	-0.0485582	-0.00193208
-0.00418754	0.0279113	0.000709758
0.0540503	-0.0326702	-0.0182343
-0.0206771	-0.0417765	-0.00612595
-0.00544471	-0.0139546	-0.0080011
0.0120893	-0.0281288	-0.0321198
0.00264089	0.0321573	0.00521615
-0.01732	-0.00956059	0.0300397
-0.00683054	0.0142607	-0.0353564
0.0213062	-0.00796239	-0.00640348
0.0245435	0.0236121	-0.0186181
0.0453255	-0.0450085	0.000658644
0.0331996	0.0324979	0.00554526
-0.0196142	0.0196396	0.00125729
-0.000858586	0.0136019	0.00138239
0.00962296	0.0176042	-0.0279362
-0.0377032	0.00573625	0.00503644
-0.0172766	0.0024909	-0.0250619
0.0294434	0.0208857	-0.00454838
0.00317049	-0.0388783	0.0107037
0.0190603	0.0447353	-0.0276666
-0.0113666	0.000413846	-0.0209371
0.00556492	0.0446226	-0.0200555
-0.0644012	-0.0018408	0.0153102
-0.0169817	0.046029	0.00144841
-0.0277757	0.0230987	0.0390169
-0.0228949	0.0143369	0.0450942
-0.00318577	0.00224139	-0.0018503
-0.0627226	-0.0123954	0.0485948
-0.0120022	0.0294721	0.00621379
0.0240451	-0.00820237	0.00085674
0.0195348	-0.0100918	0.041505
-0.00585549	0.0332339	0.00454953
-0.0296746	-0.0114444	0.0169021
-0.0221266	-0.0279448	0.0612131
-0.00553506	0.00246884	-0.0644281
-0.00145564	-0.0308446	0.0248435
-0.0458019	-0.0056442	-0.00237879
0.0113248	0.0349238	0.0226191
0.0095399	0.0367175	0.00274737
-0.00736749	0.0200324	0.00634067
0.0143839	-0.00194291	0.0220067
0.0402027	-0.0616822	0.0021978
-0.0175771	-0.0198553	-0.00396994
0.0405963	-0.0268168	-0.0421005
-0.0128336	-0.0119256	0.00903825
-0.0157933	0.0406379	0.00599671
0.0122159	-0.00856455	-0.00628437
0.0195967	0.00109929	0.0319777
-0.0353488	-0.00608368	0.0222437
0.0322473	-0.0154742	-0.0116958
0.0247766	0.022781	0.0396329
0.0242752	-0.00976352	0.0375182
-0.0227877	-0.010361	0.0254753
0.0101129	-0.060107	-0.0261838
0.00399436	-0.0147236	-0.0349947
-0.027033	-0.0176475	-0.00249687
-0.0208241	0.00204219	-0.0421459
-0.00267245	-0.0383856	0.0109779
-0.00719319	-0.0292958	-0.0246192
0.000889122	0.0172125	-0.00429036
-0.00210035	0.0252014	0.00283702
-0.0104163	-0.00954004	0.0174355
0.00284302	-0.00161633	-0.0234344
0.00295186	0.035592	-0.0233621
-0.00117599	0.00673602	-0.00365539
0.0365491	-0.0104419	0.0249126
0.00770073	-0.0501238	-0.00653553
0.0475922	0.00953909	-0.0115317
-0.00806534	-0.00560184	-0.00542533
0.0453501	0.0238296	-0.00823588
0.0542795	0.00381749	0.000881654
-0.0244924	0.0255558	0.00991154
-0.00642911	-0.00502541	-0.0239697
0.063777	-0.0316056	0.0387645
0.00577429	-0.00558108	-0.00559119
-0.0487583	-0.0182038	0.000382346
0.0351219	0.0152991	0.0198798
0.0122987	0.0124635	0.0241546
-0.0173041	0.035807	0.0212431
0.019457	0.00342832	-0.00396467
0.0101304	-0.000881322	-0.0159556
-0.0188471	0.0300502	0.00796127
-0.0173121	0.0444446	-0.01404
-0.00031357	0.0171739	-0.00129437
0.00612726	0.0415688	-0.00274191
-0.0262946	0.0272789	-0.0335278
-0.0340235	-0.014537	0.0042895
-0.0322794	-0.0021363	0.0104375
-0.00829457	0.0503471	-0.0228559
0.00103421	0.019751	-0.0233062
-0.0143586	-0.000203512	-0.00495713
-0.011583	-0.0532876	0.0250262
0.0403743	-0.0379998	-0.005026
-0.0566946	0.00121461	-0.0233492
0.0296176	-0.0391556	-0.0150676
0.0173049	-0.00945227	0.00456304
0.012198	0.00451577	0.0179639
0.00958503	-0.0106705	0.0145023
0.0069082	-0.034247	-0.00743616
-0.025477	0.0155982	-0.0371919
-0.00804455	-0.0212692	0.0206158
0.0228528	0.039819	-0.0247689
-0.00415423	0.0141997	-0.0391425
-0.00661041	0.0119048	-0.00265462
0.0164631	-0.0117244	0.00740688
-0.0158523	0.0493978	0.0137192
-0.0237436	0.0411557	-0.0341545
-0.0126284	-0.0276978	0.0258899
0.0170106	0.011086	-0.00940603
0.0189107	0.00323531	-0.00494958
-0.00910461	-0.0295642	-0.0308777
0.02563	-0.0313475	-0.0374828
0.0348112	0.0127545	0.0308417
0.0191477	0.0147361	0.0393219
0.0299483	0.0330533	-0.0187995
-0.00941407	-0.0120488	-0.00963984
0.0130002	0.0273002	-0.000666683
-0.00872261	-0.0461996	-0.00457228
-0.0238309	0.00639148	-0.013437
-0.0262878	-0.0173812	-0.0276018
-0.00461505	0.0120489	0.0140127
-0.0176785	0.0590582	-0.00670744
0.0336617	-0.0150374	-0.00434746
-0.00415426	0.0508524	0.00375666
-0.0217817	-0.00570583	0.00740782
0.00759188	0.0215292	-0.026337
0.0565663	-0.0327271	-0.00159031
0.0397076	0.0564349	-0.0155478
0.00421172	-0.0249597	-4.25685e-05
-0.0182751	0.0105795	0.0198484
0.0190608	-0.00146119	0.0083243
-0.0132174	0.0331836	0.0325172
0.0430099	0.0138569	0.00938998
-0.00276017	-0.050192	-0.0207051
0.0204199	0.00690975	0.00761003
-0.0113501	-0.0302848	0.0238321
-0.0203488	-0.0122186	-0.0208347
0.00121327	-0.0133892	0.01384
-0.0257393	0.0051634	0.0175591
0.0294107	-0.0148983	0.00394394
0.0194997	-0.0214601	0.0273977
-0.0365637	-0.0170215	0.00310973
-0.0273132	0.0108801	-0.0324717
0.0256265	0.0100246	-0.0204768
0.00978259	0.0215036	0.0100839
-0.0173584	0.00421768	0.0129851
-0.0254236	-0.0109519	0.00561108
0.000514641	0.00404168	-0.00157203
-0.0132234	0.0181109	0.00665762
-0.0479766	0.0278352	-0.00944418
0.0118644	-0.0464679	0.0035212
0.00321744	0.0380349	-0.0369339
0.0229657	0.0192617	0.0261941
0.0279389	-0.00299294	-0.0177865
0.000168708	0.00924003	-0.00331796
-0.0125914	0.00695856	0.00980492
0.0217702	-0.0361452	-0.00352896
0.0241876	-0.0418593	-0.000279145
0.0187289	0.00297542	-0.0016582
0.0087245	-0.00641929	-0.00440381
-0.00778069	-0.0106777	0.00557304
0.0216102	0.0271226	0.0233053
-0.023905	-0.0331162	-0.00483633
-0.00404815	-0.0378446	-0.0129605
0.0262755	0.035765	-0.0380684
0.0318123	0.00526707	-0.0177543
-0.0316483	-0.0121083	-0.0196555
-0.00389825	0.00960918	-0.0101809
0.0155913	-0.0381851	0.00192323
0.00688631	-0.00174605	-0.00322625
-0.0079299	-0.00802245	-0.0122766
-0.0144082	0.0367068	-0.0036494
-0.000746045	-0.00814702	0.0320717
0.0159194	0.0226002	0.0182141
-0.025286	0.014403	0.01095
-0.0463634	-0.0151664	0.00207792
-0.0286442	0.0139367	0.0488739
-0.00425343	-0.00830961	0.0534116
-0.0224424	-0.0331604	0.00836957
-0.025661	-0.00953254	-0.00979359
-0.0542814	0.0064332	0.0101273
-0.00314736	-0.023532	0.00963371
0.00126438	-0.024264	0.0347597
0.0236728	0.0236608	-0.00380194
0.0150793	0.0467612	0.0140947
0.0442199	0.00229601	0.0135278
-0.0130915	0.00403718	0.000378275
-0.0246712	-0.0288267	0.021969
0.0206535	0.0440616	0.0206387
-0.0146517	0.0574286	-0.0110297
0.0399652	-0.000253183	0.0231209
-0.0273712	-0.0294141	0.0623885
0.0274421	-0.00364917	-0.0119047
-0.00314833	-0.00979542	-0.0391448
0.0182621	0.00305263	-2.99294e-05
0.000120448	0.00785365	0.000180004
-0.00789347	0.00614992	0.0550634
0.015577	0.0393339	0.00888522
0.0287791	0.018244	-0.00410711
0.00893971	-0.0145614	-0.0202547
0.00653146	0.0102052	4.18902e-06
0.0146557	-0.0182761	0.0372319
-0.0469021	0.00042189	0.0119339
0.0308305	-0.00012443	0.0273357
-0.0506282	0.0100993	0.0508305
-0.0192782	-0.0170379	-0.0478696
0.0372529	0.024209	-0.0174018
-0.0058021	0.0451592	0.0156709
-0.00993573	0.0176617	-0.00323129
0.0297422	-0.0140104	-0.0527415
-0.0337027	0.00717707	-0.0206589
0.0232545	-0.00340676	0.00887692
-0.0148931	0.0250451	-0.00675859
0.0128925	0.00170369	0.00587142
-0.0147411	-0.0789493	0.00614781
-0.00371845	0.023405	0.0337131
0.00326833	-0.0198693	-0.0147337
0.0196237	-0.0241614	-0.0101833
-0.0332029	0.0119583	-0.00550135
0.0227594	-0.00651422	0.0154264
0.0291385	0.0150995	-0.0211926
-0.0518644	-0.0308987	-0.00315656
-0.00759599	0.0587656	0.0127761
-0.0036244	-0.010424	0.0127222
0.00659855	0.0646478	0.00581717
0.0108415	-0.0244109	-0.0299199
0.0176462	-0.0353287	0.00955414
-0.0227012	-0.0160715	-0.00582233
-0.0146618	0.0069059	-0.0192979
-0.00453418	-0.0150644	-0.00989068
-0.0010403	-0.0112286	-0.0132111
-0.0427564	0.0141004	-0.0396776
-0.0102355	-0.0019895	0.0317145
-0.0062147	-0.0123622	0.0177065
-0.055011	0.0233727	0.00599832
0.0170129	0.0571773	-0.0036622
0.00416788	-0.0237902	-0.0169401
0.00394585	-0.00617275	0.000384328
0.0423812	-0.00567198	-0.0291337
-0.00628904	0.0180975	0.0155917
0.0467353	-0.00136873	-0.0249728
0.00810342	0.015769	0.0212373
0.0115543	-0.018065	0.00780019
0.0145784	0.00117906	0.0054667
-0.0221956	0.0333526	0.0132966
0.0297883	0.00465298	-0.00967923
0.00351184	-0.0288785	-0.0208949
-0.00941746	-0.0736849	-0.00826515
-0.0137859	0.0355307	0.000840672
0.00172177	0.0245872	0.00784555
0.00989278	0.00951217	0.017856
0.00678387	-0.0205782	0.0285718
-0.021134	-0.0331438	-0.00618871
-0.0469045	-0.0475927	0.007232
-0.00119469	-0.00649509	0.0032706
0.000813434	0.00241001	-0.0263693
-0.00111981	0.0377737	0.0296971
0.00929077	0.059312	0.004891
-0.0279544	0.00152163	0.00789305
-0.0176787	0.0567103	-0.0195801
0.0290975	0.0410443	-0.030305
-0.00598755	-0.0248562	-0.0259811
0.0214374	-0.0169772	-0.0378638
-0.00252298	-0.0729482	-0.0170609
0.0134478	0.0118464	0.020039
-0.00978175	0.00189791	0.00159925
-0.00341771	-0.0392355	0.0183777
-0.00600756	-0.0194872	-0.0162986
0.00229048	-0.00972406	0.0140767
0.00479046	0.00918363	-0.00121558
0.0093682	-0.00831543	0.0168029
0.0434547	-0.0188659	0.00509266
0.0252405	-0.0212677	0.0100519
0.0050715	0.0076409	-0.0304063
0.0341482	-0.00840113	0.0297922
-0.0232255	0.0316754	-0.0217147
-0.0353956	0.0240851	0.00945018
0.0174772	0.0323482	-0.0084606
0.0208314	0.0318219	-0.0303223
0.00778045	-0.00198077	-0.00376127
-0.0249085	0.014452	-0.0148814
0.0307514	0.00285658	-0.0195485
0.00145554	-0.0366451	0.00956479
-0.00367659	-0.0395504	-0.00628831
-0.0350445	0.0555485	0.0003354
-0.015683	0.0152721	0.0176398
-0.0217049	0.00997332	-0.0104985
0.0143256	0.0219555	-0.00148832
0.00150573	0.00568004	-0.0267053
0.00130001	-0.0374237	-0.0215101
-0.0241307	-0.0132195	-0.00824095
0.0330441	-0.0253481	-0.00260562
-0.0162552	0.0284308	0.00424269
0.01134	0.0170409	0.0354029
0.0300923	0.0173664	-0.0307414
0.0470166	-0.0581869	0.0093657
-0.0420836	-0.0380019	0.00708052
-0.0190804	0.00262152	-0.0198466
-0.0220975	0.0231966	-0.00107873
-0.0136977	-0.021411	-0.00557544
0.00216811	-0.00742021	-0.00883506
0.00223783	-0.00503326	0.00047441
-0.0333991	-8.09939e-05	0.00434867
0.0421132	-0.0139901	0.00681206
-0.0324438	-0.0273662	0.00946428
0.029873	-0.0128397	-0.0111236
-0.0333956	-0.00844412	9.33836e-05
-0.00997985	0.00707766	-0.00269774
-0.0174409	-0.0143748	-0.0175569
-0.0123119	0.00786922	-0.0144618
-0.0050541	0.00883416	-0.0184824
0.0171466	0.00535625	0.0279118
-0.0337387	-0.0288794	-0.0100938
0.00392579	-0.00184408	0.0131519
0.00674693	-0.0193259	0.00397207
1.11651e-05	0.00778735	-0.0473549
-0.0153215	0.0207972	-0.00633293
0.00198519	-0.0314509	0.0515708
-0.0310733	-0.0189998	0.0171659
-0.0400347	-0.00785182	0.00240481
-0.00524649	-0.0716202	0.0429067
0.00686607	0.0378928	0.00940626
-0.00304184	-0.0112383	0.00343174
-0.00217492	-0.0160504	-0.0152749
0.0490303	0.0399795	-0.0307769
0.00559256	-0.0285968	0.00977151
0.0141909	0.00934143	0.00927121
0.0234908	0.0133665	0.0189317
-0.0189106	0.0373729	0.0246256
0.0138263	-0.00195259	0.00974861
-0.0298879	0.0409416	-0.0122225
-0.0189783	0.00453459	-0.00507886
0.000114521	-0.0267351	-0.0184304
-0.0102723	0.0214574	-0.00753606
0.016182	0.0385068	-0.00297178
0.026548	0.0438604	0.0225515
0.0400624	-0.0136679	0.00797255
-0.0302767	0.029314	-0.0163405
-0.00247887	0.036228	0.00373084
-0.0188052	-0.000500505	0.00675369
-0.0488196	-0.0200899	0.0190731
-0.0311996	-0.0327208	0.00579491
-0.0323455	0.0147115	0.00859179
-0.00885238	0.00736612	-0.0121612
0.0112015	0.0549782	0.0105856
0.0345617	0.00903791	0.0246416
0.0167938	-0.0213108	-0.0207486
-0.0193257	0.0284242	0.0141929
0.0224996	-0.0210203	0.00421658
0.00647582	-0.0251087	-0.00426258
0.00354609	0.000514391	0.0136497
0.00406798	-0.0309413	0.0455748
0.0044436	0.0698672	-0.0350021
-0.0594093	-0.0141933	-0.00540356
0.00775808	0.0129233	-0.0184319
0.00410223	0.000131114	-0.0119685
0.0174339	-0.0172833	0.00934641
0.0522978	0.0380038	0.00974494
0.017325	0.000927687	0.0266818
0.0377778	0.0516848	-0.00129609
-0.0272972	0.0226611	-0.00181619
-0.015778	-0.0193956	-0.0371677
0.0173236	-0.0219675	0.0208266
-0.0281336	0.0351731	-0.00315754
-0.00231383	0.0260426	0.0181873
0.0406211	0.0391866	-3.79774e-05
0.00930864	-0.0178368	-0.0278725
-0.0209225	-0.00629345	0.00358453
0.0209096	0.0301683	-0.0108518
0.0524777	-0.0132686	0.00356207
0.0125926	-0.0191658	0.0136413
0.017825	-0.0163807	-0.00135924
0.00164082	0.0170071	-0.0165464
0.0469899	0.0335581	-0.00944666
-0.028897	0.0282369	-0.00969572
-0.0339389	0.0448346	-0.0381014
0.0431541	0.0466432	0.0304089
0.00281537	0.0139419	-0.00825479
0.0345952	-0.0108541	-0.0232487
-0.0229972	0.0164383	0.0255879
-0.0204029	-0.0347391	0.0212699
-0.00500434	0.0167675	-0.00683775
0.00578396	-0.0244564	-0.0101504
0.0336513	-0.034907	-0.000593257
0.0544455	-0.0442632	-0.0309749
0.00595305	0.0651793	0.0180079
-0.045621	0.0189332	0.0177708
-0.00395882	0.0411288	0.00103985
-0.0274914	-0.0220109	0.0105234
0.0182687	-0.0416993	-0.0116924
0.00345266	0.025963	-0.00623902
-0.030884	0.00111483	-0.0153537
-0.0241493	-0.0395395	-0.0388655
0.0137462	-0.0248059	-0.00960056
0.00858407	0.00573781	0.0136686
0.00318562	0.0137684	-0.0130527
-0.00115309	0.0229011	-0.029065
-0.0257769	0.0345579	0.0104044
-0.0200147	0.0116789	0.0139036
-0.0199588	0.0549337	-0.00306726
-0.00507918	-0.0047714	-0.00822127
-0.0312738	-0.0227911	0.00733779
-0.0187834	0.0196159	0.00955579
-0.00455213	-0.0152271	0.0312911
0.00423019	0.00757682	0.0192122
-0.0223171	0.0113919	0.0332027
0.0109011	-0.0168965	-0.017869
-0.013638	-0.00546433	0.0307913
0.0314188	0.0485211	-0.00909495
0.0284495	-0.0159396	-0.0231983
-0.00107946	-0.00203031	-0.00180489
0.000725336	0.0214491	0.031668
0.00348847	0.0392706	-0.00338182
-0.000861847	0.0163774	-0.00600077
-0.00619589	-0.0734614	-0.0249056
-0.0119986	-0.00404104	-0.0123466
0.0160202	0.00907272	0.0247488
0.004964	-0.0226716	-0.00368059
0.0167174	0.020508	0.00712853
0.0625423	0.0109232	-0.0216252
-0.000204215	0.00440521	0.0235029
-0.0253641	0.00982689	0.033632
-0.0178444	0.0142539	0.0248354
-0.0107321	-0.00270349	-0.0180677
0.0119232	-0.0511328	0.00619132
0.00976351	-0.0411445	0.00320792
0.0117006	-0.000499862	0.00507147
-0.0107052	-0.00737786	-0.00551947
0.048507	0.0296533	0.00398076
0.0175331	-0.0568179	0.00204917
0.0258485	0.0550133	-0.00222655
0.031926	0.00395274	-0.014687
-0.015669	0.0102879	-0.0312182
0.0381268	0.0272228	-0.0130346
0.0265606	-0.00989574	-0.012248
-0.00188685	-0.0200734	0.0382892
-0.016457	0.018711	-0.00731345
-0.00966907	0.0213005	0.00889891
0.0150239	-0.0354673	-0.0563989
-0.0229784	-0.0116024	0.0256231
0.010858	-0.0186355	-0.0233425
-0.0134776	0.0330401	-0.0195179
-0.03751	0.0230999	0.0276698
-0.0119509	-0.00776936	-0.00259649
0.0194265	-0.0034899	0.00920057
0.0271244	-0.00331717	-0.0207173
0.0104377	-0.0225962	-0.000827835
-0.0438198	-0.0344869	0.0133954
0.0362378	0.0285976	-0.0296168
-0.0227797	-0.000721358	-0.00430627
-0.00380834	0.0127771	0.0526033
-0.0158305	0.0137924	0.0203225
0.00880159	0.0261339	0.00278756
0.0173761	-0.0454109	0.000853968
0.0136872	-0.0803353	-0.0112536
-0.00175386	0.0189508	-0.0163265
0.0214702	-0.0299848	0.00809078
0.024981	0.0396455	0.016832
0.00563165	-0.0431361	-0.0303202
0.0214894	-0.0105201	0.0102861
0.00553558	0.018912	-0.0250944
-0.0167353	0.0315651	0.00101939
-0.0285141	0.0362325	0.00186611
0.0244458	0.038303	0.00408531
-0.00982129	-0.0264982	0.0176959
0.0101829	0.0126594	0.00645848
0.0105226	0.0349443	0.0129154
0.026483	-0.00870585	-0.00247356
0.0202375	0.0449213	0.0101106
0.0288534	0.0297386	-0.0322061
-0.0410881	-0.0325981	-0.0121628
-0.0235955	-0.0354577	-0.0105898
-0.0372751	0.0202333	8.33964e-05
0.00882903	0.00118788	0.0137397
-0.0253523	-0.0171195	-0.0121608
-0.0391561	-0.0588739	0.0253124
-0.00866662	0.020302	-0.0152944
-0.0339086	-0.0346102	0.0159289
-0.0216468	0.00480739	0.00824444
-0.0197067	-0.00202111	-0.0197494
-0.0346258	-0.0219395	-0.0128763
-0.0287831	0.0393778	0.0292149
0.0120167	-0.0089192	0.00087639
-0.00280726	-0.000505119	0.00984782
-0.0137392	-0.00817896	0.0135732
-0.00989432	-0.00654479	-0.0120655
0.0569918	0.0753441	-0.00732575
0.0217972	0.00308596	-0.0164777
0.00704004	0.013529	-0.00988011
0.00944763	0.0264643	0.00966739
0.0603074	-0.0141921	-0.0181121
0.000330284	-0.0106246	0.000526313
-0.0139376	0.0329157	0.00925807
-0.0130141	0.00401728	0.0152307
0.0351234	0.00739253	-0.0203765
-0.0337183	-0.00808694	-0.00696296
-0.0163994	0.0214699	0.0111843
0.0138176	-0.0244254	0.0216291
-0.0172378	-0.0035223	-0.0188184
-0.0159623	-0.0132093	-0.0287233
-0.000307967	-0.0195695	-0.0102952
-0.0130606	0.0195911	0.0117275
-0.00169924	0.00758499	-0.0072757
-0.0385148	-0.0216101	0.00108691
-0.0137862	-0.00585607	-0.019759
-0.00382496	0.0173125	0.00362885
0.00194185	-0.0124498	0.0069284
-0.00101828	0.0198347	0.00920914
-0.027541	0.0583085	-0.00565607
-0.000635242	0.0668396	0.0006789
0.0112113	-0.0171469	-0.00332224
-0.00118482	-0.0489668	-0.01273
-0.0084593	-0.00085839	-0.0140082
0.032747	0.0463419	-0.00301567
-0.0137331	0.0202135	-0.0102811
-0.0133857	-0.00399895	0.00798839
-0.0312994	-0.0442272	-0.00277258
0.0206687	0.0256443	-0.00989461
0.0365854	-0.0153391	-0.00948023
0.00718271	0.0307964	0.0284875
-0.00905204	0.0405963	0.00268526
-0.00899508	-0.00276097	-0.0142493
-0.0524991	-0.0284772	-0.0249654
-0.0281606	0.0233408	0.0034208
0.00827501	0.0175352	-0.0171343
-0.0127016	0.0581361	-0.0051405
-0.0439201	0.0386463	-0.000294403
0.00256707	0.0103029	-0.00992686
-0.00587688	-0.0328993	-0.0407845
0.00657604	-0.0224131	-0.013357
-0.0173786	0.00513073	-0.0231584
-0.0211865	0.0146444	-0.0307264
0.0287916	0.0107642	-0.0239831
-0.00115884	0.065024	-0.0235124
-0.00146043	0.0105335	0.00263414
-0.00993122	0.0218431	-0.0135923
0.0330811	0.0394113	0.0134711
-0.00476709	0.00624111	-0.0320284
-0.0303984	-0.0306778	-0.0117839
0.0307596	0.00599459	0.00779399
0.0246099	0.0616225	-0.000494569
-0.00487979	0.00391771	-0.00945213
0.00377719	0.0286815	-0.00796321
0.0288679	0.0227254	0.0410398
-0.00814414	-0.00291052	-0.0340752
-0.00598248	0.00454707	0.0464284
0.010371	-0.0133554	0.00216915
-0.0104354	0.0328909	0.00366159
-0.00961684	0.00982951	-0.00300504
0.011291	-0.0741238	-0.0075842
0.00646899	0.0101828	-0.0171446
0.0182995	0.0211806	-0.00193691
-0.025105	0.010905	0.00707366
0.0335795	0.0185343	-0.014792
-0.0307118	0.0431033	0.0605513
0.00274701	-0.00570963	0.00295045
-0.0240244	0.0127642	-0.0286314
-0.00681089	0.0610056	0.000783259
-0.0564304	-0.00681814	0.00547203
-0.00718872	0.0408951	-0.0127055
-0.0257293	0.0027323	-0.00906645
0.0282633	0.0234675	0.00234708
0.0148227	0.0150725	-0.0512629
-0.012352	0.0452318	-0.00598905
0.0101883	-0.00260397	0.00539509
-0.0362256	0.0136538	0.0169338
-0.0306319	0.0110162	-0.026111
0.0110165	-0.0533265	-0.0124222
0.012628	0.0125277	0.022878
0.0223481	0.0367446	0.0156679
-0.0237333	0.00112051	-0.0185942
-0.0142507	0.0559405	-0.0301617
0.0119453	-0.00661095	0.00979064
0.00879431	0.0443336	-0.0260895
0.0084267	0.0150359	-0.0080101
-0.00852502	-0.015063	0.0115376
-0.0128704	-0.0164534	0.0169327
-0.0307032	-0.0132053	-0.0091944
0.0132925	-0.0521274	-0.0269909
0.0140496	-4.98013e-05	-0.0204629
-0.00283272	-0.0353714	0.0233198
0.0190416	0.0606532	0.00453188
-0.00762107	-0.0262158	0.00547412
0.0344588	0.0291076	0.01245
0.0590587	0.018693	-0.0218504
0.0305395	-0.0175376	-0.00767437
0.0185282	-0.0334107	0.0247979
-0.0254419	-0.000476	-0.00505307
-0.0410394	0.010257	-0.00543969
0.00745215	0.0243911	0.00337032
0.0389776	-0.0243998	0.00444305
0.0402858	-0.0040055	-0.00531779
0.000523784	0.0624773	0.00767986
-0.0278947	0.0231898	-0.00740663
0.00821839	0.015239	0.0179196
0.0588461	0.0291339	0.00102447
-0.00382278	0.0429628	-0.0253217
-0.0253233	0.00376879	0.0245909
-0.0269419	0.00554884	0.011443
-0.0558709	-0.0180476	-0.0123843
0.0279807	-0.0282789	0.0244939
-0.0140798	0.00862133	-0.00563105
0.0329034	-0.0119401	0.0458459
0.0117469	-0.0095514	0.0191707
0.0251512	-0.00916541	-0.00368753
0.0323032	-0.0321991	-0.0168472
0.0158461	0.00690659	-0.0058941
0.0296435	-0.0375499	-0.00418108
-0.0119728	0.0117971	0.00169894
0.0353539	0.0798249	0.00399157
0.0276896	-0.0121	-0.0296376
-0.047725	-0.025687	-0.0169395
0.0205921	0.0211258	0.00397482
-0.00105227	0.0129889	-0.0484168
-0.00694687	0.0342267	-0.0138827
0.017579	-0.010839	0.0397203
0.00272208	-0.0103778	0.00975572
0.0262544	0.000356153	-0.0011354
0.0192037	-0.00303475	0.00842678
-0.0447377	-0.0133605	-0.00831357
-0.033075	-0.00260111	0.0210918
0.0252515	-0.0289935	-0.00703539
0.0105845	0.0179485	-0.0305755
0.00922919	-0.0266713	-0.0418305
-0.0283354	-0.0367392	0.00333702
0.0500356	-0.00249247	-0.00172685
-0.0315886	0.00601811	0.00725339
-0.00783857	-0.0536845	-0.0089787
-0.000880642	0.0516635	0.0198279
-0.0155351	0.0505822	-0.0236207
0.00786232	-0.00737083	0.0139792
-0.00289696	-0.0112778	-0.0223037
0.027831	0.0217211	-0.0176213
0.021655	0.00113546	0.00878034
-0.00724512	0.00444067	-0.00613046
0.0260865	-0.0465886	0.0337776
0.0326228	-0.0423132	-0.018893
-0.0440988	0.006828	0.00896041
-0.0235594	-0.039543	0.00383748
-0.0334231	-0.0136783	0.00293835
0.00661629	0.00139306	0.00138066
0.0181158	-0.00920606	-0.0168383
0.0509715	-0.0131197	0.0103824
-0.0149635	-0.0112675	0.00951512
0.0124249	-0.0553873	0.0241928
-0.0131701	-0.0311697	0.0373892
-0.00342454	-0.0240973	0.00433655
0.0408971	0.0224988	-0.0200054
0.000230931	0.0549659	0.0042869
0.0254241	0.0134817	0.0154936
0.0350527	0.014134	-0.0246895
0.0189033	0.00387865	-0.0365098
0.0209138	-0.00683171	0.0218612
0.00531057	-0.0493707	-0.00577955
0.0150082	-0.0191073	-0.0144012
0.0444772	-0.0485392	-0.00349765
-0.00305444	-0.0139911	0.0307284
-0.0306959	-0.00422433	0.0113191
0.0251307	-0.0289689	0.0296006
-0.0087535	-0.0241995	-0.050413
-0.0128141	-0.0164432	-0.0140557
0.0247182	0.00281207	0.0287536
-0.0583432	-0.00471887	-0.00175029
0.00477776	-0.0403112	-0.00559817
0.00551767	-0.045097	-0.0208858
0.0219422	0.00477847	0.0041638
0.0214108	0.0128119	0.0221908
-0.00486287	-0.00947815	0.0273823
-0.0016192	0.0185066	-0.0296444
0.0263865	0.0303795	-0.0238554
-0.00958033	-0.084002	0.0363313
9.52691e-05	-0.0229345	-0.0373963
-0.00777102	0.0502588	0.0172886
0.0708108	-0.0198062	0.00685292
-0.00987559	-0.0182566	-0.019683
-0.0285038	-0.0138132	-0.00833121
-0.0457788	0.00510696	0.0143345
0.0162511	0.00502343	0.0113413
-0.0144691	-0.0217889	-0.00228387
0.00123508	-0.0242217	0.010822
0.000221227	0.00254257	-0.00248204
0.00133546	0.0142047	0.00671346
0.0100977	-0.0569833	-0.0117949
0.00985838	0.0474745	0.00315118
-0.0232597	0.0107236	0.0247459
-0.0332811	0.0437832	0.00748554
-0.0305773	0.0110013	-0.00447952
-0.0251255	0.0344455	0.0172744
-0.0245013	0.019038	-0.00774085
0.0271173	0.00148829	-0.0206506
-0.0146878	0.0256491	0.00924883
0.0361603	0.00412429	-0.00296834
0.0111694	-0.0112954	-0.0242924
-0.0192146	0.0133546	-0.0177564
0.0125257	-0.0487752	-0.00196765
-0.00183051	-0.0356661	-0.0257918
0.00947991	0.0236652	0.00166538
0.018619	0.0396171	-0.015217
-0.00312599	0.0353432	-0.0241637
0.00823379	-0.0321692	0.00644114
0.0299292	-0.0168514	-0.0531137

## Sheet: Figure2D
Mean	SD	ts(s)
0.00563234	0.00211054	-0.3495
0.00540097	0.00238374	-0.3295
0.0057686	0.00248924	-0.3095
0.00625547	0.00254593	-0.2895
0.00605566	0.00257936	-0.2695
0.00504583	0.00265464	-0.2495
0.00397869	0.00266083	-0.2295
0.00390537	0.00269927	-0.2095
0.00496628	0.00274551	-0.1895
0.00456426	0.00259607	-0.1695
0.00398625	0.00252533	-0.1495
0.00349951	0.00245196	-0.1295
0.00282355	0.00262544	-0.1095
0.00184312	0.00261797	-0.0895
0.0021722	0.00251121	-0.0695
0.00215526	0.00245841	-0.0495
0.0037165	0.00227826	-0.0295
0.0053349	0.00229589	-0.0095
0.00649948	0.00206718	0.0105
0.00667875	0.00203951	0.0305
0.00851202	0.00221622	0.0505
0.0108822	0.00230969	0.0705
0.0141718	0.00224531	0.0905
0.0165884	0.00242611	0.1105
0.0198615	0.00257844	0.1305
0.022274	0.00256728	0.1505
0.0260014	0.00269871	0.1705
0.0277088	0.00267107	0.1905
0.0294134	0.0027048	0.2105
0.0326188	0.00289368	0.2305
0.0349934	0.0029571	0.2505
0.0352758	0.00297581	0.2705
0.0363778	0.00296345	0.2905
0.0362118	0.00290416	0.3105
0.0382032	0.002835	0.3305
0.0384069	0.00269287	0.3505
0.0377463	0.00245065	0.3705
0.0371369	0.00228036	0.3905
0.0369895	0.00211354	0.4105
0.0368792	0.00207029	0.4305
0.0353826	0.00214815	0.4505
0.0320855	0.00226443	0.4705
0.0299486	0.00235443	0.4905
0.0280916	0.00237141	0.5105
0.0245428	0.00231473	0.5305
0.0232856	0.00231633	0.5505
0.0211094	0.00229577	0.5705
0.0179524	0.00231129	0.5905
0.0154848	0.00232913	0.6105
0.0137033	0.00242569	0.6305
0.0119953	0.00254676	0.6505
0.0108474	0.00250325	0.6705
0.00790633	0.00242739	0.6905
0.00740882	0.00246423	0.7105
0.00785891	0.00226358	0.7305
0.00819012	0.00226958	0.7505
0.00723229	0.00228142	0.7705
0.0063906	0.00227212	0.7905
0.00689812	0.00233174	0.8105
0.00760257	0.00245627	0.8305
0.00753691	0.00263658	0.8505
0.00775063	0.00276819	0.8705
0.00845253	0.00286461	0.8905
0.00839863	0.00289038	0.9105
0.00938707	0.00288091	0.9305
0.00990861	0.00291137	0.9505
0.0099767	0.00297576	0.9705
0.0101592	0.00298723	0.9905
0.0094983	0.00290027	1.0105
0.00836653	0.00280617	1.0305
0.00627409	0.00257906	1.0505
0.00514155	0.00254676	1.0705
0.00491875	0.0026042	1.0905
0.00388743	0.00262007	1.1105
0.00247058	0.00267549	1.1305
0.00258545	0.00262645	1.1505
0.00398229	0.00261734	1.1705
0.00571166	0.00243038	1.1905
0.00644124	0.00237005	1.2105
0.00579627	0.00236833	1.2305
0.00530549	0.00244588	1.2505
0.00549031	0.00241915	1.2705
0.00511282	0.00239407	1.2905
0.00467712	0.00218902	1.3105
0.0050235	0.00222953	1.3305

## Sheet: Figure2H
Mean	SD	ts(s)
0.00647919	0.00380098	-0.3495
0.00524444	0.00362772	-0.3295
0.0038154	0.003088	-0.3095
0.00269224	0.00305825	-0.2895
0.00293405	0.00353081	-0.2695
0.00241413	0.00428626	-0.2495
0.00131861	0.00450461	-0.2295
0.000229032	0.0040827	-0.2095
0.000217685	0.00397349	-0.1895
5.49691e-05	0.00402556	-0.1695
0.00178969	0.00373964	-0.1495
0.00291182	0.00372353	-0.1295
0.00535726	0.0039005	-0.1095
0.00650391	0.00378575	-0.0895
0.00716262	0.00362613	-0.0695
0.00990633	0.00356605	-0.0495
0.00990854	0.0034448	-0.0295
0.0106481	0.00340107	-0.0095
0.0103043	0.00384921	0.0105
0.0103932	0.00434531	0.0305
0.0118077	0.00433225	0.0505
0.0154807	0.00391721	0.0705
0.0176097	0.00359669	0.0905
0.0193074	0.00350524	0.1105
0.0227557	0.00366718	0.1305
0.023075	0.00348776	0.1505
0.0255362	0.00358164	0.1705
0.0295445	0.00354597	0.1905
0.0321439	0.00357834	0.2105
0.0339684	0.00394379	0.2305
0.0355977	0.00404266	0.2505
0.0365122	0.00401406	0.2705
0.0345029	0.00378244	0.2905
0.0358801	0.00376783	0.3105
0.036554	0.00397088	0.3305
0.0373087	0.00382671	0.3505
0.0373423	0.00375936	0.3705
0.0392446	0.00359122	0.3905
0.0393173	0.0039388	0.4105
0.037423	0.00455369	0.4305
0.0367807	0.00429582	0.4505
0.0339079	0.00466509	0.4705
0.0295128	0.00454052	0.4905
0.0276807	0.00432589	0.5105
0.026273	0.00367552	0.5305
0.0245269	0.00351845	0.5505
0.0242522	0.00353528	0.5705
0.0235198	0.00322528	0.5905
0.0221989	0.00362542	0.6105
0.0202577	0.00374501	0.6305
0.0200749	0.00366444	0.6505
0.0193595	0.00373445	0.6705
0.0172107	0.00364697	0.6905
0.0158666	0.0040252	0.7105
0.0172827	0.00447076	0.7305
0.0186473	0.00473795	0.7505
0.0170341	0.00516432	0.7705
0.0152617	0.00503305	0.7905
0.0133697	0.00517805	0.8105
0.0130798	0.00538135	0.8305
0.0134388	0.00507886	0.8505
0.0126985	0.00473339	0.8705
0.0117804	0.00455967	0.8905
0.00820412	0.00432291	0.9105
0.00938071	0.00412392	0.9305
0.00964564	0.0044027	0.9505
0.00892412	0.00455069	0.9705
0.00844301	0.0047598	0.9905
0.00805206	0.00479192	1.0105
0.00742449	0.00443344	1.0305
0.00735132	0.00464374	1.0505
0.00705098	0.00483334	1.0705
0.00764471	0.00480919	1.0905
0.00816393	0.00481722	1.1105
0.007361	0.00499694	1.1305
0.00455767	0.00536076	1.1505
0.00678678	0.00522333	1.1705
0.00774304	0.00519142	1.1905
0.00672365	0.00512224	1.2105
0.00769277	0.00496303	1.2305
0.00777127	0.00464715	1.2505
0.0079124	0.00415157	1.2705
0.00549261	0.00368243	1.2905
0.00320821	0.00386727	1.3105
0.00251409	0.00365238	1.3305

## Sheet: Figure2L
Mean	SD	ts(s)
0.00417548	0.00478809	-0.3495
0.0100454	0.00489875	-0.3295
0.00760713	0.00498101	-0.3095
0.00719795	0.00503592	-0.2895
0.00600377	0.00496051	-0.2695
0.00396073	0.00461323	-0.2495
0.00133415	0.00398707	-0.2295
-0.00218303	0.00320212	-0.2095
-0.00283775	0.0032299	-0.1895
-0.00210205	0.00329285	-0.1695
-0.00190757	0.00369641	-0.1495
-0.000302952	0.00340699	-0.1295
0.0017394	0.00344565	-0.1095
0.00492325	0.0040794	-0.0895
0.00462588	0.00458916	-0.0695
0.00304699	0.00392833	-0.0495
0.00175687	0.00332664	-0.0295
0.00412838	0.00399696	-0.0095
0.00213661	0.00340145	0.0105
0.00128648	0.00361913	0.0305
0.00229287	0.00461991	0.0505
0.00464943	0.00476663	0.0705
0.00370713	0.00587641	0.0905
0.00819729	0.00484503	0.1105
0.00990095	0.00486291	0.1305
0.00858405	0.00422892	0.1505
0.0145515	0.00403563	0.1705
0.0188481	0.00334684	0.1905
0.0227965	0.00325263	0.2105
0.0258476	0.00282927	0.2305
0.0278682	0.00189575	0.2505
0.0268308	0.00208322	0.2705
0.0254556	0.00283051	0.2905
0.0239603	0.00326549	0.3105
0.0239626	0.00347917	0.3305
0.0241099	0.00361623	0.3505
0.0290699	0.00426909	0.3705
0.0360213	0.00435443	0.3905
0.0399752	0.00465731	0.4105
0.0352374	0.00440895	0.4305
0.0333402	0.00493663	0.4505
0.0282477	0.00481664	0.4705
0.027944	0.00495199	0.4905
0.027032	0.00558518	0.5105
0.0236584	0.00565124	0.5305
0.0207779	0.00397049	0.5505
0.0197668	0.00341918	0.5705
0.0175788	0.00334901	0.5905
0.0147632	0.00394732	0.6105
0.0135303	0.00381441	0.6305
0.0116748	0.00352469	0.6505
0.0110347	0.00387877	0.6705
0.011123	0.00397973	0.6905
0.0125612	0.00435437	0.7105
0.0168575	0.00484492	0.7305
0.0159356	0.00402481	0.7505
0.0101819	0.00274229	0.7705
0.00686171	0.00244731	0.7905
0.00139653	0.00282814	0.8105
0.00333169	0.00339189	0.8305
0.00564479	0.0039101	0.8505
0.0122981	0.00408892	0.8705
0.0137111	0.00355088	0.8905
0.0160666	0.00428984	0.9105
0.0147916	0.00513194	0.9305
0.0126307	0.00416842	0.9505
0.0109797	0.00487779	0.9705
0.0117115	0.00518138	0.9905
0.0123278	0.00479317	1.0105
0.0152868	0.00399133	1.0305
0.0137019	0.00440028	1.0505
0.0102311	0.0039938	1.0705
0.0113019	0.00477763	1.0905
0.0134951	0.00387362	1.1105
0.0098203	0.00416103	1.1305
0.00642088	0.0035264	1.1505
0.00503707	0.00331657	1.1705
0.00684479	0.003623	1.1905
0.00438343	0.00348853	1.2105
0.00257211	0.00338397	1.2305
0.0022376	0.00294131	1.2505
0.00190854	0.0026903	1.2705
-0.00155944	0.00215744	1.2905
-0.00267762	0.00226384	1.3105
-0.000482593	0.0020698	1.3305
