# Supplementary material for: Characterization of the spatiotemporal representations of visual, semantic, and memorability features in the human brain
Source: PLoS Biol. 2026 Jan 20;24(1):e3003614. doi: 10.1371/journal.pbio.3003614 (PMC12851468; doi:10.1371/journal.pbio.3003614)
Supplement: S3 Data — (XLSX) [file pbio.3003614.s006.xlsx]

## Sheet: Figure3A
VTC	channel number	percentage
none	351	0.7597
visual	38	0.0823
semantic	26	0.0563
memo	21	0.0455
semantic&memo	2	0.0043
visual&memo	5	0.0108
visual&semantic	17	0.0368
visual&semantic&memo	2	0.0043
total	462

## Sheet: Figure3B
VTC
Visual			Semantic			memo			visual&semantic			semantic&memo			visual&memo			visual&semantic&memo
dimension1	dimension2	dimension3	dimension1	dimension2	dimension3	dimension1	dimension2	dimension3	dimension1	dimension2	dimension3	dimension1	dimension2	dimension3	dimension1	dimension2	dimension3	dimension1	dimension2	dimension3
0.0334353	0.00207192	-0.0169077	-0.0171729	0.0518377	-0.0222969	-0.00376515	-0.0094322	0.0413469	0.107323	0.0745392	-0.00728521	0.0787176	0.0718257	0.0435439	0.0640392	-0.00384496	0.0472142	0.0787176	0.0718257	0.0435439
0.0372211	0.00735382	-0.00999203	0.00914041	0.0403408	0.0040209	0.0048335	0.00693668	0.0355697	0.0890571	0.046285	-0.00434145	-0.000636307	0.0492419	0.035906	0.0615031	0.0189522	0.0340394	0.0399604	0.0551527	0.0297139
0.0432909	0.00490049	0.00710654	0.0263553	0.0339915	0.0225189	0.0130697	0.0315227	0.0368457	0.0468919	0.049835	0.0188448	-0.0124241	0.0461474	0.0503065	0.0626509	-0.00970676	0.0373798
0.0484413	0.00843597	0.00600286	0.0251667	0.0549143	0.0224375	-0.00708277	-0.00673885	0.0342504	0.0753278	0.0832747	-0.0103132	0.0399604	0.0551527	0.0297139	0.0787176	0.0718257	0.0435439
0.042233	0.0235873	-0.00293052	-0.0124216	0.0517821	-0.00264719	-0.0166135	0.00877337	0.035052	0.129396	0.0883938	-0.0125835				0.0430578	0.0318757	0.0434025
0.0394553	-0.0011536	0.0155769	0.0243375	0.0453609	-0.00723882	0.00570297	0.0150361	0.0355033	0.106454	0.0815744	-0.0149405				0.0459065	0.0261178	0.0535318
0.0442685	0.00752222	-0.0161338	0.107323	0.0745392	-0.00728521	0.0300801	0.0294661	0.0304696	0.0517081	0.037903	-0.0042079				0.0399604	0.0551527	0.0297139
0.046402	0.0122498	0.0179741	0.0890571	0.046285	-0.00434145	0.0640392	-0.00384496	0.0472142	0.0431575	0.0517842	-0.0201221
0.0447819	-0.00882958	0.00298581	0.0468919	0.049835	0.0188448	0.0183425	-0.0029099	0.0359838	0.052526	0.0459168	0.00716048
0.0407271	-0.00121694	-0.00550467	0.0753278	0.0832747	-0.0103132	0.0615031	0.0189522	0.0340394	0.0498429	0.0389238	0.0289467
0.0538568	-0.0119855	-0.0110684	0.129396	0.0883938	-0.0125835	-0.00222489	0.0344629	0.0452686	0.0395333	0.0454985	0.0142263
0.0435746	-0.00204493	-0.0319467	0.106454	0.0815744	-0.0149405	0.0171918	0.0246508	0.0313544	0.0787176	0.0718257	0.0435439
0.055838	0.0348155	-0.000336397	0.0517081	0.037903	-0.0042079	-0.00978071	0.00747301	0.0325622	0.0332556	0.0454247	0.0218862
0.107323	0.0745392	-0.00728521	0.020804	0.0429216	0.017056	0.00357011	-0.00800804	0.0348073	0.0387313	0.0583973	-0.017869
0.0890571	0.046285	-0.00434145	0.0431575	0.0517842	-0.0201221	0.0626509	-0.00970676	0.0373798	0.0355591	0.0334776	-0.00538977
0.0640392	-0.00384496	0.0472142	0.052526	0.0459168	0.00716048	0.0787176	0.0718257	0.0435439	0.0390329	0.0426599	-0.0171908
0.0468919	0.049835	0.0188448	0.0498429	0.0389238	0.0289467	0.0113019	-0.00576889	0.0314451	0.0359052	0.0392731	0.0132631
0.0362471	0.000595055	-0.0176462	-0.00673139	0.0502377	-0.00664178	0.0430578	0.0318757	0.0434025	0.0399604	0.0551527	0.0297139
0.0413785	-0.00564039	-0.0297795	0.0395333	0.0454985	0.0142263	-0.000636307	0.0492419	0.035906	0.0562978	0.0340022	0.0113022
0.0510127	0.00650004	-0.0201178	0.00822764	0.0386492	0.00994346	0.021414	0.0329135	0.0517449
0.0753278	0.0832747	-0.0103132	0.0787176	0.0718257	0.0435439	0.0259355	0.00718509	0.0328486
0.129396	0.0883938	-0.0125835	0.0160493	0.0380668	-0.0151473	-0.00397102	-0.0318944	0.0487364
0.106454	0.0815744	-0.0149405	0.020374	0.043485	-0.00249112	-0.0025884	0.00107308	0.0459719
0.0517081	0.037903	-0.0042079	0.0302085	0.0695001	0.0128079	0.0211622	0.0105965	0.0325763
0.0346542	0.00291063	0.0243159	-0.000636307	0.0492419	0.035906	-0.0376718	0.00662594	0.0342705
0.0300998	-0.0200287	-0.00553437	-0.0313234	0.0462091	-0.0110021	0.0459065	0.0261178	0.0535318
0.0343173	-0.0394289	0.0217146	0.0332556	0.0454247	0.0218862	-0.0136789	0.0075798	0.0890462
0.0615031	0.0189522	0.0340394	0.0387313	0.0583973	-0.017869	-0.0124241	0.0461474	0.0503065
0.0496539	0.0246064	-0.00813408	-0.0124241	0.0461474	0.0503065	-0.00167343	0.00614023	0.0302808
0.054275	0.00755891	-0.0122426	0.0121188	0.0689298	0.025966	0.0399604	0.0551527	0.0297139
0.0504265	0.0318454	-0.00198856	0.0355591	0.0334776	-0.00538977
0.0322734	0.0147787	0.0110559	0.0292576	0.0435597	0.0193302
0.0354864	-9.01865e-05	-0.00617435	0.0390329	0.0426599	-0.0171908
0.0337673	0.0188305	0.00787721	0.00624585	0.0503891	-0.00335298
0.0431575	0.0517842	-0.0201221	-0.0173392	0.0600926	-0.00918388
0.0441753	0.0155517	0.00112182	-0.0136467	0.0385457	0.00692928
0.052526	0.0459168	0.00716048	0.0209958	0.0393493	0.00741948
0.0498429	0.0389238	0.0289467	0.0359052	0.0392731	0.0132631
0.0432452	0.00906687	-0.00971136	0.0311923	0.0427474	-0.0172839
0.0663081	-0.0186439	-0.022113	0.0182795	0.0429489	-0.00057952
0.040367	0.0220848	0.010917	0.00105913	0.0420702	-0.0339039
0.0395333	0.0454985	0.0142263	0.0222316	0.0400941	0.00110761
0.0626509	-0.00970676	0.0373798	-0.0132228	0.0397207	-0.0093925
0.0787176	0.0718257	0.0435439	0.0399604	0.0551527	0.0297139
0.0518385	0.0204044	-0.00611362	0.0562978	0.0340022	0.0113022
0.0430578	0.0318757	0.0434025	-0.007438	0.038627	0.000681076
0.0332556	0.0454247	0.0218862	0.00553611	0.0459993	0.00296672
0.047756	0.0245637	0.00695356
0.0459065	0.0261178	0.0535318
0.0387313	0.0583973	-0.017869
0.0355591	0.0334776	-0.00538977
0.0373092	0.0141351	0.0107682
0.0390329	0.0426599	-0.0171908
0.0333079	0.0155121	-0.0129103
0.0443988	0.0370697	0.00331761
0.0359052	0.0392731	0.0132631
0.0350477	-0.0154156	0.00258087
0.0411832	-0.026699	-0.0103358
0.0503781	0.0326761	-0.0426481
0.0399604	0.0551527	0.0297139
0.0562978	0.0340022	0.0113022
0.0520482	0.017954	0.00486097

## Sheet: Figure3C
Mean(Visual)	SD(Visual)	Mean(Semantic)	SD(Semantic)	Mean(memo)	SD(memo)
0.00563234	0.00211054	0.00288724	0.00274361	0.00957165	0.00258149
0.00540097	0.00238374	0.0034415	0.00280362	0.00951598	0.00274543
0.0057686	0.00248924	0.00255762	0.00316928	0.00960897	0.00299873
0.00625547	0.00254593	0.00141253	0.00339031	0.00876683	0.00295314
0.00605566	0.00257936	-0.000787348	0.00332586	0.00772366	0.00273408
0.00504583	0.00265464	0.000968292	0.00338549	0.0063083	0.00268371
0.00397869	0.00266083	0.00275743	0.00348769	0.00653197	0.0029007
0.00390537	0.00269927	0.00310153	0.00344424	0.00701931	0.00273698
0.00496628	0.00274551	0.00266066	0.00318147	0.00862092	0.00313436
0.00456426	0.00259607	0.00368434	0.00317751	0.0078252	0.00279261
0.00398625	0.00252533	0.00353552	0.00312757	0.00639956	0.00277208
0.00349951	0.00245196	0.00286326	0.00327073	0.00521819	0.00304885
0.00282355	0.00262544	0.00232554	0.00323671	0.00365362	0.00302607
0.00184312	0.00261797	0.00361995	0.00325654	0.00311904	0.00306951
0.0021722	0.00251121	0.00304712	0.00323274	0.00301481	0.00303745
0.00215526	0.00245841	0.00249549	0.00306141	0.00391276	0.00303551
0.0037165	0.00227826	0.00228811	0.0028864	0.00498984	0.00287531
0.0053349	0.00229589	0.00269311	0.00296337	0.00558794	0.00277048
0.00649948	0.00206718	0.00616064	0.00289753	0.00616069	0.00277408
0.00667875	0.00203951	0.00915968	0.00311418	0.008503	0.00279684
0.00851202	0.00221622	0.0107256	0.00317217	0.0113845	0.00337027
0.0108822	0.00230969	0.0114227	0.00326221	0.0136049	0.00380998
0.0141718	0.00224531	0.0130377	0.0029973	0.0164585	0.00361308
0.0165884	0.00242611	0.0166372	0.00279627	0.0205893	0.0037576
0.0198615	0.00257844	0.0193456	0.00280608	0.0230568	0.00364208
0.022274	0.00256728	0.0221497	0.00289761	0.0220724	0.00352645
0.0260014	0.00269871	0.0252472	0.00272937	0.023296	0.00365912
0.0277088	0.00267107	0.028412	0.00241172	0.0256381	0.00361521
0.0294134	0.0027048	0.0304843	0.00247266	0.027732	0.00359994
0.0326188	0.00289368	0.0324903	0.00240144	0.0284671	0.00344047
0.0349934	0.0029571	0.0344374	0.0024824	0.027703	0.00335095
0.0352758	0.00297581	0.0360839	0.00259301	0.0282452	0.00331391
0.0363778	0.00296345	0.0369496	0.00273457	0.0270251	0.00315986
0.0362118	0.00290416	0.0374062	0.00296257	0.0264338	0.0028418
0.0382032	0.002835	0.0376538	0.00298171	0.0264247	0.00229792
0.0384069	0.00269287	0.0391814	0.00305018	0.0267	0.00223326
0.0377463	0.00245065	0.0398816	0.00299985	0.0279859	0.00270294
0.0371369	0.00228036	0.0392934	0.00285999	0.0289829	0.00282522
0.0369895	0.00211354	0.0401075	0.00269013	0.0283853	0.00261747
0.0368792	0.00207029	0.0381631	0.00262471	0.0285339	0.00243976
0.0353826	0.00214815	0.037074	0.00264183	0.0295015	0.0022549
0.0320855	0.00226443	0.0343788	0.00244246	0.0283605	0.00255332
0.0299486	0.00235443	0.030895	0.0024229	0.0281449	0.00282491
0.0280916	0.00237141	0.0268483	0.00247006	0.0270243	0.0029519
0.0245428	0.00231473	0.0242876	0.0026095	0.0257871	0.00298131
0.0232856	0.00231633	0.0217487	0.00253687	0.0253265	0.00323956
0.0211094	0.00229577	0.0212774	0.0026261	0.0239586	0.00354722
0.0179524	0.00231129	0.0179694	0.0026078	0.0231898	0.0040595
0.0154848	0.00232913	0.0151355	0.00253359	0.0222008	0.00441974
0.0137033	0.00242569	0.0139331	0.00250899	0.0216004	0.0044531
0.0119953	0.00254676	0.0121457	0.00266848	0.0195183	0.00434693
0.0108474	0.00250325	0.0115632	0.00267171	0.0192509	0.00420305
0.00790633	0.00242739	0.00998076	0.00276531	0.0178526	0.00410367
0.00740882	0.00246423	0.00843201	0.00314777	0.0153934	0.00412812
0.00785891	0.00226358	0.00892091	0.00314899	0.0142858	0.00422558
0.00819012	0.00226958	0.00767145	0.00329458	0.0119763	0.00402556
0.00723229	0.00228142	0.00699957	0.00317555	0.00874115	0.00397424
0.0063906	0.00227212	0.00640039	0.00308713	0.00652785	0.00385794
0.00689812	0.00233174	0.00760361	0.00307342	0.00370281	0.00353542
0.00760257	0.00245627	0.00609217	0.00306379	0.00267669	0.00300803
0.00753691	0.00263658	0.00610842	0.00317197	0.00177863	0.00280127
0.00775063	0.00276819	0.00500148	0.00315712	0.00145317	0.00275037
0.00845253	0.00286461	0.00385782	0.00299858	0.00153824	0.0028256
0.00839863	0.00289038	0.00340303	0.00301634	0.00129852	0.00289023
0.00938707	0.00288091	0.00233894	0.00302657	0.00261647	0.00317334
0.00990861	0.00291137	0.00166532	0.0029542	0.00516658	0.00351954
0.0099767	0.00297576	0.00186065	0.0027807	0.00555599	0.00335547
0.0101592	0.00298723	0.000421828	0.00301143	0.00685348	0.00335595
0.0094983	0.00290027	0.00177113	0.00334439	0.00761922	0.00306397
0.00836653	0.00280617	0.00373179	0.00350216	0.00862853	0.00266515
0.00627409	0.00257906	0.00409094	0.00347887	0.00971445	0.00274981
0.00514155	0.00254676	0.00441519	0.00352786	0.00878163	0.00291863
0.00491875	0.0026042	0.00640738	0.00361527	0.0103739	0.00325072
0.00388743	0.00262007	0.00701189	0.003596	0.0117946	0.00328051
0.00247058	0.00267549	0.00647505	0.0037612	0.0117917	0.00343069
0.00258545	0.00262645	0.00460622	0.00363619	0.0125032	0.0035981
0.00398229	0.00261734	0.00357781	0.00338722	0.0126958	0.00388223
0.00571166	0.00243038	0.00374305	0.00313084	0.0119877	0.00365442
0.00644124	0.00237005	0.00407054	0.00313273	0.00986091	0.00339197
0.00579627	0.00236833	0.00508737	0.00318237	0.00951706	0.00343253
0.00530549	0.00244588	0.00641216	0.00312263	0.00955072	0.00345471
0.00549031	0.00241915	0.00761993	0.00294544	0.010127	0.00365291
0.00511282	0.00239407	0.00851541	0.00275961	0.0115431	0.00389238
0.00467712	0.00218902	0.00853328	0.00294533	0.0110848	0.00401854
0.0050235	0.00222953	0.00865967	0.00318023	0.00998252	0.0039915

## Sheet: Figure3D
Note: Permutation methods were used and the permuted values may therefore differ from those shown in the figure.
Visual_Full	Visual_Partial	Semantic_Full	Semantic_Partial	Memo_Full	Memo_Partial
-0.0217351	0.00225982	-0.00522313	0.00113208	0.00645504	-0.00661045
0.00187846	0.039017	-0.0359962	0.0336159	-0.0350438	0.0128417
0.0245038	0.0172162	0.0247186	-0.000839611	0.00505413	-0.00793345
0.0231088	-0.0428468	0.00147375	0.037414	-0.0192083	-0.00790181
0.0546269	-0.062951	-0.00895209	0.00998697	-0.0170505	0.0312279
0.00332506	-0.00404555	-0.0376884	0.0461265	0.0164598	0.0201584
-0.022722	0.000297007	0.0191422	0.00887049	-0.0132749	-0.015398
0.0138008	-0.0314966	0.0102254	0.0262963	-0.0109403	0.00660088
-0.00564095	-0.00502075	0.0132343	-0.0292871	-0.0313887	-0.0291024
-0.0468808	0.00886367	0.0141768	0.0215739	-0.000911785	-0.0616388
0.0432247	0.034178	-0.0194355	0.0165666	0.026235	0.0207294
0.0337488	0.0103887	-0.014172	-0.00876487	0.00772291	-0.0281249
-0.00560838	0.00677052	0.0163574	-0.0229908	-0.0158514	-0.0349154
0.00717002	-0.00983731	0.0232309	0.0248084	0.0606511	-0.0144888
-0.005697	-0.062351	-0.00826449	0.014581	0.0288906	0.0551964
-0.0229416	0.0113271	0.025434	-0.0121384	0.0172604	-0.0462374
-0.024341	0.0642891	-0.000915017	-0.0279939	-0.0118607	0.0421296
-0.00675911	0.0142062	0.0292049	-0.0580895	-0.00691212	0.0811227
0.0162305	-0.0253923	-0.053651	-0.0125813	-0.00488769	-0.0197222
-0.0447351	0.0117195	0.0110766	0.020435	-0.0437465	-0.0242342
-0.00961559	-0.0299256	-0.0124931	-0.0479382	-0.000678506	0.0423491
0.0160464	-0.00909279	-0.00658459	0.00163902	-0.0133164	0.00791041
0.0351406	0.0405818	0.00739849	0.0429628	0.0921973	-0.0137935
-0.041552	-0.0156247	-0.000657152	-0.0571167	-0.00360403	-0.0102646
0.0334053	-0.0258432	0.00956537	0.00988815	-0.0307388	0.0282623
0.0142102	0.0302951	0.0421133	0.0589094	-0.0261166	0.022219
-0.00634009	0.0310022	0.0172985	-0.0103485	-0.0143577	-0.0206369
-0.000780991	0.0706413	0.00181649	-0.0329141	-0.00289026	-0.0307004
0.0115123	0.0113063	-0.0404156	0.0114418	-0.0134577	0.00517202
-0.0174181	0.00350195	0.0185554	0.0261334	0.00835123	-0.0257144
-0.0237254	0.039229	-0.0313754	-0.00282454	0.0985257	0.106148
0.029815	0.0780512	0.000730878	0.019597	0.0421501	-0.0263235
0.0240532	-0.000453756	-0.00566971	-0.035001	-0.0169672	0.0134364
0.00282963	0.0159434	0.0105814	0.0296313	-0.00285787	0.0154384
-0.0485769	-0.0103246	0.0105586	0.0015754	-0.0251265	0.0356907
0.0153646	0.0344128	-0.0116981	-0.0055462	0.0545352	0.00375027
-0.0251351	0.0433169	0.0278103	0.01467	0.0342426	-0.00124931
-0.0122261	0.0155682	-0.00440683	0.0117089	0.00171045	-0.0196066
0.0109114	0.0154466	0.00472179	0.00563557	0.0178252	-0.0347302
0.0169354	0.0152218	-0.00136992	0.00484827	-0.00950367	0.0107806
-0.00871129	0.0211059	-0.0497219	-0.017701	-0.00580104	-0.0441083
-0.0209705	0.0265973	0.0590353	0.0247253	-0.00749445	0.0114217
0.00140647	-0.0232597	-0.0140451	-0.0353971	-0.0322517	0.0628973
-0.0323744	0.0799292	-0.0392851	0.0235382	0.0316105	-0.00169545
0.034359	-0.0307843	-0.0219749	-0.058128	0.0294862	0.0103945
0.0041974	-0.019048	0.0446242	-0.00867515	0.0725239	-0.0190063
0.0222257	0.0521215	-0.00814003	0.0415052	0.00470948	0.0262659
0.0339235	-0.00885775	0.0468622	-0.0451978	-0.0152448	-0.0226048
-0.0215931	0.0224879	0.0197406	-0.0184002	-0.00499349	-0.0169444
-0.0231066	-0.0206065	0.0366097	0.0189001	-0.0319164	-0.0151122
0.0236643	-0.0411511	-0.00326409	-0.0156489	0.0325933	-0.0145409
0.0211106	-0.0499226	0.0423626	0.0102937	0.00930447	-0.0287963
-0.0226286	0.00382549	0.0273584	0.0252878	0.0126842	0.00801778
0.0039888	0.0128179	-0.0135411	-0.0464399	0.0212665	-0.0249363
-0.0381443	-0.0031102	-0.0421247	-0.00888677	-0.04811	-0.0327378
0.0565552	-0.00589591	0.0238092	0.0162113	-0.023338	0.000891706
0.00612417	0.0278	-0.0111005	-0.0471077	-0.00100618	-0.000331183
-0.0548611	-0.0369178	0.0106155	0.0533736	-0.00508043	-0.0292507
-0.00667611	0.015721	0.0149207	0.0220229	0.000903022	-0.0111859
-0.0100007	-0.00259441	0.0187034	0.0160194	-0.0154553	-0.0118044
0.0213404	-0.017594	-0.0201637	0.0433265	-0.0166846	0.0194966
-0.0384524	0.0397597	-0.0585564	-0.0098958	-0.0228219	0.01974
0.00906799	0.00483475	-0.00433608	-0.0350376	-0.00489939	0.0127629
0.0192622	-0.0155153	0.0700951	-0.00638309	-0.00790221	0.00801821
0.0151604	-0.012218	0.00803881	-0.00291403	0.015663	0.0122549
-0.0164341	-0.00737231	0.0204876	-0.0898227	-0.0122271	-0.0107622
0.0252098	-0.0356216	-0.0178218	-0.0167784	-0.0473101	0.0125741
-0.0145892	0.0190481	0.0104563	0.0228556	-0.00396375	0.0169701
-0.00682723	-0.0425756	-0.012708	0.00414247	-0.0132634	0.0250471
-0.031001	0.014576	-0.0326404	-0.0587521	0.0149577	-0.0308521
-0.00239789	0.0656408	-0.0152537	-0.0397682	-0.0245195	0.0183204
-0.000473528	-0.00764225	0.0181743	-0.0142665	-0.024522	-0.016456
-0.0336126	-0.0115343	0.0230818	0.0277783	0.000978345	0.00796796
0.00806252	-0.00410637	0.0281043	0.0166902	0.0268628	-0.0322499
-0.0146786	-0.00593321	0.0411202	-0.00685535	0.0351219	-0.0137494
0.0342216	0.0217351	-0.0129434	-0.0709341	-0.0337693	-0.0216553
-0.0334415	-0.0115588	0.00999011	-0.0606528	-0.015141	-0.0107129
0.015559	0.0107419	-0.0149834	-0.0206124	-0.00201073	-0.0172173
0.007721	0.00646737	-0.0127027	-0.027897	0.0248984	0.0374105
0.00361377	0.00823944	-0.0547668	0.0591718	0.0422001	0.0255591
0.00364992	-0.00932055	-0.00655156	0.036926	-0.00961514	-0.0411576
-0.00389926	0.000605276	-0.010646	-0.00112913	0.0126685	-0.00486348
0.0106474	0.00240934	0.0105216	0.0209342	-0.00782695	0.112794
0.0238971	-0.0319873	0.0492548	0.0164856	0.00267804	-0.0216578
-0.0242621	0.0191121	-0.0370233	0.0525971	-0.00467585	-0.00882709
0.00666056	-0.0441384	0.0030518	0.0338492	-0.0209949	-0.00944413
-0.0303434	-0.0119068	0.0114424	0.0320172	0.076357	-0.0117843
-0.0480497	-0.0395131	-0.000832906	-0.00843717	-0.0083595	-0.0223695
0.0302758	0.0180959	-0.0107836	0.0580183	0.0225893	-0.0077371
0.00492417	0.0132118	0.0375603	-0.0296376	-0.00700003	-0.0106685
0.00067309	-0.0329145	-0.00197444	0.00212657	-0.0160297	0.00731032
0.00393176	0.0196368	0.0478623	-0.00623561	-0.00611407	-0.0162398
0.0590966	-0.0336405	0.0411436	0.00100997	0.0599376	0.0119427
0.00584615	0.0228525	0.040309	0.0218042	-0.0385618	0.0383508
-0.0259191	-0.0193852	-0.0023035	0.0415512	-0.0398643	-0.00468548
-0.0146437	0.0291796	-0.00335545	0.0342374	-0.0205007	-0.021371
-0.013789	0.0204265	0.0064871	0.0378911	0.018767	0.0507325
0.035767	0.0269362	0.0326975	0.040046	-0.0258406	-0.0123944
-0.00362061	-0.0338258	-0.0148243	0.00597848	-0.00245809	0.00664514
-0.0231782	-0.0229637	0.0367483	-0.00200052	0.0237899	0.0554094
0.00733259	-0.0248986	0.0024816	0.0156844	-0.00791839	-0.023232
-0.0113018	0.00642981	-0.0390199	0.0522028	-0.00152405	0.0363081
0.000746572	0.0330655	-0.0275645	0.0361936	-0.0220226	0.0495073
0.0074979	0.0103656	0.00890596	0.0167318	0.0588941	0.00745255
-0.0135489	0.00989535	0.0230496	-0.00805807	-0.0174103	-0.00869175
-0.0133982	-0.0420601	0.00233078	-0.0685997	0.0069803	-0.015207
0.0113751	0.047227	0.0355077	0.00120557	0.00285905	0.00869757
0.0284413	0.0516354	-0.0480582	0.0187691	0.00673001	0.0978599
0.0122418	-0.017165	0.0024481	0.0480938	-0.016708	-0.062641
0.0175638	-0.0103366	-0.0261419	-0.0261501	-0.0432302	0.00122256
-0.0050693	0.0309626	0.0200441	-0.0189521	0.0149904	0.00540967
-0.00653596	-0.0211283	0.00458683	-0.00923823	-0.013431	0.000452117
-0.0237543	0.0571805	0.00459779	-0.0336551	-0.0493104	0.0433959
0.00154038	-0.0334931	0.0190289	-0.00494229	-0.0184535	-0.00424662
-0.0139832	-0.00371824	-0.0207642	-0.0161675	-0.0508424	-0.006764
0.0227186	0.0213095	-0.012291	-0.00378544	-0.0133944	0.0240726
-0.00996105	0.0117547	-0.000883438	0.0350858	-0.023244	0.0353024
-0.01867	0.0345049	-0.0509962	0.0619031	-0.0100518	-0.0168079
-0.00727125	0.0231327	0.0349334	0.0210753	0.0161327	0.0232346
0.00142786	-0.0355383	-0.00398476	-0.0261206	0.0564517	-0.0319513
0.0286294	-0.0406814	0.000634631	0.0115278	0.00142144	-0.0302005
0.0286931	-0.0223208	-0.0338661	0.0131892	-0.0210059	0.0281141
0.0323548	-0.0218459	-0.00394841	-0.000598138	-0.0164023	0.0333045
-0.04347	-0.0158648	0.0363182	-0.0248801	0.0241119	-0.013862
-0.0137383	-0.0297047	0.0216348	-0.0178268	-0.0211608	-0.0221354
0.0203265	-0.00580285	0.0142822	-0.0463576	-0.00108972	-0.0277353
0.00590884	0.0360098	-0.0097685	-0.0153371	-0.0108673	0.0608948
0.0049354	-0.00861634	-0.0226189	-0.0307421	0.0284657	-0.0340819
-0.00732299	-0.00356868	0.0189765	0.0469267	-0.0335466	-0.0255582
-0.0138088	-0.0169709	0.00545228	0.00328074	-0.00705804	0.0313829
0.0161208	-0.0185656	0.0641361	0.0175064	0.0251356	0.000218756
0.0170481	0.0213183	0.0514648	-0.0118891	0.00107561	0.00820291
0.00993835	-0.0312195	0.0208125	-0.00588132	0.0219512	0.0316501
0.020451	-0.0249263	-0.0205633	0.00449293	-0.0197962	-0.0337805
0.0147674	-0.0169273	-0.000446695	0.0248331	0.000485452	0.0387452
-0.00158465	0.0043596	-0.00765567	-0.026306	0.0393208	-0.0132045
-0.0026385	0.00894937	0.0235192	0.000171138	-0.0046224	-0.0234083
-0.0134171	0.00376823	0.0165574	0.0244126	-0.00822481	0.0135519
0.0384189	0.00144354	-0.00349324	0.0199182	-0.0297229	-0.0347983
0.0384502	-0.00140671	0.00857265	0.0920824	0.0644733	0.0237517
-0.0105312	0.0154166	-0.0143524	-0.0533254	0.0329476	0.0114191
0.00256718	-0.01206	-0.0125893	-0.00850047	-0.00848342	-0.0243589
0.0210049	0.0155036	0.00388572	-0.0132646	-0.0157952	0.0140841
-0.00704574	0.00826342	-0.0474841	-0.0102607	0.0366706	-0.0249829
0.0240916	-0.0353752	0.034444	-0.0385947	-0.0406012	-0.0248601
0.027617	-0.0275263	0.01273	0.0445299	0.0347398	0.0265958
0.0367973	0.0182208	0.00709563	0.0439558	-0.00701981	-0.0304465
-0.00821645	-2.42495e-06	-0.0478352	0.0140935	-0.00533225	-0.0335305
0.00217022	0.00461945	-0.0533703	-0.0128981	0.0245067	0.022002
-0.00502989	0.0263709	0.00833564	-0.0313605	0.00596505	-0.02969
0.00332463	-0.0255675	0.0147097	0.0439464	-0.0277337	-0.00923302
-0.0236897	-0.00402739	0.0189142	-0.00175526	0.00379875	0.000734112
0.00280986	-0.0158889	0.00876656	0.0284835	-0.0302435	0.0168786
-0.023419	-0.0164169	0.00266771	0.0132272	0.0989606	0.00702753
-0.0517469	0.00413002	-0.0403014	0.0457733	-0.0170573	0.0340947
0.0242909	-0.0286274	0.00141975	-0.0561905	0.00905337	-0.0227207
0.0320733	0.0379521	0.00914955	0.0606872	-0.0274513	-0.0163564
0.0185088	0.0280066	0.00754333	0.0412821	0.097974	-0.0668444
0.065503	-0.00420101	-0.0292104	-0.0458876	0.00645855	-0.0239063
-0.00992726	-0.00461485	-0.00276398	0.0277885	0.0161684	-0.0208596
0.0192634	-0.039142	-0.0185499	-0.00954684	-0.00181172	-0.0262715
-0.0101875	0.0370522	-0.0256715	-0.00668739	-0.0340166	-0.0153393
-0.0209148	0.0079527	-0.0520877	-4.9387e-05	-0.0209913	0.00321624
-0.0136096	0.0357662	0.0533202	0.0231078	-0.00452956	-0.028444
-0.0256316	-0.0761468	0.0334656	-0.0848349	-0.00671175	0.0210272
0.0158359	0.0612121	0.0330838	-0.0360643	-0.0152756	0.0394141
-0.0206765	0.0260358	0.0260625	-0.0195094	-0.0495754	-0.0108437
-0.0220287	-0.0509675	-0.0153405	-0.0157247	-0.0237861	-0.0181923
-0.0170548	0.020882	0.00276607	-0.0246632	-0.000176101	-0.00743963
0.0136044	-0.0111515	-0.00363032	-0.0147932	0.018936	-0.0403521
0.0304102	-0.00840202	-0.00383086	0.03497	0.115146	-0.0125808
0.0659594	-0.0226024	0.0282927	-0.0260581	-0.00685965	-0.0443114
0.0435158	-0.0107614	0.0166234	0.0169044	0.0354957	0.00292112
0.019652	0.028384	-0.00908068	0.037652	-0.0048422	0.00615628
-0.0166123	-0.0452133	-0.0300226	0.0324862	0.000979923	-0.00715725
0.0289278	0.0531221	0.0118856	-0.00442552	0.0108999	0.0127864
0.0142614	0.00114843	0.039666	0.0108386	-0.0157566	0.0427875
-0.0132794	0.0386043	0.00718024	0.00563736	-0.034952	-0.0310974
-0.0332734	0.0256026	-0.00184271	0.00233159	0.0679615	0.0145382
-0.00475031	-0.00912072	0.00594649	0.0251734	-0.000554317	-0.0211523
0.0175049	-0.000962663	0.026649	0.0215516	-0.0406276	-0.00428704
-0.0196505	-0.0245089	-0.00955766	-0.026639	-0.0242955	0.0217837
0.00737019	0.0209795	0.00139026	0.0178508	0.000615959	-0.0364029
-0.043812	-0.0443096	-0.00936008	0.0252131	-0.00733609	-0.00866328
-0.053973	0.0266991	0.0246162	0.0354732	0.00424543	0.0516157
0.00184399	0.00949151	0.0614496	0.0127196	-0.0254266	-0.0429092
0.036401	-0.0816211	-0.00116171	-0.0380431	-0.00779229	0.0706071
-0.0222957	-0.0356014	-0.0343039	-0.000425446	-0.0205815	-0.0169223
0.000431795	-0.0309976	0.0587008	-0.0182362	-0.0170893	-0.0308262
0.0284073	0.036683	-0.0240918	0.0961075	0.0862836	-0.0513131
0.0170611	0.0228178	-0.0354497	0.0157848	0.0299997	-0.0427359
-0.00308194	0.0169219	0.0446671	-0.0431346	0.0282313	0.0312006
0.0212495	0.00797827	0.0180013	-0.00941467	-0.0320083	0.009717
0.0183727	0.0280186	-0.00383298	-0.0414421	0.0105516	0.00206929
-0.0185172	0.0144694	0.000930898	-0.0136036	-0.0322439	-0.021345
-0.0227529	-0.0293306	0.0067387	-0.0158991	-0.036568	-0.0414238
0.0118696	0.0271402	-0.0197315	0.0306951	-0.0269613	0.00823051
-0.0141241	-0.00265465	-0.000116728	-0.00825501	0.0598438	0.00114569
-0.0149264	-0.020185	-0.0156905	-0.048793	-0.0143436	-0.0476007
0.00525084	-0.0433949	0.0319769	-0.0311468	0.052343	0.078279
0.0311627	-0.0101733	-0.000193662	0.023827	-0.00949229	-0.0291474
0.0361596	0.00693468	-0.01252	0.0264862	-0.0322019	0.00225564
-0.00759568	-0.0118594	0.00196939	-0.0262784	-0.0197482	0.0567501
-0.029394	-0.00867957	-0.0429974	0.0520207	0.0319383	-0.00887254
-0.0106793	-0.00242081	0.0176634	-0.00175624	-0.00290283	-0.0397048
0.0222503	-0.0202251	-0.004472	0.0355734	0.0170653	-0.0101617
0.0254813	-0.0465107	-0.0332069	0.0368704	-0.0133945	-0.0174124
-0.00365847	-0.00498258	-0.0141477	-0.00415817	-0.0106471	-0.00108162
0.00873936	0.0346747	-0.0463953	0.024346	-0.0583856	0.0125339
-0.0190052	-0.0251242	-0.0101068	0.0274892	-0.0392786	-0.00537323
0.0374411	-0.0317903	-0.0416829	0.0130753	0.0422297	0.0306621
-0.00415968	-0.0231458	0.044682	0.00273019	0.0530135	-0.0361256
-0.000159354	0.0356992	0.0133227	0.041292	-0.027988	0.0182825
-0.0116034	-0.000844453	0.0152201	-0.0125857	0.012869	0.0350964
-0.0657904	-0.0114349	-0.0273663	0.00848192	-0.012343	-0.0317363
0.0266206	0.0286206	-0.012304	0.0121792	0.0203278	-0.0204796
-0.0207029	0.0330792	0.0271487	-0.0269114	-0.00876105	-0.0201264
0.026158	-0.0128739	-0.00354863	0.0133229	-0.048047	0.0475526
-0.0287226	0.00814813	0.00487652	0.00723864	0.0188627	0.0698393
0.051658	0.0125469	-0.0164581	0.000119906	-0.0105235	-0.0369157
-0.0252115	0.0654176	-0.0262235	0.0395553	-0.0226935	0.0142367
-0.0299796	-0.0220474	-0.000875555	-0.000119314	-0.0519191	-0.00529814
0.0337946	0.0306546	-0.0103228	-0.0184333	-0.0404954	0.00864628
-0.00436062	-0.0236517	-0.0261591	-0.00772462	-9.24737e-05	-0.0299509
0.00786828	-0.0124557	-0.00415185	-0.0174055	-0.0192896	0.0191276
-0.0227188	0.0328926	0.0162124	-0.00869457	0.00421856	0.0121852
-0.00669579	-0.00690596	0.0112996	-0.0255758	-0.0231392	-0.0189814
0.0053746	-0.0413465	-0.0111594	0.0625502	0.0078621	0.0362063
0.0354024	-0.0253704	-0.0197416	0.00464733	0.0134061	0.0172293
0.00676359	-0.00549259	-0.0133465	0.0949606	-0.0241269	-0.0303859
-0.0550628	-0.00111866	0.0375345	0.0059863	-0.0320033	0.00423875
-0.0268383	-0.00905245	0.00261715	0.00800222	0.0190164	-0.020825
0.0177998	-0.0321775	-0.00226038	-0.0150908	0.0100316	0.0283944
-0.0193974	0.015306	-0.0140374	-0.0102435	-0.0384551	0.0286928
-0.00649229	-0.0480079	0.0183456	0.0286859	0.053363	0.0173799
-0.0164403	0.0368602	0.0417285	0.0734113	-0.00903427	-0.00757766
0.012061	-0.0036669	-0.0332325	0.026972	0.017016	0.00285526
0.00759833	-0.00639994	0.0217174	-0.0286231	0.000220277	-0.0179184
-0.0258805	-0.0258171	-0.0035478	-0.0431559	0.0816918	0.00427377
-0.00691553	-0.0435161	-0.0377225	0.0152189	0.0517441	-0.0323444
0.00211038	-0.0245861	-0.016574	-0.00787283	0.00597664	-0.00242941
-0.00106872	-0.0209431	0.0423907	-0.0304758	-0.0149012	-0.00956686
-0.00527575	-0.0312234	0.0349381	0.0219446	0.00304287	-0.00359312
0.00295454	0.0513671	-0.0300793	-0.0100124	-0.00988928	0.0224617
-0.00159713	0.00202044	0.00410462	-0.0213303	0.0521434	-0.0570624
-0.020646	-0.0310403	0.0233857	0.0353727	-0.00460975	-0.00167806
-0.03028	-0.00539462	0.00724947	0.0112931	-0.0451556	-0.0373168
-0.0209348	0.0198064	0.0265738	0.01854	-0.0225678	-0.0239099
-0.00434736	0.0174466	0.0307601	0.0142067	0.0659991	-0.044586
0.0163709	-0.0379136	-0.0171178	-0.0116436	-0.0442163	-0.00922819
-0.0154246	-0.000492879	-0.0204696	0.013992	-0.0183266	-0.00943013
-0.0275439	0.00837284	-0.0279849	0.00147304	-0.0213571	-0.0177634
0.014046	-0.0446909	0.0313573	0.00968602	0.0429079	-0.00320686
-0.00417556	0.014989	0.0230473	-0.0161513	0.0300543	-0.00978476
-0.000948641	0.0133833	-0.0420031	-0.0148792	0.0210076	0.00504211
0.00848228	0.0688678	-0.0236207	0.0268865	-0.0191739	0.00201652
0.00445902	-0.0105703	0.0589709	-0.00294806	-0.0256929	0.0494848
0.0106799	0.00418603	0.0065994	-0.033025	-0.0244785	-0.0291113
0.0235059	-0.0168981	0.0287352	-0.00690261	0.013993	-0.00980232
-0.0447892	0.00233862	-0.022693	-0.00272203	0.0178902	0.0402456
-0.0298646	0.0260573	0.0216289	0.0281479	0.0320187	0.0140836
-0.00368954	0.0402042	0.0160005	0.0109903	0.00799971	0.0169989
0.00930107	-0.0241611	-0.012558	0.000406499	-0.0320096	0.030378
-0.0203193	0.00758088	0.00682874	0.00403418	0.0376773	0.011612
0.00582891	0.0268716	0.0362743	-0.0144603	-0.0287624	-0.0328533
-0.0020197	-0.0192247	-0.00539667	-0.0145725	0.00880517	-0.0181153
-0.0154244	-0.0308745	0.00453884	0.0247062	-0.0186956	0.0796396
-0.00606961	-0.00474042	0.0419938	-0.0157667	-0.0481239	-0.0253366
-0.00122553	-0.0196297	-0.000301253	-0.00579882	0.0622788	0.0586116
0.0546817	-0.00300646	0.0146166	-0.0016239	0.021557	-0.0440701
-0.000192891	0.000696195	0.00508832	0.00857111	0.0274945	-0.011916
0.0390867	-0.0283465	0.0174193	0.0134883	-0.0312362	0.027475
0.0190466	-0.0197751	-0.0288025	0.00457643	0.0221946	-0.0407633
0.020627	0.0342082	0.0122853	0.00408557	-0.0187658	-0.028391
-0.00700963	0.0172303	-0.00344298	-0.0415325	-0.0457379	-0.0259113
0.0133647	0.00193583	0.0112664	0.0368081	0.0179936	0.0370359
-0.026798	-0.00945399	-0.00979147	0.0229516	-0.0387051	0.0568079
0.047491	0.00520847	-0.0603602	-0.0111696	-0.0506929	-0.00262093
-0.0132317	-0.0218695	0.00762606	0.0356869	0.00579533	-0.0125277
0.0132986	0.0375006	0.00741185	-0.00974529	-0.0193524	-0.0113724
-0.00688649	-0.0116802	0.0129122	0.0235491	-0.0255429	-0.0113051
0.00902895	-0.00588987	0.0338693	0.00957743	-0.0354318	0.0032527
0.00193709	-0.0286244	-0.0200334	-0.0251907	-0.0407284	-0.00294551
-0.0054622	0.0161802	-0.0250379	0.0281248	0.0614654	-0.0288961
-0.0193819	-0.00854946	0.0265995	0.0176555	-0.00400491	0.0330259
0.00424184	0.0332241	-0.00664377	0.00729532	0.00268598	0.0558971
-0.0219425	0.0313747	0.0274733	0.0707256	-0.0192327	-0.00495827
-0.0249734	-0.0257416	-0.0036422	0.00537296	-0.0170547	-0.0241825
-0.00513612	0.00332121	0.00731521	0.0189307	-0.0309651	0.0461681
-0.00963281	-0.00353844	0.00948185	0.0171733	-0.0253263	0.0134685
0.0207873	-0.00893184	0.00870712	0.0287398	-0.0300524	0.0290915
-0.0176225	0.0216678	-0.0172508	0.000547801	-0.00799495	0.00683058
0.00353543	-0.0351484	0.0391294	-0.0138545	0.0278846	0.0108143
0.0109715	-0.000802396	0.0222001	0.00505346	-0.0479424	-0.054241
0.0584473	0.00526601	0.0249231	0.0285064	0.0332686	-0.0217731
-0.0321233	0.0165285	0.0116143	0.0294445	0.0245582	-0.0218849
-0.022458	0.00940621	0.065242	0.0282645	-0.00602463	-0.0170319
-0.000257254	-0.0338014	-0.0446005	-0.0387398	-0.0256884	-0.0211342
-0.0361403	0.000171071	-0.0285641	-0.000828181	-0.0266872	0.0143741
0.0437561	0.0238529	-0.00865706	-0.0283427	-0.0150032	0.0437004
0.0313806	-0.0215026	0.0114404	0.0305584	-0.00939599	0.0337918
0.00690535	-0.000648364	0.00179412	-0.00859834	0.00530154	0.00701214
-0.00667788	0.0404613	0.0506052	-0.0164001	-0.0202587	0.0160191
-0.00600846	-0.00144832	-0.000610383	0.0345283	-0.0171766	-0.0251747
-0.0386379	0.00445045	-0.0424578	0.0392242	0.00975127	-0.0250946
0.00699427	0.00742688	0.0659109	0.0636119	-0.0262175	0.0432252
0.0144658	0.00292607	0.00559811	-0.0741004	0.030397	-0.0128042
0.00316405	-0.0276389	0.0393007	-0.046618	-0.0267945	-0.0293684
-0.00784626	-0.0291461	0.00886586	-0.0359135	-0.0103093	-0.0197707
-0.038863	-0.0352707	-0.00534559	-0.0706104	-0.0452537	0.0517383
-0.0323411	0.0207525	-0.00457397	0.0189235	0.0638734	0.0320025
-0.0053386	0.0164107	-0.0241501	0.00225238	0.00112931	0.0276637
-0.0195473	-0.014315	0.0327583	-0.024763	-0.0113514	0.02636
0.016117	-0.0303202	0.00600568	0.032128	0.0718406	-0.0226905
0.000885741	0.0152307	-0.00643591	0.0171676	-0.0284788	0.00875711
-0.0388282	0.00641981	-0.0048531	-0.0076114	0.0584032	-0.0277539
-0.000900818	-0.0288496	0.0292497	0.00408848	0.00287832	-0.0128043
-0.0207562	0.0387301	-0.019742	0.0479303	0.0121997	-0.036892
0.00927342	0.00215751	0.00616807	0.0136124	-0.00559381	-0.0215726
-0.0570131	0.00234334	0.00174912	-0.00573406	0.0465355	0.0654836
-0.0186478	-0.0125302	0.00599881	-0.0599518	-0.017619	0.00181261
0.021603	0.0495581	-0.0199253	-0.0283758	-0.00464124	0.0147611
0.0212145	-0.0217256	0.0141795	0.0152571	-0.0363682	-0.0231173
0.0309157	0.00866965	-0.0399968	0.0309653	-0.0345309	-0.014973
-0.000557865	-0.00618172	0.00542087	0.000279898	0.003635	-0.00548289
0.00454561	0.00329782	0.0433776	-0.0730005	-0.0128854	-0.0258201
-0.00245615	-0.0330768	0.0238288	0.0245807	0.020334	-0.00548101
0.00216163	0.0193269	0.0265789	-0.0517774	-0.0434839	-0.0282428
0.0131214	0.0130436	-0.00569173	0.00959854	-0.0124763	-0.0258243
-0.00633142	-0.0209384	0.00192631	-0.0304083	-0.0261316	0.0291944
0.0103856	-0.0192259	-0.0244791	-0.0376001	0.0543174	0.013514
-0.0102074	0.0248909	-0.0262903	0.011018	-0.000521969	-0.0153073
0.00278338	-0.0369848	0.0308332	0.0299034	-0.0181858	0.0354824
-0.0112986	0.0278221	-0.0315165	-0.0331587	0.0257928	-0.00948707
0.0117129	0.0204612	-0.0296447	0.0255771	-0.0305944	0.0665469
-0.022838	0.0138436	-0.00168127	0.0546355	0.0460494	0.0209588
0.0135361	-0.000461551	0.0451197	0.0308892	-0.0305189	-0.0311661
-0.00783578	0.0189703	0.0353118	0.00395221	-0.0268023	-0.0256706
0.00102211	-0.00801568	0.0140242	0.103915	-0.00253103	0.00280295
0.0179446	-0.025868	0.0107529	0.0253072	0.019299	-0.030692
-0.046974	-0.0225832	0.00748431	0.0203348	-0.0114431	0.0489555
0.0162354	-0.0202608	0.0407761	0.0173276	0.00338219	0.0114569
0.0490463	-0.0154149	0.0212804	0.0341925	0.067773	-0.0142799
0.0334572	0.00597666	0.0231086	-0.00356722	-0.00674424	0.0144881
-0.0243967	0.00764667	-0.0330344	-0.00514839	0.00976998	0.000610214
0.0392382	-0.0144011	-0.0155197	0.0185739	-0.0278843	-0.0456848
-0.00868122	-0.021073	0.0147465	-0.0299134	-0.0156813	-0.0383132
0.0324383	-0.0110295	0.0142377	-0.000192946	0.0277778	0.0101417
0.0790934	-0.0113787	0.0256687	-0.00410077	-0.0317559	0.00966842
-0.0225773	-0.0263492	0.0173603	-0.0248182	-0.0132061	-0.0142514
0.00932191	-0.00977913	-0.0160259	-0.0010589	-0.0212657	0.00826958
0.0236112	-0.00896352	-0.0521783	0.0191995	-0.00985305	-0.00772861
-0.00692669	0.0425855	0.000572594	0.0229022	-0.0181474	-0.0365186
-0.00060637	0.019454	0.0135814	-0.00840982	-0.0304274	-0.0249761
0.0213648	-0.0274687	0.00339875	0.00262333	-0.0238331	-0.0017241
0.0457009	0.0414916	0.0173054	0.0174601	0.0034793	0.011985
0.019422	-0.0496821	0.00150329	0.0247895	-0.0178676	-0.0040506
0.00314512	-0.00189206	-0.0411314	0.0134493	0.0276214	0.0132204
0.0434011	0.0108954	0.0338741	-0.0379881	0.0341704	-0.0455774
0.0434907	-0.00352652	-0.0533383	0.038357	-0.0185796	-0.0347898
0.0420031	0.0569151	0.0012442	-0.0577485	-0.0345453	-0.000353679
-0.0506319	-0.0144957	0.0297799	0.033657	0.0278129	0.0448491
0.00887983	0.0426871	0.00988773	-0.0413225	-0.0443013	0.0386222
0.0112747	-0.0271314	0.0259657	0.094131	-0.00809186	-0.0298399
0.00911883	0.00611481	0.00931963	0.021659	-0.00240192	0.014734
0.00795421	-0.033422	-0.0478947	0.0429473	-0.016983	-0.00636622
0.029938	0.00528513	-0.0329075	-0.0128207	-0.0121297	0.0387829
0.020246	0.0132904	-0.02247	-0.00358344	0.028014	-0.00161572
-0.0266862	-0.0113191	-0.0395414	0.0199878	0.0389152	-0.018283
-0.00222125	0.00830263	-0.00574567	-0.0469393	0.00904249	-0.0296423
-0.0319878	-0.0356299	-0.00292485	-0.0068394	0.018079	-0.0287583
-0.0131922	-0.00933337	-0.0298402	-0.0668027	-3.04716e-06	-0.035225
-0.00229647	-0.00965947	0.0235362	-0.0010718	-0.0151522	-0.0372307
0.0491092	-0.0506497	-0.00750069	0.0242444	0.0834685	-0.010442
-0.0527142	-0.0145948	-0.00760871	-0.0610791	-0.00337646	0.0051957
-0.00249075	-0.0255211	-0.0115283	0.0428338	-0.00101492	-0.0175904
0.0110562	-0.0179615	-0.000704195	0.0182946	0.0398534	0.0437164
0.0143611	-0.0440451	-0.0258549	0.0555507	0.0419519	0.0989307
0.009015	-0.00324064	0.0299553	0.00912391	0.00832366	-0.0227882
-0.022673	0.0365102	-0.0270445	-0.00285713	-0.00644918	-0.0153735
-0.00902843	0.0181327	0.0167266	0.0261832	0.0345339	-0.0311236
-0.0357225	-0.0221339	0.0126966	-0.027377	-0.00490906	-0.0398026
-0.00801123	0.0201589	0.00281755	0.0159314	0.142746	-0.0309741
-0.00995908	0.0150388	-0.0281298	-0.0304462	0.0275795	0.0239421
-0.0237162	-0.0419738	-0.0105599	0.0669396	-0.012412	-0.0185741
0.00887788	-0.0618741	0.00176864	0.0975937	-0.0188201	-0.00452199
-0.0228301	0.0346374	0.0348308	-0.0132563	0.00753216	-0.0189266
0.0456865	0.0446405	-0.0162803	0.00508542	0.0399701	0.00858821
-0.00379139	0.0144192	-0.0490989	-0.0553763	-0.00471306	-0.0465508
0.0392526	-0.0395713	0.0198899	-0.0717615	0.00873154	-0.00254489
-0.00925704	-0.0528866	0.00321436	0.00230257	-0.00507565	-0.0438937
0.00661891	-0.0139154	-0.0291446	0.0132854	0.0511437	0.0171429
-0.00880165	0.0126805	-0.00171214	0.0667677	0.0191241	-0.00113084
0.0129226	0.00426533	0.0137314	-0.0065405	-0.0110954	0.010992
-0.014879	0.00288136	-0.0236639	0.00339952	-0.016567	0.0107081
0.00564354	0.0158804	0.0155705	-0.0164658	-0.0106762	-0.0364448
-0.00586389	-0.0123045	-0.00294281	0.00324814	0.00391709	0.0267203
0.0210554	0.030537	-0.0136507	-0.00558305	0.0153071	-0.0281815
0.0191312	0.018606	0.0217241	0.0162509	-0.0027109	-0.024895
-0.0294475	-0.0292381	0.0268886	-0.0289756	-0.0395008	-0.0143483
0.00724592	0.039439	0.00730126	0.0148464	0.0299088	-0.0172496
-0.0166072	0.00436726	-0.00774561	-0.00595669	-0.00348291	-0.0382289
-0.0355695	-0.0297172	0.0257777	-0.00354	0.023809	-0.0289575
0.00957069	0.0417832	-0.0107582	0.0323928	-0.0202615	-0.0470827
0.0365378	-0.00213464	-0.0420956	0.0422716	-0.0386605	-0.0288716
0.0101419	0.035348	0.00258657	-0.00794736	-0.00921656	-0.0403531
0.0213869	0.0121389	-0.00743488	-0.0249577	-0.0154889	-0.00406152
0.0140203	-0.0287572	-0.0215462	-0.0286974	-0.00763109	0.0672373
-0.0192546	-0.00996716	0.0306531	0.0322875	-0.0235982	0.0203681
0.00829812	-0.0127231	-0.0148679	-0.0182236	-0.00940021	0.00910963
0.0500197	0.0273069	-0.00213206	-0.0181678	0.0261378	0.0106825
0.00633029	-0.0162775	0.000617577	0.0197014	0.0151156	-0.00229494
-0.0220744	3.5271e-05	-0.0776221	-0.00751912	-0.0190881	-0.0326757
0.0529566	-0.0203033	-0.00632749	-0.0174285	0.00136897	-0.0100959
-0.0219976	-0.00910596	0.0311658	0.0281809	-0.00285803	-0.0357962
-0.00889231	-0.0371347	-0.00515284	-0.0142199	-0.00151373	0.04761
-0.0344613	0.0297681	0.0264293	-0.0294452	0.0464237	0.0400218
0.049478	-0.0251943	0.00512212	-0.0441924	-0.0270419	-0.022347
-0.00184338	0.00141756	-0.0258418	0.0151426	0.0438232	-0.0116336
-0.0221188	0.0311726	-0.00595261	0.0531492	-0.0372515	-0.00523605
-0.00199604	-0.00213417	0.0342698	-0.0158577	-0.0317094	0.00143325
0.00397312	-0.0238459	0.00332182	-0.0215011	0.0190234	-0.00608525
-0.00701168	0.00678861	-0.0224988	-0.00773793	-0.0417176	-0.000798963
-0.0179647	0.0196319	0.0386957	-0.0181302	-0.0174285	0.0163198
0.0283154	-0.00735805	0.00969065	0.0772732	0.0477688	-0.00781369
0.043645	-0.0163025	-0.00179613	0.0173698	-0.0235782	-0.0566766
-0.0158608	0.0192186	0.0365138	0.0132875	-0.00704311	0.0634106
0.0466645	0.0138524	-0.015085	0.0113675	0.0054328	0.0638776
0.0326856	-0.0507286	0.0210139	0.00131463	-0.0088655	0.018675
-0.00419781	-0.0369331	0.000174222	0.0204996	0.0545149	-0.000396391
-0.00903085	-0.020855	0.0183362	0.0573524	-0.0158293	-0.0138021
-0.035543	0.013536	-0.0105198	0.00704865	-0.00315087	0.0148092
-0.0340324	-0.0194036	0.00424796	-0.00446118	-0.0122945	0.000277074
-0.0183155	0.0284883	-0.0439114	-0.0186119	-0.0185532	-0.044099
-0.045765	0.019557	0.0144346	0.0657619	0.0275214	-0.00654095
-0.0159269	0.0334513	-0.016862	0.0216831	-0.0239568	0.0120336
-0.0284437	0.0395481	-0.0582159	0.0137908	-0.00584105	-0.00155054
-0.028813	0.00398179	-0.0232459	0.0108424	0.0480053	-0.0276265
-0.0189404	-0.0205305	0.000125572	0.0129506	-0.0236715	-0.0329757
0.00853091	0.038096	0.0283289	-0.0370211	0.0151616	-0.027466
0.0490698	0.0373511	-0.0211536	0.0514118	0.0026482	-0.0233686
0.0134252	0.00113252	0.0512051	0.000883051	-0.0128982	0.00797573
-0.034346	-0.00275453	-0.0070527	0.0215258	0.0512095	-0.0121503
-0.0011282	0.0117705	-0.0476964	0.0104856	-0.0494896	0.0248012
-0.0501366	0.0477584	-0.00349369	0.0519634	0.00368574	-0.00121623
-0.0106309	-0.0463675	0.00314312	0.0854297	0.000966924	-0.0173952
0.0218926	0.0538031	-0.00462656	0.053535	0.0303878	0.0223567
-0.0348179	0.00881219	0.00526871	0.0185337	-0.0369018	-0.0288171
0.0117942	0.00922633	0.00264087	0.0205201	-0.00208477	-0.0110184
0.00876091	-0.00815138	0.0114155	-0.0686995	-0.0233679	-0.00831704
0.0177166	0.00251503	0.00942069	0.0379292	-0.00290457	0.0400736
0.0262943	-0.0149591	-0.0123259	0.00909405	0.0797308	-0.0221557
-0.0201491	-0.0365748	-0.0136364	0.0342233	0.00692105	-0.0487151
0.000406952	-0.0168505	-0.00982903	-0.0447657	-0.0211191	-0.0347733
-0.00994248	0.00904526	-0.0293749	0.0136727	0.0367154	0.0090578
0.00145657	-0.00369716	0.0545615	-0.00924586	-0.000889638	0.0229738
-0.0459146	0.0107716	0.0389309	-0.00507098	-0.0381808	0.0902672
0.001474	0.0430171	0.00960624	-0.0109476	-0.0319923	-0.0165632
-0.0522886	-0.00854369	0.0117785	0.00891521	-0.0642998	-0.017172
0.0249667	-0.00410455	0.0007865	-0.044685	-0.0193401	-0.0093267
-0.00936946	-0.0140619	0.00898967	0.0160801	-0.0209105	-0.0287172
-0.0330817	0.0194698	-0.00850871	0.0305394	0.0455908	0.0114791
-0.0261224	0.0357971	-0.00573209	0.0304621	-0.00122099	0.0255615
0.0136793	0.00635407	-0.0517945	0.0426914	-0.0169723	-0.0166326
-0.00606022	0.00922404	0.0182887	-0.0396251	-0.0366497	-0.00767988
-0.0045457	-0.0433699	0.0157142	0.040061	0.00271595	-0.0441131
0.0107837	0.0505279	0.00240496	0.00268166	0.0187826	-0.0225402
-0.0158486	0.020057	-0.000264824	0.0987161	-0.00799445	0.00921826
0.00475436	-0.0186334	0.0107019	-0.0201662	0.0375469	0.0438507
0.0263486	0.0433567	0.0225356	-0.00535863	-0.00699732	-0.0176132
-0.0198597	0.0277523	-0.0162822	-0.0197557	-0.0318358	-0.0142712
0.00721054	0.00118523	0.0173377	0.00354144	-0.00756318	-0.046972
0.0176687	0.00497033	0.0255019	-0.0244069	0.0209	-0.0213621
0.0172409	0.0567865	0.0063735	-0.0150864	-0.0229401	-0.016604
-0.0282098	-0.0274893	0.0277319	-0.0144122	-0.0174433	-0.0117513
0.0093688	0.00716545	-0.0140032	-0.0502076	0.0396677	0.0186544
-0.0111889	0.0214607	0.00986907	-0.0061835	0.00995257	-0.00163801
-0.0180209	0.0625294	-0.0295489	-0.03591	-0.00728577	-0.0223222
0.0117855	0.00741026	-0.000839151	-0.0162639	0.0121738	0.0129226
0.0317847	0.0428271	0.0424688	0.0284484	-0.0328572	0.0589178
0.0470644	0.0187563	-0.000919571	-0.0152679	-0.00405057	0.0109614
-0.0132156	-0.0104475	0.0119625	0.00398571	-0.0100078	0.00112782
-0.00470627	0.035965	-0.00863831	-0.0232529	0.0527655	0.056055
0.0122221	0.00874358	-0.000740486	0.0114083	-0.00101541	-0.0569741
-0.00811963	-0.00660622	0.0250204	-0.0165552	0.00520272	-0.00654836
-0.0298285	-0.0204874	-0.00470821	-0.0403687	0.0327521	0.075652
0.0115167	-0.0108927	-0.041351	-0.0150157	-0.00145565	-0.0157968
-0.0136333	0.00820781	-0.020195	0.0259051	-0.00564793	0.000331667
-0.0403037	-0.028299	-0.00414828	0.00484529	0.03091	0.0276486
0.00665563	-0.0299247	-0.0216341	-0.0355553	-0.0255214	-0.0433588
0.0135586	-0.0249612	0.0251019	-0.0506338	-0.0163578	-0.0081461
-0.0143153	0.0325507	-0.0421825	-0.0221441	0.0262056	0.00287634
0.031365	0.0266586	0.0170809	0.0130435	-0.0259416	-0.0292143
-0.0460333	0.00984447	0.0416279	-0.0298519	0.0206891	-0.00788447
0.0187365	0.0236668	0.00852762	-0.00616087	-0.0188674	-0.0327568
0.0046271	-0.0137886	0.0489794	-0.00802399	-0.00292829	0.0300159
0.0119978	0.0229393	0.0392043	0.0372166	0.0279395	-0.0228685
0.0144996	0.0230344	-0.0410784	-0.0302979	0.0157236	-0.022083
-0.0331371	-0.0397424	-0.035154	0.0270256	-0.0177191	-0.0260357
0.00857276	-0.0212755	-0.00137995	0.0262981	-0.0471985	-0.0248218
0.0299212	0.00514995	0.000199213	-0.009072	0.0343212	-0.018823
-0.0120444	0.0372914	-0.0172163	0.0135215	-0.0431127	0.00137729
0.0295098	-0.00240725	-0.00495674	0.0227725	-0.0262425	0.0138827
0.00766467	0.0406393	0.0371588	0.0225255	0.0165573	-0.0181356
-0.032421	-0.0481768	-0.0116291	-0.0101337	-0.0254564	-0.0434203
-0.0213567	-0.0433023	-0.0508747	0.00169309	-0.0101669	0.00513782
-0.0306472	-0.0342337	-0.049452	0.00759253	0.0252137	-0.00875351
0.0145568	0.0315931	0.0155764	-0.00876702	-0.0054498	-0.0249154
-0.0205268	0.0291876	0.00189954	-0.0372429	-0.00173339	-0.0051645
0.0143086	-0.00889412	-0.0130463	0.0304421	0.00576263	-0.0127206
-0.00227858	0.0117641	-0.00656871	0.0293873	0.118686	-0.00691321
0.00198672	0.00589201	-0.00200878	-0.0199166	-0.000763966	0.0359187
0.00834394	-0.0121144	0.0293423	0.000539226	-0.035362	-0.0072782
-0.0270835	-0.0197527	-0.00175941	-0.00842262	0.0162801	0.0192519
-0.00318731	-0.0570509	0.0218058	-0.0188092	0.00761324	0.00698881
0.0583264	-0.0133518	0.0288436	0.0156223	-0.0276185	0.0234337
0.0329232	0.0155605	-0.0326366	0.0259921	0.0262273	0.0421848
0.0238959	-0.0283893	-0.0554094	-0.0044935	0.0144822	-0.0535603
0.0294219	0.0432399	-0.0440522	-0.0120943	0.0269698	0.0107652
0.0221475	0.0542106	0.0426307	0.0355343	-0.00887632	0.0222916
0.0276359	0.00129086	0.00274522	0.00311635	-0.00200493	0.0167578
-0.0529355	-0.0100858	-0.0233984	0.0323145	0.000723997	-0.00820146
-0.00565387	-0.0149684	-0.00353705	0.00261377	0.0444054	0.0135885
-0.0277302	-0.0475813	0.0434637	0.0316891	0.0270611	-0.00781427
0.0162877	0.00391979	0.0424873	0.0547887	-0.0293017	0.0042496
0.0450402	-0.0287909	-0.0131714	0.0196577	-0.0240322	0.0027127
-0.0202686	-0.00819311	-0.0162901	0.00148289	0.00037383	-0.00898528
0.0370377	0.00130783	0.0473188	0.00872358	0.0456885	-0.00568
0.0131373	-0.0214239	0.00192534	-0.0218588	-0.0128014	-0.00291618
0.0306637	-0.0143624	0.0486915	-0.00869991	-0.0103518	0.0345871
0.0356135	0.0329615	-0.0306781	0.00661567	-0.00626081	0.00896082
0.0375012	0.0304095	0.000498654	-0.0508185	-0.0254997	-0.0254795
4.45514e-05	0.0752052	0.0257592	0.0110365	-0.044161	-0.0222316
0.00553478	-0.0103119	-0.067151	-0.0429465	-0.0178171	-0.0111291
-0.0254131	-0.0076204	0.0237968	-0.0110764	-0.00244793	0.0732609
0.0167045	0.0343216	-0.000953636	-0.021337	-0.00915124	-0.0129099
-0.0087397	-0.0037093	0.0403828	0.0209411	0.0216372	0.000483617
0.00297953	0.00440795	-0.0101978	-0.0217574	0.00468633	-0.0072608
-0.00407874	-0.00864321	-0.0224612	-0.00323129	-0.0191216	0.0208912
-0.00952127	-0.0180999	0.0106951	-0.0109412	-0.0130519	0.000247916
-0.0280231	-0.0522826	0.0146851	0.0215583	0.00231434	-0.0262992
0.0144809	-0.00438894	-0.0262798	-0.00715475	0.0803604	-0.0272967
0.0133343	-0.00735565	0.0233906	-0.0281714	-0.00139231	-0.0394873
-0.0259233	-0.00849906	-0.0238169	-0.0349259	-0.0267947	-0.024427
0.00384914	-0.0108741	-0.0399418	-0.0104821	-0.0357821	0.0592481
-0.0357723	-0.0173906	-0.0155798	-0.0226462	0.0191875	-0.00734788
-0.0173007	-0.0127379	-0.0141028	0.00862392	-0.0164649	-0.00310844
-0.0326154	0.0517876	-0.00918424	-0.0663459	0.0694235	0.0931458
0.0420544	0.0239269	-0.000943773	-0.00942093	0.0209387	0.0077578
0.000317711	0.0343619	0.0125228	-0.0681616	0.00759821	-0.00919512
0.0156207	-0.0370265	0.0258189	-0.0420572	-0.0154381	0.0423522
0.0322193	0.0300819	-0.0269964	0.00125064	-0.0356432	-0.000564626
0.0345443	-0.0364726	0.023422	-0.0069702	-0.00301708	-0.0158054
-0.00913873	-0.0133068	-0.0150714	0.0232173	0.0200568	-0.0059427
-0.0148546	-0.00101356	-0.0158292	-0.0162129	-0.00840435	-0.0120378
-0.000608001	-0.00174502	-0.0083919	0.055875	-0.0159389	-0.0185742
-0.0382358	-0.0295546	-0.00251763	0.00843515	0.0436794	0.00382776
-0.0301275	0.06001	-0.0131086	0.0247838	0.0402213	0.0339841
-0.022142	0.042032	-0.000518765	-0.0253204	-0.00130575	0.0514997
0.0228473	0.0465627	-0.0271798	-0.024687	0.012324	-0.0207461
-0.00262407	0.0355909	-0.00599449	-0.0259224	-0.00050177	-0.0147099
0.00632264	0.0282049	-0.0455775	0.0336214	-0.0176412	0.0586195
0.0428534	0.00727616	-0.0208876	-0.00805929	0.00744472	-0.0130447
-0.00484709	-0.0234181	0.0127057	-0.0243502	-0.0535817	-0.0185792
-0.0323384	-0.0174937	0.0055	-0.052534	-0.0373378	-0.0387874
-0.0484249	-0.0303343	0.0377628	0.00272034	-0.0318453	0.00945109
0.0165907	0.0448358	0.0152772	0.0271766	0.034931	-0.0496577
-0.00208918	0.00555089	0.00529438	-0.0193581	-0.0549192	0.0407772
0.00610811	-0.024377	-0.00724348	0.00659769	-0.0350749	-0.0137607
-0.0163846	-0.0236624	0.0319688	-0.0414896	0.0329975	-0.0103482
0.043803	-0.0537654	-0.0290837	0.0174763	-0.0276403	-0.0165972
0.0280237	-0.0237155	-0.0125315	-0.0160035	-0.000628238	0.0367943
-0.0109955	-0.0183711	0.00372871	0.0105057	0.0502119	-0.0312068
0.0215572	-0.0111825	0.00545685	0.0111999	0.000812599	0.000505834
-0.00111634	-0.00787323	0.0114713	0.0240998	-0.0376577	-0.00523023
-0.00635832	-0.0267564	0.0181618	-0.0163991	-0.0377175	0.0136908
-0.0136047	0.0132172	-0.0212803	-0.0166063	-0.0267401	-0.0103356
0.00406429	0.0192375	-0.0168736	-0.0329951	-0.0147205	-0.00359252
-0.0403238	0.00136069	0.0178309	0.0616956	-0.0045153	-0.00777959
0.00545152	-0.0563373	0.0160647	-0.00192998	0.0115873	-0.0385091
0.0242531	0.011005	-0.0215063	-0.0278954	-0.0508394	0.0453576
0.0170797	0.0395113	-0.00329663	-0.016789	-0.0145924	0.0127784
0.0207592	-0.0274696	0.0308362	0.0190452	0.0437657	0.0465035
0.00949373	0.0441963	0.00892125	-0.0485643	-0.00277435	-0.0317964
0.00823036	0.00293742	0.00348205	-0.0325527	-0.0478624	-0.016887
-0.0302782	0.0408085	-0.0139069	-0.06651	-0.0079103	-0.0201356
-0.00804352	-0.0324952	0.0146428	0.0134536	0.0150654	0.0191359
0.0163781	0.0203483	0.0083386	-0.0470267	0.00723343	0.0186961
0.0607529	-0.000342005	0.029438	0.0387969	0.0461147	-0.0295487
0.010907	-0.0233106	0.0108516	0.0280867	0.00315608	0.0240778
-0.00312053	-0.0304433	0.0344478	-0.00753214	-0.0541258	-0.031378
-0.0119059	-0.00749976	-0.0239644	0.0188384	0.0302047	0.012851
-0.02486	0.0297152	0.0372411	0.0234779	-0.00940381	-0.0220096
0.0221011	-0.025855	-0.00571143	0.00457289	-0.0080551	0.0272647
-0.0121167	-0.00214199	-0.0385184	-0.0393028	0.0110193	-0.0255777
0.013761	-0.0167224	0.0137325	0.0576788	0.0290549	0.011381
0.0382106	0.0608366	-0.0233601	-0.0122558	-0.0127099	0.0299474
0.0468281	-0.0194152	-0.032227	-0.00460564	-0.0216795	-0.0167803
0.013149	0.0298223	-0.0212935	0.000871106	-0.0480266	-0.023499
0.0435238	0.0115361	0.00523964	0.0802647	-0.00748897	-0.0125551
-0.0127939	-0.0201742	0.07089	0.0236811	-0.00268477	-0.0117135
-0.0350229	0.000587143	-0.00924017	0.00141178	-0.0070456	0.051992
0.0102518	-0.00153189	-0.00930559	0.0458827	0.00446004	0.00807523
-0.00823411	0.0577197	-0.0185719	0.0142058	0.00315848	-0.0250825
0.0281719	-0.0161085	-0.029749	-0.0501339	0.0138665	-0.0044598
-0.0176681	-0.0163645	-0.0351615	0.0351444	-0.00920635	0.000131878
0.00161938	-0.0574828	0.0232888	0.0106691	0.0352702	0.00499313
-0.013188	0.0170694	0.0237868	0.00941494	-0.0201503	-0.027066
-0.0338714	0.0372194	-0.0203638	0.0182755	0.0109071	0.0495717
0.00229703	0.0856761	-0.00797929	0.0316937	-0.0435337	-0.0382063
0.0080909	0.022227	-0.0209	0.021629	-0.0206624	0.0146867
-0.0127422	0.00149448	-0.00845913	0.0539838	0.0341087	0.0318087
0.019514	0.0207662	0.00100867	-0.0447323	0.0236414	-0.0263858
0.0302984	-0.0372121	0.0310523	0.0156211	-0.0262506	0.00251031
0.0233541	-0.0315681	-0.0328038	0.0194476	-0.00388208	0.0456212
-0.0122095	-0.00421842	0.0763117	-0.00400989	-0.0125793	-0.0236079
0.0102727	0.0139223	-0.0150479	0.0045415	-0.00194645	0.00167896
-0.0483434	-0.0553261	0.0366169	-0.0351884	-0.00219689	0.0256807
-0.00933478	0.00373491	-0.00778717	0.0287815	-0.016275	0.0187193
0.0169423	0.0124242	-0.0018142	-0.00776204	-0.01776	-0.0321237
0.0177397	-0.00328547	0.0197511	-0.0343298	-0.0278553	-0.0272853
0.0032965	-0.000398544	-0.0294406	-0.0158444	-0.0087121	-0.0100749
0.00703441	0.0235748	-0.031908	0.0138389	0.0618855	0.00398373
0.002949	0.0220843	-0.00134779	-0.0229974	-0.0301547	0.00218781
0.0225866	-0.0305811	0.00985356	0.00686626	0.0158996	0.0108482
0.040467	0.0166808	0.0282298	0.00305356	-0.0279303	0.0340148
-0.00344669	-0.036043	-0.000938588	-0.0376021	-0.00660398	-0.0468954
-0.0194996	0.0149993	0.000326553	0.00134717	-0.0330129	0.0329826
0.000459958	0.0628772	0.00618815	-0.0487706	-0.0278119	-0.00739949
0.00341815	0.0599763	0.0126056	0.00648363	-0.0198074	0.0157171
0.0125406	-0.0130272	0.016826	-0.00412397	-0.00114891	0.045988
0.039187	0.0291536	0.0736209	-0.0201215	-0.028831	0.0439387
-0.0539201	0.029256	-0.0123939	-0.022084	-0.0381955	0.0117496
0.0269973	-0.0135948	-0.0445037	0.00272688	-0.0213623	-0.00161788
0.00763787	0.00580949	0.0788943	-0.00814531	-0.0227784	-0.0205038
0.00465089	0.000290026	-0.0288909	-0.00961386	-0.0102736	-0.0156456
0.0146373	0.0205595	-0.0262754	0.0326979	-0.0131909	-0.0100666
-0.0184781	0.0203306	0.000362836	-0.0388757	-0.0198343	-0.0236197
-0.0100697	0.0546541	0.0419156	0.00715335	0.00325659	-0.00285339
0.00774039	-0.0682325	0.0275311	-0.00369372	-0.0168349	-0.0131383
0.00615423	0.0532732	-0.025346	-0.00965148	0.0219877	-0.0251391
-0.0200885	0.0526678	0.0112684	-0.0143397	0.0123983	0.0131833
0.0590863	0.00910828	0.0182723	-0.0226955	-0.00141636	-0.00573938
0.0330739	-0.0125777	-0.0705212	-0.0567	-0.0185318	0.0350028
-0.00251643	0.00227549	-0.00976776	0.0614264	-0.0253248	-0.00177114
-0.0406132	-0.00389789	-0.0386325	-0.0406176	-0.0288465	0.0444201
0.00436125	-0.0204555	0.0130681	-0.000143732	-0.0367785	-0.0123108
-0.00740506	-0.0509864	-0.0158853	-0.0422692	-1.90658e-05	-0.0079823
0.0305157	0.0227464	0.0656778	-0.0550202	-0.00927874	0.0266007
-0.0145581	-0.0387167	-0.0113595	0.0323334	-0.045314	-0.0290319
0.0224474	0.0420511	0.0147434	0.0162254	-0.00669451	-0.00852302
0.0320982	-0.0017559	-0.0181651	0.0341925	-0.00376978	0.062622
0.038217	0.0237429	0.046906	0.0154304	-0.00580124	0.0132544
-0.00346036	-0.0235226	0.00455467	-0.0545847	0.0142047	0.0361534
-0.0297514	0.000181841	0.00142656	-0.0017663	-0.0223602	0.000724821
-0.0164307	0.000531164	0.059547	-0.0055427	-0.00717013	0.0314599
-0.0116288	-0.0214694	-0.000105001	0.00547014	0.031424	-0.00629337
-0.00743573	-0.000676149	0.00750139	0.00450418	-0.0316833	-0.00346658
0.0102958	-0.0107853	-0.0434961	0.0197567	-0.0133576	-0.0142315
0.0450383	0.00805592	0.00420812	0.0169636	-0.0210767	0.0188453
-0.0129622	0.0273862	0.00880375	-0.0104273	0.0195013	-0.0297951
-0.0204706	-0.0216433	0.0234686	-0.0264612	-0.0493536	-0.00166924
0.0170578	-0.0228353	-0.000888327	0.0189995	-0.0490398	-0.00824628
-0.0496573	-0.0131638	0.0128635	0.0143398	-0.0229261	0.0246323
0.000380268	0.0279623	-0.0166633	-0.0203365	0.026851	-0.0406099
0.00418656	-8.47057e-05	0.00755298	-0.0150541	-0.0130255	0.0193576
0.00882259	-0.00559864	-0.029437	-0.0187942	-0.00738934	0.023347
0.00112893	-0.0155647	0.0137649	-0.0335165	-0.0311586	-0.0149694
0.0412738	0.0722942	0.0483217	0.0106191	0.0142474	-0.0277104
-0.00097854	0.013786	0.0210646	0.0131826	-0.0417237	-0.0226404
-0.00138489	-0.00718292	0.0006963	0.0308718	0.00740625	0.0203434
-0.0263136	-0.0209495	-0.00338641	-0.00276784	-0.00289968	-0.00107659
0.0108088	-0.00307867	-0.0494706	0.0115954	0.0725166	0.0601234
-0.0402736	-0.0301323	0.0299496	0.0579684	0.0375271	-0.0335572
-0.00914575	0.01778	0.0296825	-0.00790844	-0.00104522	0.0779775
-0.00702308	0.00165154	-0.0079693	0.0123753	-0.0422632	0.0294843
-0.0223934	-0.0306989	0.0619141	-0.0138926	0.00845749	-0.0345659
0.0264843	0.00462244	-0.0247197	0.0117343	0.0288665	0.019482
0.0114737	-0.00107978	0.0361579	0.0571962	0.0108495	-0.0196327
-0.0227453	0.00657154	0.0257402	0.0057083	0.0277898	-0.0136248
0.00825652	-0.012524	0.019582	0.00802021	-0.0146759	0.0479556
0.00396238	0.0465399	-0.0235811	-0.00673195	-0.016905	-0.0171237
0.00725796	-0.0269692	-0.021887	0.0233411	-0.0228089	0.0664889
0.0246771	-0.0237896	-0.0252907	0.00265719	0.0371925	-0.00121306
-0.0125033	-0.0288379	0.0100574	-0.0116692	0.00624824	-0.010827
-0.043775	-0.0239184	0.0220217	-0.0157751	0.0454564	-0.00361053
0.0140601	-0.00196634	0.00327182	-0.019173	0.084357	-0.0114809
0.0104074	0.0198049	-0.000659253	-0.0338036	0.0170549	0.0567683
0.0260303	-0.0433082	0.000775842	0.0304798	0.0241645	0.107305
0.00907408	-0.0247977	0.000989033	0.0339483	-0.00970671	-0.00921704
-0.00487172	0.0455191	-0.0262411	0.00112206	-0.0142911	-0.0139838
-0.00147085	-0.0452536	0.00940068	0.020351	-0.0175303	0.0170892
-0.0163493	0.033445	-0.0318779	-0.00139028	-0.00350936	-0.00253906
-0.012208	0.0231861	0.00540168	0.00910475	-0.0204836	-0.0220139
-0.0265122	0.0255872	0.00760596	0.0143585	0.0016537	0.0151274
-0.0130591	0.0293007	-0.00326198	0.0350694	-0.00108846	0.00192512
-0.022742	-0.0258319	-0.0162068	0.0300955	0.013492	0.0222095
0.00766978	0.0263787	0.00301511	-0.0445126	0.0131047	-0.01194
0.0379283	-0.00525764	0.0252521	-0.00818166	-0.00408059	-0.0210561
-0.0264829	-0.0127494	0.027118	-0.00411492	0.0110118	0.0291541
0.0054682	0.0318003	-0.0293414	0.0114868	-0.00125924	0.0254244
0.0319225	0.0178534	-0.0358021	-0.00840464	0.0236766	0.0195597
0.0238651	-0.0219764	-0.0237446	0.0444826	-0.061429	-0.00825659
0.0147472	-0.0266803	0.00823331	0.0192064	0.00764435	-0.0165778
-0.00575184	0.0406198	0.0675011	-0.013111	0.0143131	-0.00411992
-0.0230582	0.0309567	0.00443865	-0.00792778	0.023686	-0.010303
-0.00319468	-0.0350072	0.00741656	0.0392561	-0.0213015	-0.0210372
0.0593066	-0.0246325	0.0172138	0.0353554	0.00436289	-0.03557
-0.0145799	0.00327736	0.0068415	0.0407599	-0.00345185	-0.0471177
-0.0104047	-0.00187533	0.0605516	0.028349	-0.0326645	-0.0175928
0.0305396	0.00384279	-0.0232903	-0.0170202	-0.0163678	0.0496404
0.00847954	0.0490369	-0.0281755	-0.0307698	0.00777881	-0.0142996
-0.0215753	-0.00726308	0.0184691	0.00588257	0.0495209	-0.0147944
-0.0191238	0.0278433	0.00427817	-0.0113228	0.0021638	0.0404971
0.0066656	0.0643435	0.0482001	-0.0298223	-0.0155988	-0.0111224
0.0419854	0.0129626	-0.0921321	0.0227001	-0.00561308	0.0032781
0.0347211	-0.0218083	-3.68634e-05	-0.0255157	0.00036094	-0.0101332
-0.0120009	-0.00821796	0.0561778	0.0383946	-0.0380149	-0.00240507
0.0562502	0.00586631	0.00627961	-0.0330556	0.00733651	-0.0300989
-0.0148667	0.0054426	-0.00248075	0.0201498	-0.0168885	0.0220171
0.0394522	-0.0163521	0.00452877	0.0133482	-0.0084603	0.0125183
0.00554091	-0.0217567	-0.0309215	0.00728651	-0.0195566	-0.00473341
-0.0452704	0.012137	-0.0281813	-0.0484372	-0.00123139	0.0173601
-0.000206169	-0.00466147	-0.000560344	-0.0182476	0.00464713	-0.0142741
0.0073655	-0.0402987	-0.0435716	-0.0304451	-0.000292269	-0.0334451
0.00652655	-0.00529587	-0.00613357	-0.0178387	-0.0279185	-0.0043422
-0.00228376	0.0724253	-0.00738547	0.0256177	-0.0344836	-0.0108452
-0.0196511	0.00682415	-0.0135444	0.0142041	-0.0146779	-0.0351632
0.0296816	0.0165634	-0.00392098	-0.00358982	-0.00862474	0.0393189
0.037288	0.0577416	-0.0142632	0.00400525	-0.00417995	0.0133122
-0.0129452	0.000584888	0.0117325	0.134649	-0.013922	0.00216696
-0.0126641	-0.00798591	-0.00855262	-0.0413338	0.0111345	-0.0132278
0.00375799	0.0326409	-0.0172636	-0.0434985	-0.0371251	-0.0208697
0.0121496	0.00272299	-0.000841502	-0.0384477	-0.00371046	0.029173
-0.00864409	0.0391138	0.0500566	-0.00489918	-0.0201022	0.0242595
-0.0440335	-0.0430822	-0.036093	0.0554917	-0.0194982	0.0273742
0.0278036	-0.00791101	-0.00455368	-0.0597242	0.00397179	-0.0355612
0.00836933	-0.0221936	0.0167847	-0.0344852	-0.0394748	-0.00524307
0.0161711	-0.039385	-0.013273	0.0217759	-0.0202658	-0.00837469
0.01658	-0.00261509	-0.0290412	0.0356107	-0.00983931	-0.0170879
0.00958343	-0.037135	-0.0266077	-0.0261764	-0.0194883	-0.0089491
0.0627498	-0.00327927	-0.0147572	0.0181958	0.0327105	-0.0099925
0.0250091	0.0272599	-0.0150648	0.00345955	-0.0112883	-0.0342681
2.65002e-05	-0.0155728	-0.000780166	0.00135463	0.0317904	0.0981709
0.0117054	0.0499097	0.0222598	-0.0177065	0.0260128	-0.0261823
0.0240395	0.000305212	0.00239187	0.00998062	0.00780652	-0.0224554
-0.0134193	-0.0162232	-0.00106345	0.0034171	-0.016003	0.00161888
0.0051743	-0.00436762	-0.0530133	0.0270288	0.0553967	-0.000482084
-0.000798066	0.0305643	-0.00493391	0.002572	-0.0250142	-0.0278057
-0.00767063	0.00859718	0.0072228	-0.085454	0.000747937	0.00601922
0.0290487	0.0144587	0.0341699	0.00468429	0.0290419	-0.0216178
0.0122825	-0.0306953	-0.000399321	-0.0607159	-0.0160956	-0.026951
-0.0101936	0.00625931	-0.0101287	-0.00548222	0.0205067	-0.016117
0.00972823	0.00105736	-0.00530756	0.0320986	-0.00788954	0.01333
-0.0088376	0.0113009	-0.0355301	0.00100249	-0.00941893	0.0509433
0.0228181	0.0217864	0.0189357	-0.0274858	-0.00998392	0.00618079
-0.0216098	0.0295781	-0.0195961	-0.00775326	-0.0156947	0.0111399
0.0539614	0.00981538	-0.00921573	0.00253551	-0.000531496	-0.0116932
-0.0195144	0.00339051	0.0095518	0.0074727	-0.0171403	0.0290068
0.0237914	-0.026	-0.0209937	0.00751941	0.00306271	-0.0106953
-0.0433954	-0.0120735	0.00158132	-0.0415703	0.0345112	0.0186299
0.0168527	0.0518148	0.0412111	-0.0164081	0.0321071	-0.0111326
0.00976264	0.00899257	-0.00498558	-0.0278251	0.000291311	-0.0023945
0.0215981	-0.0048795	0.0270682	-0.013093	-0.0241744	0.0292919
0.025494	-0.00559121	0.00723286	-0.0135779	0.0290685	-0.00904281
0.0331207	-0.0218401	0.0168639	0.0199845	-0.0235165	-0.0310651
-0.018096	0.0371127	0.00127607	0.00110385	-0.0194912	-0.0382066
-0.0318752	0.036219	0.0150325	-0.0657711	-0.0283671	0.0146031
-0.0136149	-0.0628924	-0.0169669	0.0254792	-0.00913561	-0.031338
-0.00650161	0.00230107	0.0040379	-0.0326059	0.0131499	-0.00707338
-0.0115761	-0.0311657	-0.00784736	0.0265714	0.0332111	0.0593783
0.00134769	0.0197236	-0.0283961	0.0292445	0.0340091	-0.00950205
-0.019058	-0.00488414	-0.0114037	0.00187261	-0.00220093	-0.0202492
0.0378197	0.0310452	0.00622026	-0.033715	-0.0025187	-0.0346746
0.00744106	-0.00415868	-0.0594849	-0.0269076	-0.0283192	-0.0139085
0.0179209	0.0127924	-0.00435479	0.0106718	0.0339661	0.0078692
-0.0403869	0.00699639	-0.024696	0.0156004	0.0163506	0.0055896
0.0106358	-0.0311542	0.0199354	0.0219528	-0.0139349	-0.0301541
-0.0278646	0.0197736	-0.00184759	0.0430518	0.0202533	-0.0292978
-0.0206864	0.0262908	-0.0519873	-0.0532269	-0.0180611	0.0673847
0.0335082	-0.0269433	-0.0399117	-0.00241911	0.00246635	-0.0133347
-0.0028473	-0.0242409	-0.0350143	-0.0366458	-0.00867429	-0.0090238
-0.013464	-0.0276011	-0.00070745	-0.00697182	-0.0107966	-0.0192587
-0.00372901	-0.0112284	-0.0338886	-0.0347383	-0.0287309	-0.00953071
0.0717144	0.0504967	0.0199103	0.02862	0.00622531	-0.0536488
-0.0394356	0.0286484	0.00908445	0.0262484	0.0322068	-0.0102584
-0.0524636	-0.00554174	-0.0336228	-0.00213813	-0.0225797	-0.0237602
0.0032377	0.0374202	-0.00956922	0.0145165	-0.0557446	-0.032509
-0.00147122	0.0143627	-0.0446033	0.00180015	0.0136323	-0.00667197
0.0418271	0.0129111	-0.0119788	0.0291102	0.0232947	-0.00707314
-0.015778	-0.0154143	0.0385172	0.00652898	0.00823685	0.0402592
0.017944	-0.0133993	-0.0122276	0.0105747	0.0253358	0.00398513
0.0200962	0.0160563	-0.0214899	0.016054	-0.00952272	-0.0266625
-0.00176231	-0.00966443	0.0162446	0.048892	0.000938661	-0.0247047
0.000114688	0.0560556	-0.0143867	-0.00121157	0.050458	-0.0345863
-0.025886	0.0119479	0.013613	0.00707938	0.00024787	-0.0375104
0.0171413	-0.06549	0.0551664	-0.00777207	-0.00739756	0.0134654
-0.0287014	0.0171924	-0.0164292	0.00661676	0.000768837	-0.00351982
-0.0100319	-0.0141629	0.0401232	0.0184691	-0.00424112	0.000109614
-0.00195429	0.0400457	0.0475455	-0.00940352	0.005726	-0.0506359
-0.00257399	-0.00413668	0.0342041	0.056902	0.00711124	0.0661138
-0.0339964	0.00679703	-0.0495914	-0.0635185	-0.022098	-0.0174379
0.0139816	-0.0128025	0.0600402	-0.0439572	0.0405262	-0.00511178
0.0321907	0.0101468	0.0284871	-0.0210492	-0.0228084	-0.0312164
-0.0192251	0.00269078	-0.0124913	0.0365033	-0.0066609	-0.0170301
0.0158723	-0.034081	0.0110633	-0.0326677	0.0219414	-0.0197859
-0.0251665	-0.0130613	-0.0285239	-0.0235789	-0.0252359	-0.00755946
0.0156089	0.00774118	-0.00337734	-0.0260284	-0.0287717	0.0355744
-0.0107288	0.0355371	0.0627135	-0.0201702	0.0125638	0.0356648
-0.0315608	0.0568323	-0.00274887	0.0108355	-0.0179305	-0.0135073
0.00704856	-0.0593172	0.00804164	-0.00753312	-0.0176964	-0.0233356
-0.0331925	0.0329056	-0.0412288	0.0471049	0.0214955	-0.027273
-0.0022059	-0.00227935	0.025776	-0.0132068	-0.00072977	0.0156752
0.0174805	-0.0518901	0.00672732	-0.011698	-0.0432836	0.0149738
0.0320038	0.0741391	0.0243171	0.00867744	-0.0113109	0.0169061
0.000767112	0.0142058	0.0132447	0.0108246	0.00609057	0.0749111
-0.0764857	0.0172738	0.00347182	0.0402741	-0.00811754	-0.0396082
-0.00991793	0.0318099	-0.00774958	0.0176692	-0.0208133	0.0143777
0.0128932	0.0427504	0.00392663	-0.0602149	-0.00131444	0.0180427
-0.0210246	0.0514316	-0.000623092	-0.0545855	-0.0181677	-0.0129513
0.0223279	-0.0420576	-0.0300531	0.0199237	-0.0458965	0.00136067
-0.0445401	-0.0122476	0.0108801	0.0166629	-0.0380681	-0.00939084
-0.0457687	0.0197416	-0.0282911	-0.0180329	-0.0272193	-0.0401224
-0.0167576	0.0280431	0.00863794	-0.0434518	-0.00133935	0.0430019
-0.018056	0.0385638	0.00242044	-0.00583825	0.0449925	-0.00279181
-0.00949275	0.0108673	0.00145625	-0.00178023	-0.0267092	-0.0236492
0.040819	-0.0142061	0.0147999	0.0149583	-0.0242191	0.0283054
0.0575958	0.0183024	0.000516359	0.0576902	0.0372316	-0.0151677
0.00227202	-0.0192309	0.0259465	-0.0150063	0.0522241	0.000450618
0.0280159	0.045524	0.0281791	0.0201854	0.0311523	-0.0238911
-0.0491108	0.00554521	-0.0149772	0.0149108	-0.0153522	0.000658698
0.00126368	0.0111057	0.00323982	-0.0615076	-0.0137794	-0.0199397
0.0148924	0.0234809	0.00778022	-0.0383064	-0.0129904	-0.0437187
-0.018026	0.0152488	-0.0295722	-0.0406215	-0.00163131	-0.0202899
-0.0188618	-0.063082	0.00680808	0.0312924	0.0583016	-0.0110302
-0.0357327	0.0408587	0.0214348	0.0082824	-0.0279351	0.01856
-0.00470788	-0.00865306	0.0167019	-0.00474403	0.0100429	-0.00494525
-0.0117033	0.00436858	-0.0399807	-0.0229436	-0.012352	0.0113956
-0.00803983	0.0146757	-0.00499103	0.057036	-0.0130747	-0.0191758
-0.0167955	-0.00581931	-0.00576406	0.0229448	-0.00441112	-0.0316968
0.0311104	0.0189439	0.0383797	0.012458	-0.0442105	0.0252747
-0.000260038	-0.0445595	0.0216822	-0.0104456	0.0392702	-0.0120208
0.0553679	-0.0279528	0.0228071	-0.0346547	0.00417088	0.0375193
-0.033442	-0.0497787	0.00946237	-0.00349893	-0.00463551	-0.00579407
0.0141332	0.0203123	0.00370133	-0.00335144	0.0246766	-0.0230011
0.0560425	-0.0154644	0.018273	0.0383504	0.0459217	0.0373782
-0.00474254	0.0268393	0.00938897	-0.029981	-0.000113152	0.00510408
0.0139994	-0.0190587	0.00240649	-0.0371511	0.0172687	-0.00808149
0.0181378	-0.0520786	-0.0492572	-0.0259333	-0.00897065	-0.0109908
0.0024314	0.0402007	0.00533909	-0.00515568	0.0479592	0.0222538
0.0280188	0.0357914	0.000945644	-0.00249761	-0.000973566	0.00851613
-0.000216004	0.00263846	0.0106722	0.0170207	0.0422214	0.0115472
-0.0122268	-0.0195467	-0.0130634	0.0114559	-0.0513661	-0.0158191
-0.00697735	0.0442381	0.00244448	0.0262907	0.0452573	0.0273351
-0.0168288	-0.023084	-0.0149291	0.0579543	0.030624	-0.00932174
-0.0132975	0.0215183	-0.0267822	0.0214527	-0.020517	0.00243339
-0.0180068	0.0244363	-0.00732499	0.0476783	0.0174071	-0.0568383
-0.0337773	-0.0293645	0.0209978	-0.0106516	-0.00724564	0.00177874
0.00347788	0.0188386	0.0445789	-0.0217796	0.00800052	-0.000400854
-0.00633797	0.00395734	0.0172947	-0.0205425	0.0746969	-0.0174395
0.0245648	0.00621079	0.0312233	-0.03636	-0.0141141	-0.0342596
0.0348261	0.0158081	-0.0101601	-0.0193394	-0.00737988	0.0233919
0.00842145	0.0164301	-0.00882096	0.00386633	-0.0532769	0.0767912
-0.0308064	0.0151006	0.0134157	0.0127866	-0.0320638	0.0479389
-0.00197478	0.0350394	-0.00524622	0.0328747	-0.00522935	0.0934674
0.02451	-0.015205	0.000668964	-0.0486852	0.0175568	-0.0394982
0.0154314	0.0118309	0.000910898	0.0114941	0.0108903	-0.0116132
-0.0241009	0.0188337	-0.00363896	0.0112903	0.00167094	0.0578763
0.00290576	0.0204572	0.0268538	0.0137312	0.00362991	0.0247029
-0.0378837	-0.0338315	-0.0459619	0.0261747	-0.00985099	0.0240567
0.0275462	-0.0232896	-0.0133787	0.0423333	0.0415513	-0.0288105
-0.0188566	0.00644039	0.0261903	-0.00470118	0.0265293	0.0118083
-0.00461768	-0.0467894	0.020465	-0.0142186	-0.0227956	-0.0247731
0.00732074	0.0439024	-0.0236887	0.0345334	0.0419302	-0.0174793
0.0212509	0.00687421	0.0134567	-0.0150791	-0.0256218	-0.0482518
-0.012116	-0.00122719	-0.0239548	-0.0129803	-0.0354466	0.00733583
-0.0218147	-0.00242805	0.0636264	0.0239384	-0.0185602	0.0250037
0.0165332	0.00385022	0.040903	-0.0470445	-0.0262579	-0.00273973
-0.0307537	0.0328093	-0.0252446	0.0280077	0.0238211	0.0512897
-0.00714921	0.0079997	-0.00963267	-0.0246444	0.0340941	0.0116958
-0.0325616	0.010991	-0.0148838	-0.0148997	-0.0137729	-0.0022025
0.0132052	-0.0121005	-0.0510236	0.0770934	-0.0309049	0.0232436
-0.000471753	-0.0221676	-0.0124012	-0.0170786	0.0310322	0.0605599
-0.0172853	-0.0169316	-0.011128	0.00564174	0.0146517	0.0131567
0.0024737	-0.0284404	0.0244882	0.00387531	0.0213128	-0.0338976
0.0172235	0.018439	-0.00452472	0.0144374	-0.027033	-0.0216359
0.00438125	0.00481597	0.0120615	0.0235331	0.0240619	0.01513
0.0279464	-0.00232476	0.00249146	-0.0162698	0.00277779	0.0346681
0.0067697	-0.0406012	-0.0132306	0.0148534	0.00973114	0.00630844
-0.0254165	0.0206516	0.00351089	0.0190404	-0.0144878	-0.0202645
0.0410157	0.00904642	0.015822	0.0322404	0.015695	0.00623438
-0.0206035	0.00292945	-0.0362946	0.0294564	0.0153437	-0.0247763
-0.0189795	-0.036835	0.0193157	0.0284019	0.00588071	-0.0338912
-0.00229322	0.0138754	0.0168881	0.047995	-0.0163704	0.0115959
0.00187634	0.0238295	-0.0015662	-0.0349301	-0.023432	-0.0181218
-0.0132294	0.00191669	-0.00342245	-0.00757796	0.0251013	0.010469
-0.0022553	0.00454527	-0.078513	-0.0244868	0.0238787	-0.0226439
-0.00558608	0.00367691	0.0212266	0.00245114	-0.02818	0.00991749
0.0390318	-0.00973999	0.0226939	-0.00863619	0.0188954	-0.0459811
-0.0264549	-0.00854416	0.0258693	-0.0599412	-0.0467174	0.0193568
-0.00775991	0.00265126	-0.0248689	-0.0339202	-0.00864599	0.0404548
0.00341332	-0.0211535	-0.0344921	0.0285568	0.0278707	0.00267657
-0.0259501	0.00584779	0.0239226	-0.0212804	0.0813118	0.00275277
0.0409668	-0.000704281	-0.015959	-0.0314459	-0.0327966	-0.000522133
-0.00338998	-0.0426792	-0.00158907	0.0205081	-0.00280022	0.0723293
-0.00176858	0.0189197	0.0434226	-0.00251441	0.0117926	0.0268363
0.0328298	0.0375429	-0.0214035	-0.0255393	0.123003	-0.00497368
-0.011572	0.00869983	-0.0404275	-0.0307628	0.108909	-0.0224865
0.00944893	-0.0110696	-0.0169099	0.0153873	0.0336659	-0.0142933
0.0150188	0.00733071	0.0441549	0.00972948	-0.0152627	-0.0132111
0.0125856	0.00210723	-0.00161687	-0.0119223	-0.00860836	-0.000692286
0.0196143	-0.0202276	-0.00958286	-0.0376334	0.00929575	-0.00691764
0.0142323	0.0133003	-0.0279616	-0.0407514	-0.00266281	0.00039189
-0.00259878	0.0341487	-0.00958623	-0.00357092	-0.0365411	0.00980014
-0.012267	0.0285641	-0.0282905	0.00361921	0.048079	0.0499064
-0.00250697	0.0263982	-0.0066031	0.0255836	0.0237907	0.0170611
-0.00383411	-0.0459243	-0.0253119	-0.00526957	0.0138186	0.00148143
-0.0518485	-0.0185166	-0.0258161	0.0655825	-0.0180244	-0.0216234
0.000882442	0.0202941	0.0254557	0.00281072	-0.0257844	-0.0209718
-0.0386476	-0.0271099	0.0156249	-0.00671033	-0.0311794	0.00182346
0.0305728	-0.00162502	0.0250454	-0.00650592	0.0149074	-0.00266536
-0.0519818	0.00957272	-0.0186787	-0.00609562	0.0317531	-0.0109149
0.0266684	-0.0171199	-0.00827584	-0.013638	-0.0299576	0.0545618
-0.0053072	0.0176754	0.043982	0.0604672	-0.0261043	-0.0316918
-0.0015385	0.00386329	0.0335084	0.031123	-0.0212167	-0.0297498
-0.0306043	0.0267506	0.0401955	0.0209881	0.0143807	-0.00661111
0.035834	-0.019514	-0.00898673	-0.00599225	-0.0103948	-0.0280392
0.0212392	-0.0547294	-0.0115128	-0.0119838	-0.00236831	0.0577851
-0.018049	0.0411771	-0.0170182	0.0142952	0.0125521	-0.0308668
0.0113196	-0.0363006	0.0115805	0.0122414	-0.0427137	0.0281401
-0.0212347	-0.00757494	0.0441086	-0.00465598	-0.0135636	0.0150384
-0.0111273	0.0216995	0.00586743	0.0144247	0.0711295	-0.0285657
0.00656926	0.0133389	-0.0129428	-0.0317748	-0.0303773	0.0105194
0.00825324	0.0223797	-0.0241552	0.0366135	-0.0190476	-0.0213532
0.0482869	0.0173656	-0.00969374	0.0326604	-0.018249	0.0131298
-0.0162208	-0.00933987	0.010077	-0.00982419	0.0188683	0.00451957
-0.0107722	0.0365732	-0.00977562	0.00133975	0.01352	0.0163036
-0.0157722	-0.0230236	-0.0102046	0.0409317	-0.0274653	-0.0225094
0.0397102	-0.0194829	0.0130089	-0.0186932	-0.0170852	0.0273935
0.0394254	0.0493481	0.00236049	0.0363399	-0.0136151	0.010966
-0.0416274	-0.0126135	0.00772377	0.00490086	0.0265076	-0.0434225
-0.0194722	-0.0427669	-0.00836612	-0.0296331	0.0179892	-0.00431311
-0.00384072	0.00658955	0.00209602	-0.0361869	-0.0240126	0.00500396
-0.0615453	0.00628213	0.0063794	0.0306539	-0.0184736	0.00885067
-0.00927436	0.0103421	0.00716341	-0.0232638	0.044853	0.000797454
0.0329442	-0.0548399	-0.0424585	-0.0285429	-0.0332711	-0.0124612
-0.0304595	0.0394533	-0.0127477	0.0316726	0.017221	0.0552806
0.0296585	-0.00878178	-0.022817	0.0223307	-0.0415381	0.0956172
-0.0117858	0.0347096	0.0294883	-0.0466008	-0.0165896	-0.00513527
-0.007948	-0.00337671	-0.021438	-0.0179672	0.085393	-0.0069004
-0.00348032	-0.0301837	-0.0409894	-0.0177292	-0.0201152	0.104879
0.000912494	-0.0472301	-0.0165764	-0.000630902	0.0254805	0.0332894
0.0101625	-0.0401899	0.0551581	0.0234631	-0.0372552	0.0336635
-0.0154422	0.0189738	0.023717	-0.00891871	0.00529744	-0.0471964
0.00467698	-0.0412494	-0.0258627	0.0819039	-0.0325927	-0.0016114
-0.0184741	0.0499441	0.02282	-0.0261191	0.000841152	-0.0226487
-0.0104423	-0.0159811	-0.00278257	-0.055365	-0.00575472	-0.033512
-0.0288129	0.0499766	0.00535423	0.0277163	-0.0248444	-0.0485613
0.00980808	-0.00303764	-0.00536506	0.0465281	-0.0216087	0.00567186
-0.00813714	-0.0288237	-0.0340303	0.0247397	-0.0176441	-0.00934607
0.00699037	0.0188863	-0.0226506	-0.0131076	-0.0143389	0.047852
0.0396927	-0.0397902	-0.0178544	-0.00829098	-0.0255783	0.0830104
0.0103185	-0.0223658	-0.021173	0.00906552	-0.0184292	0.00223534
0.0174454	-0.0542203	-0.000748497	-0.00940645	0.0043813	-0.00795823
0.00913645	-0.00615118	0.00191196	-0.0103939	0.00496321	-0.0148219
0.035476	0.0571361	-0.00267762	-0.0198276	0.0149309	0.01198
-0.0379095	0.0302326	0.000646047	-0.0804566	-0.0379625	-0.0321478
-0.0185565	0.0148065	-0.0336997	-0.0210743	-0.00671739	-0.00609992
-0.0082816	0.0297068	0.0178744	-0.00526376	-0.0384145	-0.0111469
0.023992	0.0220642	-0.00906723	-0.0175487	-0.0268931	0.0148322
-0.0546875	-0.018743	-0.000884619	0.0589841	0.0626829	0.144944
-0.00527521	0.0275349	0.0312178	-0.00925151	-0.0185436	-0.0143391
0.00877511	0.033373	-0.00519521	-0.0205086	-0.0363688	-0.0270538
-0.0114165	-0.0350431	-0.0585891	0.0238034	0.0552401	-0.0107869
0.0294917	0.0287794	-0.00789455	0.0456672	-0.00387867	-0.0141443
-0.00868189	-0.0475234	-0.0289018	0.00150114	-0.0128355	0.0700913
-0.00102405	0.000601017	-0.0142174	0.0121254	-0.00901756	0.0399962
-0.000341767	-0.00857317	0.0120766	-0.040987	0.0192847	-0.0137139
0.0242807	-0.00272683	0.0195799	-0.023566	0.0256231	-0.0161436
0.0235151	0.00354836	-0.0188385	0.0729073	-0.0181747	-0.0181484
-0.0217153	0.0174183	0.0183914	0.0351475	0.00660529	-0.0270533
0.0172405	0.0109173	0.0256879	-0.0167772	0.0631562	-0.0126897
0.0311587	-0.000704791	-0.000479566	-0.0268877	0.0637147	0.128783
-0.0615435	-0.0206097	0.0081232	-0.0607076	0.00210139	0.032869
0.0167903	0.00155282	-0.0317817	-0.00296199	-0.0277598	0.000880658
-0.0156392	-0.000559409	0.0229034	0.00573562	-0.0459947	-0.0053832
0.00786948	-0.052382	0.0173152	-0.0110931	-0.00568244	-0.0223187
-0.0235384	-0.00181863	-0.0277373	-0.0205134	0.00784183	-0.0233548
-0.04443	0.0127747	0.0313286	-0.00754328	-0.0303288	-0.000249993
0.0158901	0.0333056	0.0103253	0.0149717	0.04297	-0.00587415
0.0215685	0.0285691	0.0321353	0.0205131	0.0372987	-0.0350739
0.00314554	0.0106346	0.0192248	-0.0381299	0.00687359	0.0565895
0.00460316	0.00739493	-0.0504397	0.00639537	-0.0251563	-0.0146437
-0.011937	-0.00584243	-0.0219893	0.0475946	-0.0327761	0.010037
-0.0508279	-0.0211009	-0.00912812	-0.0174034	0.0149513	-0.0140408
0.01232	0.0204612	0.0344715	-0.014373	-0.00853621	-0.0220725
-0.0279746	-0.0518103	0.0345004	-0.0234833	-0.0278846	0.0218551
-0.0121925	-0.0498491	0.00507673	-0.0308758	-0.0204911	-0.0284556
0.0101191	0.0260048	-0.0211663	0.00760831	-0.0185672	-0.0373975
0.00199502	0.0380479	0.0509035	-0.0411195	-0.00463214	-0.0146065

## Sheet: Figure3G
VTC-Visual	ts	high1	high2	high3	high4	high5	high6	high7	high8	high9	high10	high11	high12	high13	high14	high15	high16	high17	high18	high19	high20	high21	high22	high23	high24	high25	high26	high27	high28	high29	high30	high31	high32	high33	high34	high35	high36	high37	high38	high39	high40	high41	high42	high43	high44	high45	high46	high47	high48
	-0.3495	0.990135	1.04745	0.966306	0.982981	1.02543	0.979714	0.983332	0.959373	0.994033	1.02217	0.972899	1.02914	1.10364	1.02309	0.979553	0.972143	1.07361	1.11153	1.04335	0.990167	1.02968	1.04499	0.943725	1.05564	1.02597	0.982145	1.04072	0.970893	0.960559	1.00659	0.979757	1.01446	0.985409	1.00318	1.02208	0.977533	1.05262	0.960565	1.00748	1.04791	1.00837	1.04645	0.95159	1.03601	1.00551	0.979893	0.976437	0.974561
	-0.3295	0.98279	1.04813	0.960252	0.978063	1.00427	0.979533	0.989281	0.95914	0.984867	1.01458	0.976544	1.02211	1.0954	1.01892	0.978049	0.960307	1.06184	1.11499	1.04795	0.996245	1.02531	1.04402	0.953219	1.05346	1.01152	0.972564	1.03371	0.973801	0.952301	0.996183	0.97923	1.01409	0.986953	0.995633	1.02721	0.974692	1.0528	0.957912	1.00221	1.04597	1.00364	1.03809	0.951204	1.03978	1.00593	0.976889	0.969019	0.967867
	-0.3095	0.97564	1.04964	0.951673	0.978909	0.989931	0.977077	1.00103	0.965721	0.984377	1.00548	0.982371	1.03542	1.09353	1.01962	0.97912	0.962385	1.05177	1.12027	1.0461	0.997278	1.01613	1.04366	0.954641	1.05107	1.00697	0.971461	1.02922	0.974635	0.950614	0.996005	0.979888	1.00412	0.979758	0.979763	1.03308	0.970027	1.04869	0.954053	1.00433	1.0483	1.01759	1.02574	0.956816	1.0386	1.00447	0.965866	0.962401	0.962782
	-0.2895	0.975212	1.04126	0.947523	0.977549	0.983261	0.979816	0.999095	0.962627	0.984385	0.998979	0.990949	1.04473	1.08181	1.01398	0.975807	0.964025	1.05498	1.11394	1.03325	0.992295	1.00621	1.03176	0.954396	1.04195	1.00752	0.974906	1.03119	0.975959	0.942982	0.996335	0.980421	0.998017	0.98053	0.980898	1.03582	0.962169	1.03702	0.951573	1.00389	1.04964	1.02097	1.01546	0.957776	1.02845	0.998117	0.958414	0.960722	0.954855
	-0.2695	0.967359	1.03228	0.952383	0.979717	0.984867	0.983849	0.998575	0.961121	0.983361	0.991909	0.990573	1.04609	1.08514	1.01455	0.967252	0.964306	1.04506	1.10949	1.02564	0.990106	0.997589	1.03377	0.96015	1.02928	1.01034	0.976359	1.03253	0.976919	0.940927	1.00669	0.980101	0.997781	0.981409	0.974941	1.03972	0.957626	1.02863	0.947122	1.00731	1.04923	1.02109	1.01068	0.954202	1.02811	0.978143	0.949544	0.958257	0.951205
	-0.2495	0.960583	1.02533	0.954635	0.985864	0.981819	0.986113	1.00096	0.960321	0.988069	0.984619	0.994638	1.06306	1.08786	1.01235	0.963268	0.970538	1.0381	1.10069	1.00716	0.984649	0.995917	1.03425	0.957953	1.02158	1.01619	0.975129	1.02778	0.983269	0.938529	1.00879	0.983815	0.99269	0.98877	0.982378	1.03959	0.958812	1.02766	0.950696	1.01018	1.04742	1.01664	1	0.958332	1.0233	0.973808	0.941969	0.950497	0.947218
	-0.2295	0.958146	1.02129	0.953361	0.991854	0.970793	0.9848	1.0037	0.964064	0.992568	0.980523	0.995839	1.06949	1.07829	1.00256	0.961773	0.96382	1.02803	1.0861	0.999764	0.999574	0.99831	1.04021	0.959813	1.01554	1.018	0.961737	1.02565	0.982907	0.93236	1.00362	0.985899	0.997608	0.982765	0.984294	1.03409	0.958567	1.02842	0.953096	1.01432	1.04196	1.01326	1.00462	0.960905	1.02449	0.964614	0.951509	0.954469	0.94681
	-0.2095	0.951976	1.00712	0.952823	0.987813	0.964435	0.986982	1.00534	0.963368	0.990561	0.987175	0.99881	1.07987	1.07097	1.0003	0.953137	0.970955	1.0217	1.09042	0.992381	0.997032	1.00351	1.04793	0.958442	1.00959	1.01582	0.955788	1.02139	0.978615	0.932182	1.00556	0.990466	0.995592	0.972679	0.986865	1.02302	0.962826	1.03414	0.946045	1.01307	1.0363	0.99936	1.00394	0.960672	1.02406	0.962055	0.956163	0.955479	0.940569
	-0.1895	0.938505	0.998859	0.953796	0.98858	0.949705	0.984717	1.00852	0.954216	0.992349	0.984152	0.994171	1.09124	1.0694	1.0025	0.945799	0.962663	1.01487	1.09326	0.988627	0.991046	0.999632	1.05409	0.961174	1.00926	1.01865	0.955725	1.01886	0.972086	0.933984	0.998199	0.988012	0.992115	0.966186	0.990607	1.01983	0.966116	1.03376	0.949997	1.01098	1.05073	1.00265	0.997697	0.95784	1.01655	0.965116	0.959483	0.953835	0.939965
	-0.1695	0.932254	0.994033	0.958523	0.982646	0.94217	0.986997	1.0066	0.953089	0.996752	0.980364	0.990822	1.1145	1.06619	0.990431	0.942336	0.960417	1.01284	1.08446	0.975773	0.991516	1.00107	1.04484	0.96134	1.00494	1.02892	0.951128	1.00903	0.98115	0.934862	0.991485	0.987462	0.996721	0.965772	0.992271	1.0157	0.965716	1.03027	0.944633	1.00597	1.04879	0.995441	0.993508	0.961959	1.02179	0.959638	0.961732	0.955441	0.945556
	-0.1495	0.922081	0.983984	0.960379	0.983129	0.932863	0.988147	0.997694	0.95111	0.994672	0.970659	0.999389	1.1207	1.07994	0.985532	0.941392	0.952331	1.01014	1.07838	0.969957	0.989599	1.0123	1.03334	0.970721	0.992071	1.0317	0.949748	0.997868	0.981153	0.93454	0.989469	0.985379	1.00201	0.964773	0.98657	1.01786	0.969656	1.02758	0.943255	1.01229	1.04979	0.9926	0.988309	0.965187	1.02248	0.961768	0.962623	0.947623	0.955653
	-0.1295	0.917869	0.98248	0.953316	0.98153	0.931838	0.987815	0.99621	0.944626	0.989313	0.971959	1.00157	1.12759	1.0837	0.982494	0.930675	0.94898	1.00571	1.06682	0.957222	0.993396	1.01802	1.02441	0.973924	0.996318	1.02681	0.938775	0.993545	0.987275	0.93401	0.995019	0.982103	0.999815	0.959775	0.988448	1.02369	0.964798	1.0228	0.936394	1.0093	1.03589	0.985816	0.986288	0.968236	1.03113	0.964269	0.965949	0.94671	0.956052
	-0.1095	0.917488	0.974142	0.960222	0.982961	0.931906	0.993109	0.99185	0.945019	0.989938	0.972061	1.01022	1.12993	1.07948	0.979816	0.933718	0.944066	1.0096	1.05481	0.948525	1.00095	1.01609	1.02198	0.979384	0.997458	1.02602	0.937014	0.996717	0.98938	0.938007	0.998836	0.978822	0.994285	0.963415	0.989615	1.02737	0.960663	1.01423	0.936481	1.00882	1.02973	0.99006	0.987509	0.95894	1.02037	0.967207	0.975001	0.954771	0.95275
	-0.0895	0.931253	0.983365	0.964094	0.989913	0.93149	0.996825	0.987939	0.948479	0.98491	0.969199	1.01403	1.141	1.07409	0.974867	0.934779	0.941939	1.00267	1.0406	0.955171	0.997549	1.01676	1.01937	0.980221	0.987785	1.02452	0.941608	0.991618	0.980495	0.94122	0.997049	0.969224	0.984218	0.963425	0.985341	1.01714	0.966786	1.00602	0.935176	1.01484	1.02527	0.982987	0.992781	0.95408	1.01102	0.972461	0.978348	0.964056	0.960678
	-0.0695	0.94657	0.981053	0.969318	0.995438	0.938463	1.00003	0.990955	0.955516	0.986438	0.97459	1.01564	1.13889	1.06487	0.977699	0.936445	0.939074	1.00349	1.03494	0.956145	1.00665	1.01414	1.02318	0.990418	0.98119	1.0244	0.944151	0.988883	0.983639	0.943064	0.998918	0.966389	0.978279	0.958725	0.987824	1.01039	0.967402	1.00077	0.94169	1.0215	1.0202	0.979405	0.986368	0.950569	1.00849	0.968785	0.983004	0.975111	0.957039
	-0.0495	0.95326	0.978147	0.982367	0.99824	0.949399	1.00773	0.99121	0.968555	0.983342	0.977883	1.01988	1.14257	1.0732	0.990911	0.941756	0.944852	1.01128	1.03184	0.95103	1.00879	1.01914	1.0282	0.991307	0.981345	1.03487	0.949353	0.984939	0.980675	0.946039	1.00215	0.971942	0.977726	0.960945	0.991402	1.01511	0.961538	0.996059	0.939474	1.02171	1.0085	0.976489	0.983178	0.951232	1.00451	0.977774	0.98562	0.980356	0.954825
	-0.0295	0.960361	0.970572	0.995504	1.00416	0.967036	1.00591	0.991465	0.984601	0.992538	0.991656	1.01867	1.15789	1.08302	1.00766	0.946314	0.967325	1.02125	1.02801	0.951674	1.01616	1.01436	1.03924	0.98817	0.989223	1.04327	0.964803	0.988911	0.981385	0.959479	1.02055	0.986483	0.982501	0.959756	0.99214	1.02618	0.971083	0.999078	0.950484	1.03207	1.01402	0.980878	1.00019	0.952266	1.00678	0.978311	1.00028	0.981062	0.962519
	-0.0095	0.970466	0.972515	1.01225	1.01214	0.97329	1.00645	0.996783	1.00023	1.00019	0.999958	1.01984	1.15613	1.09682	1.02124	0.958065	0.98275	1.04052	1.02992	0.960621	1.02548	1.02407	1.04606	0.99395	1.00037	1.05618	0.974589	1.01342	0.989027	0.968499	1.02405	0.998884	0.991161	0.977519	1.01181	1.02413	0.984614	1.00664	0.966207	1.03785	1.02344	0.978083	1.01055	0.952264	1.01883	0.979534	1.01066	0.985224	0.972342
	0.0105	0.981683	0.985087	1.02504	1.0324	0.978172	0.997474	1.01332	1.008	1.00331	1.00639	1.01458	1.15999	1.10516	1.02997	0.975167	1.00757	1.04315	1.03953	0.969253	1.04831	1.04081	1.06616	1.00564	1.01351	1.07011	0.981259	1.03368	0.989955	0.991959	1.03346	1.01909	1.00223	0.99787	1.02886	1.0299	1.00421	1.01679	0.984977	1.04475	1.03276	0.988603	1.02614	0.958998	1.03183	0.994769	1.02631	0.994124	0.983575
	0.0305	1.00495	0.999238	1.04114	1.04792	0.9848	0.994157	1.02905	1.01638	1.02402	1.01579	1.018	1.16825	1.11308	1.04541	0.992975	1.03698	1.05398	1.04356	0.981903	1.07019	1.04791	1.084	1.024	1.03241	1.08067	0.990435	1.05295	1.00335	1.0079	1.03325	1.02925	1.01475	1.0187	1.05174	1.03205	1.01964	1.03686	1.00096	1.04613	1.04997	0.998424	1.04976	0.968369	1.04254	1.0225	1.03887	1.00619	1.00032
	0.0505	1.03291	1.00714	1.04273	1.06269	1.00158	1.00024	1.03674	1.02664	1.0336	1.01926	1.01883	1.15935	1.12264	1.04715	1.00676	1.06137	1.06207	1.05807	0.999518	1.0883	1.05963	1.10204	1.033	1.04776	1.07856	1.00368	1.08385	1.00786	1.03495	1.04202	1.03758	1.04105	1.03064	1.05858	1.04049	1.02815	1.04657	1.0268	1.05436	1.07018	1.00931	1.07803	0.98887	1.05248	1.02755	1.06035	1.02768	1.02785
	0.0705	1.05525	1.02919	1.05585	1.07749	1.00642	1.01799	1.05231	1.03759	1.0471	1.03254	1.02662	1.16106	1.15114	1.05783	1.02218	1.09196	1.07564	1.06749	1.01924	1.09864	1.06893	1.10039	1.04941	1.06658	1.09169	1.02936	1.10339	1.02728	1.07999	1.06084	1.05602	1.0522	1.0536	1.07216	1.05111	1.0442	1.06732	1.03776	1.0673	1.0872	1.01882	1.08718	1.00969	1.05744	1.0429	1.06871	1.04687	1.04987
	0.0905	1.09661	1.04952	1.06117	1.08661	1.01785	1.03241	1.06981	1.05167	1.05814	1.04152	1.0278	1.16836	1.1909	1.06298	1.04105	1.12528	1.0841	1.0723	1.03298	1.12103	1.08634	1.10746	1.06274	1.08459	1.1081	1.04791	1.14514	1.04479	1.10921	1.07485	1.06767	1.08119	1.07906	1.09213	1.07025	1.05747	1.07489	1.05457	1.0966	1.1196	1.03895	1.10583	1.04562	1.06842	1.04755	1.08651	1.06465	1.07908
	0.1105	1.12868	1.06865	1.07366	1.1078	1.0353	1.04708	1.09501	1.06875	1.06932	1.04805	1.03899	1.16954	1.23229	1.07065	1.05858	1.14801	1.10256	1.08741	1.03698	1.14429	1.09831	1.11748	1.07492	1.09336	1.1206	1.05179	1.17921	1.05797	1.13354	1.08673	1.08171	1.10617	1.10493	1.10337	1.08276	1.07114	1.08007	1.06519	1.12118	1.13226	1.04262	1.12728	1.0739	1.07909	1.05956	1.09854	1.07986	1.09526
	0.1305	1.14748	1.08412	1.0858	1.11653	1.05622	1.05429	1.12286	1.09232	1.08534	1.05814	1.04765	1.16434	1.2503	1.08473	1.06435	1.1628	1.12009	1.10209	1.05837	1.1617	1.1131	1.12961	1.09544	1.11429	1.12613	1.06501	1.20632	1.06491	1.15705	1.10279	1.09509	1.12329	1.11924	1.12279	1.09192	1.08455	1.07879	1.08018	1.15531	1.15345	1.06085	1.13319	1.08365	1.07452	1.08269	1.10699	1.09161	1.11689
	0.1505	1.17008	1.1012	1.08846	1.13357	1.06383	1.06908	1.13751	1.11337	1.09887	1.07099	1.04465	1.17661	1.26269	1.10977	1.07808	1.18521	1.13671	1.12606	1.07844	1.18188	1.11798	1.14665	1.09498	1.14239	1.13227	1.07191	1.22233	1.0782	1.17774	1.11076	1.11018	1.14679	1.1406	1.14582	1.09957	1.07943	1.08712	1.09396	1.16391	1.17241	1.07769	1.14505	1.10609	1.0812	1.09629	1.1173	1.10931	1.13945
	0.1705	1.19681	1.1217	1.10051	1.15622	1.07644	1.07618	1.15539	1.13493	1.11868	1.07842	1.04387	1.19209	1.28264	1.12169	1.10147	1.19535	1.15762	1.14017	1.10123	1.19102	1.1215	1.15528	1.10279	1.15258	1.14136	1.07745	1.22976	1.09133	1.20675	1.11499	1.12137	1.17257	1.17355	1.17018	1.10424	1.08736	1.09793	1.11621	1.17814	1.21959	1.09985	1.14829	1.1231	1.08789	1.11207	1.1306	1.12543	1.17146
	0.1905	1.22099	1.14163	1.11622	1.17711	1.09275	1.07743	1.17529	1.14097	1.13376	1.08882	1.05046	1.20354	1.30316	1.14369	1.11166	1.21153	1.17765	1.1523	1.1118	1.20237	1.12657	1.16383	1.11285	1.16514	1.15235	1.08336	1.25045	1.11253	1.22454	1.12473	1.13577	1.1922	1.19781	1.18442	1.10776	1.09369	1.11398	1.12666	1.1952	1.24525	1.1118	1.15695	1.14474	1.10965	1.12143	1.1315	1.14299	1.19907
	0.2105	1.23575	1.15717	1.12075	1.18315	1.10397	1.08423	1.18792	1.14466	1.14696	1.09917	1.05639	1.20821	1.32594	1.15301	1.12275	1.23497	1.20018	1.15821	1.11716	1.21962	1.14022	1.17709	1.12515	1.18611	1.16386	1.08773	1.27501	1.13169	1.24388	1.137	1.15149	1.20776	1.23969	1.19524	1.11116	1.10613	1.12622	1.14142	1.21115	1.26568	1.12221	1.16886	1.16376	1.12354	1.13342	1.13905	1.15357	1.22678
	0.2305	1.25132	1.16943	1.12486	1.19589	1.11362	1.09897	1.20088	1.15136	1.14816	1.10782	1.06474	1.21999	1.35263	1.15321	1.12863	1.25734	1.20774	1.16422	1.12552	1.22719	1.15529	1.18342	1.1242	1.1937	1.1753	1.09492	1.30647	1.14656	1.25959	1.15062	1.1564	1.22726	1.2678	1.20365	1.12393	1.11478	1.14314	1.14677	1.22241	1.29174	1.13555	1.19142	1.18157	1.13237	1.14738	1.15685	1.16566	1.25269
	0.2505	1.27174	1.18134	1.11899	1.20675	1.12271	1.09943	1.21385	1.15103	1.14953	1.11512	1.07355	1.21622	1.36544	1.14591	1.13274	1.26301	1.21274	1.16909	1.14649	1.23077	1.1614	1.182	1.12727	1.19461	1.17544	1.10138	1.33505	1.16016	1.27421	1.16769	1.15645	1.24976	1.2821	1.21232	1.13797	1.126	1.15619	1.15978	1.24221	1.31444	1.15549	1.20036	1.19156	1.13739	1.15324	1.16951	1.17956	1.26558
	0.2705	1.28874	1.19755	1.11821	1.21347	1.11881	1.10855	1.21909	1.15088	1.14608	1.11168	1.08007	1.2167	1.38319	1.13662	1.13836	1.25956	1.21121	1.17155	1.16063	1.24314	1.18191	1.17754	1.13183	1.18954	1.17405	1.09445	1.35058	1.1717	1.28515	1.16886	1.14474	1.26463	1.30139	1.22642	1.1375	1.12397	1.16401	1.1609	1.26041	1.31746	1.16547	1.19323	1.20117	1.14157	1.16572	1.17372	1.19842	1.28161
	0.2905	1.30198	1.21046	1.12065	1.21166	1.12218	1.12122	1.21715	1.13903	1.14075	1.11275	1.08391	1.21787	1.41057	1.12347	1.12529	1.25983	1.1942	1.16805	1.17287	1.24825	1.18544	1.1736	1.13132	1.19289	1.16648	1.08736	1.33844	1.17426	1.30069	1.17805	1.13884	1.28088	1.31017	1.2222	1.14598	1.11664	1.16768	1.16069	1.27388	1.31654	1.17282	1.18647	1.21409	1.13657	1.17735	1.18393	1.21216	1.29253
	0.3105	1.31341	1.21223	1.11302	1.20177	1.12921	1.1309	1.21006	1.13948	1.13615	1.11625	1.08588	1.21846	1.43516	1.12686	1.11304	1.25676	1.1863	1.16125	1.17781	1.23195	1.18318	1.15839	1.1257	1.19063	1.15673	1.08916	1.32762	1.18318	1.30571	1.17752	1.1222	1.29309	1.29389	1.20633	1.14532	1.09891	1.16492	1.15493	1.28427	1.31747	1.15966	1.18122	1.21753	1.12368	1.16619	1.19193	1.22704	1.30812
	0.3305	1.31482	1.21025	1.10085	1.19596	1.13159	1.135	1.20301	1.14138	1.12022	1.11815	1.0914	1.22805	1.43802	1.12107	1.09892	1.2428	1.18627	1.1598	1.17374	1.22195	1.18627	1.14467	1.1046	1.17813	1.15437	1.0862	1.32803	1.17096	1.3217	1.17268	1.11992	1.29273	1.28577	1.19311	1.14581	1.08464	1.15983	1.14968	1.29749	1.3137	1.15854	1.1625	1.22494	1.11505	1.15615	1.1923	1.23258	1.31838
	0.3505	1.30462	1.20953	1.10286	1.18389	1.12704	1.13207	1.20389	1.13562	1.11623	1.11797	1.09961	1.22729	1.43657	1.13582	1.08535	1.24146	1.18569	1.1465	1.17198	1.21588	1.1752	1.12724	1.10235	1.17063	1.16552	1.07496	1.31727	1.17013	1.31619	1.17507	1.12	1.28446	1.28107	1.18305	1.14432	1.07909	1.15365	1.13608	1.29763	1.31177	1.15263	1.13756	1.22239	1.11381	1.15857	1.18529	1.22455	1.31693
	0.3705	1.29896	1.19604	1.09081	1.17437	1.12911	1.11182	1.20048	1.12717	1.10746	1.11673	1.09433	1.22795	1.44502	1.14227	1.07295	1.23619	1.17481	1.14144	1.16799	1.20726	1.16795	1.12328	1.08974	1.15093	1.14946	1.06242	1.31274	1.16789	1.28927	1.16881	1.1221	1.28008	1.2671	1.16707	1.14648	1.07649	1.13253	1.12863	1.29273	1.30738	1.14449	1.12911	1.21347	1.10521	1.17017	1.18185	1.21847	1.31989
	0.3905	1.27587	1.19632	1.07917	1.178	1.12719	1.09849	1.19451	1.11561	1.10025	1.11747	1.09848	1.21976	1.43238	1.14265	1.05995	1.21744	1.16592	1.13995	1.17084	1.19287	1.15742	1.11789	1.08412	1.14622	1.13311	1.04698	1.28576	1.16627	1.27915	1.16439	1.12228	1.27692	1.25305	1.15264	1.1438	1.06481	1.1303	1.12385	1.27568	1.29172	1.13587	1.11832	1.193	1.09567	1.17014	1.16942	1.21681	1.31948
	0.4105	1.27184	1.18065	1.06415	1.16759	1.12475	1.08485	1.17107	1.10418	1.08773	1.11395	1.09538	1.21327	1.41195	1.14032	1.05315	1.22288	1.15424	1.12827	1.17876	1.17848	1.1614	1.10561	1.0697	1.15083	1.12373	1.04459	1.2712	1.17306	1.2685	1.17057	1.12717	1.27296	1.2374	1.14753	1.13607	1.05563	1.12385	1.11786	1.26106	1.28602	1.12677	1.11516	1.18316	1.09323	1.16308	1.16055	1.22221	1.32709
	0.4305	1.26932	1.17321	1.05691	1.16718	1.11629	1.08653	1.15229	1.08362	1.07386	1.10695	1.08496	1.20082	1.41503	1.13407	1.04214	1.22551	1.14935	1.12117	1.17012	1.17467	1.14401	1.11221	1.05706	1.13104	1.11945	1.03855	1.26169	1.1725	1.24666	1.16727	1.12591	1.27499	1.22987	1.13767	1.12087	1.05465	1.12239	1.12008	1.23865	1.26752	1.1161	1.1126	1.18351	1.09521	1.15354	1.15149	1.22497	1.34102
	0.4505	1.25613	1.171	1.06261	1.15262	1.12282	1.07368	1.15281	1.07256	1.06795	1.09886	1.09008	1.1804	1.40776	1.12658	1.01892	1.21893	1.13009	1.10461	1.16054	1.15943	1.12992	1.11913	1.05826	1.10653	1.11805	1.02834	1.25312	1.16811	1.23875	1.16587	1.12166	1.25704	1.21542	1.11887	1.11271	1.05175	1.11299	1.11939	1.23701	1.25541	1.10842	1.10432	1.17422	1.09599	1.14584	1.14717	1.21498	1.35053
	0.4705	1.24764	1.14763	1.05421	1.14465	1.11682	1.07029	1.14071	1.05713	1.05485	1.09341	1.09178	1.15633	1.40235	1.12537	0.996671	1.21786	1.11523	1.0954	1.14809	1.15579	1.12209	1.11858	1.0489	1.10181	1.11542	1.02916	1.25476	1.15507	1.22694	1.16721	1.11766	1.24898	1.19402	1.09014	1.11381	1.05697	1.09842	1.10208	1.22671	1.22385	1.09019	1.10407	1.16988	1.08551	1.14022	1.13992	1.20631	1.34931
	0.4905	1.23363	1.13108	1.03999	1.13693	1.11314	1.07408	1.1352	1.05297	1.03728	1.08192	1.08404	1.14377	1.4043	1.11271	0.99002	1.21682	1.09744	1.09826	1.14976	1.15341	1.10935	1.11494	1.05326	1.09152	1.11285	1.03591	1.24094	1.13704	1.22497	1.16813	1.11274	1.24831	1.17847	1.07088	1.11014	1.05683	1.09253	1.09671	1.2128	1.20928	1.07603	1.09974	1.1655	1.0776	1.1439	1.13307	1.19126	1.34267
	0.5105	1.22008	1.11497	1.03201	1.14141	1.11371	1.06888	1.1392	1.04655	1.02711	1.06926	1.08553	1.12535	1.40145	1.11244	0.981333	1.20245	1.08653	1.09174	1.15416	1.15016	1.09869	1.10612	1.04772	1.0792	1.11318	1.02852	1.23162	1.11977	1.22182	1.17766	1.1105	1.25123	1.14708	1.06618	1.10522	1.04669	1.08014	1.09038	1.20601	1.19682	1.07181	1.09169	1.15535	1.07887	1.13928	1.13403	1.19255	1.33315
	0.5305	1.19275	1.11049	1.03102	1.1357	1.11147	1.06606	1.13337	1.02956	1.02564	1.06499	1.07773	1.1186	1.38931	1.12143	0.968709	1.18841	1.08202	1.08984	1.15609	1.1474	1.0853	1.09727	1.04147	1.07933	1.10243	1.02698	1.20437	1.10145	1.21371	1.18105	1.10783	1.24472	1.13354	1.05679	1.09692	1.04093	1.06646	1.09369	1.20867	1.18294	1.05964	1.08032	1.15192	1.07243	1.13378	1.12574	1.19152	1.32831
	0.5505	1.17791	1.10272	1.03407	1.13321	1.10836	1.06793	1.12669	1.0244	1.02648	1.06875	1.07342	1.11301	1.38476	1.12088	0.961186	1.1874	1.0715	1.0924	1.15237	1.14227	1.0827	1.09394	1.03359	1.0832	1.09521	1.02959	1.18441	1.08826	1.20972	1.17433	1.10095	1.2482	1.12039	1.04899	1.083	1.0429	1.05147	1.08791	1.19618	1.16807	1.04097	1.07775	1.14476	1.06679	1.13476	1.13121	1.19237	1.32871
	0.5705	1.16632	1.09508	1.0285	1.12523	1.10979	1.05646	1.12118	1.02063	1.02944	1.06094	1.06275	1.09791	1.37566	1.11762	0.961367	1.1825	1.06538	1.09248	1.14064	1.13196	1.0788	1.09369	1.03107	1.07766	1.09882	1.02556	1.16924	1.07304	1.2038	1.16689	1.10586	1.24091	1.10812	1.0458	1.07641	1.03679	1.04061	1.08006	1.17319	1.16037	1.03137	1.07348	1.144	1.05499	1.12723	1.12918	1.18728	1.33191
	0.5905	1.16106	1.08116	1.02464	1.12491	1.10398	1.04539	1.11282	1.02032	1.02965	1.05419	1.05597	1.08243	1.3584	1.11393	0.960621	1.17335	1.06598	1.08344	1.12956	1.13041	1.07273	1.09155	1.02581	1.05203	1.09403	1.01849	1.15755	1.05834	1.18149	1.1594	1.10116	1.23566	1.09394	1.043	1.06905	1.0399	1.03438	1.07862	1.15137	1.15054	1.01653	1.079	1.13675	1.06809	1.11662	1.11909	1.17751	1.33593
	0.6105	1.14761	1.07161	1.02123	1.12087	1.09157	1.03873	1.107	1.01729	1.03163	1.04089	1.04979	1.08134	1.34635	1.10638	0.958661	1.16024	1.06154	1.0783	1.12697	1.13618	1.07113	1.08939	1.03205	1.0382	1.0995	1.00594	1.15241	1.04524	1.16407	1.1557	1.10455	1.23254	1.09348	1.04834	1.06429	1.04488	1.02991	1.07491	1.13358	1.14726	1.01684	1.08212	1.12692	1.07871	1.11713	1.11012	1.168	1.32363
	0.6305	1.12908	1.06589	1.01719	1.11894	1.08362	1.03621	1.09831	1.01546	1.03405	1.03274	1.04419	1.06874	1.3279	1.10028	0.962175	1.16128	1.04709	1.07635	1.1166	1.12997	1.0606	1.08853	1.04036	1.04009	1.0956	1.00578	1.1357	1.0431	1.14258	1.16216	1.11234	1.22957	1.08635	1.0377	1.06686	1.047	1.02562	1.07149	1.11043	1.14007	1.01351	1.09473	1.11927	1.08486	1.11665	1.10878	1.17395	1.31673
	0.6505	1.11856	1.0576	1.01201	1.11936	1.07554	1.03775	1.09785	1.01407	1.02292	1.02799	1.03142	1.06425	1.32348	1.08143	0.967225	1.14868	1.04153	1.07544	1.1125	1.12343	1.05774	1.10064	1.0324	1.04085	1.07739	1.0021	1.12371	1.03267	1.13212	1.15632	1.10896	1.22752	1.07448	1.03189	1.06201	1.04183	1.01908	1.06754	1.1041	1.13378	1.01202	1.10659	1.11089	1.08579	1.11288	1.10827	1.18198	1.31615
	0.6705	1.11278	1.06233	1.01199	1.11921	1.0652	1.05204	1.09162	1.00919	1.02204	1.02044	1.03336	1.05235	1.30555	1.07349	0.969646	1.14016	1.03705	1.07431	1.10815	1.12083	1.05723	1.10448	1.03673	1.05077	1.07603	0.993459	1.11401	1.02343	1.12722	1.16144	1.09368	1.2235	1.08072	1.03599	1.05456	1.03223	1.01995	1.06594	1.09738	1.13358	1.01566	1.11524	1.10437	1.08958	1.09851	1.10337	1.18487	1.30852
	0.6905	1.11215	1.05835	1.02436	1.10932	1.0602	1.06151	1.08835	1.00397	1.01707	1.01366	1.02496	1.05101	1.30071	1.06792	0.971147	1.12358	1.03958	1.06432	1.10152	1.1151	1.05778	1.10663	1.03536	1.04224	1.085	0.994082	1.10547	1.01408	1.11254	1.1644	1.09012	1.21426	1.0755	1.03802	1.05411	1.02659	1.01964	1.07306	1.08864	1.13122	1.02215	1.11263	1.09997	1.09563	1.10145	1.10782	1.18596	1.30291
	0.7105	1.11742	1.06057	1.0339	1.10926	1.05768	1.06941	1.09564	1.00591	1.02033	1.01381	1.01656	1.0498	1.30139	1.06053	0.96652	1.11322	1.03622	1.05726	1.09171	1.1192	1.0529	1.10942	1.03678	1.03275	1.08481	0.992926	1.09151	1.00593	1.10971	1.15552	1.08622	1.2207	1.07374	1.03117	1.0559	1.02543	1.0263	1.07477	1.08811	1.12713	1.02514	1.103	1.09816	1.09849	1.09447	1.11223	1.18345	1.29532
	0.7305	1.10914	1.05057	1.03283	1.1121	1.0571	1.07082	1.10348	1.00904	1.01668	1.01458	1.02228	1.04399	1.29265	1.05946	0.970998	1.10838	1.02102	1.05457	1.08856	1.11527	1.04738	1.09528	1.04048	1.03379	1.07651	0.993802	1.07637	1.00018	1.11205	1.15936	1.08409	1.22361	1.06876	1.02615	1.04989	1.02406	1.02587	1.06263	1.09112	1.12795	1.02392	1.10782	1.08748	1.09744	1.08651	1.1161	1.18534	1.27779
	0.7505	1.11365	1.03974	1.03085	1.10898	1.04771	1.06529	1.09654	1.00807	1.00826	1.0205	1.01633	1.0496	1.28578	1.04558	0.981712	1.11425	1.01874	1.05197	1.08767	1.12346	1.04985	1.07734	1.03719	1.03107	1.06909	0.996876	1.06627	0.994574	1.09429	1.15351	1.07938	1.23375	1.07274	1.03345	1.0438	1.02472	1.02737	1.04979	1.08695	1.12585	1.01987	1.11129	1.08631	1.09285	1.08628	1.12523	1.18846	1.26043
	0.7705	1.1101	1.04189	1.0288	1.09589	1.04102	1.06849	1.10472	1.01007	1.00759	1.0211	1.00849	1.0594	1.28059	1.03914	0.984063	1.11706	1.01662	1.04984	1.08825	1.12312	1.05896	1.07381	1.03655	1.0261	1.05998	0.998837	1.06029	0.997601	1.08369	1.15126	1.0763	1.22633	1.0711	1.04049	1.03398	1.01798	1.03968	1.05266	1.08124	1.11844	1.03137	1.10847	1.07862	1.10384	1.08547	1.12982	1.19866	1.24705
	0.7905	1.11119	1.04163	1.02774	1.087	1.03521	1.06618	1.10154	1.01328	1.00606	1.02087	1.0012	1.06957	1.26785	1.0404	0.988108	1.11222	1.01472	1.03743	1.08692	1.11811	1.06499	1.07762	1.02658	1.02503	1.05048	0.993576	1.05213	1.00022	1.0714	1.1408	1.07117	1.22071	1.06788	1.03915	1.02989	1.02482	1.03879	1.04814	1.07566	1.11553	1.04026	1.11042	1.06967	1.11055	1.07332	1.13366	1.21355	1.25358
	0.8105	1.11337	1.04482	1.02059	1.07817	1.03516	1.06906	1.09005	1.00825	0.993442	1.02101	0.986833	1.07306	1.25925	1.04278	0.982437	1.11419	1.00889	1.04276	1.07737	1.11028	1.06245	1.07303	1.02325	1.02263	1.04115	1.0006	1.04892	1.00042	1.05421	1.1266	1.06621	1.21717	1.07156	1.03351	1.03564	1.02549	1.04579	1.04108	1.06593	1.10652	1.04717	1.10782	1.07114	1.1053	1.0716	1.12791	1.20968	1.25147
	0.8305	1.12073	1.04108	1.01762	1.08264	1.03021	1.06228	1.08003	1.01054	0.994489	1.01579	0.976875	1.07208	1.25299	1.03804	0.997957	1.11891	1.00615	1.03205	1.06902	1.10696	1.06857	1.08006	1.02284	1.01539	1.03153	1.00156	1.04544	1.00073	1.03772	1.12688	1.06632	1.21615	1.07072	1.03935	1.04454	1.01951	1.05119	1.03033	1.0606	1.10503	1.04782	1.10594	1.06489	1.10412	1.06612	1.12034	1.20491	1.25401
	0.8505	1.1243	1.04291	1.01756	1.08113	1.01697	1.05933	1.08124	1.00557	0.996944	1.00478	0.966046	1.07368	1.24644	1.03111	1.00376	1.11532	1.01757	1.02134	1.05725	1.10727	1.06504	1.08732	1.02381	1.01474	1.03094	1.00395	1.04733	0.998921	1.01978	1.1229	1.06602	1.19829	1.07967	1.047	1.04816	1.0152	1.05073	1.0262	1.05499	1.10906	1.04671	1.09601	1.06611	1.10802	1.05345	1.11087	1.2084	1.26189
	0.8705	1.12316	1.03769	1.02295	1.08385	1.00861	1.06863	1.08668	1.00418	1.00217	1.00774	0.967637	1.0738	1.23528	1.02805	1.00029	1.11223	1.02131	1.02298	1.0505	1.10483	1.0571	1.09167	1.01982	1.01411	1.02633	1.00999	1.0394	0.999604	1.00285	1.11488	1.06354	1.18662	1.07379	1.03538	1.04053	1.02128	1.05348	1.02364	1.04183	1.11371	1.04508	1.09713	1.07027	1.10395	1.04564	1.09498	1.20316	1.25
	0.8905	1.12113	1.03427	1.01213	1.08214	1.0043	1.07279	1.09508	1.00456	1.00943	1.0092	0.968005	1.08826	1.22759	1.02818	1.00245	1.12662	1.01105	1.02478	1.04116	1.09566	1.0556	1.09622	1.02139	1.01804	1.0236	1.01476	1.0408	1.00408	0.989964	1.11336	1.06989	1.18506	1.06269	1.0275	1.04021	1.01937	1.04781	1.02025	1.03616	1.11829	1.04286	1.09284	1.07185	1.09289	1.04177	1.08809	1.21195	1.2485
	0.9105	1.1192	1.02775	1.01141	1.09097	1.01211	1.07623	1.08269	1.00149	1.0124	1.02156	0.972933	1.09249	1.21721	1.02296	1.00038	1.12802	1.00978	1.02031	1.0316	1.08827	1.05056	1.08947	1.01499	1.02254	1.01288	1.02539	1.03572	1.01543	0.986836	1.11157	1.07246	1.18439	1.05704	1.02286	1.03637	1.02156	1.04559	1.01793	1.03424	1.11414	1.03416	1.09162	1.07331	1.08081	1.04757	1.08384	1.20641	1.25019
	0.9305	1.11707	1.01952	1.00691	1.09441	1.00993	1.07613	1.07776	0.991164	1.0087	1.02521	0.975841	1.103	1.22125	1.01816	1.00416	1.12384	1.00627	1.01646	1.03391	1.09131	1.05722	1.08001	1.01163	1.01898	1.00414	1.01873	1.03636	1.02275	0.982944	1.11305	1.06217	1.18387	1.05925	1.03	1.0268	1.02598	1.03517	1.02045	1.0411	1.11663	1.02122	1.08866	1.07762	1.07921	1.04499	1.07346	1.20589	1.24741
	0.9505	1.12092	1.01875	1.00385	1.08939	1.01365	1.06901	1.07252	0.987556	1.01293	1.02579	0.983128	1.11222	1.21514	1.01573	1.00673	1.12241	1.00004	1.01603	1.04209	1.08815	1.05943	1.06806	1.01628	1.01429	1.00243	1.02151	1.03461	1.02278	0.975754	1.11406	1.05466	1.17556	1.06496	1.03747	1.02049	1.02061	1.04108	1.01839	1.03487	1.10904	1.01947	1.08968	1.0753	1.08139	1.04303	1.06499	1.20489	1.23292
	0.9705	1.11582	1.00642	1.00611	1.08127	1.01898	1.06042	1.0652	0.992709	1.00718	1.02214	0.974956	1.12588	1.20656	1.00908	1.00006	1.1181	0.999281	1.01614	1.03843	1.08014	1.05331	1.05856	1.01403	1.00578	1.00144	1.03006	1.03191	1.01877	0.972033	1.1027	1.0467	1.17197	1.06533	1.03149	1.02277	1.02465	1.03886	1.01828	1.0322	1.10257	1.01941	1.09703	1.07382	1.07481	1.0404	1.06505	1.19999	1.22697
	0.9905	1.11591	1.00082	1.01091	1.07638	1.0209	1.04947	1.05672	0.992723	1.00636	1.01515	0.972599	1.11913	1.19102	1.01072	0.990357	1.12506	0.990799	1.02434	1.03556	1.08608	1.05034	1.04678	1.01406	1.00503	0.993443	1.03171	1.02481	1.01799	0.982208	1.09406	1.04457	1.17462	1.07781	1.02984	1.01463	1.03122	1.02317	1.00915	1.02924	1.09816	1.00846	1.10491	1.07405	1.06769	1.04251	1.07179	1.20416	1.22561
	1.0105	1.10102	1.0034	1.01813	1.07028	1.01901	1.04058	1.04308	0.993033	1.00009	1.0109	0.980451	1.11787	1.17136	1.01587	0.983612	1.11463	0.99427	1.03848	1.03772	1.09205	1.04091	1.04518	1.01364	1.0035	0.989807	1.03514	1.01687	1.01592	0.987669	1.09227	1.03414	1.15515	1.0792	1.04293	1.01157	1.03482	1.01431	1.00655	1.02398	1.08014	1.01181	1.11077	1.05808	1.05914	1.03902	1.07437	1.19853	1.22874
	1.0305	1.09937	1.00175	1.02103	1.06496	1.02577	1.02964	1.03142	0.982983	1.00483	1.00887	0.978831	1.12065	1.16214	1.01612	0.976416	1.10685	0.997291	1.03511	1.04165	1.08481	1.04527	1.04642	1.01146	1.00117	0.995227	1.03098	1.0225	1.00807	0.988467	1.08662	1.03065	1.14518	1.07737	1.03834	1.01714	1.03111	1.01458	1.00802	1.01286	1.0732	1.01177	1.10301	1.05507	1.04882	1.03545	1.06542	1.18214	1.22784
	1.0505	1.09604	1.00008	1.02215	1.06961	1.0224	1.03065	1.03395	0.980739	1.00641	1.00567	0.982043	1.11852	1.15274	1.02111	0.974373	1.10138	0.996084	1.03098	1.04636	1.07142	1.04849	1.04824	1.0135	1.01086	0.995129	1.03003	1.03171	1.00127	0.997492	1.09207	1.02824	1.13784	1.06693	1.03168	1.0247	1.02555	1.01757	1.01186	1.00747	1.07155	1.00752	1.0958	1.05229	1.04545	1.03266	1.05428	1.17779	1.23345
	1.0705	1.08616	0.993398	1.02122	1.07817	1.02265	1.02786	1.02084	0.980242	1.00495	1.00652	0.985082	1.11269	1.14889	1.0227	0.969863	1.09568	0.993513	1.03031	1.04652	1.06007	1.03729	1.04664	1.00908	1.00372	0.991304	1.02455	1.02452	0.996447	0.992398	1.08997	1.03248	1.14114	1.06299	1.02333	1.02304	1.02742	1.01071	1.00614	1.0097	1.07456	0.994182	1.09302	1.04531	1.03815	1.02206	1.04679	1.16463	1.2267
	1.0905	1.08018	0.990917	1.02061	1.0864	1.02024	1.02113	1.01693	0.976085	1.0122	1.00648	0.986886	1.10574	1.14576	1.01419	0.967218	1.08723	0.996896	1.0296	1.04337	1.05546	1.03616	1.03398	1.01086	0.99884	0.988828	1.01346	1.02565	0.990233	0.992252	1.0929	1.03783	1.13531	1.05683	1.02122	1.01759	1.01597	1.00165	1.00891	1.00989	1.07307	0.985814	1.08384	1.04396	1.02381	1.01957	1.04606	1.14964	1.21105
	1.1105	1.0708	0.989751	1.02597	1.07944	1.01532	1.01377	1.01531	0.976306	1.02144	1.01276	0.992466	1.10049	1.13722	1.00429	0.9709	1.07478	0.997197	1.01957	1.04352	1.05413	1.03327	1.03117	1.00953	0.990809	0.989216	1.01112	1.02051	0.990646	0.997816	1.09162	1.03419	1.12719	1.04491	1.01792	1.0076	1.00688	1.00643	1.02198	0.998056	1.07266	0.972416	1.08049	1.04287	1.01859	1.01402	1.0554	1.14504	1.20065
	1.1305	1.06063	0.983123	1.02879	1.06069	1.01545	1.00433	1.01812	0.972145	1.01885	1.00828	0.99566	1.09775	1.13054	1.00168	0.96174	1.06495	0.994531	1.02879	1.04494	1.04635	1.0231	1.01812	1.0105	0.988406	1.00046	1.0067	1.01647	0.994032	1.01112	1.07596	1.03038	1.12374	1.03578	1.01434	0.997158	1.01316	1.00849	1.0267	0.989358	1.07046	0.965666	1.07954	1.03024	1.01777	1.01464	1.05958	1.14015	1.18268
	1.1505	1.04887	0.976275	1.02374	1.0493	1.01477	0.997794	1.02015	0.964764	1.00546	1.0049	0.999467	1.0938	1.12372	0.998606	0.956496	1.06289	0.983238	1.03092	1.04304	1.04116	1.01529	1.01178	1.00911	0.985738	1.00264	0.998152	1.00842	0.999682	1.02067	1.06747	1.03339	1.12787	1.01521	1.00337	0.994297	1.00849	1.01743	1.02568	0.985781	1.06361	0.962506	1.07909	1.02465	1.01448	1.01844	1.05622	1.12415	1.16841
	1.1705	1.04923	0.975699	1.01495	1.03986	1.02044	0.984943	1.00819	0.958234	0.988565	0.996823	1.0013	1.09818	1.11828	0.990261	0.94832	1.06241	0.974133	1.02478	1.04004	1.0372	1.01106	1.00243	1.01504	0.986251	1.0086	0.996127	1.00784	1.00707	1.02822	1.07128	1.0313	1.12915	1.00954	0.999423	0.989659	1.00879	1.01499	1.02542	0.999087	1.04716	0.954373	1.08071	1.01162	1.01696	1.02849	1.06316	1.12692	1.16779
	1.1905	1.04325	0.974192	1.01303	1.03629	1.02537	0.975707	1.00036	0.953402	0.975299	0.992734	1.00417	1.09143	1.10668	0.985746	0.945342	1.05646	0.980652	1.02251	1.04214	1.03513	1.00013	0.995028	1.02074	0.983911	1.01227	0.988607	1.00398	1.01584	1.04268	1.06299	1.02459	1.11803	1.01336	0.995951	0.98176	1.00908	1.01547	1.02414	1.00062	1.03091	0.949928	1.07617	1.00298	1.01201	1.03032	1.07659	1.11981	1.15058
	1.2105	1.03345	0.973269	1.01616	1.02424	1.02318	0.973519	1.00281	0.957727	0.973714	0.977303	0.997351	1.08013	1.09395	0.98834	0.95222	1.05084	0.972732	1.02812	1.04051	1.03867	0.999112	1.0066	1.02112	0.975046	1.01373	0.979441	1.01	1.00722	1.0449	1.05194	1.01609	1.10201	1.00831	0.997702	0.980574	1.0089	1.00968	1.02444	0.988834	1.02225	0.94947	1.0712	0.998929	1.01639	1.02296	1.07129	1.11948	1.14145
	1.2305	1.03023	0.964897	1.01824	1.01235	1.02544	0.972847	0.996473	0.967216	0.974847	0.97741	0.99279	1.07261	1.08645	0.988678	0.940714	1.046	0.973959	1.02305	1.02696	1.0324	0.997025	1.02169	1.01738	0.963177	1.01773	0.981414	1.01071	0.997722	1.0418	1.04271	1.00733	1.0859	0.992719	0.984309	0.982087	1.01971	1.01197	1.02563	0.98217	1.00826	0.952561	1.06619	0.979237	1.00721	1.01606	1.07162	1.10096	1.13247
	1.2505	1.02094	0.959425	1.02171	1.01247	1.01795	0.969589	0.993516	0.972398	0.971515	0.96837	0.985785	1.0729	1.07568	0.98493	0.933595	1.04072	0.975542	1.01812	1.01211	1.03406	1.00071	1.02009	1.01863	0.956641	1.02034	0.980036	1.00988	0.998145	1.04009	1.03687	1.00631	1.0809	0.983122	0.973972	0.980418	1.03438	1.00381	1.03502	0.975801	0.999414	0.942095	1.04641	0.965105	0.995567	1.00567	1.07691	1.08859	1.12893
	1.2705	1.02154	0.960189	1.02224	1.0112	1.01222	0.961413	0.992468	0.973546	0.970565	0.961888	0.985926	1.07239	1.07201	0.981818	0.929074	1.03523	0.972111	1.01308	1.01779	1.03598	1.00104	1.02623	1.01812	0.95874	1.02613	0.972564	1.01756	1.00161	1.03436	1.03258	1.00941	1.07093	0.987201	0.974615	0.97536	1.04125	0.996665	1.03649	0.96786	0.989823	0.931013	1.02321	0.955417	0.995986	1.00459	1.07774	1.07703	1.11591
	1.2905	1.00373	0.958831	1.01015	1.01187	1.00809	0.952614	0.98798	0.981204	0.968446	0.963886	0.98478	1.07287	1.07183	0.974582	0.937183	1.02998	0.966891	1.00989	1.015	1.03079	0.996036	1.03258	1.02322	0.958064	1.02283	0.97262	1.02213	1.00434	1.0281	1.02364	1.00607	1.05844	0.969942	0.967379	0.978314	1.0421	0.993093	1.03795	0.963757	0.983576	0.933391	1.01263	0.94242	0.987928	0.993684	1.06908	1.05907	1.1016
	1.3105	0.987774	0.953935	1.00075	1.00141	0.999777	0.950237	0.9848	0.976115	0.968196	0.966963	0.975439	1.0752	1.06763	0.965357	0.944887	1.02442	0.952985	1.00456	1.00747	1.01264	0.991742	1.0335	1.03546	0.95587	1.02822	0.964965	1.02339	1.00102	1.02735	1.02083	1.00475	1.05223	0.966087	0.948325	0.975949	1.04456	0.994663	1.03609	0.959325	0.984511	0.924059	1.00303	0.94827	0.987336	0.998285	1.05924	1.05142	1.08524
	1.3305	0.986624	0.960752	0.995865	0.996761	0.996951	0.951387	0.989196	0.974385	0.964382	0.969441	0.968242	1.07796	1.06832	0.962395	0.943257	1.01716	0.949957	1.00392	1.00132	1.00797	0.991501	1.0332	1.04945	0.954659	1.02757	0.961459	1.02074	1.00379	1.02212	1.01123	1.00495	1.03869	0.966431	0.948307	0.975762	1.04849	0.991619	1.03455	0.957192	0.984517	0.919475	1.00616	0.947877	0.988682	0.991472	1.06216	1.04832	1.07771
VTC-Semantic
	ts	high1	high2	high3	high4	high5	high6	high7	high8	high9	high10	high11	high12	high13	high14	high15	high16	high17	high18	high19	high20	high21	high22	high23	high24	high25	high26	high27	high28	high29	high30	high31	high32	high33	high34	high35	high36	high37	high38	high39	high40	high41	high42	high43	high44	high45	high46	high47	high48
	-0.3495	0.983349	1.00569	0.994613	1.00305	1.04153	0.949849	1.01417	1.01411	1.00191	1.00901	1.04277	1.02489	1.0507	1.02932	0.959555	0.993794	1.04771	1.10059	0.997967	1.02103	1.04347	1.06677	0.96579	1.00489	1.02965	1.00829	0.985923	0.982204	0.993139	0.991957	0.993675	1.03559	1.00891	1.04597	1.00423	0.974858	1.03947	0.970458	0.972928	1.00436	0.963752	0.995959	0.992348	0.955923	1.0373	0.986215	1.02855	1.02411
	-0.3295	0.991671	1.00386	0.995842	0.995874	1.02351	0.959309	1.00917	1.01046	0.99416	1.00658	1.04145	1.01156	1.05133	1.03031	0.96047	0.987134	1.04268	1.1141	0.998138	1.02551	1.0401	1.06787	0.977556	1.01961	1.01409	0.993942	0.979981	0.989301	0.986978	0.993785	0.991471	1.02827	1.00534	1.03768	1.00843	0.973461	1.03531	0.966942	0.973251	1.01371	0.961904	1.00139	0.993442	0.979433	1.03	0.978392	1.03254	1.01488
	-0.3095	0.996741	1.01232	0.988842	0.996682	1.01406	0.960692	1.01545	1.01848	0.99218	1.00045	1.0405	1.01843	1.05974	1.03501	0.965984	0.992976	1.03591	1.11979	0.996874	1.01429	1.03333	1.07294	0.985654	1.01504	1.019	0.981653	0.972618	0.992461	0.988998	0.995972	0.992929	1.02694	0.997771	1.01785	1.00974	0.969493	1.03362	0.958748	0.97891	1.02154	0.971202	0.998403	0.988619	0.98503	1.02921	0.97457	1.02975	1.01634
	-0.2895	1.00323	1.00781	0.985541	0.991265	1.00363	0.968355	1.02034	1.00102	0.992805	0.992	1.0445	1.0249	1.0524	1.02865	0.966938	0.997421	1.04013	1.11177	1.00015	1.00641	1.02188	1.06083	0.983573	1.01821	1.02574	0.983878	0.9719	0.987511	0.979167	0.99891	0.991129	1.02183	0.99874	1.00992	1.00748	0.979204	1.02105	0.969195	0.990556	1.02473	0.9719	0.993074	0.983535	0.98653	1.02257	0.970978	1.03794	1.01007
	-0.2695	0.997972	0.997605	0.987449	0.99516	1.01612	0.967089	1.01693	0.994934	0.991381	0.990383	1.03552	1.01889	1.04714	1.0194	0.961354	1.00021	1.03346	1.10507	0.99651	0.999249	1.01596	1.06392	0.986558	1.01955	1.02481	0.99388	0.969717	0.976455	0.980246	1.00665	0.99955	1.02191	0.988822	0.996961	1.01367	0.987309	1.01978	0.971484	1.01295	1.01721	0.970461	0.987812	0.978826	0.99011	1.02698	0.96639	1.04303	1.01385
	-0.2495	1.00209	0.998256	0.989567	1.00365	1.01322	0.969764	1.01768	0.991963	0.997779	0.991838	1.03437	1.02726	1.04547	1.00509	0.951154	1.01054	1.02873	1.08884	0.991864	1.0009	1.02095	1.06052	0.99244	1.02705	1.01852	1.00825	0.973047	0.981721	0.975145	1.00754	1.00596	1.01431	0.991951	1.0016	1.01674	0.999649	1.01845	0.978595	1.02638	1.02041	0.972016	0.974814	0.970829	1.0016	1.02893	0.962262	1.03321	1.00864
	-0.2295	1.00133	1.00287	0.987734	1.00163	1.00527	0.972888	1.02079	0.991681	1.00152	0.989077	1.03866	1.03099	1.04176	0.992148	0.944362	1.01633	1.01485	1.07875	0.985062	1.0148	1.01498	1.06155	0.995886	1.02641	1.01495	0.999975	0.991129	0.98098	0.978241	1.00242	1.00985	1.02044	0.983346	1.00875	1.02597	1.00912	1.01529	0.978016	1.02691	1.02172	0.97153	0.981606	0.970406	0.99978	1.03183	0.965661	1.03525	1.01767
	-0.2095	0.987854	0.996836	0.982879	1.00168	1.00126	0.978614	1.01568	0.991927	0.999399	0.994269	1.03825	1.0309	1.03883	0.983659	0.937123	1.02567	1.01588	1.08784	0.987335	1.01511	1.00745	1.06189	0.995776	1.02638	1.01579	0.998722	0.990573	0.984953	0.98726	1.01357	1.00223	1.02653	0.979163	1.00439	1.02619	1.00652	1.01369	0.976524	1.02494	1.02054	0.970936	0.987741	0.970867	0.997316	1.03486	0.972218	1.02262	1.00728
	-0.1895	0.980233	0.990955	0.982864	1.00281	0.979769	0.971468	1.01396	0.98866	0.998805	0.987155	1.03087	1.04069	1.03756	0.986442	0.932598	1.01309	1.01369	1.08735	0.992822	1.00426	1.00178	1.05844	0.994256	1.02082	1.02488	1.00034	0.983241	0.986578	0.982504	1.00732	0.996254	1.02906	0.97249	0.999576	1.01916	1.01307	1.00991	0.981738	1.02036	1.02898	0.969257	0.988912	0.970428	0.991738	1.04701	0.974012	1.01243	0.996216
	-0.1695	0.977154	0.982218	0.986872	1.00257	0.972647	0.971459	1.00346	0.986089	0.997546	0.9843	1.02435	1.04669	1.04281	0.983726	0.938119	1.00948	1.00134	1.08215	0.980218	1.00846	1.00372	1.0477	0.991291	1.02262	1.0266	1.0019	0.984603	0.996941	0.980825	0.999807	0.990749	1.017	0.968897	0.991996	1.01852	1.01993	1.00126	0.977713	1.0103	1.02426	0.965118	0.981497	0.977639	0.997854	1.03565	0.983631	1.01002	1.00372
	-0.1495	0.971144	0.98102	0.984764	1.00111	0.964286	0.97524	0.995939	0.981838	0.992452	0.985607	1.01822	1.04385	1.04395	0.973159	0.945941	1.00537	1.00156	1.07453	0.980128	1.00301	1.00244	1.02435	0.999078	1.01373	1.03051	1.0022	0.979945	1.00256	0.982171	1.00918	0.985523	1.00573	0.954334	0.989806	1.0177	1.02507	0.99828	0.97228	1.00949	1.0182	0.968406	0.975232	0.983416	1.00221	1.03456	0.99022	1.00837	1.0138
	-0.1295	0.976884	0.988194	0.985312	1.00312	0.954549	0.97305	0.989519	0.976749	0.986839	0.986202	1.01134	1.04142	1.03406	0.977279	0.942273	1.00297	1.00263	1.07038	0.976391	1.00502	0.995608	1.00954	1.00756	1.00811	1.02243	0.994431	0.991749	1.00389	0.972594	1.01675	0.987774	0.996148	0.942705	0.987054	1.01749	1.01694	0.992086	0.96744	1.01158	1.01173	0.960762	0.975835	0.99556	1.00957	1.03337	0.99679	1.00936	1.01226
	-0.1095	0.977189	0.994326	0.99565	0.991914	0.960988	0.978127	0.987259	0.978626	0.984283	0.988284	1.0141	1.03908	1.02599	0.98905	0.948267	0.996163	1.00554	1.06579	0.967139	1.01153	0.988267	1.01317	1.00276	0.997045	1.01645	0.999468	1.0007	0.999231	0.966177	1.02548	0.984655	0.997138	0.934443	0.983159	1.01568	1.01338	0.975677	0.960069	1.01455	1.01415	0.961475	0.974354	0.993014	0.999681	1.03671	1.00003	1.01595	1.01029
	-0.0895	0.981056	1.0033	0.993834	0.998834	0.963153	0.97087	0.981829	0.985403	0.975053	0.984056	1.011	1.04933	1.01832	0.984973	0.954569	0.997684	1.00906	1.05562	0.973277	1.01305	0.982719	1.01348	0.99928	0.988304	1.00818	0.995619	0.999764	0.991852	0.968047	1.03077	0.977172	0.996811	0.930917	0.982771	1.00619	1.01279	0.96442	0.964557	1.01869	1.01324	0.963481	0.976854	0.978379	0.999579	1.0449	0.999422	1.01849	1.0269
	-0.0695	0.987897	1.0096	0.99195	0.999843	0.968301	0.970609	0.990479	0.988789	0.977804	0.986453	1.01263	1.05023	1.02034	0.984886	0.964254	1.00473	1.01222	1.05016	0.977664	1.00809	0.972496	1.01978	1.00784	0.983109	0.991292	0.987757	0.994832	0.988633	0.97247	1.03681	0.963473	0.999286	0.926803	0.98209	0.995535	1.01648	0.95459	0.972365	1.02546	1.02295	0.96341	0.977886	0.969997	1.00732	1.03939	0.991986	1.01676	1.02712
	-0.0495	0.997256	1.01172	0.985522	1.00268	0.966255	0.972392	0.987591	0.99344	0.972321	0.986878	1.01614	1.04789	1.0237	0.998252	0.973944	1.01459	1.00069	1.04416	0.982392	1.01014	0.97145	1.02782	1.00709	0.980771	0.994234	0.99344	0.993804	0.97462	0.97349	1.04391	0.967909	0.997044	0.93346	0.978255	1.00428	1.02336	0.948155	0.962538	1.02183	1.01989	0.961319	0.984339	0.970968	1.00608	1.04208	0.986643	1.01478	1.02632
	-0.0295	0.999896	1.01354	0.983881	1.01317	0.973915	0.968579	0.987532	1.00094	0.981672	0.992196	1.01863	1.06196	1.01684	1.00894	0.982273	1.03922	1.00531	1.03348	0.991011	1.01716	0.967366	1.0333	0.991437	0.982098	0.990411	1.00645	0.995098	0.973512	0.990953	1.05275	0.98044	1.00266	0.949386	0.974602	1.01869	1.02852	0.95317	0.969372	1.02783	1.01652	0.978632	0.994162	0.976602	1.00081	1.04233	0.988278	1.01126	1.02941
	-0.0095	1.01273	1.01236	1.00393	1.01389	0.978886	0.97108	0.995301	1.00715	0.995138	1.0069	1.02035	1.07058	1.01895	1.01131	0.992477	1.05236	1.01659	1.03475	1.00517	1.02995	0.975418	1.04139	0.986843	0.993281	0.992763	1.02002	1.00005	0.979779	0.993832	1.05122	0.987048	1.01094	0.964658	0.981436	1.02304	1.03508	0.972771	0.989973	1.02618	1.01829	0.982972	0.993962	0.981636	1.00594	1.03166	0.993788	1.01201	1.02405
	0.0105	1.02624	1.01677	1.01761	1.03456	0.983111	0.960517	1.00345	1.02309	0.999485	1.0214	1.01043	1.0725	1.01769	1.01865	1.00083	1.06426	1.02057	1.04145	1.00593	1.04555	0.978662	1.05394	0.992941	1.00211	1.00476	1.02229	1.01781	0.992933	1.00564	1.05067	1.00664	1.02228	0.977775	1.00088	1.02519	1.04033	0.991814	1.00155	1.0242	1.02893	0.98361	1.00659	0.986749	1.02268	1.03564	1.00661	1.00755	1.02747
	0.0305	1.04061	1.03141	1.04573	1.04433	0.988562	0.960883	1.01411	1.03642	1.02028	1.02743	1.0179	1.08563	1.03277	1.02898	1.01984	1.08144	1.03148	1.04158	1.01375	1.05953	0.97919	1.06293	1.00842	1.0222	1.01764	1.01356	1.03475	1.01582	1.00874	1.04929	1.01878	1.02405	0.998043	1.01788	1.02454	1.04899	1.00684	1.00551	1.01757	1.04417	0.990169	1.02627	0.99136	1.03386	1.0439	1.01439	1.00462	1.04324
	0.0505	1.06165	1.03795	1.04797	1.04988	1.01202	0.967886	1.02039	1.04617	1.0306	1.0292	1.02043	1.08919	1.05082	1.02979	1.04065	1.09348	1.04235	1.05721	1.02754	1.06778	0.979072	1.07542	1.00691	1.02327	1.02477	1.00542	1.06319	1.02289	1.0265	1.05304	1.02342	1.04536	1.01084	1.01713	1.02338	1.04961	1.01627	1.01986	1.01818	1.05838	1.00446	1.05124	1.00814	1.03223	1.04339	1.0303	1.01875	1.06207
	0.0705	1.08863	1.05553	1.06276	1.05372	1.01707	0.98456	1.03466	1.06243	1.04737	1.04693	1.02659	1.10153	1.07524	1.03773	1.05962	1.12358	1.05284	1.06439	1.03739	1.07197	0.984696	1.08094	1.0278	1.02645	1.03105	1.02217	1.06954	1.03686	1.05842	1.06338	1.03642	1.05975	1.03951	1.02388	1.02719	1.05321	1.02951	1.03612	1.02347	1.06897	1.01452	1.05524	1.02074	1.04255	1.05363	1.0355	1.03508	1.07411
	0.0905	1.12947	1.07089	1.06615	1.0595	1.03751	0.987949	1.05128	1.07758	1.06261	1.05901	1.03872	1.11039	1.10625	1.04411	1.07516	1.14421	1.05308	1.06103	1.04304	1.08696	0.998941	1.08174	1.03972	1.03205	1.05178	1.03787	1.10592	1.05037	1.07508	1.07504	1.047	1.07453	1.07169	1.02735	1.03744	1.05168	1.03348	1.05193	1.04227	1.10139	1.03616	1.06223	1.04461	1.05697	1.06362	1.05828	1.05864	1.09454
	0.1105	1.14795	1.08153	1.07857	1.07289	1.05898	1.00813	1.07789	1.10206	1.06616	1.07201	1.04709	1.11325	1.14982	1.04393	1.08597	1.15609	1.06818	1.05815	1.03721	1.11166	1.01595	1.09782	1.05322	1.04882	1.05536	1.04866	1.14113	1.05518	1.08965	1.10251	1.05768	1.09215	1.10019	1.03473	1.03986	1.05508	1.03392	1.06337	1.07113	1.1126	1.05079	1.07794	1.06254	1.07166	1.06256	1.07567	1.06555	1.11678
	0.1305	1.17054	1.10248	1.09175	1.07855	1.0707	1.01226	1.11442	1.11885	1.08271	1.08701	1.04727	1.12412	1.16343	1.0526	1.0885	1.16283	1.08796	1.06497	1.05254	1.12066	1.03189	1.10805	1.07563	1.06387	1.07125	1.06539	1.15872	1.05995	1.10271	1.11814	1.06807	1.10764	1.11958	1.04927	1.03734	1.06615	1.04484	1.07916	1.09743	1.13401	1.07287	1.08617	1.07228	1.07682	1.0775	1.08716	1.07634	1.13482
	0.1505	1.20388	1.12281	1.0946	1.09656	1.06719	1.03134	1.13275	1.12291	1.09224	1.09893	1.05253	1.14652	1.18509	1.07557	1.08685	1.17307	1.10885	1.07954	1.07176	1.13813	1.04548	1.12619	1.07448	1.07847	1.08372	1.07974	1.17712	1.06039	1.12105	1.11815	1.08267	1.12938	1.14896	1.06287	1.04405	1.06201	1.05437	1.09772	1.10282	1.15137	1.09014	1.09518	1.08782	1.08673	1.09353	1.09477	1.09353	1.15402
	0.1705	1.23618	1.14731	1.09269	1.11582	1.08021	1.0544	1.14992	1.1412	1.11069	1.10428	1.05663	1.1745	1.20409	1.09331	1.0938	1.17957	1.12654	1.08042	1.08479	1.1559	1.05116	1.13338	1.08174	1.09278	1.09273	1.09122	1.18557	1.08194	1.15277	1.12029	1.08303	1.15064	1.1896	1.08427	1.05472	1.06544	1.07245	1.10963	1.11146	1.18233	1.11017	1.09921	1.09753	1.09417	1.10699	1.1094	1.10516	1.18501
	0.1905	1.26392	1.16603	1.09699	1.14106	1.09264	1.06022	1.15444	1.15745	1.1303	1.12214	1.06386	1.18687	1.23473	1.09905	1.09423	1.19613	1.14883	1.08661	1.09535	1.17505	1.06153	1.1408	1.10654	1.1033	1.10788	1.10877	1.19653	1.09701	1.17185	1.12992	1.09516	1.15743	1.20934	1.09855	1.05556	1.06726	1.09715	1.12622	1.12859	1.19276	1.11998	1.11117	1.11795	1.11535	1.10376	1.11602	1.11289	1.21134
	0.2105	1.28743	1.18366	1.10597	1.14324	1.10479	1.08092	1.16112	1.16702	1.14593	1.1334	1.07169	1.18948	1.2586	1.10207	1.10275	1.20524	1.16136	1.0899	1.10172	1.18589	1.07312	1.16005	1.108	1.11825	1.12634	1.11398	1.21301	1.11536	1.19675	1.13348	1.10794	1.16786	1.24356	1.11304	1.06524	1.07566	1.11508	1.14085	1.14401	1.20687	1.12589	1.12223	1.13826	1.12131	1.10744	1.12771	1.12592	1.24009
	0.2305	1.29818	1.18921	1.10994	1.15001	1.11149	1.09628	1.17451	1.17001	1.14684	1.14396	1.07307	1.20045	1.28675	1.10015	1.09908	1.21184	1.16466	1.09028	1.10406	1.19875	1.0926	1.16066	1.1053	1.12645	1.15758	1.13395	1.24222	1.13494	1.21491	1.13912	1.12655	1.17485	1.26074	1.13549	1.07084	1.08215	1.12702	1.14203	1.17086	1.21995	1.13889	1.13516	1.15591	1.12414	1.12436	1.1472	1.14858	1.26568
	0.2505	1.31481	1.19737	1.12353	1.16373	1.11783	1.10158	1.18559	1.17376	1.16013	1.14708	1.08008	1.20894	1.30047	1.09008	1.09698	1.20704	1.19028	1.10481	1.11207	1.20609	1.10027	1.15371	1.11385	1.12565	1.16711	1.14147	1.25682	1.15395	1.23282	1.15594	1.12614	1.19415	1.26666	1.14796	1.07563	1.08179	1.13539	1.1557	1.18648	1.22362	1.15994	1.14072	1.16836	1.13444	1.13604	1.16057	1.15932	1.28048
	0.2705	1.3264	1.21132	1.12772	1.16933	1.12743	1.11274	1.18927	1.18564	1.15908	1.15642	1.09161	1.21032	1.322	1.09595	1.09342	1.20376	1.18991	1.11641	1.11231	1.21432	1.11186	1.15051	1.12237	1.12437	1.17016	1.13353	1.27689	1.17428	1.23079	1.16222	1.11475	1.20999	1.28118	1.15966	1.07198	1.0758	1.14136	1.15613	1.19972	1.22676	1.16143	1.135	1.17006	1.13175	1.1347	1.16818	1.17371	1.2906
	0.2905	1.33501	1.22784	1.13303	1.16953	1.14106	1.12522	1.18283	1.1816	1.15012	1.16249	1.0989	1.19948	1.34901	1.09723	1.08681	1.20848	1.2004	1.12205	1.10372	1.2115	1.11154	1.14073	1.1218	1.12608	1.1641	1.12087	1.28579	1.182	1.25481	1.17248	1.11413	1.2199	1.29569	1.16531	1.07303	1.07227	1.13836	1.15362	1.21269	1.2317	1.16367	1.13403	1.18338	1.13095	1.14816	1.16939	1.18897	1.31197
	0.3105	1.32683	1.22926	1.13508	1.15737	1.14854	1.13573	1.17565	1.17836	1.14336	1.15695	1.10736	1.19999	1.3728	1.1013	1.08108	1.20453	1.1996	1.11825	1.09964	1.20394	1.11778	1.13174	1.11925	1.11837	1.16128	1.12441	1.28299	1.18423	1.26267	1.18013	1.09592	1.21504	1.29654	1.14851	1.07548	1.0574	1.13668	1.15578	1.22459	1.22693	1.16521	1.12877	1.18268	1.1196	1.14138	1.17197	1.1991	1.32792
	0.3305	1.33189	1.22946	1.11537	1.15187	1.14592	1.14326	1.16776	1.16648	1.13477	1.15396	1.11298	1.1974	1.37719	1.09689	1.06227	1.1886	1.19598	1.11727	1.09363	1.20096	1.12266	1.11369	1.09848	1.09719	1.15454	1.12645	1.28776	1.16786	1.28631	1.17665	1.09202	1.21604	1.28474	1.146	1.07353	1.04123	1.12748	1.15947	1.23333	1.21627	1.16568	1.11811	1.18596	1.11178	1.14202	1.16715	1.21252	1.34038
	0.3505	1.32192	1.23075	1.10813	1.14356	1.14344	1.13657	1.17032	1.15578	1.13804	1.15799	1.12259	1.19043	1.3686	1.11273	1.04898	1.18702	1.19386	1.11448	1.09265	1.20525	1.11826	1.09735	1.0954	1.09896	1.15863	1.11806	1.27123	1.16374	1.28179	1.17998	1.10134	1.20801	1.27436	1.15542	1.07629	1.03374	1.12298	1.15111	1.24051	1.20173	1.16253	1.10721	1.17714	1.10561	1.14606	1.16054	1.21119	1.34725
	0.3705	1.30511	1.21914	1.09436	1.1426	1.14872	1.12059	1.16423	1.14613	1.12515	1.15576	1.11159	1.17771	1.36408	1.11688	1.04028	1.18668	1.1931	1.11153	1.09254	1.20992	1.11238	1.08221	1.08258	1.09378	1.15382	1.1115	1.26958	1.17125	1.25822	1.18191	1.11363	1.20635	1.25905	1.14677	1.06726	1.02744	1.11548	1.1427	1.24143	1.19496	1.15632	1.09427	1.17538	1.09484	1.15493	1.15056	1.21051	1.34736
	0.3905	1.29122	1.2066	1.09483	1.14431	1.1391	1.11699	1.15543	1.14353	1.11816	1.15638	1.10933	1.17116	1.36124	1.12808	1.02333	1.17933	1.18532	1.11159	1.09455	1.19848	1.10945	1.08167	1.07892	1.0911	1.14402	1.10476	1.24531	1.16812	1.25083	1.17495	1.11362	1.20515	1.25014	1.1434	1.06755	1.03252	1.11551	1.13323	1.22513	1.17084	1.14633	1.08213	1.17267	1.08144	1.15032	1.13593	1.2073	1.34186
	0.4105	1.29476	1.19181	1.08545	1.14222	1.13879	1.10594	1.1368	1.13051	1.11435	1.1527	1.10784	1.17492	1.34441	1.13699	1.01158	1.18433	1.16904	1.11538	1.09732	1.19288	1.11387	1.06522	1.0682	1.078	1.13712	1.10012	1.23078	1.17882	1.24267	1.16892	1.11383	1.20397	1.24154	1.13926	1.0681	1.02008	1.12049	1.1242	1.2006	1.16342	1.14079	1.08003	1.16897	1.07603	1.14643	1.12139	1.21501	1.34951
	0.4305	1.3003	1.17635	1.07904	1.14634	1.13175	1.11036	1.109	1.11348	1.09949	1.14374	1.10215	1.16075	1.35413	1.13757	1.00479	1.18809	1.15691	1.10924	1.09232	1.19374	1.09686	1.05721	1.06043	1.06029	1.13115	1.08611	1.22418	1.18564	1.23302	1.16324	1.11665	1.20517	1.23291	1.13146	1.06762	1.0091	1.12615	1.12422	1.18621	1.13977	1.13129	1.07749	1.16102	1.06904	1.13857	1.10282	1.21013	1.3571
	0.4505	1.28236	1.1639	1.08916	1.13611	1.14209	1.08778	1.10918	1.11191	1.10053	1.1345	1.0948	1.13645	1.35261	1.13287	0.996916	1.18628	1.1407	1.09323	1.0829	1.17911	1.0773	1.05204	1.05824	1.05138	1.12605	1.07372	1.21593	1.18522	1.22136	1.15297	1.11301	1.19565	1.21211	1.12328	1.06515	1.00803	1.11723	1.12109	1.18916	1.12333	1.12297	1.07484	1.14961	1.06043	1.13019	1.09458	1.20026	1.35476
	0.4705	1.27259	1.13615	1.08095	1.12644	1.13812	1.06435	1.10376	1.09354	1.0839	1.12618	1.08837	1.11513	1.35526	1.12815	0.989415	1.17994	1.12391	1.09065	1.07548	1.17038	1.07268	1.05204	1.04764	1.05186	1.12605	1.06277	1.22239	1.16531	1.20276	1.14537	1.12393	1.19186	1.18189	1.10239	1.06286	1.01317	1.10672	1.10844	1.17756	1.08823	1.11475	1.07785	1.14688	1.05338	1.13183	1.08269	1.20604	1.35003
	0.4905	1.26476	1.11577	1.06611	1.11618	1.1349	1.05649	1.11179	1.0847	1.06457	1.10476	1.07751	1.1034	1.35618	1.12322	0.993864	1.16833	1.10704	1.09869	1.08732	1.16105	1.06193	1.04349	1.04002	1.05284	1.11789	1.05607	1.20683	1.1499	1.19806	1.13551	1.12349	1.20008	1.17665	1.08272	1.05637	1.00873	1.10935	1.10416	1.16095	1.07862	1.11098	1.07445	1.14009	1.04159	1.14795	1.06442	1.20734	1.35077
	0.5105	1.25641	1.09287	1.05988	1.10913	1.13266	1.04097	1.11486	1.05985	1.05206	1.09324	1.06907	1.09634	1.35283	1.13457	0.986657	1.15405	1.09509	1.09	1.08909	1.15967	1.04952	1.02473	1.04407	1.04614	1.11351	1.04975	1.19229	1.1366	1.19703	1.13754	1.12517	1.20138	1.15282	1.07256	1.05114	0.994685	1.09937	1.09285	1.15786	1.06467	1.11013	1.06637	1.13678	1.04575	1.14214	1.05628	1.2078	1.3396
	0.5305	1.2461	1.07911	1.05801	1.10836	1.12878	1.03265	1.10077	1.0472	1.04793	1.0852	1.06688	1.08987	1.33619	1.14912	0.977724	1.14166	1.09481	1.09461	1.09767	1.15867	1.03931	1.01739	1.04168	1.05008	1.11243	1.04627	1.16732	1.12263	1.18625	1.14171	1.12198	1.19482	1.15278	1.05401	1.04845	0.985694	1.09337	1.09424	1.14163	1.05018	1.10668	1.05255	1.13208	1.03584	1.13273	1.04962	1.20499	1.32884
	0.5505	1.22993	1.07292	1.0483	1.1131	1.12257	1.03849	1.09282	1.03164	1.03948	1.08346	1.06299	1.08197	1.33251	1.15306	0.969839	1.13466	1.07387	1.08436	1.09011	1.15273	1.03677	1.01482	1.03618	1.05214	1.11382	1.05028	1.16237	1.11189	1.18087	1.12805	1.12278	1.19324	1.14679	1.04862	1.03442	0.988439	1.08074	1.08806	1.13116	1.04646	1.08928	1.05186	1.12946	1.02273	1.12762	1.05624	1.20322	1.33304
	0.5705	1.22804	1.06625	1.04272	1.10463	1.11361	1.02451	1.08616	1.01617	1.04672	1.06835	1.04795	1.06225	1.32353	1.13838	0.976754	1.11807	1.07163	1.06945	1.08155	1.14448	1.03361	1.01414	1.03304	1.03522	1.12174	1.04868	1.15085	1.09169	1.17356	1.1139	1.13572	1.18749	1.1255	1.04575	1.03408	0.988714	1.06895	1.08526	1.11775	1.04257	1.07885	1.04916	1.12995	1.01931	1.12928	1.05656	1.20187	1.33724
	0.5905	1.22197	1.04497	1.02539	1.10387	1.10239	1.01026	1.0839	1.01214	1.04428	1.05066	1.04166	1.05255	1.29752	1.13361	0.966606	1.10292	1.06224	1.05277	1.08024	1.14765	1.02978	1.00691	1.02302	1.01925	1.12862	1.04714	1.1398	1.07294	1.13955	1.09954	1.13597	1.17916	1.09952	1.04574	1.03027	1.00088	1.06234	1.07535	1.10547	1.03038	1.07281	1.05754	1.13217	1.02864	1.12564	1.06294	1.18554	1.32357
	0.6105	1.22474	1.04404	1.00938	1.10836	1.0947	1.00224	1.07801	1.00861	1.04602	1.02947	1.03669	1.06154	1.28113	1.12749	0.962559	1.09366	1.05794	1.05052	1.08893	1.14782	1.02695	1.00461	1.03272	1.01356	1.12263	1.04138	1.13098	1.06049	1.12884	1.08538	1.14789	1.18328	1.08807	1.04781	1.03315	1.00914	1.05364	1.06743	1.09795	1.02708	1.06304	1.06056	1.13789	1.02865	1.13143	1.05925	1.17602	1.3155
	0.6305	1.20641	1.0444	1.00223	1.1074	1.09293	0.998722	1.07333	1.01222	1.04046	1.02538	1.02727	1.05485	1.264	1.12059	0.96596	1.0948	1.05044	1.05021	1.09096	1.14987	1.02653	1.01038	1.03942	1.02461	1.11876	1.03789	1.11326	1.05566	1.10339	1.09134	1.1467	1.18389	1.08502	1.04617	1.03035	1.01139	1.05781	1.07179	1.08742	1.02872	1.06384	1.06523	1.13535	1.02539	1.12453	1.06736	1.17663	1.30868
	0.6505	1.19514	1.02975	1.00819	1.11565	1.08621	0.994227	1.06973	1.01601	1.02723	1.01302	1.01915	1.04581	1.25585	1.10299	0.969988	1.08284	1.05256	1.04748	1.0873	1.139	1.02901	1.0249	1.03287	1.03054	1.10249	1.03844	1.11204	1.04933	1.09796	1.08561	1.12676	1.18753	1.07937	1.04072	1.03196	1.01119	1.04997	1.07313	1.0842	1.03535	1.05285	1.06618	1.13507	1.02618	1.11922	1.06203	1.17383	1.30097
	0.6705	1.19199	1.02745	1.00862	1.11562	1.0893	1.00029	1.06559	1.01201	1.02787	0.99684	1.02473	1.03855	1.2499	1.10416	0.972962	1.0552	1.05162	1.03857	1.09005	1.12718	1.03539	1.03436	1.03537	1.03498	1.10163	1.03064	1.10532	1.03319	1.09308	1.09026	1.09544	1.18187	1.08063	1.04382	1.03632	1.01203	1.04987	1.06455	1.07582	1.03576	1.05229	1.07512	1.12514	1.03024	1.10092	1.06535	1.16704	1.3057
	0.6905	1.18704	1.03114	1.01055	1.10926	1.08617	1.0003	1.06613	0.995727	1.02064	0.974833	1.01621	1.04143	1.23961	1.0977	0.980721	1.03545	1.06115	1.02983	1.08729	1.1251	1.03562	1.03063	1.0373	1.03373	1.09395	1.02234	1.09659	1.02325	1.07438	1.09469	1.08494	1.17486	1.05736	1.04213	1.03418	1.00998	1.05459	1.06045	1.07423	1.03729	1.04963	1.0712	1.11876	1.04299	1.09212	1.06312	1.15868	1.31267
	0.7105	1.18686	1.03902	1.01389	1.10445	1.07865	1.00225	1.07363	1.00203	1.02038	0.964207	1.0121	1.02507	1.23841	1.0851	0.989236	1.02731	1.07542	1.02163	1.08221	1.11727	1.02913	1.034	1.04033	1.03554	1.09703	1.01492	1.08392	1.01193	1.06941	1.0875	1.08019	1.17834	1.04854	1.03697	1.03319	1.01626	1.06415	1.05384	1.0837	1.03193	1.05542	1.06421	1.11137	1.04889	1.08476	1.06811	1.16218	1.30507
	0.7305	1.17474	1.0331	1.00732	1.09956	1.0738	1.00494	1.07689	1.00617	1.01775	0.960937	1.01354	1.01823	1.22633	1.07797	0.993907	1.02512	1.073	1.02537	1.07818	1.11442	1.03345	1.0336	1.03375	1.0346	1.09646	1.01096	1.06816	1.00189	1.05875	1.08364	1.07295	1.17885	1.04123	1.0357	1.03375	1.02306	1.05256	1.04257	1.08421	1.03303	1.04748	1.07649	1.10442	1.05644	1.08017	1.07968	1.16251	1.29178
	0.7505	1.17461	1.02395	0.998726	1.09384	1.06279	1.01014	1.06737	1.00534	1.00705	0.960907	1.01779	1.01627	1.21855	1.06742	0.998958	1.02118	1.06747	1.02815	1.07409	1.1188	1.04758	1.03467	1.03056	1.02438	1.08647	1.00624	1.05267	0.996865	1.0491	1.08282	1.06175	1.19448	1.04573	1.0335	1.03649	1.03327	1.04975	1.03441	1.07886	1.0375	1.0371	1.0828	1.10356	1.05893	1.07024	1.08681	1.15953	1.28665
	0.7705	1.18384	1.02496	1.00903	1.08682	1.05803	1.01371	1.06881	1.01453	1.00524	0.961506	1.01162	1.01968	1.20539	1.06025	0.996532	1.02415	1.06878	1.0229	1.07875	1.10659	1.04992	1.03263	1.02263	1.01533	1.06827	1.01751	1.03386	0.996236	1.04976	1.08154	1.05541	1.18842	1.04641	1.04045	1.03758	1.03462	1.04976	1.0446	1.08673	1.04322	1.0446	1.07891	1.09225	1.06501	1.05478	1.08991	1.15656	1.27613
	0.7905	1.18432	1.02717	1.00931	1.08375	1.0489	1.00793	1.06179	1.01289	1.00473	0.963226	1.00725	1.03204	1.18187	1.05638	0.994435	1.02671	1.06093	1.00597	1.07287	1.10281	1.05499	1.03662	1.00407	1.01082	1.058	1.01858	1.0363	1.00024	1.04177	1.08055	1.05542	1.17846	1.04338	1.04865	1.04478	1.05068	1.02686	1.04101	1.08173	1.04317	1.04288	1.08406	1.09694	1.06856	1.03911	1.09579	1.16738	1.27683
	0.8105	1.18034	1.03557	1.0079	1.08281	1.04118	1.00734	1.05082	1.01036	0.998429	0.964165	1.00619	1.03406	1.17356	1.04634	0.986415	1.03233	1.05686	1.01287	1.06772	1.09776	1.05372	1.03243	1.00141	1.00775	1.04593	1.01896	1.04026	0.995763	1.01886	1.07367	1.04705	1.17038	1.04544	1.04576	1.04799	1.05759	1.02585	1.04162	1.06851	1.03823	1.03778	1.08792	1.0939	1.06975	1.03844	1.09292	1.16836	1.273
	0.8305	1.18223	1.05065	1.00564	1.07721	1.0317	1.01124	1.047	1.00754	1.00614	0.963175	1.00202	1.03031	1.17218	1.03868	1.00282	1.03309	1.04846	1.00783	1.05536	1.09838	1.05172	1.02954	1.00112	0.993249	1.02432	1.00434	1.04022	0.987094	1.00462	1.06963	1.04294	1.16833	1.034	1.0544	1.05122	1.06029	1.03538	1.03246	1.05947	1.0368	1.02556	1.09298	1.09257	1.07878	1.03026	1.08763	1.15669	1.27609
	0.8505	1.18566	1.05677	1.00458	1.06829	1.02646	0.997845	1.05352	1.00797	1.02122	0.964068	1.00092	1.02817	1.16839	1.03672	1.0184	1.0291	1.05221	1.01106	1.05432	1.09638	1.04147	1.02998	1.00544	0.988296	1.01338	0.998997	1.04312	0.989331	0.988721	1.0652	1.03768	1.15858	1.03282	1.06385	1.05753	1.06511	1.04653	1.02803	1.04968	1.03839	1.02309	1.08436	1.08499	1.08598	1.01852	1.07473	1.16051	1.27743
	0.8705	1.18082	1.04638	1.01592	1.07029	1.03296	1.01053	1.06245	1.00655	1.02841	0.965076	1.00913	1.03623	1.14747	1.04019	1.01612	1.03417	1.05369	1.01363	1.05108	1.08738	1.03714	1.02661	1.00163	0.996777	1.0067	1.00147	1.03778	0.989401	0.97652	1.06053	1.02474	1.14949	1.03145	1.06334	1.05181	1.07505	1.05584	1.02683	1.0291	1.03945	1.02262	1.07928	1.08776	1.08734	1.01787	1.06519	1.15131	1.2698
	0.8905	1.17857	1.04147	1.01136	1.06526	1.03523	1.00875	1.06243	1.00498	1.03592	0.968767	1.01241	1.05211	1.1378	1.03273	1.02006	1.0463	1.04003	1.0149	1.03972	1.08027	1.03906	1.0361	1.00544	0.993061	0.995196	1.00496	1.03618	0.996022	0.9668	1.06276	1.02817	1.14079	1.02932	1.05234	1.05303	1.07905	1.05004	1.02717	1.0247	1.03024	1.01231	1.07132	1.08155	1.0809	1.01009	1.0604	1.1564	1.27519
	0.9105	1.16728	1.03028	1.01172	1.05812	1.03186	1.00743	1.05544	1.00818	1.03875	0.995039	1.02624	1.04358	1.12673	1.02372	1.02236	1.05503	1.03338	1.00862	1.02791	1.06882	1.03109	1.03478	0.994734	0.99947	0.992623	1.01251	1.03156	1.00794	0.948135	1.07373	1.03276	1.13396	1.02051	1.05705	1.04993	1.08082	1.04786	1.01987	1.01324	1.02755	1.01602	1.07329	1.08291	1.07736	1.01457	1.05607	1.14647	1.27556
	0.9305	1.16803	1.01441	1.00364	1.06397	1.03379	1.00099	1.05773	1.00433	1.04063	0.998601	1.03986	1.05132	1.12319	1.02603	1.02454	1.05309	1.02934	1.0131	1.02296	1.06849	1.02227	1.03419	0.999709	0.994918	0.997263	1.00831	1.03073	1.01724	0.945696	1.07827	1.02609	1.13345	1.02078	1.05761	1.04709	1.08394	1.0381	1.01542	1.01205	1.02811	1.00616	1.07659	1.08471	1.07543	1.01708	1.04117	1.14045	1.27004
	0.9505	1.17222	1.01199	1.00064	1.05321	1.02968	1.00597	1.05629	0.9979	1.03965	1.00136	1.04017	1.07163	1.12215	1.03136	1.02753	1.05547	1.01707	1.01794	1.02505	1.0665	1.02009	1.02109	1.0112	0.998324	1.00204	1.01355	1.0259	1.00945	0.947089	1.0736	1.02781	1.12804	1.02804	1.052	1.03277	1.0798	1.04404	1.00831	1.0093	1.02792	1.00966	1.0769	1.07411	1.07869	1.01286	1.03465	1.13901	1.26444
	0.9705	1.16542	1.00644	0.99871	1.05263	1.01386	1.00694	1.06102	0.99267	1.03033	1.00027	1.04086	1.08047	1.11319	1.02685	1.02912	1.05474	1.00534	1.02649	1.01158	1.06632	1.0107	1.01696	1.00996	0.990534	0.99485	1.01703	1.02514	1.00412	0.949703	1.06536	1.04468	1.12115	1.02641	1.04847	1.02628	1.07225	1.04252	1.01511	1.01002	1.02223	1.00709	1.08401	1.07168	1.07726	1.0135	1.03676	1.13618	1.25416
	0.9905	1.16226	1.00941	1.01053	1.04404	1.01057	1.00725	1.06396	0.988866	1.02589	1.00609	1.04524	1.07087	1.102	1.02695	1.02555	1.06223	0.98902	1.034	1.01026	1.06531	1.01221	1.0126	1.00818	0.984971	0.980936	1.01942	1.02486	0.999507	0.961301	1.05084	1.04876	1.11352	1.03801	1.05362	1.02657	1.07501	1.03039	1.01707	1.01202	1.02337	0.998611	1.08479	1.06077	1.07178	1.01489	1.03747	1.13366	1.25477
	1.0105	1.15374	1.01373	1.01815	1.04335	1.01994	0.998805	1.05785	0.977539	1.02006	1.0103	1.05133	1.07353	1.08258	1.03066	1.01863	1.05136	0.98302	1.05195	1.01224	1.06184	1.00211	1.01228	1.00464	0.982973	0.980061	1.02346	1.01603	0.998896	0.967434	1.04909	1.04412	1.10333	1.04001	1.05675	1.02679	1.07672	1.0079	1.01416	1.01014	1.01445	0.98633	1.08778	1.04834	1.06492	1.01038	1.03641	1.12691	1.25443
	1.0305	1.14626	1.01831	1.02009	1.03761	1.03637	0.983907	1.057	0.969249	1.02431	1.01703	1.0535	1.07928	1.07825	1.02481	1.01633	1.04051	0.989214	1.0513	1.01652	1.05256	0.998605	1.016	1.00818	0.993226	0.979025	1.01936	1.02124	0.987573	0.980314	1.05002	1.04195	1.09866	1.04294	1.05889	1.02596	1.06983	0.998575	1.01274	1.00367	1.01686	0.979478	1.07029	1.0495	1.05751	1.0009	1.02075	1.11872	1.258
	1.0505	1.13494	1.0192	1.01854	1.03635	1.04016	0.984223	1.05843	0.970265	1.01846	1.02141	1.05676	1.08243	1.06518	1.02651	1.01251	1.04322	0.990147	1.04925	1.00862	1.05244	0.995037	1.01077	1.00671	1.00631	0.979539	1.02087	1.02325	0.980156	0.987056	1.04763	1.04339	1.0855	1.04837	1.06096	1.01983	1.05334	1.00103	1.01545	0.99528	1.01853	0.984025	1.06763	1.04743	1.05041	1.00382	1.00725	1.11035	1.25741
	1.0705	1.10322	1.02169	1.0093	1.03925	1.04239	0.989973	1.04698	0.972566	1.01663	1.03295	1.05845	1.07773	1.06432	1.03056	1.01662	1.04202	0.987226	1.05411	0.991959	1.05023	0.98958	1.01234	1.00328	1.0035	0.983772	1.00665	1.0194	0.976611	0.986036	1.04688	1.0469	1.08704	1.0562	1.05965	1.01563	1.04558	0.999984	0.998668	0.9862	1.02307	0.974084	1.06229	1.0558	1.0431	1.00165	1.00163	1.10343	1.25138
	1.0905	1.09763	1.0226	1.01045	1.03529	1.04352	1.00868	1.04634	0.96121	1.01096	1.03736	1.05784	1.07144	1.0632	1.03509	1.0107	1.03637	0.988026	1.05527	0.984946	1.04492	0.994191	1.00795	1.01247	1.00507	0.984684	0.99452	1.01614	0.972616	0.982679	1.03888	1.04792	1.08315	1.05546	1.05892	1.01201	1.03128	1.00366	0.996884	0.987539	1.02351	0.975294	1.05279	1.04956	1.03624	1.00319	1.00046	1.08018	1.23738
	1.1105	1.09895	1.02068	1.01273	1.03542	1.04782	1.01071	1.04942	0.961974	1.01528	1.04024	1.05447	1.07811	1.06107	1.02657	1.01846	1.03159	0.986491	1.04707	0.978701	1.04058	0.997252	1.01083	1.01309	1.00178	0.984885	0.996993	1.00948	0.980786	0.986281	1.04425	1.04711	1.07828	1.04349	1.05372	1.00495	1.02758	1.00697	0.996986	0.982186	1.02867	0.968491	1.04049	1.04426	1.03353	1.00847	1.00172	1.06667	1.22184
	1.1305	1.0795	1.00761	1.01974	1.02386	1.06094	1.00256	1.04857	0.957476	1.00594	1.03603	1.04924	1.08129	1.05436	1.01664	1.01141	1.03199	0.993599	1.04424	0.974907	1.03046	0.997957	1.0113	1.01693	1.00118	0.992328	0.999976	1.00587	0.983595	1.00188	1.03848	1.04424	1.0776	1.03379	1.04991	0.997987	1.03243	1.00006	0.998085	0.980949	1.03154	0.970477	1.03363	1.03567	1.02835	1.00495	1.0004	1.06675	1.20841
	1.1505	1.06357	0.997755	1.02422	1.0153	1.05752	1.0027	1.04514	0.943592	0.988159	1.02805	1.05045	1.08233	1.04643	1.00876	1.00659	1.0329	0.988902	1.04133	0.970029	1.02391	0.998891	1.01141	1.01019	1.00089	0.998289	0.995979	0.994419	0.977479	1.01105	1.04068	1.05007	1.07563	1.02203	1.03188	0.989647	1.02261	0.988737	0.99793	0.983323	1.02837	0.972016	1.04732	1.03915	1.02676	1.00509	0.998952	1.04802	1.19794
	1.1705	1.05968	1.00181	1.01815	1.00207	1.05131	0.991432	1.03742	0.938977	0.972235	1.02386	1.05281	1.08896	1.05938	0.992939	1.00904	1.02557	0.982508	1.03802	0.973939	1.03917	1.00442	1.00582	1.01655	0.997855	0.997131	1.00275	0.989198	0.975128	1.02082	1.04114	1.05137	1.08418	1.01516	1.01991	0.987434	1.02024	0.97845	0.999215	0.994635	1.02737	0.969636	1.06202	1.0254	1.02185	1.00351	1.00353	1.04477	1.20323
	1.1905	1.05535	1.00372	1.02689	0.996746	1.04932	0.987655	1.03785	0.938222	0.956578	1.02291	1.05098	1.07747	1.06661	0.992872	1.01026	1.00858	0.979779	1.03009	0.98493	1.04023	0.99759	0.995497	1.01869	0.998287	1.00245	1.00116	0.991898	0.976452	1.03361	1.03607	1.03918	1.0825	1.02248	1.02044	0.986316	1.00703	0.979671	1.00445	0.995089	1.02909	0.965436	1.05768	1.00908	1.01616	1.0049	1.00744	1.04668	1.19942
	1.2105	1.05996	0.998347	1.02909	0.994006	1.04507	0.985327	1.05012	0.940213	0.948355	1.01522	1.04248	1.07114	1.06942	0.998477	1.00967	0.989467	0.96801	1.02732	0.973707	1.04925	1.00069	0.997313	1.02661	0.983501	0.998899	0.986453	0.996978	0.964954	1.04619	1.02718	1.02471	1.08178	1.02427	1.02091	0.980118	1.00335	0.977449	1.01039	0.986737	1.02359	0.956941	1.04919	0.998577	1.0173	0.995767	1.00595	1.05406	1.19996
	1.2305	1.06677	0.997907	1.03147	0.977884	1.04045	0.996281	1.04181	0.934823	0.942609	1.00877	1.03407	1.0613	1.06738	0.999367	0.996435	0.983394	0.973541	1.012	0.966543	1.0369	1.00732	1.00262	1.02916	0.968839	0.990582	0.990158	0.996949	0.95741	1.04962	1.01915	1.02234	1.0778	1.01426	1.00809	0.977406	1.005	0.979238	1.0084	0.973943	1.0121	0.952426	1.0378	0.986383	1.01003	0.985165	1.00887	1.04081	1.19198
	1.2505	1.06658	1.00301	1.03689	0.977868	1.041	0.993241	1.03523	0.940168	0.948645	0.999331	1.03207	1.05299	1.06385	0.998373	0.991136	0.978584	0.979439	0.997681	0.953789	1.03501	1.00952	1.01074	1.02791	0.954875	0.982193	0.994642	0.996643	0.968395	1.04206	1.02785	1.02196	1.07968	1.0041	1.00502	0.981511	1.02061	0.974258	1.02259	0.961077	0.995999	0.942732	1.02063	0.979966	1.00948	0.978104	1.01147	1.04186	1.18451
	1.2705	1.06571	0.996961	1.04522	0.969891	1.04501	0.983786	1.02119	0.94686	0.948861	0.995419	1.02323	1.05045	1.06424	0.993927	0.993077	0.977711	0.98582	0.983403	0.954616	1.02787	1.01354	1.01576	1.02291	0.961972	0.98789	0.991241	0.995059	0.976732	1.03119	1.02927	1.01359	1.07453	1.00522	1.00435	0.981422	1.03539	0.967156	1.02148	0.955996	0.992658	0.935379	1.0054	0.974914	1.01564	0.983619	1.00476	1.03571	1.16781
	1.2905	1.05307	0.992228	1.0312	0.972343	1.04771	0.969433	1.0064	0.955862	0.95301	1.00118	1.01068	1.05724	1.06708	0.985207	0.997623	0.973044	0.987712	0.97887	0.945167	1.02254	1.00682	1.03111	1.02989	0.961769	0.988091	0.98157	1.00326	0.977576	1.02525	1.02458	1.00914	1.07554	0.991214	0.99577	0.972463	1.03627	0.96112	1.01738	0.945307	0.995474	0.939927	1.00795	0.958162	1.00563	0.976843	0.990568	1.03132	1.14442
	1.3105	1.03521	0.984922	1.02191	0.962726	1.0379	0.966046	0.998193	0.954638	0.955921	0.998561	0.997858	1.05587	1.06956	0.978421	1.0015	0.982515	0.979439	0.970852	0.936125	1.0101	1.01232	1.03844	1.04326	0.961296	0.980255	0.972223	1.00704	0.972586	1.01763	1.02436	1.00621	1.07085	0.982198	0.98693	0.968271	1.04487	0.970892	1.01863	0.930831	1.00122	0.940619	1.00194	0.950296	1.00302	0.973917	0.981884	1.03026	1.13377
	1.3305	1.03032	0.991118	1.02649	0.964257	1.02626	0.972602	0.997381	0.953147	0.946885	0.993225	0.997807	1.05463	1.06768	0.978429	0.994247	0.984444	0.964703	0.962553	0.932965	1.00569	1.01879	1.03791	1.04576	0.950445	0.976733	0.971063	1.00888	0.970523	1.00529	1.02381	1.00177	1.05741	0.982032	0.984549	0.968438	1.05431	0.980228	1.02324	0.935354	1.01087	0.94422	1.00894	0.948342	0.996392	0.970623	0.98047	1.02888	1.12026
[truncated: 52 more columns]

## Sheet: Figure3H
Visual					Semantic
Mean high	SD high	Mean low	SD low	ts	Mean high	SD high	Mean low	SD low	ts
1.00809	0.00274808	1.01445	0.0041022	-0.3495	1.0079	0.00317043	1.01267	0.00365607	-0.3495
1.00463	0.0025789	1.01146	0.00368038	-0.3295	1.00686	0.00299146	1.01026	0.00309068	-0.3295
1.0028	0.00277523	1.00703	0.00331039	-0.3095	1.00669	0.00328445	1.00846	0.00268194	-0.3095
0.999547	0.00291205	1.00248	0.00325201	-0.2895	1.00512	0.00341154	1.00501	0.0027008	-0.2895
0.997303	0.0030581	0.999228	0.0031078	-0.2695	1.00408	0.00326996	1.0005	0.00253537	-0.2695
0.996126	0.00317745	0.99633	0.00318909	-0.2495	1.00477	0.00300122	0.999834	0.00284089	-0.2495
0.994693	0.00341972	0.993464	0.0033239	-0.2295	1.00488	0.00335405	0.997474	0.00292909	-0.2295
0.992863	0.00356533	0.992543	0.00334204	-0.2095	1.00385	0.00380608	0.994813	0.00299101	-0.2095
0.991557	0.00364321	0.992592	0.00334318	-0.1895	1.00129	0.0037403	0.993374	0.00301369	-0.1895
0.990202	0.00383384	0.993035	0.00317842	-0.1695	0.999175	0.00359109	0.993398	0.00303017	-0.1695
0.989079	0.00393487	0.991994	0.00303206	-0.1495	0.99739	0.00357553	0.993114	0.00306031	-0.1495
0.987168	0.00393076	0.991711	0.00300805	-0.1295	0.995577	0.003536	0.991969	0.00300182	-0.1295
0.986889	0.00407252	0.990741	0.00293649	-0.1095	0.994684	0.00373848	0.990787	0.00298501	-0.1095
0.9859	0.003928	0.990741	0.00291385	-0.0895	0.993828	0.00380708	0.990005	0.00296531	-0.0895
0.986409	0.00371844	0.990776	0.00290309	-0.0695	0.99394	0.00376063	0.990646	0.00302278	-0.0695
0.988667	0.00382852	0.993307	0.00286048	-0.0495	0.994815	0.00393805	0.993642	0.00328459	-0.0495
0.996036	0.00362251	0.998915	0.00255206	-0.0295	0.999505	0.00366799	0.998115	0.00349648	-0.0295
1.00501	0.00399719	1.00851	0.00267731	-0.0095	1.00572	0.00401002	1.00561	0.0038449	-0.0095
1.01654	0.00471592	1.01923	0.00346424	0.0105	1.01349	0.00471915	1.01519	0.00473919	0.0105
1.0299	0.0057624	1.03061	0.0048996	0.0305	1.0237	0.00598442	1.02545	0.0061727	0.0305
1.04272	0.00695183	1.04451	0.00686061	0.0505	1.03295	0.0073383	1.03579	0.00826492	0.0505
1.05818	0.00857977	1.05768	0.00880036	0.0705	1.04535	0.0092335	1.04603	0.0103629	0.0705
1.07591	0.0105962	1.07112	0.0107892	0.0905	1.05998	0.0114926	1.05909	0.0124843	0.0905
1.0917	0.0125979	1.08464	0.013007	0.1105	1.07403	0.0137887	1.07025	0.0150379	0.1105
1.10622	0.0144733	1.09888	0.0150711	0.1305	1.08735	0.0159527	1.08246	0.0173556	0.1305
1.12027	0.016404	1.11254	0.0170924	0.1505	1.10059	0.017961	1.09471	0.0195011	0.1505
1.13558	0.0182667	1.12615	0.0189897	0.1705	1.11506	0.0199984	1.10744	0.0214864	0.1705
1.14969	0.0203945	1.13956	0.0207399	0.1905	1.12841	0.0223027	1.11824	0.0232199	0.1905
1.16331	0.0221349	1.15072	0.0224381	0.2105	1.14107	0.024186	1.12714	0.0250109	0.2105
1.17577	0.023538	1.16133	0.0240339	0.2305	1.15232	0.0257803	1.13422	0.0266976	0.2305
1.18513	0.0250364	1.17057	0.025771	0.2505	1.1618	0.0274381	1.14141	0.0284407	0.2505
1.19037	0.0257243	1.17496	0.0266423	0.2705	1.1672	0.0282327	1.14709	0.0292127	0.2705
1.19279	0.0259596	1.17544	0.02707	0.2905	1.17146	0.0286351	1.14708	0.0294671	0.2905
1.19116	0.0257991	1.17499	0.0267647	0.3105	1.17077	0.0284503	1.14668	0.0291318	0.3105
1.18775	0.0252377	1.17237	0.0258844	0.3305	1.16713	0.0278286	1.14404	0.0282686	0.3305
1.18331	0.0244584	1.16505	0.0248726	0.3505	1.16427	0.0268512	1.13818	0.0270782	0.3505
1.17672	0.0236472	1.15806	0.0236946	0.3705	1.1588	0.0256811	1.1324	0.0256332	0.3705
1.16878	0.0225192	1.15063	0.0225006	0.3905	1.15237	0.0242496	1.12538	0.0241072	0.3905
1.1618	0.0215989	1.14399	0.0213069	0.4105	1.14667	0.0230381	1.12049	0.0225903	0.4105
1.15489	0.0207353	1.13624	0.0202465	0.4305	1.14008	0.0219826	1.11306	0.0212179	0.4305
1.14716	0.0196503	1.12841	0.01921	0.4505	1.13237	0.0207231	1.10479	0.0200396	0.4505
1.13838	0.0186273	1.12156	0.0183123	0.4705	1.12362	0.0194745	1.09728	0.0189662	0.4705
1.13142	0.0175648	1.11461	0.0174312	0.4905	1.11702	0.0183192	1.09115	0.0179971	0.4905
1.12488	0.0167635	1.10897	0.0167969	0.5105	1.10969	0.0172186	1.08627	0.0169134	0.5105
1.11801	0.0162061	1.10307	0.0160111	0.5305	1.10368	0.0163916	1.08239	0.0158245	0.5305
1.11288	0.0153942	1.09586	0.0151999	0.5505	1.0981	0.0154068	1.07657	0.0146895	0.5505
1.10673	0.0145543	1.09001	0.0145953	0.5705	1.09151	0.0143277	1.06988	0.0139031	0.5705
1.09984	0.0139592	1.08378	0.0140464	0.5905	1.08366	0.0133925	1.06492	0.0130646	0.5905
1.0952	0.0136097	1.0788	0.0135662	0.6105	1.08012	0.0128634	1.06087	0.0124307	0.6105
1.0908	0.013412	1.07416	0.0133846	0.6305	1.07757	0.0125027	1.05895	0.012063	0.6305
1.08655	0.0132234	1.07248	0.0133041	0.6505	1.07366	0.0121011	1.05725	0.0119911	0.6505
1.08333	0.0130078	1.07057	0.013288	0.6705	1.07044	0.0117158	1.056	0.0119672	0.6705
1.08088	0.0127868	1.06877	0.0131931	0.6905	1.06673	0.0114364	1.05365	0.0120078	0.6905
1.07966	0.0127414	1.06577	0.0131262	0.7105	1.06544	0.0113015	1.05081	0.01182	0.7105
1.07737	0.0125985	1.06158	0.0128652	0.7305	1.06303	0.011247	1.04776	0.011615	0.7305
1.07496	0.0124701	1.05868	0.0128485	0.7505	1.06043	0.0111158	1.04598	0.0114268	0.7505
1.07391	0.0123725	1.05505	0.0125151	0.7705	1.05905	0.010964	1.04295	0.0110545	0.7705
1.07194	0.0123659	1.05243	0.0124499	0.7905	1.05698	0.0109272	1.0417	0.0108114	0.7905
1.06896	0.0120175	1.04983	0.0121517	0.8105	1.05439	0.0106389	1.04118	0.0108354	0.8105
1.06702	0.0118278	1.04826	0.012075	0.8305	1.05169	0.0104713	1.04022	0.0108166	0.8305
1.06516	0.01163	1.04647	0.0116725	0.8505	1.0503	0.0102916	1.03918	0.0105832	0.8505
1.06262	0.0114956	1.04488	0.0114506	0.8705	1.04903	0.0102792	1.03889	0.0104628	0.8705
1.06151	0.0114504	1.04457	0.0113529	0.8905	1.04722	0.0103499	1.03902	0.0103862	0.8905
1.05977	0.0113029	1.04356	0.0113435	0.9105	1.04495	0.0100347	1.03702	0.0101692	0.9105
1.05826	0.0112001	1.04285	0.0113604	0.9305	1.04384	0.00986174	1.03466	0.0101811	0.9305
1.05669	0.0109768	1.04184	0.0111959	0.9505	1.04295	0.00968552	1.03468	0.00998609	0.9505
1.05386	0.0106544	1.041	0.0111699	0.9705	1.04082	0.0095893	1.03235	0.0100615	0.9705
1.05162	0.0104479	1.03825	0.0108487	0.9905	1.03908	0.00942609	1.03052	0.00960698	0.9905
1.04883	0.0100078	1.03547	0.0104182	1.0105	1.03578	0.00921184	1.02962	0.00926296	1.0105
1.04579	0.0094734	1.03391	0.0100341	1.0305	1.0337	0.00873313	1.02939	0.00897412	1.0305
1.04515	0.00911508	1.03243	0.00941887	1.0505	1.03265	0.00842766	1.02961	0.00863267	1.0505
1.04168	0.00862918	1.03022	0.00905318	1.0705	1.03036	0.00804934	1.02897	0.00822945	1.0705
1.03794	0.00796247	1.02752	0.00862828	1.0905	1.02779	0.0074451	1.02745	0.00803485	1.0905
1.03496	0.00756444	1.02418	0.00815045	1.1105	1.02582	0.00720313	1.02407	0.00778051	1.1105
1.03142	0.00702522	1.02082	0.00778292	1.1305	1.02295	0.00657387	1.02213	0.00759245	1.1305
1.02747	0.00642169	1.01777	0.00742018	1.1505	1.01904	0.00599792	1.01952	0.00715119	1.1505
1.0253	0.0058618	1.01401	0.00681926	1.1705	1.01793	0.00552497	1.01619	0.00665322	1.1705
1.02241	0.00523613	1.0103	0.00602501	1.1905	1.01641	0.00496897	1.01357	0.00622835	1.1905
1.01946	0.0045741	1.00719	0.00543038	1.2105	1.014	0.00454998	1.01156	0.00595812	1.2105
1.01531	0.00396657	1.00365	0.00490168	1.2305	1.0095	0.0041566	1.00896	0.00561009	1.2305
1.01137	0.00360359	0.999548	0.00454129	1.2505	1.00739	0.00389613	1.00555	0.00552668	1.2505
1.00877	0.00344921	0.995508	0.00425514	1.2705	1.00535	0.00367343	1.00362	0.0054592	1.2705
1.00484	0.00329593	0.993041	0.00409363	1.2905	1.00175	0.00349006	1.00283	0.00555195	1.2905
1.00072	0.00352392	0.991001	0.00410661	1.3105	0.998769	0.00375424	1.00098	0.00544379	1.3105
0.999064	0.00363795	0.988467	0.00426105	1.3305	0.997406	0.00389873	0.998167	0.0055969	1.3305

## Sheet: Figure3I
VTC-Visual	Shuffle1	Shuffle2	Shuffle3	ts	high_memo1	high_memo2	high_memo3	ts	low_memo1	low_memo2	low_memo3	ts	VTC-Semantic	Shuffle1	Shuffle2	Shuffle3	ts	high_memo1	high_memo2	high_memo3	ts	low_memo1	low_memo2	low_memo3	ts
	-0.782453	0.00129342	0.0015487	-0.0295	-1.14455	-0.159954	-0.346976	-0.0295	-1.10993	-0.0652315	-0.326525	-0.0295		-0.298108	0.000367887	0.000385583	-0.0295	-0.881963	0.0572849	0.182383	-0.0295	-0.850624	0.103425	0.150885	-0.0295
	-0.708757	0.0002372	0.000493815	-0.0095	-1.04356	-0.184054	-0.34229	-0.0095	-1.01417	-0.0724729	-0.325957	-0.0095		-0.278699	1.66774e-05	-0.000937924	-0.0095	-0.814687	0.0413967	0.194647	-0.0095	-0.780475	0.0955058	0.159544	-0.0095
	-0.620601	-0.000518778	-1.54269e-05	0.0105	-0.918083	-0.199379	-0.345677	0.0105	-0.887059	-0.0691971	-0.330317	0.0105		-0.253343	0.000761053	-0.000211133	0.0105	-0.729317	0.0373787	0.205557	0.0105	-0.683211	0.0993476	0.167011	0.0105
	-0.522251	0.000892726	0.000599194	0.0305	-0.772837	-0.216338	-0.338193	0.0305	-0.739208	-0.0526681	-0.32881	0.0305		-0.221232	-0.00081796	-0.000331494	0.0305	-0.621802	0.0168085	0.214794	0.0305	-0.567971	0.108872	0.174002	0.0305
	-0.416531	0.000326907	-0.00084227	0.0505	-0.624664	-0.214696	-0.321904	0.0505	-0.567406	-0.0393541	-0.317408	0.0505		-0.17979	0.000731257	-0.000938959	0.0505	-0.509257	0.0044989	0.2118	0.0505	-0.434035	0.120228	0.181579	0.0505
	-0.302829	0.0010439	0.000474005	0.0705	-0.454474	-0.22787	-0.304771	0.0705	-0.406949	-0.0175766	-0.30532	0.0705		-0.135775	-0.000708294	-0.000156441	0.0705	-0.372522	-0.00739483	0.208357	0.0705	-0.306063	0.128357	0.175606	0.0705
	-0.178737	0.0011525	-0.000377666	0.0905	-0.262024	-0.265291	-0.273343	0.0905	-0.244111	0.00809198	-0.308261	0.0905		-0.0968771	-0.000315872	-0.000577685	0.0905	-0.219526	-0.0431769	0.204116	0.0905	-0.169422	0.146066	0.161056	0.0905
	-0.0619504	0.000441998	-0.0015913	0.1105	-0.0847307	-0.291113	-0.246489	0.1105	-0.0697815	0.0308452	-0.296607	0.1105		-0.0550376	-0.00140372	0.00108219	0.1105	-0.0747121	-0.0711871	0.208108	0.1105	-0.0293985	0.162938	0.147816	0.1105
	0.0528209	0.00132766	0.00149497	0.1305	0.0805515	-0.302486	-0.211925	0.1305	0.100721	0.0580647	-0.292472	0.1305		-0.015397	-0.00183741	0.000709049	0.1305	0.0597527	-0.101136	0.203628	0.1305	0.108144	0.18363	0.131976	0.1305
	0.163238	-0.00170332	0.00211753	0.1505	0.244047	-0.318663	-0.187636	0.1505	0.265171	0.0916442	-0.287008	0.1505		0.027741	0.00196336	0.0025211	0.1505	0.191442	-0.127336	0.193297	0.1505	0.241938	0.197878	0.125825	0.1505
	0.278204	-0.000464274	0.00125526	0.1705	0.41341	-0.326134	-0.164782	0.1705	0.421162	0.116903	-0.27219	0.1705		0.0688881	-0.00135459	0.000614242	0.1705	0.331758	-0.145087	0.18244	0.1705	0.36819	0.215358	0.113364	0.1705
	0.388209	0.00295023	-0.00144319	0.1905	0.586807	-0.331464	-0.142971	0.1905	0.56992	0.145999	-0.258083	0.1905		0.102981	-0.000641442	-0.00082436	0.1905	0.47361	-0.16566	0.174523	0.1905	0.478448	0.229338	0.0821933	0.1905
	0.487169	5.58606e-05	-0.00018124	0.2105	0.738968	-0.342044	-0.118387	0.2105	0.705914	0.169671	-0.249329	0.2105		0.14313	0.00125893	0.00263496	0.2105	0.598526	-0.180833	0.159292	0.2105	0.582917	0.242036	0.0645426	0.2105
	0.579201	0.00151061	0.00269755	0.2305	0.870688	-0.354072	-0.102902	0.2305	0.833958	0.189914	-0.22891	0.2305		0.165814	-0.00122778	7.41225e-05	0.2305	0.706403	-0.191812	0.151698	0.2305	0.674418	0.256182	0.0498189	0.2305
	0.65364	0.00202837	-0.00172927	0.2505	0.988633	-0.360334	-0.071028	0.2505	0.957662	0.230591	-0.203004	0.2505		0.193989	0.00205712	-0.000434165	0.2505	0.806452	-0.214514	0.130429	0.2505	0.768256	0.265345	0.0237066	0.2505
	0.692272	-0.00320814	-0.000366431	0.2705	1.04833	-0.34912	-0.0306589	0.2705	1.01622	0.275878	-0.177238	0.2705		0.210963	-0.000292777	-0.000226737	0.2705	0.860058	-0.223616	0.100647	0.2705	0.820023	0.273841	-0.0107646	0.2705
	0.7044	0.00337841	0.00203638	0.2905	1.07291	-0.329813	0.00335128	0.2905	1.03315	0.307081	-0.143089	0.2905		0.21868	0.00136382	-0.000360213	0.2905	0.893151	-0.23294	0.077798	0.2905	0.827978	0.277803	-0.0389033	0.2905
	0.696261	0.00100564	0.00105663	0.3105	1.05411	-0.320837	0.0312692	0.3105	1.01097	0.333186	-0.104972	0.3105		0.218955	-0.00220502	0.00042388	0.3105	0.88219	-0.241693	0.057903	0.3105	0.813182	0.277019	-0.0606909	0.3105
	0.672648	-0.00293873	0.00410948	0.3305	1.00653	-0.314246	0.0602304	0.3305	0.952967	0.343626	-0.088435	0.3305		0.221247	-0.00260762	-0.00343137	0.3305	0.842805	-0.241386	0.0429327	0.3305	0.769659	0.276266	-0.0718561	0.3305
	0.626666	0.0023821	-0.00226029	0.3505	0.944514	-0.315552	0.0830683	0.3505	0.863989	0.353785	-0.0786169	0.3505		0.213536	0.00368437	-0.00227766	0.3505	0.795327	-0.245024	0.0271426	0.3505	0.70075	0.272868	-0.0761746	0.3505
	0.572755	-0.00336797	-0.00406111	0.3705	0.869942	-0.297232	0.107461	0.3705	0.771826	0.352458	-0.0803723	0.3705		0.20438	-0.000149832	-1.66788e-05	0.3705	0.728008	-0.253869	0.0127249	0.3705	0.62347	0.273279	-0.0687109	0.3705
	0.51155	-7.19575e-05	0.00157088	0.3905	0.775694	-0.272887	0.1158	0.3905	0.672723	0.350285	-0.0616125	0.3905		0.193454	-0.00129851	0.00215607	0.3905	0.648089	-0.246922	-0.00419318	0.3905	0.537376	0.263783	-0.06445	0.3905
	0.457644	-0.00265876	0.000991845	0.4105	0.693139	-0.246521	0.133287	0.4105	0.577131	0.353106	-0.05243	0.4105		0.180543	-0.000567659	-0.000411406	0.4105	0.57763	-0.241388	-0.0263261	0.4105	0.461541	0.255383	-0.0669398	0.4105
	0.399723	0.00109248	6.05078e-05	0.4305	0.612362	-0.229342	0.148106	0.4305	0.479762	0.35473	-0.0348465	0.4305		0.163349	0.000833096	0.00107704	0.4305	0.508618	-0.233662	-0.0393249	0.4305	0.379042	0.247381	-0.0665455	0.4305
	0.338117	0.00164195	-0.0024878	0.4505	0.517082	-0.212104	0.159611	0.4505	0.383795	0.353935	-0.0212842	0.4505		0.136478	0.00105528	0.000658106	0.4505	0.429152	-0.221747	-0.047833	0.4505	0.298908	0.244866	-0.0702282	0.4505
	0.276252	0.000590427	-0.0017116	0.4705	0.415761	-0.202337	0.171021	0.4705	0.300979	0.349686	-0.00584085	0.4705		0.115258	0.000568663	0.000105021	0.4705	0.343398	-0.211195	-0.0589436	0.4705	0.228365	0.228178	-0.0750172	0.4705
	0.221083	-0.00153126	0.00164754	0.4905	0.322229	-0.187475	0.184002	0.4905	0.218244	0.342115	0.00831981	0.4905		0.104625	-0.00142743	0.000268961	0.4905	0.271576	-0.202293	-0.0644009	0.4905	0.166617	0.214775	-0.0693982	0.4905
	0.172672	0.000745356	-0.000755536	0.5105	0.238486	-0.173951	0.20497	0.5105	0.146724	0.341152	0.0361564	0.5105		0.0845496	0.000294825	0.000825753	0.5105	0.195887	-0.197413	-0.0749032	0.5105	0.103522	0.200645	-0.0752959	0.5105
	0.122201	0.000829485	4.31138e-05	0.5305	0.166539	-0.164683	0.216524	0.5305	0.0672479	0.338647	0.0506303	0.5305		0.074211	-4.35894e-05	-0.00159059	0.5305	0.134199	-0.196389	-0.0899878	0.5305	0.0440498	0.18512	-0.079537	0.5305
	0.0729059	-0.00210991	0.000184222	0.5505	0.0931612	-0.14427	0.227064	0.5505	-0.0162669	0.327542	0.0611946	0.5505		0.0548981	-0.00184392	0.000658032	0.5505	0.0737132	-0.184614	-0.0956038	0.5505	-0.0254408	0.171572	-0.0804774	0.5505
	0.0251303	-0.000110862	-0.00185258	0.5705	0.0159795	-0.128441	0.225426	0.5705	-0.0794345	0.311397	0.0623293	0.5705		0.0432882	0.00133408	-0.00140639	0.5705	0.00561185	-0.176225	-0.0873992	0.5705	-0.0852404	0.162772	-0.0691066	0.5705
	-0.0270348	0.000839778	-0.00107758	0.5905	-0.0610572	-0.117152	0.231715	0.5905	-0.148006	0.307957	0.069889	0.5905		0.0336917	-0.000736143	-0.000116482	0.5905	-0.0683668	-0.174994	-0.0873404	0.5905	-0.13836	0.15798	-0.0657476	0.5905
	-0.0648182	-0.00129843	-0.000287825	0.6105	-0.113843	-0.10948	0.243052	0.6105	-0.19468	0.282204	0.0723356	0.6105		0.0241953	0.000811746	0.00114412	0.6105	-0.107299	-0.174765	-0.0862811	0.6105	-0.179927	0.137896	-0.0712998	0.6105
	-0.100415	-0.000361084	0.000717083	0.6305	-0.154334	-0.10948	0.252914	0.6305	-0.229428	0.270004	0.0797183	0.6305		0.00570513	0.000613247	-0.00185558	0.6305	-0.138783	-0.182765	-0.0909869	0.6305	-0.203153	0.118183	-0.0757522	0.6305
	-0.124069	-0.00254241	-0.00133543	0.6505	-0.193805	-0.104774	0.257872	0.6505	-0.242966	0.256855	0.0882504	0.6505		-0.0105446	0.000545962	-0.000730565	0.6505	-0.171654	-0.178574	-0.0908506	0.6505	-0.21213	0.110368	-0.0771797	0.6505
	-0.144279	-0.000251949	0.00058586	0.6705	-0.228248	-0.099526	0.260743	0.6705	-0.254702	0.250674	0.0973452	0.6705		-0.0307925	0.00079568	-0.000884144	0.6705	-0.198814	-0.167191	-0.0873329	0.6705	-0.221525	0.0952751	-0.08915	0.6705
	-0.161072	-0.00270672	-0.00105231	0.6905	-0.252926	-0.0929641	0.257406	0.6905	-0.268384	0.240974	0.103225	0.6905		-0.0434326	-0.000397647	0.000247279	0.6905	-0.22375	-0.155424	-0.0821213	0.6905	-0.230008	0.0889433	-0.091912	0.6905
	-0.177767	9.65514e-06	-0.00144067	0.7105	-0.266061	-0.100056	0.259032	0.7105	-0.292849	0.232305	0.112168	0.7105		-0.0586432	0.000612776	0.000903004	0.7105	-0.2333	-0.151921	-0.082197	0.7105	-0.252956	0.0810522	-0.0976412	0.7105
	-0.203671	-0.000758593	0.000635787	0.7305	-0.286126	-0.102035	0.253797	0.7305	-0.325826	0.206406	0.113688	0.7305		-0.0641539	-0.00061561	-0.000111166	0.7305	-0.248742	-0.149636	-0.0859663	0.7305	-0.277247	0.0617106	-0.101484	0.7305
	-0.224646	0.000647969	0.0011281	0.7505	-0.308053	-0.0966655	0.249588	0.7505	-0.344584	0.180451	0.129608	0.7505		-0.0672079	0.000559081	1.91396e-05	0.7505	-0.266351	-0.151752	-0.081845	0.7505	-0.29297	0.0427752	-0.104782	0.7505
	-0.243507	0.0011311	-0.000403155	0.7705	-0.32253	-0.091961	0.246198	0.7705	-0.37836	0.163614	0.124462	0.7705		-0.073842	0.00119859	0.00102249	0.7705	-0.275548	-0.153635	-0.0715367	0.7705	-0.321838	0.0360725	-0.104884	0.7705
	-0.261646	-0.000559878	-0.00212776	0.7905	-0.33715	-0.0999507	0.244399	0.7905	-0.39545	0.158797	0.118764	0.7905		-0.0827894	0.000821519	0.000329454	0.7905	-0.29129	-0.161681	-0.0708786	0.7905	-0.335522	0.0328163	-0.100419	0.7905
	-0.284031	-0.000404827	-0.000234481	0.8105	-0.366183	-0.0917448	0.2277	0.8105	-0.413418	0.142974	0.101728	0.8105		-0.084277	0.000617521	0.000268902	0.8105	-0.310675	-0.150996	-0.062474	0.8105	-0.335748	0.0293215	-0.092446	0.8105
	-0.298333	-0.000745922	-0.00124068	0.8305	-0.389095	-0.083642	0.220708	0.8305	-0.423046	0.13067	0.0980663	0.8305		-0.0956722	0.000118407	0.000286628	0.8305	-0.326947	-0.142642	-0.0544553	0.8305	-0.345471	0.0201783	-0.096996	0.8305
	-0.313311	0.00111456	-0.00107512	0.8505	-0.403287	-0.0851369	0.202793	0.8505	-0.445705	0.122453	0.0797786	0.8505		-0.102568	2.29783e-05	0.000578609	0.8505	-0.338566	-0.136638	-0.0491093	0.8505	-0.36317	0.0209595	-0.0975968	0.8505
	-0.330148	0.00160411	0.00112509	0.8705	-0.420281	-0.0887326	0.19361	0.8705	-0.462241	0.115775	0.071051	0.8705		-0.10665	0.000230426	-0.000793453	0.8705	-0.345598	-0.133695	-0.0492681	0.8705	-0.372593	0.0168244	-0.107324	0.8705
	-0.335842	0.000667173	0.000433361	0.8905	-0.427359	-0.090523	0.190414	0.8905	-0.462564	0.111956	0.0576096	0.8905		-0.10661	-0.00130353	0.000377657	0.8905	-0.349426	-0.126885	-0.0477705	0.8905	-0.374461	0.0129013	-0.100612	0.8905
	-0.347228	0.000118072	0.000417193	0.9105	-0.447836	-0.0835842	0.187943	0.9105	-0.471483	0.118885	0.0582965	0.9105		-0.108696	-0.000547429	0.00045915	0.9105	-0.368119	-0.113857	-0.04161	0.9105	-0.389221	0.0206249	-0.0900759	0.9105
	-0.35634	-0.000261315	-0.000133221	0.9305	-0.45711	-0.0717138	0.172911	0.9305	-0.47373	0.119041	0.0571873	0.9305		-0.116109	-0.00132139	-0.000659322	0.9305	-0.372308	-0.0971551	-0.0319949	0.9305	-0.396448	0.0308731	-0.0854427	0.9305
	-0.36676	-0.00222033	-0.000521459	0.9505	-0.465097	-0.0682077	0.148154	0.9505	-0.484467	0.121422	0.0529507	0.9505		-0.12308	0.000434913	7.42344e-05	0.9505	-0.383499	-0.088941	-0.034808	0.9505	-0.403245	0.0336927	-0.0915242	0.9505
	-0.381231	-0.00205453	0.000292014	0.9705	-0.484739	-0.0761206	0.121496	0.9705	-0.490453	0.119973	0.0546058	0.9705		-0.127093	-0.000183162	0.000346839	0.9705	-0.395874	-0.0817634	-0.0354623	0.9705	-0.410705	0.0405858	-0.0946464	0.9705
	-0.401134	7.91238e-05	0.00241732	0.9905	-0.503962	-0.0719706	0.113187	0.9905	-0.517763	0.119064	0.043841	0.9905		-0.130351	-0.000138584	-0.000550633	0.9905	-0.407469	-0.0744652	-0.0356281	0.9905	-0.437041	0.0416984	-0.095904	0.9905
	-0.423373	0.00171211	0.000475764	1.0105	-0.526308	-0.0753992	0.0899461	1.0105	-0.545361	0.107237	0.0289016	1.0105		-0.13778	0.000314752	-0.000420313	1.0105	-0.426591	-0.0616915	-0.0344353	1.0105	-0.455768	0.0414227	-0.0929615	1.0105
