# Supplementary material for: Characterization of the spatiotemporal representations of visual, semantic, and memorability features in the human brain
Source: PLoS Biol. 2026 Jan 20;24(1):e3003614. doi: 10.1371/journal.pbio.3003614 (PMC12851468; doi:10.1371/journal.pbio.3003614)
Supplement: S4 Data — (XLSX) [file pbio.3003614.s007.xlsx]

## Sheet: Figure4A
i	j	k	singlechange	Region
67	121	35	0.015947	Fus
64	119	36	0.023413	Fus
67	121	36	0.015947	Fus
62	122	36	0.037051	Fus
61	118	37	0.016001	Fus
62	118	37	0.018355	Fus
63	118	37	0.019953	Fus
66	120	37	0.013439	Fus
67	121	37	0.019038	Fus
68	121	37	0.016925	Fus
67	122	37	0.019038	Fus
68	122	37	0.016925	Fus
67	123	37	0.01819	Fus
68	123	37	0.016026	Fus
123	128	37	0.014773	Fus
130	116	38	0.014201	Fus
131	116	38	0.014201	Fus
60	118	38	0.029443	Fus
130	118	38	0.065378	Fus
131	118	38	0.020333	Fus
132	118	38	0.019753	Fus
134	118	38	0.018857	Fus
132	119	38	0.015069	Fus
67	120	38	0.013439	Fus
68	120	38	0.015978	Fus
67	121	38	0.013439	Fus
68	121	38	0.015978	Fus
67	122	38	0.019038	Fus
68	122	38	0.016925	Fus
66	123	38	0.014389	Fus
67	123	38	0.029069	Fus
68	123	38	0.016026	Fus
65	124	38	0.019414	Fus
66	124	38	0.019414	Fus
67	124	38	0.029069	Fus
68	124	38	0.016026	Fus
64	125	38	0.014243	Fus
123	128	38	0.014773	Fus
62	115	39	0.015116	Fus
130	116	39	0.014201	Fus
131	116	39	0.014201	Fus
134	117	39	0.021303	Fus
67	118	39	0.013905	Fus
127	118	39	0.03108	Fus
128	118	39	0.023741	Fus
129	118	39	0.021823	Fus
130	118	39	0.065378	Fus
131	118	39	0.020333	Fus
132	118	39	0.019753	Fus
128	119	39	0.03108	Fus
131	119	39	0.021344	Fus
132	119	39	0.015069	Fus
133	119	39	0.015069	Fus
134	119	39	0.021501	Fus
135	119	39	0.02402	Fus
129	120	39	0.032031	Fus
130	120	39	0.027119	Fus
133	120	39	0.024911	Fus
134	120	39	0.067538	Fus
68	121	39	0.019512	Fus
68	122	39	0.025849	Fus
66	123	39	0.014389	Fus
67	123	39	0.027113	Fus
68	123	39	0.025849	Fus
64	124	39	0.01449	Fus
65	124	39	0.01449	Fus
66	124	39	0.0222	Fus
67	124	39	0.029069	Fus
68	124	39	0.024317	Fus
64	125	39	0.021771	Fus
68	125	39	0.016631	Fus
68	126	39	0.016631	Fus
124	133	39	0.018636	Fus
61	114	40	0.023749	Fus
63	114	40	0.013407	Fus
60	115	40	0.016846	Fus
61	115	40	0.03967	Fus
63	115	40	0.013407	Fus
134	115	40	0.024092	Fus
60	116	40	0.027924	Fus
61	116	40	0.020561	Fus
127	116	40	0.016407	Fus
128	116	40	0.016407	Fus
129	116	40	0.013176	Fus
130	116	40	0.013176	Fus
131	116	40	0.015511	Fus
132	116	40	0.012441	Fus
133	116	40	0.033145	Fus
134	116	40	0.030788	Fus
135	116	40	0.016137	Fus
60	117	40	0.016276	Fus
61	117	40	0.020561	Fus
127	117	40	0.048231	Fus
128	117	40	0.040002	Fus
129	117	40	0.037719	Fus
131	117	40	0.015511	Fus
132	117	40	0.018973	Fus
133	117	40	0.018973	Fus
134	117	40	0.051918	Fus
135	117	40	0.030614	Fus
67	118	40	0.013905	Fus
127	118	40	0.039002	Fus
128	118	40	0.034692	Fus
129	118	40	0.03641	Fus
130	118	40	0.037719	Fus
131	118	40	0.02302	Fus
132	118	40	0.031706	Fus
133	118	40	0.050679	Fus
134	118	40	0.013451	Fus
135	118	40	0.013451	Fus
128	119	40	0.039002	Fus
133	119	40	0.021501	Fus
134	119	40	0.027891	Fus
135	119	40	0.03761	Fus
128	120	40	0.033035	Fus
129	120	40	0.036263	Fus
130	120	40	0.039575	Fus
133	120	40	0.060085	Fus
134	120	40	0.076607	Fus
135	120	40	0.048536	Fus
67	121	40	0.015959	Fus
68	121	40	0.022814	Fus
130	121	40	0.026085	Fus
131	121	40	0.018712	Fus
132	121	40	0.035404	Fus
133	121	40	0.057393	Fus
135	121	40	0.057565	Fus
67	122	40	0.015959	Fus
68	122	40	0.022814	Fus
130	122	40	0.029571	Fus
131	122	40	0.048391	Fus
132	122	40	0.062592	Fus
133	122	40	0.043571	Fus
134	122	40	0.051036	Fus
66	123	40	0.014946	Fus
67	123	40	0.029534	Fus
68	123	40	0.031104	Fus
134	123	40	0.058197	Fus
64	124	40	0.020865	Fus
66	124	40	0.014946	Fus
67	124	40	0.029534	Fus
64	125	40	0.014916	Fus
65	125	40	0.017456	Fus
66	125	40	0.017456	Fus
67	125	40	0.031048	Fus
130	125	40	0.028093	Fus
63	126	40	0.068499	Fus
64	126	40	0.067464	Fus
129	128	40	0.015447	Fus
127	130	40	0.018493	Fus
128	130	40	0.014556	Fus
124	132	40	0.024715	Fus
124	133	40	0.022333	Fus
125	133	40	0.01412	Fus
62	114	41	0.023749	Fus
60	115	41	0.016023	Fus
61	115	41	0.023749	Fus
63	115	41	0.013757	Fus
64	115	41	0.028464	Fus
129	115	41	0.02696	Fus
130	115	41	0.020622	Fus
60	116	41	0.037079	Fus
61	116	41	0.03967	Fus
63	116	41	0.013027	Fus
64	116	41	0.01423	Fus
65	116	41	0.01426	Fus
128	116	41	0.016407	Fus
129	116	41	0.013176	Fus
130	116	41	0.014926	Fus
131	116	41	0.020622	Fus
133	116	41	0.013786	Fus
137	116	41	0.013456	Fus
60	117	41	0.029341	Fus
61	117	41	0.020561	Fus
62	117	41	0.012227	Fus
127	117	41	0.026302	Fus
128	117	41	0.027732	Fus
129	117	41	0.039116	Fus
130	117	41	0.013176	Fus
131	117	41	0.030436	Fus
132	117	41	0.018973	Fus
133	117	41	0.013786	Fus
134	117	41	0.030614	Fus
135	117	41	0.034207	Fus
136	117	41	0.01807	Fus
137	117	41	0.028964	Fus
65	118	41	0.013955	Fus
127	118	41	0.032153	Fus
130	118	41	0.02594	Fus
132	118	41	0.015616	Fus
133	118	41	0.015616	Fus
134	118	41	0.013451	Fus
135	118	41	0.032483	Fus
136	118	41	0.025234	Fus
137	118	41	0.019632	Fus
128	119	41	0.032153	Fus
129	119	41	0.014205	Fus
130	119	41	0.018275	Fus
133	119	41	0.013922	Fus
135	119	41	0.047684	Fus
136	119	41	0.017433	Fus
67	120	41	0.04098	Fus
68	120	41	0.038266	Fus
128	120	41	0.029595	Fus
131	120	41	0.018275	Fus
132	120	41	0.019425	Fus
133	120	41	0.013922	Fus
134	120	41	0.029076	Fus
135	120	41	0.026734	Fus
65	121	41	0.024189	Fus
66	121	41	0.039236	Fus
67	121	41	0.04098	Fus
131	121	41	0.014767	Fus
132	121	41	0.06208	Fus
133	121	41	0.06655	Fus
134	121	41	0.045499	Fus
135	121	41	0.026734	Fus
64	122	41	0.025448	Fus
67	122	41	0.015569	Fus
132	122	41	0.032053	Fus
133	122	41	0.044135	Fus
134	122	41	0.055996	Fus
135	122	41	0.051962	Fus
136	122	41	0.036623	Fus
64	123	41	0.02293	Fus
66	123	41	0.03712	Fus
67	123	41	0.020755	Fus
132	123	41	0.038678	Fus
133	123	41	0.043909	Fus
134	123	41	0.033777	Fus
63	124	41	0.046509	Fus
64	124	41	0.046509	Fus
65	124	41	0.032916	Fus
67	124	41	0.020755	Fus
125	124	41	0.024256	Fus
131	124	41	0.024294	Fus
132	124	41	0.041431	Fus
63	125	41	0.044586	Fus
64	125	41	0.068273	Fus
65	125	41	0.068273	Fus
66	125	41	0.017456	Fus
67	125	41	0.02065	Fus
125	125	41	0.024256	Fus
130	125	41	0.028623	Fus
131	125	41	0.014276	Fus
132	125	41	0.033188	Fus
64	126	41	0.046814	Fus
127	126	41	0.013284	Fus
130	126	41	0.020102	Fus
127	127	41	0.022539	Fus
128	127	41	0.015604	Fus
130	127	41	0.021243	Fus
126	128	41	0.019909	Fus
127	128	41	0.019623	Fus
125	129	41	0.013298	Fus
126	129	41	0.031135	Fus
127	129	41	0.02078	Fus
127	130	41	0.018493	Fus
128	130	41	0.014556	Fus
124	132	41	0.013141	Fus
62	114	42	0.027616	Fus
63	114	42	0.037944	Fus
65	114	42	0.014234	Fus
60	115	42	0.016023	Fus
61	115	42	0.038722	Fus
63	115	42	0.013757	Fus
64	115	42	0.042503	Fus
65	115	42	0.014234	Fus
134	115	42	0.013895	Fus
60	116	42	0.037079	Fus
61	116	42	0.042383	Fus
63	116	42	0.01938	Fus
64	116	42	0.079762	Fus
65	116	42	0.105275	Fus
127	116	42	0.016226	Fus
131	116	42	0.020622	Fus
134	116	42	0.015951	Fus
136	116	42	0.01741	Fus
60	117	42	0.022722	Fus
61	117	42	0.04006	Fus
62	117	42	0.028504	Fus
63	117	42	0.080743	Fus
64	117	42	0.105609	Fus
65	117	42	0.062214	Fus
127	117	42	0.016226	Fus
132	117	42	0.014379	Fus
133	117	42	0.031523	Fus
134	117	42	0.035907	Fus
135	117	42	0.01807	Fus
136	117	42	0.028964	Fus
137	117	42	0.032083	Fus
60	118	42	0.035786	Fus
61	118	42	0.013065	Fus
62	118	42	0.012969	Fus
65	118	42	0.017833	Fus
132	118	42	0.015616	Fus
133	118	42	0.036436	Fus
134	118	42	0.045732	Fus
135	118	42	0.03804	Fus
136	118	42	0.032438	Fus
137	118	42	0.023792	Fus
61	119	42	0.019546	Fus
64	119	42	0.01557	Fus
67	119	42	0.041425	Fus
133	119	42	0.047887	Fus
134	119	42	0.040747	Fus
135	119	42	0.014352	Fus
137	119	42	0.023792	Fus
63	120	42	0.032628	Fus
65	120	42	0.024189	Fus
66	120	42	0.039236	Fus
133	120	42	0.033681	Fus
134	120	42	0.022145	Fus
135	120	42	0.016237	Fus
64	121	42	0.024189	Fus
65	121	42	0.024189	Fus
132	121	42	0.029601	Fus
133	121	42	0.040841	Fus
134	121	42	0.024516	Fus
135	121	42	0.016237	Fus
63	122	42	0.025448	Fus
64	122	42	0.05191	Fus
127	122	42	0.014833	Fus
132	122	42	0.035818	Fus
133	122	42	0.044298	Fus
134	122	42	0.024516	Fus
135	122	42	0.016027	Fus
63	123	42	0.053978	Fus
64	123	42	0.043391	Fus
127	123	42	0.01515	Fus
132	123	42	0.038678	Fus
63	124	42	0.060246	Fus
64	124	42	0.04778	Fus
65	124	42	0.038675	Fus
131	124	42	0.013201	Fus
132	124	42	0.026772	Fus
62	125	42	0.031591	Fus
63	125	42	0.036105	Fus
64	125	42	0.043315	Fus
65	125	42	0.026604	Fus
130	125	42	0.025183	Fus
131	125	42	0.014276	Fus
132	125	42	0.018207	Fus
133	125	42	0.022645	Fus
134	125	42	0.021635	Fus
61	126	42	0.014972	Fus
62	126	42	0.018956	Fus
64	126	42	0.046814	Fus
127	126	42	0.013284	Fus
128	126	42	0.015604	Fus
130	126	42	0.017566	Fus
127	127	42	0.014168	Fus
128	127	42	0.021959	Fus
126	128	42	0.03743	Fus
127	128	42	0.034112	Fus
128	128	42	0.02008	Fus
126	129	42	0.046797	Fus
127	129	42	0.019132	Fus
128	129	42	0.017882	Fus
127	130	42	0.014801	Fus
128	130	42	0.012672	Fus
125	132	42	0.02635	Fus
126	132	42	0.018777	Fus
125	133	42	0.017346	Fus
62	114	43	0.027616	Fus
63	114	43	0.021802	Fus
64	114	43	0.044208	Fus
60	115	43	0.016253	Fus
63	115	43	0.046465	Fus
64	115	43	0.105841	Fus
65	115	43	0.022099	Fus
134	115	43	0.013895	Fus
135	115	43	0.015294	Fus
136	115	43	0.015294	Fus
57	116	43	0.048574	Fus
58	116	43	0.053059	Fus
61	116	43	0.089036	Fus
62	116	43	0.046439	Fus
63	116	43	0.102933	Fus
64	116	43	0.110139	Fus
65	116	43	0.077245	Fus
134	116	43	0.015951	Fus
135	116	43	0.028882	Fus
136	116	43	0.032179	Fus
137	116	43	0.01386	Fus
138	116	43	0.01386	Fus
57	117	43	0.033877	Fus
58	117	43	0.043855	Fus
60	117	43	0.029022	Fus
61	117	43	0.061809	Fus
62	117	43	0.043312	Fus
63	117	43	0.097909	Fus
64	117	43	0.065827	Fus
65	117	43	0.053705	Fus
132	117	43	0.014379	Fus
133	117	43	0.031523	Fus
134	117	43	0.032236	Fus
135	117	43	0.023763	Fus
136	117	43	0.032083	Fus
137	117	43	0.032083	Fus
59	118	43	0.013585	Fus
60	118	43	0.047839	Fus
61	118	43	0.058421	Fus
62	118	43	0.012969	Fus
63	118	43	0.033747	Fus
64	118	43	0.084216	Fus
65	118	43	0.034421	Fus
133	118	43	0.035198	Fus
134	118	43	0.047392	Fus
135	118	43	0.041571	Fus
136	118	43	0.023792	Fus
137	118	43	0.023792	Fus
59	119	43	0.013443	Fus
60	119	43	0.016245	Fus
62	119	43	0.078005	Fus
63	119	43	0.053642	Fus
64	119	43	0.050012	Fus
65	119	43	0.034095	Fus
66	119	43	0.015934	Fus
133	119	43	0.032271	Fus
134	119	43	0.049631	Fus
135	119	43	0.018788	Fus
62	120	43	0.04179	Fus
132	120	43	0.032369	Fus
133	120	43	0.033681	Fus
134	120	43	0.024506	Fus
62	121	43	0.038586	Fus
63	121	43	0.04069	Fus
64	121	43	0.05191	Fus
65	121	43	0.045591	Fus
132	121	43	0.042234	Fus
133	121	43	0.040841	Fus
134	121	43	0.032839	Fus
62	122	43	0.02718	Fus
63	122	43	0.03753	Fus
64	122	43	0.05191	Fus
127	122	43	0.025418	Fus
128	122	43	0.025418	Fus
129	122	43	0.013016	Fus
132	122	43	0.031376	Fus
133	122	43	0.044298	Fus
134	122	43	0.019046	Fus
135	122	43	0.013549	Fus
62	123	43	0.059436	Fus
63	123	43	0.027681	Fus
64	123	43	0.029443	Fus
126	123	43	0.021395	Fus
131	123	43	0.013201	Fus
132	123	43	0.027836	Fus
61	124	43	0.038315	Fus
62	124	43	0.042518	Fus
63	124	43	0.044434	Fus
64	124	43	0.038675	Fus
125	124	43	0.021395	Fus
126	124	43	0.041915	Fus
62	125	43	0.031591	Fus
63	125	43	0.040932	Fus
64	125	43	0.046256	Fus
126	125	43	0.0209	Fus
130	125	43	0.023044	Fus
61	126	43	0.016896	Fus
62	126	43	0.026853	Fus
63	126	43	0.026038	Fus
128	126	43	0.015746	Fus
127	127	43	0.014168	Fus
128	127	43	0.013889	Fus
129	127	43	0.013943	Fus
126	128	43	0.020695	Fus
127	128	43	0.034173	Fus
128	128	43	0.02008	Fus
129	128	43	0.015841	Fus
126	129	43	0.020898	Fus
127	129	43	0.033213	Fus
128	129	43	0.017882	Fus
127	130	43	0.014169	Fus
127	131	43	0.014489	Fus
126	132	43	0.017181	Fus
60	113	44	0.027284	Fus
61	113	44	0.046324	Fus
58	114	44	0.013572	Fus
59	114	44	0.017568	Fus
60	114	44	0.038088	Fus
61	114	44	0.039377	Fus
62	114	44	0.021579	Fus
63	114	44	0.081129	Fus
64	114	44	0.07862	Fus
55	115	44	0.016284	Fus
56	115	44	0.043085	Fus
58	115	44	0.016539	Fus
59	115	44	0.035243	Fus
62	115	44	0.028713	Fus
63	115	44	0.060289	Fus
64	115	44	0.060891	Fus
135	115	44	0.017602	Fus
55	116	44	0.016284	Fus
56	116	44	0.044836	Fus
57	116	44	0.041404	Fus
58	116	44	0.053059	Fus
61	116	44	0.046652	Fus
62	116	44	0.069592	Fus
63	116	44	0.147394	Fus
64	116	44	0.120749	Fus
65	116	44	0.022099	Fus
135	116	44	0.033781	Fus
136	116	44	0.030269	Fus
137	116	44	0.01386	Fus
138	116	44	0.01386	Fus
56	117	44	0.051697	Fus
57	117	44	0.057246	Fus
58	117	44	0.080205	Fus
59	117	44	0.029022	Fus
60	117	44	0.036651	Fus
61	117	44	0.036651	Fus
62	117	44	0.039543	Fus
63	117	44	0.07354	Fus
64	117	44	0.085898	Fus
65	117	44	0.025416	Fus
127	117	44	0.024378	Fus
128	117	44	0.024378	Fus
134	117	44	0.029301	Fus
135	117	44	0.024915	Fus
136	117	44	0.03666	Fus
137	117	44	0.02189	Fus
55	118	44	0.01395	Fus
58	118	44	0.050877	Fus
59	118	44	0.028895	Fus
60	118	44	0.020492	Fus
61	118	44	0.018943	Fus
62	118	44	0.018653	Fus
63	118	44	0.04164	Fus
64	118	44	0.067409	Fus
65	118	44	0.018668	Fus
127	118	44	0.017408	Fus
128	118	44	0.017408	Fus
134	118	44	0.030528	Fus
135	118	44	0.020484	Fus
136	118	44	0.022633	Fus
137	118	44	0.022633	Fus
58	119	44	0.024475	Fus
60	119	44	0.016245	Fus
61	119	44	0.060602	Fus
62	119	44	0.013269	Fus
63	119	44	0.035705	Fus
64	119	44	0.050304	Fus
65	119	44	0.030944	Fus
127	119	44	0.017408	Fus
134	119	44	0.03417	Fus
135	119	44	0.015672	Fus
136	119	44	0.014099	Fus
137	119	44	0.014099	Fus
57	120	44	0.024842	Fus
58	120	44	0.060455	Fus
62	120	44	0.037062	Fus
63	120	44	0.054005	Fus
64	120	44	0.03878	Fus
127	120	44	0.019779	Fus
132	120	44	0.029674	Fus
133	120	44	0.046908	Fus
134	120	44	0.016908	Fus
136	120	44	0.014099	Fus
137	120	44	0.014099	Fus
62	121	44	0.038485	Fus
128	121	44	0.019628	Fus
129	121	44	0.017592	Fus
132	121	44	0.049757	Fus
133	121	44	0.031425	Fus
134	121	44	0.025141	Fus
62	122	44	0.027995	Fus
63	122	44	0.027681	Fus
126	122	44	0.040054	Fus
127	122	44	0.026515	Fus
128	122	44	0.025418	Fus
129	122	44	0.013016	Fus
132	122	44	0.019214	Fus
133	122	44	0.036765	Fus
134	122	44	0.025141	Fus
62	123	44	0.021109	Fus
63	123	44	0.027681	Fus
126	123	44	0.042726	Fus
132	123	44	0.030001	Fus
133	123	44	0.047065	Fus
134	123	44	0.026771	Fus
135	123	44	0.018158	Fus
61	124	44	0.038315	Fus
63	124	44	0.018565	Fus
126	124	44	0.020233	Fus
127	124	44	0.013009	Fus
132	124	44	0.013432	Fus
62	125	44	0.021826	Fus
63	125	44	0.018565	Fus
64	125	44	0.019652	Fus
127	125	44	0.01364	Fus
61	126	44	0.016896	Fus
62	126	44	0.026853	Fus
63	126	44	0.020775	Fus
64	126	44	0.014488	Fus
127	126	44	0.014317	Fus
128	126	44	0.013965	Fus
131	127	44	0.013943	Fus
126	129	44	0.020206	Fus
127	129	44	0.032279	Fus
128	129	44	0.01552	Fus
127	130	44	0.022323	Fus
127	131	44	0.076348	Fus
56	110	45	0.029831	Fus
57	110	45	0.050743	Fus
58	110	45	0.044613	Fus
59	110	45	0.045612	Fus
60	110	45	0.041767	Fus
59	111	45	0.016262	Fus
60	111	45	0.018237	Fus
61	111	45	0.049811	Fus
62	111	45	0.015331	Fus
63	111	45	0.031713	Fus
60	112	45	0.017524	Fus
62	112	45	0.061191	Fus
63	112	45	0.061489	Fus
55	113	45	0.018765	Fus
56	113	45	0.019578	Fus
57	113	45	0.049026	Fus
58	113	45	0.016757	Fus
59	113	45	0.01972	Fus
60	113	45	0.042497	Fus
61	113	45	0.051856	Fus
62	113	45	0.013859	Fus
63	113	45	0.031724	Fus
58	114	45	0.016757	Fus
61	114	45	0.017657	Fus
62	114	45	0.048606	Fus
63	114	45	0.052776	Fus
64	114	45	0.019121	Fus
128	114	45	0.018944	Fus
55	115	45	0.040102	Fus
56	115	45	0.033601	Fus
57	115	45	0.052364	Fus
58	115	45	0.059831	Fus
61	115	45	0.019808	Fus
62	115	45	0.097152	Fus
63	115	45	0.118281	Fus
64	115	45	0.048913	Fus
128	115	45	0.018944	Fus
134	115	45	0.0137	Fus
135	115	45	0.018554	Fus
56	116	45	0.024336	Fus
57	116	45	0.029472	Fus
58	116	45	0.023645	Fus
59	116	45	0.014215	Fus
61	116	45	0.063648	Fus
62	116	45	0.099072	Fus
63	116	45	0.073005	Fus
64	116	45	0.027077	Fus
128	116	45	0.020564	Fus
134	116	45	0.015802	Fus
135	116	45	0.035296	Fus
136	116	45	0.015414	Fus
56	117	45	0.033506	Fus
58	117	45	0.020442	Fus
62	117	45	0.088862	Fus
63	117	45	0.077339	Fus
64	117	45	0.064199	Fus
65	117	45	0.042313	Fus
128	117	45	0.024378	Fus
129	117	45	0.015888	Fus
134	117	45	0.029808	Fus
135	117	45	0.042609	Fus
136	117	45	0.041387	Fus
137	117	45	0.022218	Fus
58	118	45	0.020442	Fus
62	118	45	0.076925	Fus
63	118	45	0.055054	Fus
64	118	45	0.094693	Fus
128	118	45	0.017408	Fus
129	118	45	0.015888	Fus
134	118	45	0.015414	Fus
135	118	45	0.027128	Fus
136	118	45	0.018941	Fus
137	118	45	0.018941	Fus
58	119	45	0.04852	Fus
62	119	45	0.042409	Fus
63	119	45	0.082537	Fus
64	119	45	0.100511	Fus
128	119	45	0.029606	Fus
133	119	45	0.017188	Fus
134	119	45	0.01842	Fus
135	119	45	0.016702	Fus
58	120	45	0.016059	Fus
62	120	45	0.079394	Fus
63	120	45	0.052891	Fus
64	120	45	0.03878	Fus
133	120	45	0.018414	Fus
134	120	45	0.021891	Fus
135	120	45	0.014027	Fus
136	120	45	0.016702	Fus
61	121	45	0.042118	Fus
62	121	45	0.041611	Fus
128	121	45	0.028551	Fus
129	121	45	0.022144	Fus
133	121	45	0.022031	Fus
134	121	45	0.021891	Fus
135	121	45	0.014027	Fus
136	121	45	0.014027	Fus
61	122	45	0.015999	Fus
62	122	45	0.015999	Fus
128	122	45	0.030514	Fus
129	122	45	0.019027	Fus
133	122	45	0.039005	Fus
134	122	45	0.043262	Fus
135	122	45	0.025087	Fus
136	122	45	0.012966	Fus
128	123	45	0.013009	Fus
133	123	45	0.013165	Fus
134	123	45	0.042617	Fus
135	123	45	0.017457	Fus
128	124	45	0.013009	Fus
62	125	45	0.020633	Fus
63	125	45	0.025023	Fus
64	125	45	0.016627	Fus
61	126	45	0.025391	Fus
62	126	45	0.020775	Fus
63	126	45	0.014488	Fus
64	126	45	0.014488	Fus
128	126	45	0.013965	Fus
132	127	45	0.015866	Fus
133	127	45	0.013587	Fus
129	128	45	0.016892	Fus
127	129	45	0.015853	Fus
127	130	45	0.074421	Fus
128	130	45	0.048195	Fus
61	108	46	0.022171	Fus
55	109	46	0.015278	Fus
60	109	46	0.014348	Fus
61	109	46	0.021435	Fus
62	109	46	0.036587	Fus
55	110	46	0.01262	Fus
57	110	46	0.02884	Fus
58	110	46	0.037489	Fus
59	110	46	0.028935	Fus
60	110	46	0.038104	Fus
61	110	46	0.025465	Fus
62	110	46	0.026403	Fus
63	110	46	0.018603	Fus
54	111	46	0.032361	Fus
57	111	46	0.025215	Fus
58	111	46	0.047883	Fus
59	111	46	0.042383	Fus
60	111	46	0.038104	Fus
55	112	46	0.018765	Fus
56	112	46	0.019578	Fus
57	112	46	0.049026	Fus
58	112	46	0.056953	Fus
59	112	46	0.021346	Fus
60	112	46	0.039556	Fus
57	113	46	0.020702	Fus
62	113	46	0.055189	Fus
63	113	46	0.030113	Fus
57	114	46	0.027311	Fus
61	114	46	0.032235	Fus
62	114	46	0.03302	Fus
63	114	46	0.036694	Fus
64	114	46	0.019121	Fus
56	115	46	0.033601	Fus
57	115	46	0.029472	Fus
61	115	46	0.072152	Fus
62	115	46	0.038209	Fus
63	115	46	0.043291	Fus
129	115	46	0.02025	Fus
133	115	46	0.01644	Fus
55	116	46	0.016846	Fus
60	116	46	0.037971	Fus
62	116	46	0.070477	Fus
63	116	46	0.075482	Fus
129	116	46	0.034046	Fus
133	116	46	0.013703	Fus
134	116	46	0.024158	Fus
135	116	46	0.048511	Fus
136	116	46	0.036162	Fus
137	116	46	0.020616	Fus
59	117	46	0.016857	Fus
62	117	46	0.058565	Fus
63	117	46	0.073135	Fus
64	117	46	0.034109	Fus
128	117	46	0.033761	Fus
129	117	46	0.013674	Fus
135	117	46	0.045543	Fus
136	117	46	0.046882	Fus
137	117	46	0.022613	Fus
57	118	46	0.028187	Fus
58	118	46	0.025533	Fus
62	118	46	0.069808	Fus
63	118	46	0.079213	Fus
64	118	46	0.034109	Fus
128	118	46	0.029606	Fus
129	118	46	0.01861	Fus
133	118	46	0.016645	Fus
134	118	46	0.018443	Fus
135	118	46	0.024294	Fus
136	118	46	0.024294	Fus
137	118	46	0.018477	Fus
58	119	46	0.027299	Fus
62	119	46	0.042418	Fus
63	119	46	0.025007	Fus
64	119	46	0.027149	Fus
128	119	46	0.029606	Fus
129	119	46	0.022525	Fus
133	119	46	0.01342	Fus
134	119	46	0.015195	Fus
135	119	46	0.025573	Fus
136	119	46	0.025573	Fus
137	119	46	0.015387	Fus
58	120	46	0.014288	Fus
62	120	46	0.038716	Fus
129	120	46	0.025291	Fus
130	120	46	0.016152	Fus
131	120	46	0.021218	Fus
133	120	46	0.019201	Fus
134	120	46	0.026605	Fus
135	120	46	0.025573	Fus
136	120	46	0.025573	Fus
61	121	46	0.02344	Fus
62	121	46	0.013429	Fus
129	121	46	0.028551	Fus
130	121	46	0.022144	Fus
131	121	46	0.014169	Fus
133	121	46	0.043229	Fus
134	121	46	0.040634	Fus
135	121	46	0.026605	Fus
136	121	46	0.018362	Fus
61	122	46	0.026999	Fus
62	122	46	0.019429	Fus
129	122	46	0.025875	Fus
130	122	46	0.022144	Fus
131	122	46	0.022095	Fus
133	122	46	0.033737	Fus
134	122	46	0.025242	Fus
135	122	46	0.024618	Fus
136	122	46	0.01371	Fus
137	122	46	0.01371	Fus
131	123	46	0.022095	Fus
133	123	46	0.014237	Fus
134	123	46	0.024114	Fus
135	123	46	0.016191	Fus
136	123	46	0.016191	Fus
128	124	46	0.019191	Fus
131	124	46	0.028438	Fus
134	124	46	0.014237	Fus
61	125	46	0.020633	Fus
132	125	46	0.016068	Fus
135	125	46	0.019596	Fus
62	126	46	0.014309	Fus
128	126	46	0.026243	Fus
129	126	46	0.023175	Fus
132	126	46	0.016068	Fus
133	126	46	0.016068	Fus
129	127	46	0.016892	Fus
132	127	46	0.015866	Fus
133	127	46	0.016299	Fus
127	128	46	0.03613	Fus
128	128	46	0.020202	Fus
133	128	46	0.017139	Fus
128	129	46	0.022688	Fus
127	130	46	0.04876	Fus
57	104	47	0.035989	Fus
58	104	47	0.022751	Fus
57	105	47	0.013987	Fus
57	106	47	0.020149	Fus
58	106	47	0.021155	Fus
59	106	47	0.020127	Fus
133	106	47	0.02297	Fus
56	107	47	0.021521	Fus
57	107	47	0.023162	Fus
57	108	47	0.020841	Fus
59	108	47	0.023128	Fus
60	108	47	0.014898	Fus
55	110	47	0.020871	Fus
59	110	47	0.025244	Fus
60	110	47	0.026809	Fus
54	111	47	0.02402	Fus
56	111	47	0.01805	Fus
57	111	47	0.031554	Fus
58	111	47	0.015326	Fus
59	111	47	0.025244	Fus
55	112	47	0.032727	Fus
63	112	47	0.01855	Fus
62	113	47	0.021309	Fus
63	113	47	0.030113	Fus
62	114	47	0.021309	Fus
63	114	47	0.030113	Fus
61	115	47	0.013466	Fus
62	115	47	0.027958	Fus
63	115	47	0.036694	Fus
129	115	47	0.02355	Fus
134	115	47	0.022503	Fus
54	116	47	0.024808	Fus
55	116	47	0.016731	Fus
61	116	47	0.01341	Fus
62	116	47	0.031353	Fus
63	116	47	0.0645	Fus
129	116	47	0.02355	Fus
130	116	47	0.021497	Fus
132	116	47	0.015568	Fus
135	116	47	0.018633	Fus
136	116	47	0.015547	Fus
137	116	47	0.020686	Fus
54	117	47	0.015782	Fus
55	117	47	0.021413	Fus
62	117	47	0.048381	Fus
63	117	47	0.060845	Fus
130	117	47	0.025347	Fus
135	117	47	0.045375	Fus
136	117	47	0.028458	Fus
137	117	47	0.023753	Fus
138	117	47	0.023753	Fus
62	118	47	0.028487	Fus
63	118	47	0.031797	Fus
135	118	47	0.022247	Fus
136	118	47	0.022381	Fus
61	119	47	0.028465	Fus
62	119	47	0.026072	Fus
63	119	47	0.029504	Fus
130	119	47	0.017361	Fus
131	119	47	0.016765	Fus
134	119	47	0.031728	Fus
135	119	47	0.031728	Fus
136	119	47	0.030098	Fus
61	120	47	0.021813	Fus
62	120	47	0.026072	Fus
130	120	47	0.01754	Fus
134	120	47	0.018373	Fus
135	120	47	0.031728	Fus
61	121	47	0.020421	Fus
62	121	47	0.013429	Fus
65	121	47	0.020252	Fus
130	121	47	0.023522	Fus
134	121	47	0.032403	Fus
135	121	47	0.032256	Fus
61	122	47	0.026999	Fus
62	122	47	0.019429	Fus
64	122	47	0.020252	Fus
130	122	47	0.014654	Fus
131	122	47	0.022095	Fus
132	122	47	0.045679	Fus
133	122	47	0.06521	Fus
134	122	47	0.015271	Fus
135	122	47	0.019627	Fus
61	123	47	0.019264	Fus
132	123	47	0.017198	Fus
134	123	47	0.046955	Fus
135	123	47	0.013345	Fus
129	124	47	0.016756	Fus
61	125	47	0.013215	Fus
62	125	47	0.013282	Fus
129	125	47	0.022296	Fus
132	125	47	0.017089	Fus
133	125	47	0.040229	Fus
132	126	47	0.015091	Fus
133	126	47	0.062929	Fus
133	127	47	0.062617	Fus
128	128	47	0.019324	Fus
131	106	48	0.015783	Fus
134	106	48	0.026866	Fus
135	106	48	0.026866	Fus
136	106	48	0.01859	Fus
135	107	48	0.026866	Fus
136	107	48	0.01859	Fus
137	107	48	0.017019	Fus
63	111	48	0.022053	Fus
54	113	48	0.034824	Fus
62	113	48	0.030281	Fus
54	114	48	0.025746	Fus
55	114	48	0.019834	Fus
62	114	48	0.035541	Fus
54	115	48	0.019834	Fus
130	115	48	0.021951	Fus
134	115	48	0.016643	Fus
55	116	48	0.017321	Fus
57	116	48	0.017602	Fus
63	116	48	0.061507	Fus
135	116	48	0.032818	Fus
136	116	48	0.01723	Fus
55	117	48	0.015782	Fus
62	117	48	0.027118	Fus
63	117	48	0.05346	Fus
131	117	48	0.028329	Fus
132	117	48	0.019404	Fus
135	117	48	0.037811	Fus
136	117	48	0.032234	Fus
137	117	48	0.030697	Fus
62	118	48	0.03234	Fus
63	118	48	0.030927	Fus
131	118	48	0.050091	Fus
132	118	48	0.018855	Fus
135	118	48	0.024451	Fus
136	118	48	0.032555	Fus
137	118	48	0.032555	Fus
61	119	48	0.036552	Fus
62	119	48	0.025795	Fus
131	119	48	0.093066	Fus
135	119	48	0.027109	Fus
136	119	48	0.032555	Fus
137	119	48	0.032555	Fus
60	120	48	0.035638	Fus
61	120	48	0.02043	Fus
62	120	48	0.025795	Fus
63	120	48	0.02061	Fus
64	120	48	0.022151	Fus
131	120	48	0.017191	Fus
135	120	48	0.027109	Fus
136	120	48	0.033801	Fus
137	120	48	0.033801	Fus
61	121	48	0.016287	Fus
62	121	48	0.016287	Fus
63	121	48	0.02061	Fus
64	121	48	0.020252	Fus
132	121	48	0.043681	Fus
135	121	48	0.027325	Fus
61	122	48	0.026984	Fus
61	123	48	0.019264	Fus
64	123	48	0.022739	Fus
132	124	48	0.036656	Fus
133	124	48	0.019567	Fus
132	125	48	0.043665	Fus
133	125	48	0.059304	Fus
132	126	48	0.041668	Fus
133	126	48	0.04898	Fus
133	127	48	0.021729	Fus
127	128	48	0.036093	Fus
54	93	49	0.019046	Fus
54	94	49	0.015985	Fus
56	95	49	0.014926	Fus
132	101	49	0.031941	Fus
133	101	49	0.017263	Fus
134	101	49	0.029627	Fus
128	102	49	0.019314	Fus
132	102	49	0.031941	Fus
133	102	49	0.031941	Fus
134	102	49	0.027042	Fus
135	102	49	0.027042	Fus
128	103	49	0.019314	Fus
131	103	49	0.040518	Fus
132	103	49	0.040518	Fus
133	103	49	0.03382	Fus
134	103	49	0.030439	Fus
133	104	49	0.01419	Fus
129	105	49	0.016284	Fus
129	106	49	0.022992	Fus
138	107	49	0.017019	Fus
139	107	49	0.017937	Fus
128	108	49	0.013615	Fus
138	108	49	0.017937	Fus
139	108	49	0.017937	Fus
128	109	49	0.019991	Fus
138	109	49	0.014062	Fus
139	109	49	0.014062	Fus
54	111	49	0.021009	Fus
55	111	49	0.032609	Fus
56	111	49	0.032503	Fus
129	111	49	0.016465	Fus
53	112	49	0.045264	Fus
54	112	49	0.045729	Fus
55	112	49	0.045729	Fus
56	112	49	0.019328	Fus
62	112	49	0.026339	Fus
129	112	49	0.016501	Fus
131	112	49	0.020174	Fus
132	112	49	0.019882	Fus
52	113	49	0.03506	Fus
53	113	49	0.041186	Fus
54	113	49	0.046088	Fus
55	113	49	0.050345	Fus
62	113	49	0.024409	Fus
130	113	49	0.029479	Fus
132	113	49	0.019882	Fus
137	113	49	0.016051	Fus
54	114	49	0.039317	Fus
55	114	49	0.019834	Fus
62	114	49	0.013668	Fus
131	114	49	0.023408	Fus
54	115	49	0.019834	Fus
56	115	49	0.014751	Fus
57	115	49	0.019556	Fus
61	115	49	0.014209	Fus
62	115	49	0.021156	Fus
135	115	49	0.019248	Fus
136	115	49	0.023337	Fus
137	115	49	0.023337	Fus
57	116	49	0.019045	Fus
61	116	49	0.035631	Fus
62	116	49	0.021156	Fus
131	116	49	0.02356	Fus
132	116	49	0.020798	Fus
135	116	49	0.023674	Fus
136	116	49	0.022267	Fus
137	116	49	0.022267	Fus
138	116	49	0.023567	Fus
61	117	49	0.03873	Fus
62	117	49	0.03383	Fus
132	117	49	0.019404	Fus
133	117	49	0.020798	Fus
136	117	49	0.02225	Fus
137	117	49	0.031948	Fus
138	117	49	0.029302	Fus
139	117	49	0.029302	Fus
60	118	49	0.039406	Fus
61	118	49	0.03873	Fus
62	118	49	0.03234	Fus
63	118	49	0.030927	Fus
132	118	49	0.028075	Fus
136	118	49	0.025184	Fus
137	118	49	0.033971	Fus
60	119	49	0.03234	Fus
61	119	49	0.036552	Fus
62	119	49	0.025795	Fus
132	119	49	0.014867	Fus
133	119	49	0.047405	Fus
136	119	49	0.034173	Fus
137	119	49	0.034173	Fus
61	120	49	0.034703	Fus
62	120	49	0.024165	Fus
63	120	49	0.023757	Fus
64	120	49	0.028416	Fus
136	120	49	0.043455	Fus
63	121	49	0.022824	Fus
64	121	49	0.029887	Fus
65	121	49	0.018968	Fus
61	122	49	0.020966	Fus
62	122	49	0.018225	Fus
63	122	49	0.022824	Fus
64	122	49	0.022739	Fus
63	123	49	0.020837	Fus
134	123	49	0.015095	Fus
133	124	49	0.018795	Fus
134	124	49	0.018795	Fus
133	125	49	0.027636	Fus
134	125	49	0.027636	Fus
134	126	49	0.034122	Fus
135	126	49	0.034122	Fus
53	89	50	0.013972	Fus
53	90	50	0.013447	Fus
55	90	50	0.013804	Fus
56	91	50	0.013043	Fus
55	92	50	0.014304	Fus
61	96	50	0.016017	Fus
62	96	50	0.025291	Fus
128	99	50	0.017898	Fus
129	99	50	0.017898	Fus
134	99	50	0.013603	Fus
135	99	50	0.013603	Fus
126	100	50	0.043299	Fus
129	100	50	0.032493	Fus
130	100	50	0.047693	Fus
131	100	50	0.047693	Fus
132	100	50	0.048469	Fus
136	100	50	0.01746	Fus
126	101	50	0.043299	Fus
127	101	50	0.025727	Fus
128	101	50	0.014845	Fus
129	101	50	0.015228	Fus
130	101	50	0.024258	Fus
131	101	50	0.024258	Fus
134	101	50	0.015523	Fus
135	101	50	0.026522	Fus
136	101	50	0.026522	Fus
126	102	50	0.032549	Fus
127	102	50	0.016629	Fus
128	102	50	0.037599	Fus
129	102	50	0.040357	Fus
130	102	50	0.040357	Fus
131	102	50	0.035113	Fus
135	102	50	0.027042	Fus
136	102	50	0.017804	Fus
137	102	50	0.017388	Fus
126	103	50	0.024721	Fus
127	103	50	0.012848	Fus
129	103	50	0.041211	Fus
130	103	50	0.041211	Fus
135	103	50	0.030439	Fus
127	104	50	0.031903	Fus
128	104	50	0.063589	Fus
127	105	50	0.023992	Fus
128	105	50	0.039682	Fus
136	105	50	0.018082	Fus
137	105	50	0.023578	Fus
127	106	50	0.032998	Fus
128	106	50	0.053868	Fus
129	106	50	0.022992	Fus
136	106	50	0.046106	Fus
137	106	50	0.050404	Fus
128	107	50	0.036868	Fus
127	108	50	0.041261	Fus
128	108	50	0.044565	Fus
128	109	50	0.035592	Fus
129	109	50	0.04993	Fus
129	110	50	0.036129	Fus
130	110	50	0.064331	Fus
131	110	50	0.069522	Fus
53	111	50	0.01925	Fus
54	111	50	0.01925	Fus
55	111	50	0.035161	Fus
61	111	50	0.017398	Fus
62	111	50	0.024391	Fus
130	111	50	0.032815	Fus
131	111	50	0.035763	Fus
53	112	50	0.035431	Fus
54	112	50	0.040974	Fus
55	112	50	0.035102	Fus
56	112	50	0.021486	Fus
62	112	50	0.034245	Fus
53	113	50	0.01383	Fus
54	113	50	0.018732	Fus
55	113	50	0.050641	Fus
62	113	50	0.028716	Fus
137	113	50	0.017455	Fus
138	113	50	0.012827	Fus
140	113	50	0.013747	Fus
54	114	50	0.036918	Fus
55	114	50	0.019037	Fus
61	114	50	0.014209	Fus
62	114	50	0.020714	Fus
132	114	50	0.013537	Fus
136	114	50	0.071208	Fus
137	114	50	0.016619	Fus
138	114	50	0.019289	Fus
139	114	50	0.018698	Fus
55	115	50	0.019037	Fus
56	115	50	0.012479	Fus
57	115	50	0.025074	Fus
61	115	50	0.014209	Fus
62	115	50	0.021156	Fus
132	115	50	0.016387	Fus
136	115	50	0.064237	Fus
137	115	50	0.02737	Fus
138	115	50	0.014151	Fus
53	116	50	0.022926	Fus
54	116	50	0.022926	Fus
56	116	50	0.013342	Fus
57	116	50	0.023986	Fus
61	116	50	0.039308	Fus
136	116	50	0.012905	Fus
137	116	50	0.05273	Fus
60	117	50	0.040092	Fus
61	117	50	0.039207	Fus
132	117	50	0.014355	Fus
136	117	50	0.041938	Fus
137	117	50	0.059286	Fus
138	117	50	0.029302	Fus
57	118	50	0.019037	Fus
60	118	50	0.04113	Fus
61	118	50	0.038209	Fus
132	118	50	0.019658	Fus
136	118	50	0.018719	Fus
137	118	50	0.028719	Fus
60	119	50	0.030367	Fus
61	119	50	0.038209	Fus
62	119	50	0.024165	Fus
133	119	50	0.025659	Fus
63	120	50	0.015201	Fus
64	120	50	0.021914	Fus
63	121	50	0.022421	Fus
64	121	50	0.026631	Fus
65	121	50	0.017283	Fus
63	122	50	0.01735	Fus
64	122	50	0.01823	Fus
133	124	50	0.018795	Fus
134	124	50	0.028713	Fus
133	125	50	0.027636	Fus
50	87	51	0.02246	Fus
53	89	51	0.013972	Fus
55	89	51	0.01951	Fus
55	90	51	0.021281	Fus
56	90	51	0.025913	Fus
59	94	51	0.014878	Fus
60	94	51	0.025814	Fus
61	94	51	0.018574	Fus
59	95	51	0.024252	Fus
60	95	51	0.028873	Fus
61	95	51	0.021128	Fus
62	95	51	0.019451	Fus
132	95	51	0.053013	Fus
133	95	51	0.04004	Fus
58	96	51	0.014034	Fus
59	96	51	0.026012	Fus
60	96	51	0.025044	Fus
129	96	51	0.066262	Fus
130	96	51	0.050321	Fus
131	96	51	0.037634	Fus
132	96	51	0.032281	Fus
133	96	51	0.032281	Fus
134	96	51	0.038843	Fus
60	97	51	0.023351	Fus
127	97	51	0.070846	Fus
128	97	51	0.086618	Fus
129	97	51	0.072689	Fus
130	97	51	0.070563	Fus
131	97	51	0.039171	Fus
132	97	51	0.039171	Fus
133	97	51	0.046832	Fus
126	98	51	0.043275	Fus
127	98	51	0.031443	Fus
128	98	51	0.031443	Fus
129	98	51	0.015222	Fus
130	98	51	0.015897	Fus
132	98	51	0.018501	Fus
126	99	51	0.048876	Fus
127	99	51	0.06203	Fus
128	99	51	0.017045	Fus
129	99	51	0.017045	Fus
130	99	51	0.036136	Fus
131	99	51	0.036136	Fus
132	99	51	0.069839	Fus
133	99	51	0.060401	Fus
134	99	51	0.060401	Fus
135	99	51	0.055137	Fus
125	100	51	0.06045	Fus
126	100	51	0.082129	Fus
127	100	51	0.036704	Fus
130	100	51	0.019833	Fus
131	100	51	0.019602	Fus
132	100	51	0.016524	Fus
135	100	51	0.055137	Fus
138	100	51	0.030964	Fus
125	101	51	0.050595	Fus
126	101	51	0.044697	Fus
127	101	51	0.032193	Fus
129	101	51	0.026685	Fus
130	101	51	0.025784	Fus
138	101	51	0.015902	Fus
125	102	51	0.033206	Fus
126	102	51	0.068443	Fus
127	102	51	0.032193	Fus
128	102	51	0.028243	Fus
129	102	51	0.030261	Fus
130	102	51	0.022579	Fus
134	102	51	0.015523	Fus
135	102	51	0.015523	Fus
126	103	51	0.03649	Fus
127	103	51	0.042311	Fus
128	103	51	0.027648	Fus
129	103	51	0.026641	Fus
138	103	51	0.017388	Fus
126	104	51	0.061313	Fus
127	104	51	0.03877	Fus
125	105	51	0.047622	Fus
126	105	51	0.032956	Fus
127	105	51	0.019779	Fus
137	105	51	0.023578	Fus
138	105	51	0.023578	Fus
127	106	51	0.016852	Fus
136	106	51	0.046106	Fus
137	106	51	0.050404	Fus
138	106	51	0.050404	Fus
127	107	51	0.039106	Fus
137	107	51	0.015135	Fus
128	108	51	0.018586	Fus
129	108	51	0.033185	Fus
137	108	51	0.015135	Fus
129	109	51	0.025842	Fus
130	109	51	0.036191	Fus
136	109	51	0.04495	Fus
137	109	51	0.04495	Fus
138	109	51	0.050513	Fus
55	110	51	0.017145	Fus
138	110	51	0.050513	Fus
139	110	51	0.048585	Fus
54	111	51	0.013147	Fus
55	111	51	0.030291	Fus
61	111	51	0.013769	Fus
53	112	51	0.019739	Fus
54	112	51	0.033969	Fus
55	112	51	0.023885	Fus
56	112	51	0.013241	Fus
61	112	51	0.017932	Fus
131	112	51	0.019278	Fus
136	112	51	0.077779	Fus
137	112	51	0.093477	Fus
53	113	51	0.019739	Fus
54	113	51	0.019739	Fus
55	113	51	0.039677	Fus
56	113	51	0.022849	Fus
61	113	51	0.013132	Fus
136	113	51	0.013513	Fus
137	113	51	0.02919	Fus
138	113	51	0.030082	Fus
55	114	51	0.019037	Fus
56	114	51	0.019037	Fus
57	114	51	0.015234	Fus
61	114	51	0.026529	Fus
131	114	51	0.016466	Fus
136	114	51	0.028882	Fus
137	114	51	0.013941	Fus
138	114	51	0.035955	Fus
56	115	51	0.013342	Fus
57	115	51	0.024753	Fus
60	115	51	0.019542	Fus
61	115	51	0.026529	Fus
131	115	51	0.022347	Fus
132	115	51	0.016612	Fus
136	115	51	0.01813	Fus
137	115	51	0.034776	Fus
139	115	51	0.013261	Fus
53	116	51	0.022926	Fus
54	116	51	0.022926	Fus
57	116	51	0.022699	Fus
60	116	51	0.040092	Fus
61	116	51	0.039308	Fus
132	116	51	0.024967	Fus
136	116	51	0.072491	Fus
137	116	51	0.091234	Fus
138	116	51	0.056623	Fus
139	116	51	0.056623	Fus
57	117	51	0.023396	Fus
60	117	51	0.040092	Fus
61	117	51	0.027463	Fus
132	117	51	0.023762	Fus
133	117	51	0.016557	Fus
137	117	51	0.022609	Fus
138	117	51	0.013395	Fus
60	118	51	0.030641	Fus
61	118	51	0.026553	Fus
138	118	51	0.013395	Fus
60	119	51	0.020031	Fus
49	84	52	0.025868	Fus
47	85	52	0.015808	Fus
49	85	52	0.029161	Fus
50	85	52	0.013746	Fus
48	87	52	0.01394	Fus
49	87	52	0.01394	Fus
51	87	52	0.024231	Fus
52	87	52	0.023134	Fus
54	87	52	0.022408	Fus
51	88	52	0.02099	Fus
52	88	52	0.015633	Fus
54	88	52	0.024424	Fus
55	88	52	0.033401	Fus
56	88	52	0.018992	Fus
57	88	52	0.017564	Fus
58	88	52	0.021402	Fus
54	89	52	0.024748	Fus
55	89	52	0.015311	Fus
56	89	52	0.016579	Fus
57	89	52	0.050301	Fus
59	89	52	0.016473	Fus
54	90	52	0.015596	Fus
56	90	52	0.020792	Fus
57	90	52	0.016444	Fus
58	90	52	0.015841	Fus
59	90	52	0.016473	Fus
59	91	52	0.016952	Fus
133	91	52	0.03471	Fus
59	92	52	0.015922	Fus
133	92	52	0.099864	Fus
62	93	52	0.021206	Fus
63	93	52	0.021206	Fus
132	93	52	0.030024	Fus
133	93	52	0.06894	Fus
58	94	52	0.013121	Fus
60	94	52	0.029461	Fus
61	94	52	0.013154	Fus
64	94	52	0.013944	Fus
128	94	52	0.014027	Fus
132	94	52	0.028331	Fus
133	94	52	0.038267	Fus
134	94	52	0.061415	Fus
58	95	52	0.025786	Fus
59	95	52	0.034035	Fus
61	95	52	0.027554	Fus
64	95	52	0.015002	Fus
127	95	52	0.017756	Fus
128	95	52	0.014027	Fus
58	96	52	0.029533	Fus
59	96	52	0.045042	Fus
62	96	52	0.025743	Fus
63	96	52	0.025743	Fus
64	96	52	0.025175	Fus
67	96	52	0.02706	Fus
129	96	52	0.025212	Fus
130	96	52	0.025212	Fus
131	96	52	0.041174	Fus
132	96	52	0.050209	Fus
133	96	52	0.073228	Fus
134	96	52	0.061076	Fus
135	96	52	0.063205	Fus
58	97	52	0.029117	Fus
61	97	52	0.037304	Fus
62	97	52	0.037304	Fus
63	97	52	0.041926	Fus
64	97	52	0.033536	Fus
68	97	52	0.021916	Fus
126	97	52	0.017104	Fus
127	97	52	0.025534	Fus
128	97	52	0.025534	Fus
129	97	52	0.03178	Fus
130	97	52	0.03178	Fus
131	97	52	0.035775	Fus
132	97	52	0.015204	Fus
133	97	52	0.015204	Fus
134	97	52	0.014802	Fus
135	97	52	0.027446	Fus
124	98	52	0.034445	Fus
125	98	52	0.028681	Fus
126	98	52	0.019382	Fus
127	98	52	0.028417	Fus
128	98	52	0.028417	Fus
129	98	52	0.03178	Fus
130	98	52	0.02272	Fus
131	98	52	0.02272	Fus
132	98	52	0.028029	Fus
133	98	52	0.028491	Fus
134	98	52	0.028491	Fus
135	98	52	0.027932	Fus
136	98	52	0.030978	Fus
125	99	52	0.089657	Fus
126	99	52	0.031129	Fus
127	99	52	0.033923	Fus
128	99	52	0.034772	Fus
129	99	52	0.034772	Fus
130	99	52	0.01801	Fus
131	99	52	0.03194	Fus
132	99	52	0.013912	Fus
136	99	52	0.022651	Fus
125	100	52	0.032696	Fus
126	100	52	0.036752	Fus
127	100	52	0.058508	Fus
128	100	52	0.052404	Fus
129	100	52	0.037988	Fus
130	100	52	0.01801	Fus
132	100	52	0.021476	Fus
138	100	52	0.030964	Fus
58	101	52	0.017946	Fus
125	101	52	0.033837	Fus
126	101	52	0.041271	Fus
127	101	52	0.060033	Fus
128	101	52	0.050292	Fus
129	101	52	0.023627	Fus
135	101	52	0.016162	Fus
125	102	52	0.039475	Fus
126	102	52	0.05443	Fus
127	102	52	0.060368	Fus
128	102	52	0.018839	Fus
124	103	52	0.062431	Fus
125	103	52	0.058552	Fus
126	103	52	0.080194	Fus
127	103	52	0.058266	Fus
128	103	52	0.026542	Fus
125	104	52	0.040867	Fus
126	104	52	0.109608	Fus
127	104	52	0.05728	Fus
135	104	52	0.01621	Fus
124	105	52	0.017583	Fus
126	105	52	0.024945	Fus
127	105	52	0.042797	Fus
63	106	52	0.013414	Fus
126	106	52	0.018465	Fus
127	106	52	0.065711	Fus
136	106	52	0.014989	Fus
127	107	52	0.038988	Fus
136	107	52	0.014989	Fus
128	108	52	0.03179	Fus
62	109	52	0.016445	Fus
130	109	52	0.01394	Fus
55	110	52	0.017145	Fus
131	110	52	0.014208	Fus
137	110	52	0.023992	Fus
138	110	52	0.023992	Fus
139	110	52	0.024163	Fus
55	111	52	0.015052	Fus
131	111	52	0.014208	Fus
137	111	52	0.030884	Fus
138	111	52	0.023571	Fus
53	112	52	0.019739	Fus
54	112	52	0.024507	Fus
55	112	52	0.018129	Fus
56	112	52	0.018129	Fus
131	112	52	0.014061	Fus
136	112	52	0.013336	Fus
137	112	52	0.019208	Fus
138	112	52	0.021566	Fus
53	113	52	0.024507	Fus
54	113	52	0.024507	Fus
55	113	52	0.017016	Fus
56	113	52	0.017016	Fus
60	113	52	0.015074	Fus
137	113	52	0.016048	Fus
138	113	52	0.015297	Fus
53	114	52	0.029546	Fus
54	114	52	0.029546	Fus
55	114	52	0.017016	Fus
57	114	52	0.047728	Fus
60	114	52	0.015074	Fus
132	114	52	0.012679	Fus
137	114	52	0.020778	Fus
60	115	52	0.016519	Fus
132	115	52	0.016637	Fus
136	115	52	0.017323	Fus
137	115	52	0.037031	Fus
57	116	52	0.020966	Fus
60	116	52	0.028908	Fus
61	116	52	0.03241	Fus
133	116	52	0.032946	Fus
136	116	52	0.014142	Fus
137	116	52	0.02936	Fus
56	117	52	0.014353	Fus
60	117	52	0.02265	Fus
132	117	52	0.03033	Fus
133	117	52	0.027079	Fus
137	117	52	0.013395	Fus
138	117	52	0.012921	Fus
60	118	52	0.02265	Fus
133	118	52	0.013838	Fus
134	118	52	0.019439	Fus
138	118	52	0.013395	Fus
58	119	52	0.018941	Fus
49	83	53	0.021967	Fus
57	83	53	0.024999	Fus
49	84	53	0.040954	Fus
50	84	53	0.037178	Fus
51	84	53	0.020439	Fus
49	85	53	0.03298	Fus
50	85	53	0.031049	Fus
51	85	53	0.019473	Fus
48	86	53	0.012996	Fus
49	86	53	0.020253	Fus
50	86	53	0.014705	Fus
51	86	53	0.019473	Fus
134	86	53	0.046131	Fus
47	87	53	0.012996	Fus
48	87	53	0.012996	Fus
49	87	53	0.020253	Fus
50	87	53	0.014705	Fus
51	87	53	0.014483	Fus
55	87	53	0.021901	Fus
59	87	53	0.015186	Fus
132	87	53	0.05769	Fus
133	87	53	0.072556	Fus
51	88	53	0.021323	Fus
55	88	53	0.026828	Fus
56	88	53	0.035299	Fus
57	88	53	0.014112	Fus
59	88	53	0.024692	Fus
60	88	53	0.021142	Fus
131	88	53	0.036446	Fus
132	88	53	0.056632	Fus
133	88	53	0.09454	Fus
54	89	53	0.022786	Fus
55	89	53	0.019872	Fus
56	89	53	0.021613	Fus
57	89	53	0.02388	Fus
58	89	53	0.023273	Fus
59	89	53	0.028626	Fus
60	89	53	0.022434	Fus
131	89	53	0.058285	Fus
132	89	53	0.085735	Fus
133	89	53	0.088519	Fus
134	89	53	0.124614	Fus
54	90	53	0.014923	Fus
56	90	53	0.020617	Fus
57	90	53	0.040387	Fus
58	90	53	0.039371	Fus
59	90	53	0.018789	Fus
131	90	53	0.10228	Fus
132	90	53	0.106262	Fus
133	90	53	0.079424	Fus
134	90	53	0.130541	Fus
56	91	53	0.020109	Fus
57	91	53	0.033291	Fus
58	91	53	0.02016	Fus
59	91	53	0.027714	Fus
60	91	53	0.019111	Fus
130	91	53	0.087955	Fus
131	91	53	0.090862	Fus
132	91	53	0.10027	Fus
133	91	53	0.091828	Fus
56	92	53	0.016219	Fus
57	92	53	0.015192	Fus
58	92	53	0.036123	Fus
59	92	53	0.037719	Fus
60	92	53	0.025829	Fus
61	92	53	0.028898	Fus
62	92	53	0.023149	Fus
63	92	53	0.029041	Fus
128	92	53	0.018717	Fus
129	92	53	0.019704	Fus
130	92	53	0.028728	Fus
131	92	53	0.028728	Fus
132	92	53	0.078226	Fus
133	92	53	0.100169	Fus
134	92	53	0.130648	Fus
58	93	53	0.037241	Fus
59	93	53	0.013695	Fus
63	93	53	0.021015	Fus
64	93	53	0.033183	Fus
65	93	53	0.033183	Fus
131	93	53	0.030024	Fus
132	93	53	0.0457	Fus
133	93	53	0.117294	Fus
134	93	53	0.102963	Fus
59	94	53	0.01559	Fus
63	94	53	0.016499	Fus
64	94	53	0.029197	Fus
65	94	53	0.029197	Fus
132	94	53	0.085626	Fus
133	94	53	0.083649	Fus
134	94	53	0.093833	Fus
135	94	53	0.043646	Fus
59	95	53	0.050534	Fus
61	95	53	0.031033	Fus
128	95	53	0.024426	Fus
131	95	53	0.061332	Fus
132	95	53	0.040181	Fus
133	95	53	0.066222	Fus
134	95	53	0.029559	Fus
135	95	53	0.111492	Fus
62	96	53	0.03144	Fus
63	96	53	0.01495	Fus
65	96	53	0.013928	Fus
66	96	53	0.016618	Fus
67	96	53	0.037605	Fus
126	96	53	0.039283	Fus
127	96	53	0.024801	Fus
128	96	53	0.024801	Fus
129	96	53	0.020682	Fus
130	96	53	0.022247	Fus
131	96	53	0.078803	Fus
132	96	53	0.05182	Fus
133	96	53	0.030011	Fus
134	96	53	0.020117	Fus
135	96	53	0.049569	Fus
136	96	53	0.045637	Fus
60	97	53	0.04212	Fus
61	97	53	0.031008	Fus
62	97	53	0.058363	Fus
63	97	53	0.05242	Fus
66	97	53	0.024913	Fus
67	97	53	0.039702	Fus
68	97	53	0.032356	Fus
69	97	53	0.024314	Fus
123	97	53	0.023973	Fus
127	97	53	0.028607	Fus
128	97	53	0.028607	Fus
129	97	53	0.024367	Fus
130	97	53	0.022386	Fus
131	97	53	0.015074	Fus
132	97	53	0.079105	Fus
133	97	53	0.040138	Fus
136	97	53	0.013845	Fus
61	98	53	0.027165	Fus
62	98	53	0.041919	Fus
63	98	53	0.0436	Fus
64	98	53	0.045572	Fus
65	98	53	0.018564	Fus
66	98	53	0.020608	Fus
67	98	53	0.021445	Fus
68	98	53	0.024457	Fus
123	98	53	0.041619	Fus
124	98	53	0.020659	Fus
126	98	53	0.013669	Fus
127	98	53	0.026633	Fus
128	98	53	0.039647	Fus
129	98	53	0.052522	Fus
130	98	53	0.059636	Fus
131	98	53	0.085116	Fus
132	98	53	0.02651	Fus
133	98	53	0.024083	Fus
65	99	53	0.016912	Fus
66	99	53	0.027696	Fus
68	99	53	0.014295	Fus
123	99	53	0.053804	Fus
124	99	53	0.028268	Fus
125	99	53	0.025486	Fus
126	99	53	0.025486	Fus
127	99	53	0.036384	Fus
128	99	53	0.045043	Fus
129	99	53	0.045043	Fus
130	99	53	0.027524	Fus
131	99	53	0.027524	Fus
137	99	53	0.022261	Fus
66	100	53	0.03355	Fus
123	100	53	0.026227	Fus
124	100	53	0.026351	Fus
125	100	53	0.03618	Fus
126	100	53	0.03618	Fus
127	100	53	0.046955	Fus
128	100	53	0.047478	Fus
124	101	53	0.022738	Fus
125	101	53	0.016475	Fus
126	101	53	0.03618	Fus
127	101	53	0.046955	Fus
128	101	53	0.047478	Fus
135	101	53	0.016162	Fus
124	102	53	0.064782	Fus
125	102	53	0.032085	Fus
126	102	53	0.046712	Fus
135	102	53	0.016162	Fus
65	103	53	0.013904	Fus
123	103	53	0.046267	Fus
124	103	53	0.070406	Fus
125	103	53	0.078595	Fus
126	103	53	0.055196	Fus
64	104	53	0.059915	Fus
65	104	53	0.049244	Fus
124	104	53	0.047749	Fus
125	104	53	0.040809	Fus
126	104	53	0.09799	Fus
135	104	53	0.01621	Fus
64	105	53	0.047862	Fus
126	105	53	0.044338	Fus
127	105	53	0.067608	Fus
135	105	53	0.01621	Fus
127	106	53	0.064609	Fus
128	106	53	0.013283	Fus
62	108	53	0.018428	Fus
62	109	53	0.020651	Fus
55	110	53	0.015052	Fus
56	110	53	0.015052	Fus
60	110	53	0.01603	Fus
137	110	53	0.023992	Fus
138	110	53	0.041596	Fus
139	110	53	0.024163	Fus
55	111	53	0.015052	Fus
56	111	53	0.018129	Fus
59	111	53	0.01847	Fus
60	111	53	0.01603	Fus
136	111	53	0.013778	Fus
137	111	53	0.013583	Fus
53	112	53	0.024507	Fus
54	112	53	0.024507	Fus
55	112	53	0.034297	Fus
56	112	53	0.018129	Fus
59	112	53	0.032693	Fus
61	112	53	0.014979	Fus
137	112	53	0.027485	Fus
53	113	53	0.024507	Fus
54	113	53	0.024507	Fus
55	113	53	0.037797	Fus
56	113	53	0.040347	Fus
57	113	53	0.041988	Fus
60	113	53	0.020259	Fus
137	113	53	0.020997	Fus
138	113	53	0.023111	Fus
53	114	53	0.029546	Fus
54	114	53	0.029546	Fus
55	114	53	0.041517	Fus
56	114	53	0.046419	Fus
57	114	53	0.025393	Fus
60	114	53	0.014116	Fus
132	114	53	0.012679	Fus
137	114	53	0.027868	Fus
51	115	53	0.029462	Fus
52	115	53	0.029462	Fus
55	115	53	0.021918	Fus
56	115	53	0.048245	Fus
57	115	53	0.03451	Fus
60	115	53	0.027345	Fus
133	115	53	0.015461	Fus
137	115	53	0.019116	Fus
56	116	53	0.038349	Fus
60	116	53	0.031584	Fus
61	116	53	0.029625	Fus
133	116	53	0.026568	Fus
54	117	53	0.013367	Fus
55	117	53	0.020692	Fus
60	117	53	0.01835	Fus
133	117	53	0.025239	Fus
134	117	53	0.019657	Fus
58	118	53	0.018941	Fus
59	118	53	0.014335	Fus
60	118	53	0.01835	Fus
58	119	53	0.017997	Fus
53	81	54	0.051856	Fus
54	81	54	0.042472	Fus
55	81	54	0.08126	Fus
56	81	54	0.038788	Fus
53	82	54	0.056594	Fus
54	82	54	0.057981	Fus
55	82	54	0.064953	Fus
56	82	54	0.067323	Fus
57	82	54	0.051257	Fus
50	83	54	0.03577	Fus
51	83	54	0.040717	Fus
52	83	54	0.031802	Fus
53	83	54	0.018189	Fus
54	83	54	0.034763	Fus
55	83	54	0.027671	Fus
56	83	54	0.045003	Fus
57	83	54	0.021333	Fus
58	83	54	0.021108	Fus
135	83	54	0.047708	Fus
137	83	54	0.09242	Fus
49	84	54	0.032177	Fus
50	84	54	0.030184	Fus
51	84	54	0.025997	Fus
54	84	54	0.027466	Fus
55	84	54	0.037317	Fus
56	84	54	0.020679	Fus
133	84	54	0.033181	Fus
134	84	54	0.022274	Fus
136	84	54	0.072164	Fus
49	85	54	0.036613	Fus
50	85	54	0.026801	Fus
51	85	54	0.021229	Fus
52	85	54	0.021229	Fus
53	85	54	0.025125	Fus
54	85	54	0.019354	Fus
55	85	54	0.016185	Fus
56	85	54	0.020235	Fus
60	85	54	0.01975	Fus
61	85	54	0.024761	Fus
62	85	54	0.028583	Fus
131	85	54	0.042499	Fus
132	85	54	0.053456	Fus
133	85	54	0.025178	Fus
134	85	54	0.037335	Fus
135	85	54	0.032446	Fus
47	86	54	0.013969	Fus
49	86	54	0.016328	Fus
52	86	54	0.025522	Fus
53	86	54	0.018186	Fus
54	86	54	0.015998	Fus
59	86	54	0.016906	Fus
60	86	54	0.019719	Fus
61	86	54	0.045393	Fus
62	86	54	0.032735	Fus
131	86	54	0.057809	Fus
132	86	54	0.061899	Fus
133	86	54	0.044139	Fus
134	86	54	0.048287	Fus
135	86	54	0.032446	Fus
59	87	54	0.013577	Fus
61	87	54	0.023274	Fus
131	87	54	0.057531	Fus
132	87	54	0.048454	Fus
133	87	54	0.070671	Fus
134	87	54	0.082898	Fus
135	87	54	0.044637	Fus
55	88	54	0.01889	Fus
56	88	54	0.040568	Fus
57	88	54	0.015333	Fus
58	88	54	0.031042	Fus
59	88	54	0.026631	Fus
60	88	54	0.021142	Fus
61	88	54	0.025616	Fus
62	88	54	0.022763	Fus
131	88	54	0.067108	Fus
132	88	54	0.067108	Fus
133	88	54	0.086354	Fus
134	88	54	0.104919	Fus
55	89	54	0.018508	Fus
56	89	54	0.049906	Fus
58	89	54	0.049661	Fus
60	89	54	0.022434	Fus
61	89	54	0.013055	Fus
62	89	54	0.022763	Fus
130	89	54	0.057122	Fus
131	89	54	0.069579	Fus
132	89	54	0.069579	Fus
133	89	54	0.099105	Fus
134	89	54	0.117669	Fus
56	90	54	0.027486	Fus
57	90	54	0.022618	Fus
58	90	54	0.039689	Fus
60	90	54	0.025925	Fus
61	90	54	0.032517	Fus
62	90	54	0.057792	Fus
63	90	54	0.014865	Fus
128	90	54	0.059829	Fus
130	90	54	0.086298	Fus
131	90	54	0.079496	Fus
132	90	54	0.096717	Fus
133	90	54	0.112861	Fus
56	91	54	0.024605	Fus
57	91	54	0.014213	Fus
58	91	54	0.019417	Fus
59	91	54	0.050528	Fus
60	91	54	0.020364	Fus
61	91	54	0.037581	Fus
62	91	54	0.046532	Fus
63	91	54	0.044265	Fus
127	91	54	0.03657	Fus
128	91	54	0.025883	Fus
129	91	54	0.064096	Fus
130	91	54	0.091207	Fus
131	91	54	0.083154	Fus
132	91	54	0.090412	Fus
133	91	54	0.139902	Fus
58	92	54	0.063101	Fus
59	92	54	0.02321	Fus
60	92	54	0.027565	Fus
61	92	54	0.036107	Fus
62	92	54	0.034502	Fus
63	92	54	0.041374	Fus
64	92	54	0.020288	Fus
65	92	54	0.02453	Fus
127	92	54	0.057688	Fus
128	92	54	0.014376	Fus
130	92	54	0.034149	Fus
131	92	54	0.07461	Fus
132	92	54	0.115621	Fus
133	92	54	0.127257	Fus
58	93	54	0.048645	Fus
59	93	54	0.03558	Fus
[truncated: 21,979 more rows]

## Sheet: Figure4F
i	j	k	singlechange	Region
67	121	35	0.013887	Fus
67	121	36	0.013887	Fus
62	122	36	0.025586	Fus
62	118	37	0.016156	Fus
67	121	37	0.015384	Fus
68	121	37	0.01444	Fus
67	122	37	0.015384	Fus
68	122	37	0.01444	Fus
67	123	37	0.018293	Fus
68	123	37	0.014882	Fus
130	116	38	0.016279	Fus
131	116	38	0.016279	Fus
60	118	38	0.015247	Fus
130	118	38	0.06756	Fus
131	118	38	0.013866	Fus
132	118	38	0.018663	Fus
134	118	38	0.018656	Fus
132	119	38	0.016433	Fus
68	120	38	0.013963	Fus
68	121	38	0.013963	Fus
67	122	38	0.015384	Fus
68	122	38	0.01444	Fus
66	123	38	0.014306	Fus
67	123	38	0.026653	Fus
68	123	38	0.014882	Fus
65	124	38	0.021425	Fus
66	124	38	0.021425	Fus
67	124	38	0.026653	Fus
68	124	38	0.014882	Fus
64	125	38	0.017349	Fus
130	116	39	0.016279	Fus
131	116	39	0.016279	Fus
134	117	39	0.019447	Fus
127	118	39	0.02904	Fus
128	118	39	0.017927	Fus
129	118	39	0.016068	Fus
130	118	39	0.06756	Fus
131	118	39	0.013866	Fus
132	118	39	0.018663	Fus
128	119	39	0.02904	Fus
131	119	39	0.018777	Fus
132	119	39	0.016433	Fus
133	119	39	0.016433	Fus
134	119	39	0.025375	Fus
135	119	39	0.026797	Fus
129	120	39	0.026871	Fus
130	120	39	0.025733	Fus
133	120	39	0.020106	Fus
134	120	39	0.06265	Fus
68	121	39	0.021483	Fus
68	122	39	0.026722	Fus
66	123	39	0.014306	Fus
67	123	39	0.024499	Fus
68	123	39	0.026722	Fus
66	124	39	0.016165	Fus
67	124	39	0.026653	Fus
68	124	39	0.02467	Fus
64	125	39	0.021588	Fus
68	125	39	0.017164	Fus
68	126	39	0.017164	Fus
124	133	39	0.024652	Fus
61	114	40	0.025712	Fus
60	115	40	0.016642	Fus
61	115	40	0.040999	Fus
134	115	40	0.017399	Fus
60	116	40	0.029772	Fus
61	116	40	0.017689	Fus
127	116	40	0.014363	Fus
128	116	40	0.014363	Fus
131	116	40	0.018199	Fus
133	116	40	0.014854	Fus
134	116	40	0.014603	Fus
135	116	40	0.014603	Fus
60	117	40	0.016041	Fus
61	117	40	0.017689	Fus
127	117	40	0.041197	Fus
128	117	40	0.028904	Fus
129	117	40	0.029878	Fus
131	117	40	0.018199	Fus
132	117	40	0.018283	Fus
133	117	40	0.018283	Fus
134	117	40	0.052449	Fus
135	117	40	0.033002	Fus
127	118	40	0.030928	Fus
128	118	40	0.025582	Fus
129	118	40	0.028643	Fus
130	118	40	0.029878	Fus
131	118	40	0.019517	Fus
132	118	40	0.030738	Fus
133	118	40	0.049021	Fus
128	119	40	0.030928	Fus
133	119	40	0.025375	Fus
134	119	40	0.036369	Fus
135	119	40	0.030495	Fus
128	120	40	0.028352	Fus
129	120	40	0.036067	Fus
130	120	40	0.03602	Fus
133	120	40	0.054781	Fus
134	120	40	0.072131	Fus
135	120	40	0.038969	Fus
67	121	40	0.018009	Fus
68	121	40	0.021946	Fus
130	121	40	0.019782	Fus
132	121	40	0.030829	Fus
133	121	40	0.049871	Fus
135	121	40	0.049027	Fus
67	122	40	0.018009	Fus
68	122	40	0.021946	Fus
130	122	40	0.027561	Fus
131	122	40	0.056615	Fus
132	122	40	0.075141	Fus
133	122	40	0.044628	Fus
134	122	40	0.049936	Fus
66	123	40	0.013575	Fus
67	123	40	0.026207	Fus
68	123	40	0.030714	Fus
134	123	40	0.052705	Fus
64	124	40	0.0163	Fus
66	124	40	0.013575	Fus
67	124	40	0.026207	Fus
64	125	40	0.014977	Fus
67	125	40	0.026007	Fus
130	125	40	0.027502	Fus
63	126	40	0.062438	Fus
64	126	40	0.062892	Fus
127	130	40	0.013574	Fus
124	132	40	0.03065	Fus
124	133	40	0.028928	Fus
125	133	40	0.01631	Fus
62	114	41	0.025712	Fus
60	115	41	0.012858	Fus
61	115	41	0.025712	Fus
64	115	41	0.027058	Fus
129	115	41	0.017857	Fus
130	115	41	0.014171	Fus
60	116	41	0.040071	Fus
61	116	41	0.040999	Fus
64	116	41	0.014034	Fus
128	116	41	0.014363	Fus
131	116	41	0.014171	Fus
60	117	41	0.028386	Fus
61	117	41	0.017689	Fus
127	117	41	0.015142	Fus
128	117	41	0.01773	Fus
129	117	41	0.016904	Fus
131	117	41	0.018199	Fus
132	117	41	0.018283	Fus
133	117	41	0.013711	Fus
134	117	41	0.033002	Fus
135	117	41	0.034845	Fus
136	117	41	0.020242	Fus
137	117	41	0.029565	Fus
60	118	41	0.018075	Fus
65	118	41	0.014108	Fus
127	118	41	0.02938	Fus
130	118	41	0.016904	Fus
132	118	41	0.016469	Fus
133	118	41	0.016469	Fus
136	118	41	0.026575	Fus
137	118	41	0.02387	Fus
61	119	41	0.020846	Fus
62	119	41	0.017662	Fus
128	119	41	0.02938	Fus
133	119	41	0.017617	Fus
135	119	41	0.016344	Fus
61	120	41	0.021217	Fus
67	120	41	0.034737	Fus
68	120	41	0.032469	Fus
128	120	41	0.027635	Fus
132	120	41	0.029543	Fus
133	120	41	0.017617	Fus
134	120	41	0.028737	Fus
135	120	41	0.025671	Fus
65	121	41	0.01314	Fus
66	121	41	0.029436	Fus
67	121	41	0.034737	Fus
131	121	41	0.018932	Fus
132	121	41	0.051819	Fus
133	121	41	0.055346	Fus
134	121	41	0.028737	Fus
135	121	41	0.025671	Fus
64	122	41	0.022349	Fus
67	122	41	0.015342	Fus
126	122	41	0.013409	Fus
127	122	41	0.013409	Fus
132	122	41	0.032967	Fus
133	122	41	0.044232	Fus
134	122	41	0.053289	Fus
135	122	41	0.045537	Fus
136	122	41	0.029482	Fus
64	123	41	0.017246	Fus
66	123	41	0.031974	Fus
67	123	41	0.016074	Fus
126	123	41	0.013409	Fus
127	123	41	0.013409	Fus
132	123	41	0.041338	Fus
133	123	41	0.045791	Fus
134	123	41	0.033683	Fus
63	124	41	0.058642	Fus
64	124	41	0.045228	Fus
65	124	41	0.034448	Fus
67	124	41	0.016074	Fus
125	124	41	0.01722	Fus
126	124	41	0.01304	Fus
127	124	41	0.01304	Fus
131	124	41	0.023043	Fus
132	124	41	0.041152	Fus
63	125	41	0.057005	Fus
64	125	41	0.066766	Fus
65	125	41	0.066766	Fus
125	125	41	0.01722	Fus
130	125	41	0.028656	Fus
132	125	41	0.029623	Fus
64	126	41	0.034085	Fus
130	126	41	0.022463	Fus
127	127	41	0.017119	Fus
128	127	41	0.013474	Fus
130	127	41	0.020319	Fus
126	128	41	0.030159	Fus
127	128	41	0.016136	Fus
125	129	41	0.017965	Fus
126	129	41	0.032383	Fus
127	129	41	0.013491	Fus
127	130	41	0.026437	Fus
124	132	41	0.018092	Fus
62	114	42	0.030117	Fus
63	114	42	0.046145	Fus
65	114	42	0.013024	Fus
60	115	42	0.012858	Fus
61	115	42	0.025478	Fus
64	115	42	0.032838	Fus
65	115	42	0.013024	Fus
134	115	42	0.016055	Fus
60	116	42	0.040071	Fus
61	116	42	0.044642	Fus
63	116	42	0.01363	Fus
64	116	42	0.075922	Fus
65	116	42	0.085914	Fus
127	116	42	0.013128	Fus
131	116	42	0.014171	Fus
134	116	42	0.013004	Fus
136	116	42	0.016014	Fus
60	117	42	0.023357	Fus
61	117	42	0.028363	Fus
63	117	42	0.049089	Fus
64	117	42	0.081132	Fus
65	117	42	0.050597	Fus
127	117	42	0.013128	Fus
132	117	42	0.014826	Fus
133	117	42	0.029511	Fus
134	117	42	0.033549	Fus
135	117	42	0.020242	Fus
136	117	42	0.029565	Fus
137	117	42	0.030638	Fus
60	118	42	0.049486	Fus
61	118	42	0.012345	Fus
65	118	42	0.021678	Fus
132	118	42	0.016469	Fus
133	118	42	0.036272	Fus
134	118	42	0.044174	Fus
135	118	42	0.026575	Fus
136	118	42	0.02387	Fus
137	118	42	0.02495	Fus
60	119	42	0.02456	Fus
61	119	42	0.035935	Fus
67	119	42	0.041306	Fus
133	119	42	0.050441	Fus
134	119	42	0.038551	Fus
137	119	42	0.02495	Fus
61	120	42	0.022439	Fus
63	120	42	0.027922	Fus
65	120	42	0.01314	Fus
66	120	42	0.029436	Fus
126	120	42	0.015216	Fus
133	120	42	0.031946	Fus
134	120	42	0.021845	Fus
135	120	42	0.020762	Fus
61	121	42	0.017856	Fus
64	121	42	0.01314	Fus
65	121	42	0.01314	Fus
126	121	42	0.015216	Fus
132	121	42	0.028923	Fus
133	121	42	0.039084	Fus
134	121	42	0.027586	Fus
135	121	42	0.020762	Fus
63	122	42	0.022349	Fus
64	122	42	0.048588	Fus
132	122	42	0.037958	Fus
133	122	42	0.045031	Fus
134	122	42	0.027586	Fus
135	122	42	0.018033	Fus
63	123	42	0.049494	Fus
64	123	42	0.037941	Fus
132	123	42	0.055249	Fus
63	124	42	0.045228	Fus
64	124	42	0.034448	Fus
65	124	42	0.013079	Fus
132	124	42	0.06133	Fus
62	125	42	0.01579	Fus
63	125	42	0.021192	Fus
64	125	42	0.022921	Fus
65	125	42	0.022921	Fus
130	125	42	0.022602	Fus
132	125	42	0.013489	Fus
133	125	42	0.019193	Fus
134	125	42	0.045052	Fus
64	126	42	0.034085	Fus
128	126	42	0.013474	Fus
130	126	42	0.02193	Fus
127	127	42	0.013274	Fus
128	127	42	0.01955	Fus
126	128	42	0.038756	Fus
127	128	42	0.03511	Fus
128	128	42	0.021177	Fus
126	129	42	0.043269	Fus
127	129	42	0.030188	Fus
128	129	42	0.015272	Fus
127	130	42	0.017764	Fus
128	130	42	0.013764	Fus
125	132	42	0.027773	Fus
126	132	42	0.022386	Fus
125	133	42	0.020113	Fus
62	114	43	0.030117	Fus
63	114	43	0.033868	Fus
64	114	43	0.039827	Fus
63	115	43	0.038045	Fus
64	115	43	0.096011	Fus
65	115	43	0.015935	Fus
134	115	43	0.016055	Fus
57	116	43	0.041376	Fus
58	116	43	0.044241	Fus
61	116	43	0.090666	Fus
62	116	43	0.043904	Fus
63	116	43	0.074496	Fus
64	116	43	0.090095	Fus
65	116	43	0.073157	Fus
134	116	43	0.013004	Fus
136	116	43	0.016014	Fus
137	116	43	0.019822	Fus
138	116	43	0.019822	Fus
58	117	43	0.026644	Fus
60	117	43	0.026447	Fus
61	117	43	0.061463	Fus
62	117	43	0.029931	Fus
63	117	43	0.062982	Fus
64	117	43	0.063844	Fus
65	117	43	0.053529	Fus
132	117	43	0.014826	Fus
133	117	43	0.029511	Fus
134	117	43	0.027787	Fus
135	117	43	0.02496	Fus
136	117	43	0.030638	Fus
137	117	43	0.030638	Fus
60	118	43	0.06025	Fus
61	118	43	0.04686	Fus
64	118	43	0.080478	Fus
65	118	43	0.036987	Fus
133	118	43	0.034629	Fus
134	118	43	0.046776	Fus
135	118	43	0.031425	Fus
136	118	43	0.02495	Fus
137	118	43	0.02495	Fus
60	119	43	0.032892	Fus
62	119	43	0.07457	Fus
63	119	43	0.040078	Fus
64	119	43	0.017046	Fus
65	119	43	0.038662	Fus
133	119	43	0.033971	Fus
134	119	43	0.047371	Fus
135	119	43	0.019815	Fus
62	120	43	0.03794	Fus
132	120	43	0.032028	Fus
133	120	43	0.031946	Fus
134	120	43	0.025814	Fus
62	121	43	0.030472	Fus
63	121	43	0.03818	Fus
64	121	43	0.048588	Fus
65	121	43	0.040348	Fus
126	121	43	0.015216	Fus
132	121	43	0.041958	Fus
133	121	43	0.039084	Fus
134	121	43	0.022931	Fus
62	122	43	0.023191	Fus
63	122	43	0.036224	Fus
64	122	43	0.048588	Fus
127	122	43	0.020558	Fus
128	122	43	0.020558	Fus
129	122	43	0.012931	Fus
132	122	43	0.03243	Fus
133	122	43	0.045031	Fus
134	122	43	0.022931	Fus
135	122	43	0.016783	Fus
62	123	43	0.056944	Fus
63	123	43	0.018777	Fus
64	123	43	0.025367	Fus
126	123	43	0.016876	Fus
132	123	43	0.044969	Fus
61	124	43	0.02348	Fus
62	124	43	0.027301	Fus
63	124	43	0.01489	Fus
64	124	43	0.013079	Fus
125	124	43	0.016876	Fus
126	124	43	0.032426	Fus
62	125	43	0.01579	Fus
63	125	43	0.021192	Fus
64	125	43	0.022921	Fus
126	125	43	0.017382	Fus
130	125	43	0.023638	Fus
134	125	43	0.021639	Fus
62	126	43	0.018893	Fus
63	126	43	0.016164	Fus
127	127	43	0.013274	Fus
128	127	43	0.01364	Fus
126	128	43	0.034022	Fus
127	128	43	0.034839	Fus
128	128	43	0.021177	Fus
129	128	43	0.014136	Fus
126	129	43	0.016784	Fus
127	129	43	0.032187	Fus
128	129	43	0.029264	Fus
127	131	43	0.014409	Fus
126	132	43	0.020395	Fus
60	113	44	0.020674	Fus
61	113	44	0.046097	Fus
59	114	44	0.01388	Fus
60	114	44	0.034781	Fus
61	114	44	0.036459	Fus
62	114	44	0.035716	Fus
63	114	44	0.082308	Fus
64	114	44	0.070245	Fus
56	115	44	0.040456	Fus
58	115	44	0.013077	Fus
59	115	44	0.032367	Fus
62	115	44	0.02796	Fus
63	115	44	0.058715	Fus
64	115	44	0.05704	Fus
135	115	44	0.016328	Fus
56	116	44	0.042313	Fus
57	116	44	0.034122	Fus
58	116	44	0.044241	Fus
61	116	44	0.046024	Fus
62	116	44	0.05438	Fus
63	116	44	0.131872	Fus
64	116	44	0.114202	Fus
65	116	44	0.015935	Fus
135	116	44	0.020028	Fus
136	116	44	0.018889	Fus
137	116	44	0.019822	Fus
138	116	44	0.019822	Fus
56	117	44	0.029137	Fus
57	117	44	0.054366	Fus
58	117	44	0.072736	Fus
59	117	44	0.026447	Fus
60	117	44	0.048589	Fus
61	117	44	0.03374	Fus
62	117	44	0.038849	Fus
63	117	44	0.056889	Fus
64	117	44	0.082863	Fus
65	117	44	0.036225	Fus
127	117	44	0.023436	Fus
128	117	44	0.023436	Fus
134	117	44	0.02708	Fus
135	117	44	0.026171	Fus
136	117	44	0.024245	Fus
137	117	44	0.024245	Fus
55	118	44	0.013488	Fus
58	118	44	0.044493	Fus
59	118	44	0.02917	Fus
60	118	44	0.022282	Fus
61	118	44	0.018497	Fus
62	118	44	0.016564	Fus
63	118	44	0.036521	Fus
64	118	44	0.067502	Fus
65	118	44	0.014788	Fus
127	118	44	0.01562	Fus
128	118	44	0.01562	Fus
134	118	44	0.02955	Fus
135	118	44	0.021931	Fus
136	118	44	0.02182	Fus
137	118	44	0.02182	Fus
58	119	44	0.024303	Fus
60	119	44	0.016599	Fus
61	119	44	0.054051	Fus
62	119	44	0.017155	Fus
63	119	44	0.015024	Fus
64	119	44	0.032122	Fus
65	119	44	0.016231	Fus
127	119	44	0.01562	Fus
134	119	44	0.034091	Fus
135	119	44	0.014703	Fus
136	119	44	0.015957	Fus
137	119	44	0.015957	Fus
57	120	44	0.018966	Fus
58	120	44	0.051701	Fus
62	120	44	0.033407	Fus
63	120	44	0.03818	Fus
64	120	44	0.015683	Fus
132	120	44	0.03067	Fus
133	120	44	0.034273	Fus
134	120	44	0.019487	Fus
136	120	44	0.015957	Fus
137	120	44	0.015957	Fus
62	121	44	0.032796	Fus
128	121	44	0.015694	Fus
132	121	44	0.035786	Fus
133	121	44	0.048298	Fus
134	121	44	0.024742	Fus
62	122	44	0.017266	Fus
63	122	44	0.018777	Fus
126	122	44	0.022036	Fus
127	122	44	0.022036	Fus
128	122	44	0.020558	Fus
129	122	44	0.012931	Fus
132	122	44	0.021663	Fus
133	122	44	0.036472	Fus
134	122	44	0.042415	Fus
62	123	44	0.014281	Fus
63	123	44	0.018777	Fus
126	123	44	0.039273	Fus
132	123	44	0.039204	Fus
133	123	44	0.033533	Fus
134	123	44	0.057309	Fus
135	123	44	0.048104	Fus
61	124	44	0.02348	Fus
126	124	44	0.017988	Fus
127	124	44	0.016425	Fus
132	124	44	0.020314	Fus
135	124	44	0.035656	Fus
62	125	44	0.013508	Fus
62	126	44	0.018893	Fus
63	126	44	0.013279	Fus
127	126	44	0.012651	Fus
126	129	44	0.02054	Fus
127	129	44	0.031741	Fus
128	129	44	0.013252	Fus
127	130	44	0.022003	Fus
127	131	44	0.07039	Fus
56	110	45	0.028883	Fus
57	110	45	0.04973	Fus
58	110	45	0.041259	Fus
59	110	45	0.038626	Fus
60	110	45	0.033894	Fus
60	111	45	0.017369	Fus
61	111	45	0.04911	Fus
62	111	45	0.013661	Fus
63	111	45	0.028264	Fus
60	112	45	0.013	Fus
62	112	45	0.057306	Fus
63	112	45	0.056866	Fus
55	113	45	0.017362	Fus
56	113	45	0.017681	Fus
57	113	45	0.043402	Fus
58	113	45	0.014529	Fus
59	113	45	0.015847	Fus
60	113	45	0.035248	Fus
61	113	45	0.047725	Fus
63	113	45	0.030155	Fus
58	114	45	0.014529	Fus
62	114	45	0.046233	Fus
63	114	45	0.044603	Fus
55	115	45	0.033384	Fus
56	115	45	0.02706	Fus
57	115	45	0.049187	Fus
58	115	45	0.057155	Fus
61	115	45	0.021006	Fus
62	115	45	0.094536	Fus
63	115	45	0.108292	Fus
64	115	45	0.042334	Fus
135	115	45	0.016976	Fus
56	116	45	0.017017	Fus
57	116	45	0.020734	Fus
58	116	45	0.016395	Fus
61	116	45	0.040229	Fus
62	116	45	0.092742	Fus
63	116	45	0.069254	Fus
64	116	45	0.019818	Fus
128	116	45	0.019326	Fus
134	116	45	0.028019	Fus
135	116	45	0.016328	Fus
136	116	45	0.019441	Fus
56	117	45	0.018219	Fus
58	117	45	0.016658	Fus
62	117	45	0.084615	Fus
63	117	45	0.060107	Fus
64	117	45	0.040729	Fus
65	117	45	0.018961	Fus
128	117	45	0.023436	Fus
129	117	45	0.014945	Fus
134	117	45	0.027758	Fus
135	117	45	0.026171	Fus
136	117	45	0.025669	Fus
137	117	45	0.025669	Fus
58	118	45	0.016658	Fus
62	118	45	0.070125	Fus
63	118	45	0.052872	Fus
64	118	45	0.067634	Fus
128	118	45	0.01562	Fus
129	118	45	0.014945	Fus
134	118	45	0.015291	Fus
135	118	45	0.021844	Fus
136	118	45	0.015814	Fus
137	118	45	0.015814	Fus
58	119	45	0.03929	Fus
62	119	45	0.038664	Fus
63	119	45	0.048817	Fus
64	119	45	0.067634	Fus
128	119	45	0.025035	Fus
133	119	45	0.014641	Fus
134	119	45	0.016442	Fus
135	119	45	0.015463	Fus
58	120	45	0.013171	Fus
62	120	45	0.052493	Fus
63	120	45	0.046334	Fus
64	120	45	0.016246	Fus
133	120	45	0.019544	Fus
134	120	45	0.019913	Fus
135	120	45	0.014811	Fus
136	120	45	0.015463	Fus
61	121	45	0.017223	Fus
62	121	45	0.017266	Fus
128	121	45	0.02382	Fus
129	121	45	0.019038	Fus
133	121	45	0.039839	Fus
134	121	45	0.019913	Fus
135	121	45	0.014811	Fus
136	121	45	0.014811	Fus
128	122	45	0.02545	Fus
129	122	45	0.01626	Fus
133	122	45	0.046982	Fus
134	122	45	0.04848	Fus
135	122	45	0.041687	Fus
136	122	45	0.013251	Fus
128	123	45	0.016425	Fus
134	123	45	0.057165	Fus
135	123	45	0.06109	Fus
136	123	45	0.023877	Fus
128	124	45	0.016425	Fus
62	125	45	0.013982	Fus
63	125	45	0.016652	Fus
61	126	45	0.020843	Fus
62	126	45	0.013279	Fus
129	128	45	0.01398	Fus
127	129	45	0.018733	Fus
127	130	45	0.062896	Fus
128	130	45	0.040871	Fus
61	108	46	0.016803	Fus
55	109	46	0.016397	Fus
62	109	46	0.02629	Fus
57	110	46	0.026835	Fus
58	110	46	0.036045	Fus
59	110	46	0.029169	Fus
60	110	46	0.03631	Fus
61	110	46	0.022086	Fus
62	110	46	0.01581	Fus
63	110	46	0.01409	Fus
54	111	46	0.025242	Fus
57	111	46	0.023475	Fus
58	111	46	0.043784	Fus
59	111	46	0.041409	Fus
60	111	46	0.03631	Fus
55	112	46	0.017362	Fus
56	112	46	0.017681	Fus
57	112	46	0.043402	Fus
58	112	46	0.04969	Fus
60	112	46	0.035078	Fus
57	113	46	0.020229	Fus
62	113	46	0.052064	Fus
63	113	46	0.02845	Fus
57	114	46	0.021622	Fus
61	114	46	0.018516	Fus
62	114	46	0.03447	Fus
63	114	46	0.034621	Fus
56	115	46	0.02706	Fus
57	115	46	0.020734	Fus
61	115	46	0.072539	Fus
62	115	46	0.039233	Fus
63	115	46	0.042631	Fus
129	115	46	0.013269	Fus
60	116	46	0.028057	Fus
62	116	46	0.062129	Fus
63	116	46	0.068389	Fus
129	116	46	0.031355	Fus
133	116	46	0.014534	Fus
134	116	46	0.024886	Fus
135	116	46	0.02962	Fus
136	116	46	0.022256	Fus
137	116	46	0.022256	Fus
59	117	46	0.014692	Fus
62	117	46	0.057272	Fus
63	117	46	0.065726	Fus
64	117	46	0.028703	Fus
128	117	46	0.030307	Fus
135	117	46	0.029027	Fus
136	117	46	0.030009	Fus
137	117	46	0.025446	Fus
57	118	46	0.020648	Fus
58	118	46	0.025893	Fus
62	118	46	0.049276	Fus
63	118	46	0.059992	Fus
64	118	46	0.028703	Fus
128	118	46	0.025035	Fus
129	118	46	0.015387	Fus
133	118	46	0.015292	Fus
134	118	46	0.015506	Fus
135	118	46	0.018319	Fus
136	118	46	0.018319	Fus
137	118	46	0.017297	Fus
58	119	46	0.027924	Fus
62	119	46	0.019697	Fus
63	119	46	0.034417	Fus
64	119	46	0.021521	Fus
128	119	46	0.025035	Fus
129	119	46	0.019745	Fus
134	119	46	0.029717	Fus
135	119	46	0.022694	Fus
136	119	46	0.022694	Fus
137	119	46	0.01812	Fus
58	120	46	0.015658	Fus
62	120	46	0.019697	Fus
129	120	46	0.020188	Fus
131	120	46	0.0133	Fus
133	120	46	0.015411	Fus
134	120	46	0.026741	Fus
135	120	46	0.022694	Fus
136	120	46	0.022694	Fus
129	121	46	0.02382	Fus
130	121	46	0.019038	Fus
133	121	46	0.028234	Fus
134	121	46	0.026741	Fus
135	121	46	0.026741	Fus
136	121	46	0.019864	Fus
129	122	46	0.021077	Fus
130	122	46	0.019038	Fus
131	122	46	0.015826	Fus
133	122	46	0.017135	Fus
134	122	46	0.024159	Fus
135	122	46	0.023322	Fus
131	123	46	0.015826	Fus
133	123	46	0.016194	Fus
134	123	46	0.025939	Fus
135	123	46	0.017281	Fus
136	123	46	0.017281	Fus
128	124	46	0.018478	Fus
131	124	46	0.018537	Fus
134	124	46	0.016194	Fus
61	125	46	0.013982	Fus
128	126	46	0.017429	Fus
129	126	46	0.017031	Fus
129	127	46	0.01398	Fus
127	128	46	0.034051	Fus
128	128	46	0.021179	Fus
128	129	46	0.023466	Fus
127	130	46	0.047819	Fus
57	104	47	0.020793	Fus
58	104	47	0.015659	Fus
57	106	47	0.01466	Fus
58	106	47	0.017539	Fus
59	106	47	0.01908	Fus
133	106	47	0.021902	Fus
57	107	47	0.014788	Fus
57	108	47	0.015949	Fus
59	110	47	0.016212	Fus
60	110	47	0.017604	Fus
54	111	47	0.022049	Fus
57	111	47	0.020274	Fus
59	111	47	0.016212	Fus
55	112	47	0.021106	Fus
63	112	47	0.0174	Fus
62	113	47	0.020188	Fus
63	113	47	0.02845	Fus
62	114	47	0.020188	Fus
63	114	47	0.02845	Fus
61	115	47	0.017254	Fus
62	115	47	0.030351	Fus
63	115	47	0.034621	Fus
129	115	47	0.019076	Fus
134	115	47	0.021656	Fus
54	116	47	0.022998	Fus
55	116	47	0.016635	Fus
61	116	47	0.021669	Fus
62	116	47	0.034942	Fus
63	116	47	0.057699	Fus
129	116	47	0.019076	Fus
130	116	47	0.014997	Fus
132	116	47	0.016811	Fus
135	116	47	0.012699	Fus
136	116	47	0.014268	Fus
137	116	47	0.020366	Fus
54	117	47	0.016014	Fus
55	117	47	0.027337	Fus
62	117	47	0.045401	Fus
63	117	47	0.0512	Fus
130	117	47	0.017195	Fus
135	117	47	0.023708	Fus
136	117	47	0.027649	Fus
137	117	47	0.022774	Fus
138	117	47	0.022774	Fus
62	118	47	0.021498	Fus
63	118	47	0.022217	Fus
135	118	47	0.021672	Fus
136	118	47	0.01914	Fus
61	119	47	0.023702	Fus
62	119	47	0.019476	Fus
63	119	47	0.02449	Fus
130	119	47	0.014976	Fus
134	119	47	0.02776	Fus
135	119	47	0.02776	Fus
136	119	47	0.028307	Fus
61	120	47	0.017552	Fus
62	120	47	0.019476	Fus
130	120	47	0.016828	Fus
134	120	47	0.019451	Fus
135	120	47	0.02776	Fus
65	121	47	0.016332	Fus
130	121	47	0.020924	Fus
134	121	47	0.019451	Fus
135	121	47	0.031521	Fus
64	122	47	0.016332	Fus
130	122	47	0.012753	Fus
131	122	47	0.015826	Fus
132	122	47	0.037412	Fus
133	122	47	0.039911	Fus
134	122	47	0.017119	Fus
135	122	47	0.019071	Fus
134	123	47	0.038746	Fus
129	124	47	0.013447	Fus
129	125	47	0.018366	Fus
133	125	47	0.019645	Fus
133	126	47	0.02728	Fus
133	127	47	0.036803	Fus
128	128	47	0.015138	Fus
134	106	48	0.025365	Fus
135	106	48	0.025365	Fus
136	106	48	0.018678	Fus
135	107	48	0.025365	Fus
136	107	48	0.018678	Fus
137	107	48	0.021331	Fus
63	111	48	0.016281	Fus
54	113	48	0.035827	Fus
54	114	48	0.024797	Fus
55	114	48	0.019395	Fus
62	114	48	0.020188	Fus
54	115	48	0.036486	Fus
130	115	48	0.019358	Fus
134	115	48	0.020037	Fus
55	116	48	0.022651	Fus
57	116	48	0.016576	Fus
63	116	48	0.052952	Fus
135	116	48	0.018333	Fus
136	116	48	0.031364	Fus
55	117	48	0.016014	Fus
62	117	48	0.019217	Fus
63	117	48	0.047718	Fus
131	117	48	0.022689	Fus
132	117	48	0.017369	Fus
135	117	48	0.025392	Fus
136	117	48	0.031813	Fus
137	117	48	0.02997	Fus
62	118	48	0.024061	Fus
63	118	48	0.024784	Fus
131	118	48	0.044286	Fus
132	118	48	0.012561	Fus
135	118	48	0.023623	Fus
136	118	48	0.031167	Fus
137	118	48	0.031167	Fus
61	119	48	0.028548	Fus
62	119	48	0.020842	Fus
131	119	48	0.086674	Fus
135	119	48	0.026755	Fus
136	119	48	0.031167	Fus
137	119	48	0.031167	Fus
62	120	48	0.020842	Fus
63	120	48	0.018255	Fus
64	120	48	0.022536	Fus
131	120	48	0.015166	Fus
135	120	48	0.026755	Fus
136	120	48	0.033915	Fus
137	120	48	0.033915	Fus
63	121	48	0.018255	Fus
64	121	48	0.016332	Fus
132	121	48	0.04502	Fus
135	121	48	0.028571	Fus
64	123	48	0.019425	Fus
132	124	48	0.017675	Fus
133	124	48	0.017675	Fus
132	125	48	0.023994	Fus
133	125	48	0.03986	Fus
132	126	48	0.023994	Fus
133	126	48	0.01403	Fus
127	128	48	0.034798	Fus
54	93	49	0.019545	Fus
54	94	49	0.015809	Fus
132	101	49	0.01951	Fus
134	101	49	0.021947	Fus
128	102	49	0.015876	Fus
132	102	49	0.01951	Fus
133	102	49	0.01951	Fus
134	102	49	0.015791	Fus
135	102	49	0.015791	Fus
128	103	49	0.015876	Fus
131	103	49	0.031319	Fus
132	103	49	0.031319	Fus
133	103	49	0.029161	Fus
134	103	49	0.024597	Fus
129	105	49	0.015347	Fus
129	106	49	0.020291	Fus
138	107	49	0.021331	Fus
139	107	49	0.019894	Fus
138	108	49	0.019894	Fus
139	108	49	0.019894	Fus
128	109	49	0.018443	Fus
54	111	49	0.018822	Fus
55	111	49	0.023421	Fus
56	111	49	0.023421	Fus
129	111	49	0.015632	Fus
53	112	49	0.030809	Fus
54	112	49	0.032952	Fus
55	112	49	0.032952	Fus
56	112	49	0.021887	Fus
62	112	49	0.021664	Fus
131	112	49	0.013109	Fus
132	112	49	0.013161	Fus
52	113	49	0.021041	Fus
53	113	49	0.029408	Fus
54	113	49	0.048704	Fus
55	113	49	0.051151	Fus
62	113	49	0.020161	Fus
130	113	49	0.018273	Fus
132	113	49	0.013161	Fus
137	113	49	0.016722	Fus
54	114	49	0.03729	Fus
55	114	49	0.019395	Fus
131	114	49	0.018479	Fus
54	115	49	0.019395	Fus
62	115	49	0.014775	Fus
135	115	49	0.020041	Fus
136	115	49	0.023585	Fus
137	115	49	0.023585	Fus
57	116	49	0.0141	Fus
61	116	49	0.0293	Fus
62	116	49	0.028576	Fus
131	116	49	0.01794	Fus
132	116	49	0.016118	Fus
135	116	49	0.024618	Fus
136	116	49	0.025459	Fus
137	116	49	0.025459	Fus
138	116	49	0.014343	Fus
61	117	49	0.032785	Fus
62	117	49	0.026365	Fus
132	117	49	0.017369	Fus
133	117	49	0.016118	Fus
136	117	49	0.021036	Fus
137	117	49	0.030699	Fus
138	117	49	0.027211	Fus
139	117	49	0.027211	Fus
60	118	49	0.037377	Fus
61	118	49	0.032785	Fus
62	118	49	0.024061	Fus
63	118	49	0.024784	Fus
132	118	49	0.032651	Fus
136	118	49	0.024591	Fus
137	118	49	0.031965	Fus
60	119	49	0.027295	Fus
61	119	49	0.028548	Fus
62	119	49	0.020842	Fus
133	119	49	0.032133	Fus
136	119	49	0.033659	Fus
137	119	49	0.033659	Fus
62	120	49	0.017865	Fus
63	120	49	0.018253	Fus
64	120	49	0.029091	Fus
136	120	49	0.025611	Fus
63	121	49	0.015476	Fus
64	121	49	0.027422	Fus
65	121	49	0.012894	Fus
63	122	49	0.015476	Fus
64	122	49	0.019425	Fus
63	123	49	0.016454	Fus
53	89	50	0.019422	Fus
53	90	50	0.01702	Fus
55	90	50	0.018571	Fus
56	91	50	0.013443	Fus
57	91	50	0.025714	Fus
57	92	50	0.020754	Fus
58	92	50	0.046239	Fus
59	92	50	0.042773	Fus
58	93	50	0.020667	Fus
61	96	50	0.015945	Fus
62	96	50	0.02339	Fus
126	100	50	0.038184	Fus
129	100	50	0.026553	Fus
130	100	50	0.040943	Fus
131	100	50	0.040943	Fus
132	100	50	0.0429	Fus
126	101	50	0.038184	Fus
127	101	50	0.021515	Fus
130	101	50	0.015185	Fus
131	101	50	0.015185	Fus
134	101	50	0.015225	Fus
135	101	50	0.021896	Fus
136	101	50	0.021896	Fus
126	102	50	0.027256	Fus
127	102	50	0.012782	Fus
128	102	50	0.022181	Fus
129	102	50	0.037057	Fus
130	102	50	0.023772	Fus
131	102	50	0.02117	Fus
135	102	50	0.015791	Fus
126	103	50	0.021838	Fus
127	103	50	0.012188	Fus
129	103	50	0.032383	Fus
130	103	50	0.032383	Fus
135	103	50	0.024597	Fus
127	104	50	0.01842	Fus
128	104	50	0.0565	Fus
128	105	50	0.018138	Fus
127	106	50	0.027175	Fus
128	106	50	0.02907	Fus
129	106	50	0.020291	Fus
136	106	50	0.040093	Fus
137	106	50	0.042517	Fus
128	107	50	0.034104	Fus
127	108	50	0.043527	Fus
128	108	50	0.047464	Fus
128	109	50	0.018443	Fus
129	109	50	0.048333	Fus
129	110	50	0.03301	Fus
130	110	50	0.063661	Fus
131	110	50	0.069026	Fus
53	111	50	0.020528	Fus
54	111	50	0.020528	Fus
55	111	50	0.024933	Fus
61	111	50	0.014824	Fus
62	111	50	0.017807	Fus
130	111	50	0.026926	Fus
131	111	50	0.035397	Fus
53	112	50	0.01998	Fus
54	112	50	0.030471	Fus
55	112	50	0.024263	Fus
56	112	50	0.024263	Fus
62	112	50	0.026816	Fus
53	113	50	0.016308	Fus
54	113	50	0.035604	Fus
55	113	50	0.048815	Fus
62	113	50	0.024061	Fus
137	113	50	0.017037	Fus
138	113	50	0.012568	Fus
140	113	50	0.016594	Fus
54	114	50	0.033272	Fus
55	114	50	0.014891	Fus
62	114	50	0.018312	Fus
136	114	50	0.060619	Fus
137	114	50	0.014589	Fus
138	114	50	0.019375	Fus
139	114	50	0.018797	Fus
55	115	50	0.014891	Fus
56	115	50	0.014413	Fus
57	115	50	0.017811	Fus
62	115	50	0.014775	Fus
132	115	50	0.013304	Fus
136	115	50	0.055747	Fus
137	115	50	0.029037	Fus
138	115	50	0.014602	Fus
53	116	50	0.020986	Fus
54	116	50	0.020986	Fus
56	116	50	0.013087	Fus
57	116	50	0.022039	Fus
61	116	50	0.029746	Fus
136	116	50	0.013419	Fus
137	116	50	0.044827	Fus
60	117	50	0.03312	Fus
61	117	50	0.032324	Fus
132	117	50	0.015677	Fus
136	117	50	0.024147	Fus
137	117	50	0.055061	Fus
138	117	50	0.027211	Fus
57	118	50	0.01754	Fus
60	118	50	0.036319	Fus
61	118	50	0.030786	Fus
132	118	50	0.018776	Fus
136	118	50	0.018559	Fus
137	118	50	0.024302	Fus
60	119	50	0.028041	Fus
61	119	50	0.030786	Fus
62	119	50	0.017865	Fus
133	119	50	0.013402	Fus
64	120	50	0.014097	Fus
63	121	50	0.018743	Fus
64	121	50	0.02316	Fus
63	122	50	0.01544	Fus
64	122	50	0.015561	Fus
50	87	51	0.021329	Fus
53	89	51	0.019422	Fus
55	89	51	0.017989	Fus
55	90	51	0.02174	Fus
56	90	51	0.024598	Fus
57	91	51	0.012919	Fus
58	91	51	0.028326	Fus
59	91	51	0.029929	Fus
60	91	51	0.027772	Fus
61	91	51	0.035779	Fus
57	92	51	0.02597	Fus
58	92	51	0.0511	Fus
59	92	51	0.032714	Fus
60	92	51	0.024896	Fus
61	92	51	0.025328	Fus
62	92	51	0.0328	Fus
58	93	51	0.030341	Fus
59	93	51	0.044349	Fus
60	93	51	0.032531	Fus
59	94	51	0.030974	Fus
60	94	51	0.02178	Fus
61	94	51	0.013785	Fus
64	94	51	0.013929	Fus
59	95	51	0.026664	Fus
60	95	51	0.030168	Fus
61	95	51	0.021494	Fus
62	95	51	0.02427	Fus
65	95	51	0.014207	Fus
132	95	51	0.044305	Fus
133	95	51	0.031682	Fus
58	96	51	0.015031	Fus
59	96	51	0.028112	Fus
60	96	51	0.026923	Fus
66	96	51	0.013483	Fus
129	96	51	0.063949	Fus
130	96	51	0.06116	Fus
131	96	51	0.033519	Fus
132	96	51	0.030831	Fus
133	96	51	0.030831	Fus
134	96	51	0.038074	Fus
60	97	51	0.022551	Fus
127	97	51	0.063211	Fus
128	97	51	0.082273	Fus
129	97	51	0.071072	Fus
130	97	51	0.054487	Fus
131	97	51	0.024014	Fus
132	97	51	0.024014	Fus
133	97	51	0.028966	Fus
126	98	51	0.041546	Fus
127	98	51	0.030456	Fus
128	98	51	0.030456	Fus
129	98	51	0.021105	Fus
130	98	51	0.032892	Fus
132	98	51	0.019584	Fus
126	99	51	0.04619	Fus
127	99	51	0.060233	Fus
128	99	51	0.021275	Fus
129	99	51	0.021275	Fus
130	99	51	0.031633	Fus
131	99	51	0.031633	Fus
132	99	51	0.068758	Fus
133	99	51	0.06132	Fus
134	99	51	0.06132	Fus
135	99	51	0.06998	Fus
125	100	51	0.043957	Fus
126	100	51	0.071846	Fus
127	100	51	0.032027	Fus
130	100	51	0.015783	Fus
131	100	51	0.019826	Fus
132	100	51	0.018492	Fus
135	100	51	0.055838	Fus
138	100	51	0.027472	Fus
125	101	51	0.029649	Fus
126	101	51	0.040766	Fus
127	101	51	0.024889	Fus
129	101	51	0.02353	Fus
130	101	51	0.023608	Fus
125	102	51	0.030049	Fus
126	102	51	0.05828	Fus
127	102	51	0.024889	Fus
128	102	51	0.030938	Fus
129	102	51	0.032944	Fus
130	102	51	0.023805	Fus
134	102	51	0.015225	Fus
135	102	51	0.015225	Fus
126	103	51	0.031787	Fus
127	103	51	0.033178	Fus
128	103	51	0.026953	Fus
129	103	51	0.028736	Fus
126	104	51	0.057298	Fus
127	104	51	0.038246	Fus
125	105	51	0.028592	Fus
126	105	51	0.018835	Fus
127	105	51	0.020204	Fus
136	106	51	0.040093	Fus
137	106	51	0.042517	Fus
138	106	51	0.042517	Fus
127	107	51	0.0309	Fus
128	108	51	0.018249	Fus
129	108	51	0.027928	Fus
129	109	51	0.019409	Fus
130	109	51	0.024819	Fus
136	109	51	0.038928	Fus
137	109	51	0.038928	Fus
138	109	51	0.04476	Fus
55	110	51	0.012491	Fus
138	110	51	0.04476	Fus
139	110	51	0.044777	Fus
54	111	51	0.015538	Fus
55	111	51	0.028029	Fus
61	111	51	0.012629	Fus
53	112	51	0.015514	Fus
54	112	51	0.033933	Fus
55	112	51	0.039449	Fus
56	112	51	0.016266	Fus
61	112	51	0.015871	Fus
131	112	51	0.016091	Fus
136	112	51	0.080908	Fus
137	112	51	0.080908	Fus
53	113	51	0.015514	Fus
54	113	51	0.02972	Fus
55	113	51	0.042876	Fus
56	113	51	0.035702	Fus
136	113	51	0.013364	Fus
137	113	51	0.029026	Fus
138	113	51	0.032142	Fus
55	114	51	0.028227	Fus
56	114	51	0.014891	Fus
61	114	51	0.017212	Fus
131	114	51	0.01235	Fus
136	114	51	0.02877	Fus
137	114	51	0.032099	Fus
138	114	51	0.038999	Fus
55	115	51	0.014891	Fus
56	115	51	0.025651	Fus
57	115	51	0.025145	Fus
61	115	51	0.017212	Fus
131	115	51	0.015311	Fus
136	115	51	0.01852	Fus
137	115	51	0.03547	Fus
139	115	51	0.015234	Fus
53	116	51	0.020986	Fus
54	116	51	0.020986	Fus
57	116	51	0.02402	Fus
60	116	51	0.03312	Fus
61	116	51	0.029746	Fus
132	116	51	0.02378	Fus
136	116	51	0.072323	Fus
137	116	51	0.093025	Fus
138	116	51	0.046574	Fus
139	116	51	0.046574	Fus
57	117	51	0.021863	Fus
60	117	51	0.03312	Fus
61	117	51	0.025837	Fus
132	117	51	0.023493	Fus
133	117	51	0.016617	Fus
137	117	51	0.021464	Fus
60	118	51	0.025534	Fus
61	118	51	0.023075	Fus
60	119	51	0.016591	Fus
49	84	52	0.02367	Fus
47	85	52	0.015316	Fus
49	85	52	0.028861	Fus
51	87	52	0.022165	Fus
52	87	52	0.020111	Fus
54	87	52	0.022719	Fus
58	87	52	0.018038	Fus
59	87	52	0.022341	Fus
51	88	52	0.02222	Fus
52	88	52	0.012728	Fus
54	88	52	0.026288	Fus
55	88	52	0.036651	Fus
56	88	52	0.018579	Fus
57	88	52	0.013458	Fus
58	88	52	0.032967	Fus
59	88	52	0.029267	Fus
60	88	52	0.047183	Fus
54	89	52	0.026949	Fus
55	89	52	0.017162	Fus
56	89	52	0.014621	Fus
57	89	52	0.04315	Fus
59	89	52	0.028199	Fus
54	90	52	0.017133	Fus
56	90	52	0.019281	Fus
57	90	52	0.014628	Fus
58	90	52	0.03551	Fus
59	90	52	0.033375	Fus
60	90	52	0.03196	Fus
133	91	52	0.031506	Fus
133	92	52	0.10188	Fus
58	93	52	0.016693	Fus
62	93	52	0.018015	Fus
63	93	52	0.018015	Fus
132	93	52	0.031784	Fus
133	93	52	0.049955	Fus
58	94	52	0.015712	Fus
60	94	52	0.022549	Fus
64	94	52	0.017085	Fus
128	94	52	0.01543	Fus
132	94	52	0.031948	Fus
133	94	52	0.025683	Fus
134	94	52	0.044232	Fus
58	95	52	0.028293	Fus
59	95	52	0.032495	Fus
61	95	52	0.022126	Fus
64	95	52	0.016104	Fus
67	95	52	0.027238	Fus
127	95	52	0.016093	Fus
128	95	52	0.01543	Fus
58	96	52	0.030415	Fus
59	96	52	0.036588	Fus
62	96	52	0.026315	Fus
63	96	52	0.026315	Fus
64	96	52	0.02731	Fus
66	96	52	0.013864	Fus
67	96	52	0.022496	Fus
129	96	52	0.0212	Fus
130	96	52	0.0212	Fus
131	96	52	0.040148	Fus
132	96	52	0.03935	Fus
133	96	52	0.040465	Fus
134	96	52	0.046637	Fus
135	96	52	0.047642	Fus
58	97	52	0.02635	Fus
61	97	52	0.031059	Fus
62	97	52	0.031059	Fus
63	97	52	0.03804	Fus
64	97	52	0.031195	Fus
67	97	52	0.014244	Fus
68	97	52	0.039212	Fus
126	97	52	0.013925	Fus
127	97	52	0.023468	Fus
128	97	52	0.023468	Fus
129	97	52	0.025264	Fus
130	97	52	0.025264	Fus
131	97	52	0.02918	Fus
132	97	52	0.018832	Fus
135	97	52	0.016224	Fus
124	98	52	0.033107	Fus
125	98	52	0.026615	Fus
126	98	52	0.015797	Fus
127	98	52	0.01999	Fus
128	98	52	0.01999	Fus
129	98	52	0.025264	Fus
130	98	52	0.037138	Fus
131	98	52	0.037138	Fus
132	98	52	0.028438	Fus
133	98	52	0.027201	Fus
134	98	52	0.027201	Fus
135	98	52	0.025597	Fus
136	98	52	0.028146	Fus
125	99	52	0.090009	Fus
126	99	52	0.030642	Fus
127	99	52	0.046757	Fus
128	99	52	0.048132	Fus
129	99	52	0.032424	Fus
130	99	52	0.01461	Fus
131	99	52	0.027722	Fus
136	99	52	0.014261	Fus
125	100	52	0.028965	Fus
126	100	52	0.036732	Fus
127	100	52	0.043579	Fus
128	100	52	0.052435	Fus
129	100	52	0.037849	Fus
130	100	52	0.01461	Fus
132	100	52	0.018961	Fus
138	100	52	0.027472	Fus
58	101	52	0.017488	Fus
125	101	52	0.029093	Fus
126	101	52	0.038225	Fus
127	101	52	0.056141	Fus
128	101	52	0.045406	Fus
129	101	52	0.021678	Fus
125	102	52	0.022465	Fus
126	102	52	0.050495	Fus
127	102	52	0.054014	Fus
128	102	52	0.019783	Fus
124	103	52	0.058209	Fus
125	103	52	0.053534	Fus
126	103	52	0.061856	Fus
127	103	52	0.048378	Fus
128	103	52	0.023869	Fus
125	104	52	0.036593	Fus
126	104	52	0.096016	Fus
127	104	52	0.049512	Fus
124	105	52	0.01699	Fus
126	105	52	0.022826	Fus
127	105	52	0.031059	Fus
63	106	52	0.01338	Fus
126	106	52	0.017864	Fus
127	106	52	0.049759	Fus
136	106	52	0.020052	Fus
127	107	52	0.020516	Fus
136	107	52	0.020052	Fus
128	108	52	0.030862	Fus
62	109	52	0.018443	Fus
55	110	52	0.012491	Fus
131	110	52	0.01618	Fus
137	110	52	0.023105	Fus
138	110	52	0.023105	Fus
139	110	52	0.025383	Fus
55	111	52	0.018485	Fus
131	111	52	0.01618	Fus
137	111	52	0.016794	Fus
138	111	52	0.02007	Fus
53	112	52	0.015514	Fus
54	112	52	0.025459	Fus
55	112	52	0.018698	Fus
56	112	52	0.018698	Fus
137	112	52	0.017877	Fus
138	112	52	0.022809	Fus
53	113	52	0.025459	Fus
54	113	52	0.039666	Fus
55	113	52	0.030965	Fus
56	113	52	0.013424	Fus
137	113	52	0.016225	Fus
138	113	52	0.016949	Fus
53	114	52	0.029216	Fus
54	114	52	0.029216	Fus
55	114	52	0.026761	Fus
57	114	52	0.049798	Fus
132	114	52	0.014315	Fus
137	114	52	0.025037	Fus
132	115	52	0.01902	Fus
136	115	52	0.019373	Fus
137	115	52	0.039132	Fus
57	116	52	0.022846	Fus
60	116	52	0.022732	Fus
61	116	52	0.026209	Fus
133	116	52	0.029644	Fus
136	116	52	0.015546	Fus
137	116	52	0.026305	Fus
60	117	52	0.01931	Fus
132	117	52	0.023347	Fus
133	117	52	0.022514	Fus
60	118	52	0.01931	Fus
134	118	52	0.017557	Fus
57	82	53	0.022783	Fus
49	83	53	0.021336	Fus
57	83	53	0.040526	Fus
49	84	53	0.040519	Fus
50	84	53	0.034094	Fus
51	84	53	0.018977	Fus
52	84	53	0.01879	Fus
53	84	53	0.034721	Fus
54	84	53	0.044917	Fus
55	84	53	0.051721	Fus
49	85	53	0.03416	Fus
50	85	53	0.029129	Fus
51	85	53	0.018742	Fus
57	85	53	0.032201	Fus
48	86	53	0.017991	Fus
49	86	53	0.020047	Fus
51	86	53	0.018742	Fus
59	86	53	0.028657	Fus
134	86	53	0.048098	Fus
47	87	53	0.017991	Fus
48	87	53	0.017991	Fus
49	87	53	0.020047	Fus
55	87	53	0.020306	Fus
58	87	53	0.018891	Fus
59	87	53	0.018684	Fus
60	87	53	0.028657	Fus
61	87	53	0.020406	Fus
132	87	53	0.065356	Fus
133	87	53	0.0799	Fus
51	88	53	0.017308	Fus
55	88	53	0.02622	Fus
56	88	53	0.019736	Fus
59	88	53	0.024561	Fus
60	88	53	0.084292	Fus
131	88	53	0.035218	Fus
132	88	53	0.077935	Fus
133	88	53	0.101457	Fus
54	89	53	0.024874	Fus
55	89	53	0.020776	Fus
56	89	53	0.017109	Fus
57	89	53	0.018937	Fus
58	89	53	0.036353	Fus
59	89	53	0.064929	Fus
60	89	53	0.092117	Fus
62	89	53	0.064498	Fus
131	89	53	0.062148	Fus
132	89	53	0.084021	Fus
133	89	53	0.096178	Fus
134	89	53	0.117773	Fus
54	90	53	0.019786	Fus
56	90	53	0.017107	Fus
57	90	53	0.020514	Fus
58	90	53	0.031324	Fus
59	90	53	0.07628	Fus
60	90	53	0.066713	Fus
131	90	53	0.103285	Fus
132	90	53	0.110598	Fus
133	90	53	0.088452	Fus
134	90	53	0.115886	Fus
56	91	53	0.014252	Fus
57	91	53	0.02927	Fus
58	91	53	0.016012	Fus
130	91	53	0.08899	Fus
131	91	53	0.092673	Fus
132	91	53	0.105615	Fus
133	91	53	0.066231	Fus
56	92	53	0.014705	Fus
59	92	53	0.013607	Fus
128	92	53	0.018389	Fus
129	92	53	0.035627	Fus
130	92	53	0.043937	Fus
131	92	53	0.031874	Fus
132	92	53	0.082624	Fus
133	92	53	0.087285	Fus
134	92	53	0.109581	Fus
63	93	53	0.015635	Fus
64	93	53	0.02719	Fus
65	93	53	0.02719	Fus
131	93	53	0.031784	Fus
132	93	53	0.031784	Fus
133	93	53	0.115834	Fus
134	93	53	0.101412	Fus
63	94	53	0.014802	Fus
64	94	53	0.020364	Fus
65	94	53	0.020364	Fus
132	94	53	0.06661	Fus
133	94	53	0.058387	Fus
134	94	53	0.089175	Fus
135	94	53	0.05008	Fus
59	95	53	0.044954	Fus
61	95	53	0.027995	Fus
128	95	53	0.021834	Fus
131	95	53	0.06661	Fus
132	95	53	0.026029	Fus
133	95	53	0.03935	Fus
134	95	53	0.030332	Fus
135	95	53	0.095505	Fus
62	96	53	0.02664	Fus
63	96	53	0.014088	Fus
67	96	53	0.031273	Fus
126	96	53	0.018666	Fus
127	96	53	0.022571	Fus
128	96	53	0.022571	Fus
129	96	53	0.015647	Fus
130	96	53	0.020004	Fus
131	96	53	0.083681	Fus
132	96	53	0.03935	Fus
133	96	53	0.013952	Fus
134	96	53	0.01504	Fus
135	96	53	0.042165	Fus
136	96	53	0.049006	Fus
60	97	53	0.02949	Fus
61	97	53	0.022958	Fus
62	97	53	0.033367	Fus
63	97	53	0.044893	Fus
66	97	53	0.021664	Fus
67	97	53	0.023966	Fus
68	97	53	0.055887	Fus
69	97	53	0.045271	Fus
123	97	53	0.025905	Fus
127	97	53	0.02872	Fus
128	97	53	0.02872	Fus
129	97	53	0.023272	Fus
130	97	53	0.021177	Fus
131	97	53	0.013509	Fus
132	97	53	0.067953	Fus
133	97	53	0.029313	Fus
136	97	53	0.013761	Fus
61	98	53	0.023947	Fus
62	98	53	0.035019	Fus
63	98	53	0.035289	Fus
64	98	53	0.037845	Fus
65	98	53	0.015168	Fus
66	98	53	0.017639	Fus
67	98	53	0.018113	Fus
68	98	53	0.02106	Fus
123	98	53	0.036687	Fus
124	98	53	0.018598	Fus
127	98	53	0.020934	Fus
128	98	53	0.034776	Fus
129	98	53	0.048616	Fus
130	98	53	0.051927	Fus
131	98	53	0.083078	Fus
132	98	53	0.030818	Fus
133	98	53	0.028064	Fus
65	99	53	0.018768	Fus
66	99	53	0.021717	Fus
68	99	53	0.01288	Fus
123	99	53	0.027394	Fus
124	99	53	0.027237	Fus
125	99	53	0.025973	Fus
126	99	53	0.040459	Fus
127	99	53	0.050216	Fus
128	99	53	0.055294	Fus
129	99	53	0.039587	Fus
130	99	53	0.023061	Fus
131	99	53	0.023061	Fus
66	100	53	0.020277	Fus
123	100	53	0.019673	Fus
124	100	53	0.020649	Fus
125	100	53	0.033577	Fus
126	100	53	0.033577	Fus
127	100	53	0.042746	Fus
128	100	53	0.044493	Fus
124	101	53	0.016301	Fus
125	101	53	0.013431	Fus
126	101	53	0.033577	Fus
127	101	53	0.042746	Fus
128	101	53	0.044493	Fus
124	102	53	0.050363	Fus
125	102	53	0.034927	Fus
126	102	53	0.043238	Fus
123	103	53	0.039139	Fus
124	103	53	0.054369	Fus
125	103	53	0.076913	Fus
126	103	53	0.045305	Fus
64	104	53	0.040309	Fus
65	104	53	0.032221	Fus
124	104	53	0.042655	Fus
125	104	53	0.040561	Fus
126	104	53	0.094735	Fus
64	105	53	0.030992	Fus
126	105	53	0.043599	Fus
127	105	53	0.053569	Fus
127	106	53	0.053682	Fus
128	106	53	0.017805	Fus
62	108	53	0.017707	Fus
62	109	53	0.018072	Fus
52	110	53	0.021531	Fus
55	110	53	0.018485	Fus
56	110	53	0.018485	Fus
137	110	53	0.023105	Fus
138	110	53	0.041952	Fus
139	110	53	0.025383	Fus
55	111	53	0.018485	Fus
56	111	53	0.018698	Fus
136	111	53	0.012675	Fus
53	112	53	0.025459	Fus
54	112	53	0.025459	Fus
55	112	53	0.033652	Fus
56	112	53	0.018698	Fus
59	112	53	0.022801	Fus
137	112	53	0.026363	Fus
53	113	53	0.025459	Fus
54	113	53	0.039586	Fus
55	113	53	0.033598	Fus
56	113	53	0.037731	Fus
57	113	53	0.018049	Fus
137	113	53	0.021088	Fus
138	113	53	0.023048	Fus
53	114	53	0.029216	Fus
54	114	53	0.029216	Fus
55	114	53	0.037685	Fus
56	114	53	0.041131	Fus
57	114	53	0.041997	Fus
132	114	53	0.014315	Fus
137	114	53	0.030002	Fus
51	115	53	0.027642	Fus
52	115	53	0.027642	Fus
55	115	53	0.016869	Fus
56	115	53	0.044707	Fus
57	115	53	0.032766	Fus
60	115	53	0.020973	Fus
133	115	53	0.014483	Fus
137	115	53	0.023512	Fus
56	116	53	0.034563	Fus
60	116	53	0.027336	Fus
61	116	53	0.024174	Fus
133	116	53	0.025528	Fus
54	117	53	0.027654	Fus
55	117	53	0.013696	Fus
60	117	53	0.015137	Fus
133	117	53	0.022585	Fus
134	117	53	0.017475	Fus
59	118	53	0.015201	Fus
60	118	53	0.015137	Fus
56	78	54	0.040196	Fus
57	78	54	0.046884	Fus
53	81	54	0.123916	Fus
54	81	54	0.120138	Fus
55	81	54	0.147575	Fus
56	81	54	0.093789	Fus
53	82	54	0.130893	Fus
54	82	54	0.136871	Fus
55	82	54	0.140075	Fus
56	82	54	0.136486	Fus
57	82	54	0.110034	Fus
50	83	54	0.035022	Fus
51	83	54	0.043307	Fus
52	83	54	0.073405	Fus
53	83	54	0.076946	Fus
54	83	54	0.097676	Fus
55	83	54	0.027337	Fus
56	83	54	0.041892	Fus
57	83	54	0.070472	Fus
58	83	54	0.049823	Fus
135	83	54	0.051116	Fus
137	83	54	0.08727	Fus
49	84	54	0.031249	Fus
50	84	54	0.029468	Fus
51	84	54	0.056328	Fus
52	84	54	0.044266	Fus
53	84	54	0.040225	Fus
54	84	54	0.023495	Fus
55	84	54	0.031464	Fus
56	84	54	0.031812	Fus
58	84	54	0.014	Fus
133	84	54	0.034277	Fus
134	84	54	0.044276	Fus
136	84	54	0.094015	Fus
49	85	54	0.037371	Fus
50	85	54	0.027468	Fus
51	85	54	0.023219	Fus
52	85	54	0.046696	Fus
53	85	54	0.019827	Fus
54	85	54	0.016494	Fus
55	85	54	0.021301	Fus
56	85	54	0.065613	Fus
58	85	54	0.04417	Fus
60	85	54	0.019607	Fus
61	85	54	0.020963	Fus
62	85	54	0.025363	Fus
131	85	54	0.047182	Fus
132	85	54	0.051752	Fus
133	85	54	0.020469	Fus
134	85	54	0.04072	Fus
135	85	54	0.048842	Fus
47	86	54	0.016883	Fus
49	86	54	0.017811	Fus
52	86	54	0.047003	Fus
53	86	54	0.034519	Fus
54	86	54	0.015882	Fus
57	86	54	0.047356	Fus
60	86	54	0.016858	Fus
61	86	54	0.063552	Fus
62	86	54	0.027578	Fus
131	86	54	0.047514	Fus
132	86	54	0.057668	Fus
133	86	54	0.048767	Fus
134	86	54	0.048081	Fus
135	86	54	0.033871	Fus
51	87	54	0.016724	Fus
58	87	54	0.022466	Fus
59	87	54	0.026861	Fus
60	87	54	0.034131	Fus
61	87	54	0.049867	Fus
62	87	54	0.023068	Fus
131	87	54	0.047839	Fus
132	87	54	0.044448	Fus
133	87	54	0.078287	Fus
134	87	54	0.085719	Fus
135	87	54	0.055054	Fus
55	88	54	0.015661	Fus
56	88	54	0.037507	Fus
58	88	54	0.033427	Fus
59	88	54	0.070869	Fus
60	88	54	0.067309	Fus
61	88	54	0.062549	Fus
62	88	54	0.019008	Fus
63	88	54	0.030839	Fus
64	88	54	0.029534	Fus
131	88	54	0.07377	Fus
132	88	54	0.07377	Fus
133	88	54	0.107499	Fus
134	88	54	0.107868	Fus
55	89	54	0.016734	Fus
56	89	54	0.044669	Fus
58	89	54	0.078195	Fus
59	89	54	0.052938	Fus
60	89	54	0.081789	Fus
61	89	54	0.054863	Fus
62	89	54	0.039107	Fus
64	89	54	0.050215	Fus
130	89	54	0.058406	Fus
131	89	54	0.076996	Fus
132	89	54	0.076996	Fus
133	89	54	0.105393	Fus
134	89	54	0.123936	Fus
56	90	54	0.020973	Fus
57	90	54	0.023971	Fus
58	90	54	0.036544	Fus
59	90	54	0.062288	Fus
60	90	54	0.096861	Fus
61	90	54	0.067954	Fus
62	90	54	0.036238	Fus
128	90	54	0.065187	Fus
130	90	54	0.087241	Fus
131	90	54	0.081039	Fus
132	90	54	0.10399	Fus
133	90	54	0.10399	Fus
56	91	54	0.016997	Fus
57	91	54	0.016593	Fus
58	91	54	0.018555	Fus
59	91	54	0.018991	Fus
127	91	54	0.041939	Fus
128	91	54	0.028616	Fus
129	91	54	0.065175	Fus
130	91	54	0.09601	Fus
131	91	54	0.087516	Fus
132	91	54	0.083367	Fus
133	91	54	0.133249	Fus
58	92	54	0.038447	Fus
63	92	54	0.018028	Fus
65	92	54	0.018692	Fus
127	92	54	0.057083	Fus
130	92	54	0.035468	Fus
131	92	54	0.080437	Fus
132	92	54	0.12162	Fus
133	92	54	0.09739	Fus
58	93	54	0.017861	Fus
65	93	54	0.031494	Fus
66	93	54	0.044989	Fus
126	93	54	0.074441	Fus
127	93	54	0.015512	Fus
131	93	54	0.061472	Fus
132	93	54	0.079357	Fus
133	93	54	0.079357	Fus
134	93	54	0.079923	Fus
64	94	54	0.016556	Fus
65	94	54	0.026467	Fus
68	94	54	0.01322	Fus
126	94	54	0.037317	Fus
127	94	54	0.015512	Fus
129	94	54	0.035037	Fus
130	94	54	0.079408	Fus
131	94	54	0.079408	Fus
132	94	54	0.06661	Fus
133	94	54	0.04571	Fus
134	94	54	0.060237	Fus
135	94	54	0.057253	Fus
67	95	54	0.020403	Fus
68	95	54	0.023318	Fus
69	95	54	0.028678	Fus
125	95	54	0.036322	Fus
126	95	54	0.024089	Fus
128	95	54	0.017536	Fus
129	95	54	0.017536	Fus
130	95	54	0.044984	Fus
131	95	54	0.082327	Fus
132	95	54	0.098406	Fus
133	95	54	0.103497	Fus
134	95	54	0.056091	Fus
135	95	54	0.061796	Fus
57	96	54	0.040918	Fus
58	96	54	0.043086	Fus
66	96	54	0.021781	Fus
67	96	54	0.021174	Fus
68	96	54	0.025146	Fus
124	96	54	0.029019	Fus
125	96	54	0.029019	Fus
126	96	54	0.023053	Fus
127	96	54	0.012716	Fus
128	96	54	0.028364	Fus
129	96	54	0.015647	Fus
130	96	54	0.020004	Fus
131	96	54	0.082509	Fus
132	96	54	0.068033	Fus
133	96	54	0.04397	Fus
134	96	54	0.029313	Fus
135	96	54	0.075892	Fus
136	96	54	0.014238	Fus
57	97	54	0.031046	Fus
65	97	54	0.01309	Fus
66	97	54	0.019795	Fus
67	97	54	0.044895	Fus
68	97	54	0.031533	Fus
69	97	54	0.018643	Fus
70	97	54	0.016357	Fus
123	97	54	0.025905	Fus
124	97	54	0.02757	Fus
125	97	54	0.039704	Fus
126	97	54	0.058068	Fus
127	97	54	0.037594	Fus
128	97	54	0.035468	Fus
129	97	54	0.014517	Fus
132	97	54	0.050829	Fus
133	97	54	0.029313	Fus
135	97	54	0.035686	Fus
136	97	54	0.02589	Fus
57	98	54	0.025834	Fus
65	98	54	0.028907	Fus
66	98	54	0.024956	Fus
67	98	54	0.033361	Fus
68	98	54	0.037942	Fus
69	98	54	0.018643	Fus
70	98	54	0.015173	Fus
123	98	54	0.036687	Fus
124	98	54	0.036888	Fus
125	98	54	0.033234	Fus
126	98	54	0.044294	Fus
127	98	54	0.03974	Fus
135	98	54	0.01773	Fus
136	98	54	0.020397	Fus
65	99	54	0.037845	Fus
66	99	54	0.040247	Fus
67	99	54	0.041877	Fus
68	99	54	0.01933	Fus
69	99	54	0.018786	Fus
123	99	54	0.034462	Fus
124	99	54	0.043693	Fus
125	99	54	0.025827	Fus
126	99	54	0.041404	Fus
127	99	54	0.041506	Fus
135	99	54	0.019334	Fus
136	99	54	0.019334	Fus
66	100	54	0.016376	Fus
67	100	54	0.030182	Fus
123	100	54	0.015306	Fus
124	100	54	0.03493	Fus
125	100	54	0.03628	Fus
126	100	54	0.015683	Fus
128	100	54	0.017023	Fus
135	100	54	0.019506	Fus
136	100	54	0.019506	Fus
137	100	54	0.016831	Fus
65	101	54	0.014199	Fus
66	101	54	0.044209	Fus
122	101	54	0.015909	Fus
124	101	54	0.047406	Fus
125	101	54	0.058552	Fus
126	101	54	0.045669	Fus
127	101	54	0.04585	Fus
65	102	54	0.013655	Fus
124	102	54	0.036943	Fus
125	102	54	0.056114	Fus
126	102	54	0.027823	Fus
128	102	54	0.03074	Fus
52	103	54	0.013617	Fus
63	103	54	0.01534	Fus
64	103	54	0.029952	Fus
65	103	54	0.03227	Fus
66	103	54	0.026396	Fus
124	103	54	0.032526	Fus
125	103	54	0.074956	Fus
126	103	54	0.052292	Fus
127	103	54	0.015955	Fus
138	103	54	0.019494	Fus
62	104	54	0.025183	Fus
63	104	54	0.02465	Fus
64	104	54	0.042757	Fus
65	104	54	0.032221	Fus
124	104	54	0.016474	Fus
125	104	54	0.063623	Fus
126	104	54	0.075018	Fus
127	104	54	0.02766	Fus
128	104	54	0.016394	Fus
137	104	54	0.021554	Fus
138	104	54	0.024534	Fus
64	105	54	0.030992	Fus
126	105	54	0.072014	Fus
127	105	54	0.054268	Fus
138	105	54	0.019736	Fus
62	106	54	0.015739	Fus
63	106	54	0.017295	Fus
127	106	54	0.027532	Fus
128	106	54	0.024427	Fus
60	107	54	0.079562	Fus
61	107	54	0.069977	Fus
62	107	54	0.056082	Fus
128	107	54	0.026054	Fus
129	108	54	0.01821	Fus
129	109	54	0.016336	Fus
55	110	54	0.040112	Fus
56	110	54	0.02412	Fus
59	110	54	0.058783	Fus
138	110	54	0.014021	Fus
54	111	54	0.017486	Fus
55	111	54	0.054089	Fus
56	111	54	0.043433	Fus
59	111	54	0.027859	Fus
131	111	54	0.014336	Fus
137	111	54	0.012675	Fus
138	111	54	0.028466	Fus
54	112	54	0.033845	Fus
55	112	54	0.027441	Fus
56	112	54	0.057177	Fus
138	112	54	0.027337	Fus
54	113	54	0.033845	Fus
55	113	54	0.052578	Fus
56	113	54	0.046299	Fus
57	113	54	0.014446	Fus
137	113	54	0.021593	Fus
52	114	54	0.024784	Fus
53	114	54	0.024784	Fus
54	114	54	0.06867	Fus
55	114	54	0.056537	Fus
56	114	54	0.043416	Fus
60	114	54	0.041029	Fus
61	114	54	0.039734	Fus
137	114	54	0.015982	Fus
52	115	54	0.041522	Fus
53	115	54	0.041522	Fus
54	115	54	0.030724	Fus
55	115	54	0.030724	Fus
56	115	54	0.041545	Fus
60	115	54	0.044301	Fus
61	115	54	0.039734	Fus
133	115	54	0.019709	Fus
59	116	54	0.032589	Fus
60	116	54	0.033991	Fus
134	116	54	0.01506	Fus
59	117	54	0.024187	Fus
134	117	54	0.019711	Fus
55	77	55	0.023625	Fus
56	77	55	0.023625	Fus
56	79	55	0.036534	Fus
57	79	55	0.09338	Fus
58	79	55	0.053122	Fus
54	80	55	0.068018	Fus
53	81	55	0.098094	Fus
54	81	55	0.137128	Fus
[truncated: 20,921 more rows]

## Sheet: Figure4K
i	j	k	singlechange	Region
67	121	35	0.016032	Fus
64	119	36	0.010857	Fus
67	121	36	0.016032	Fus
62	122	36	0.022684	Fus
61	118	37	0.012661	Fus
62	118	37	0.013795	Fus
63	118	37	0.01172	Fus
66	120	37	0.006664	Fus
67	121	37	0.010805	Fus
68	121	37	0.009985	Fus
67	122	37	0.010805	Fus
68	122	37	0.009985	Fus
67	123	37	0.009903	Fus
68	123	37	0.007889	Fus
123	128	37	0.007675	Fus
130	116	38	0.009834	Fus
131	116	38	0.009834	Fus
60	118	38	0.018318	Fus
130	118	38	0.062634	Fus
131	118	38	0.00933	Fus
132	118	38	0.011459	Fus
134	118	38	0.014258	Fus
132	119	38	0.017332	Fus
67	120	38	0.006664	Fus
68	120	38	0.010038	Fus
67	121	38	0.006664	Fus
68	121	38	0.010038	Fus
67	122	38	0.010805	Fus
68	122	38	0.009985	Fus
66	123	38	0.008759	Fus
67	123	38	0.018154	Fus
68	123	38	0.007889	Fus
65	124	38	0.012842	Fus
66	124	38	0.012842	Fus
67	124	38	0.018154	Fus
68	124	38	0.007889	Fus
64	125	38	0.007906	Fus
123	128	38	0.007675	Fus
62	115	39	0.013794	Fus
130	116	39	0.009834	Fus
131	116	39	0.009834	Fus
134	117	39	0.014563	Fus
67	118	39	0.008774	Fus
127	118	39	0.028917	Fus
128	118	39	0.022626	Fus
129	118	39	0.018818	Fus
130	118	39	0.056262	Fus
131	118	39	0.015996	Fus
132	118	39	0.021941	Fus
128	119	39	0.021713	Fus
131	119	39	0.011668	Fus
132	119	39	0.009425	Fus
133	119	39	0.01903	Fus
134	119	39	0.025558	Fus
135	119	39	0.022201	Fus
129	120	39	0.024443	Fus
130	120	39	0.025993	Fus
133	120	39	0.028666	Fus
134	120	39	0.061705	Fus
68	121	39	0.012311	Fus
68	122	39	0.016635	Fus
66	123	39	0.008759	Fus
67	123	39	0.017449	Fus
68	123	39	0.016635	Fus
64	124	39	0.006934	Fus
65	124	39	0.006934	Fus
66	124	39	0.012548	Fus
67	124	39	0.018154	Fus
68	124	39	0.017913	Fus
64	125	39	0.014443	Fus
68	125	39	0.013669	Fus
68	126	39	0.013669	Fus
124	133	39	0.016386	Fus
61	114	40	0.021375	Fus
63	114	40	0.008144	Fus
60	115	40	0.020888	Fus
61	115	40	0.0439	Fus
63	115	40	0.009011	Fus
134	115	40	0.016973	Fus
60	116	40	0.025852	Fus
61	116	40	0.015844	Fus
127	116	40	0.013736	Fus
128	116	40	0.013736	Fus
129	116	40	0.009872	Fus
130	116	40	0.009872	Fus
131	116	40	0.010737	Fus
132	116	40	0.006617	Fus
133	116	40	0.019426	Fus
134	116	40	0.022033	Fus
135	116	40	0.013463	Fus
60	117	40	0.012165	Fus
61	117	40	0.015844	Fus
127	117	40	0.044965	Fus
128	117	40	0.035365	Fus
129	117	40	0.03182	Fus
131	117	40	0.010737	Fus
132	117	40	0.023178	Fus
133	117	40	0.022392	Fus
134	117	40	0.037546	Fus
135	117	40	0.022983	Fus
67	118	40	0.008774	Fus
127	118	40	0.03634	Fus
128	118	40	0.027983	Fus
129	118	40	0.032922	Fus
130	118	40	0.031311	Fus
131	118	40	0.023432	Fus
132	118	40	0.032727	Fus
133	118	40	0.034389	Fus
134	118	40	0.021804	Fus
135	118	40	0.011556	Fus
128	119	40	0.036265	Fus
133	119	40	0.03604	Fus
134	119	40	0.031953	Fus
135	119	40	0.02992	Fus
128	120	40	0.024909	Fus
129	120	40	0.032147	Fus
130	120	40	0.03361	Fus
133	120	40	0.054618	Fus
134	120	40	0.059945	Fus
135	120	40	0.041803	Fus
67	121	40	0.012182	Fus
68	121	40	0.017326	Fus
130	121	40	0.016396	Fus
131	121	40	0.009679	Fus
132	121	40	0.025334	Fus
133	121	40	0.046515	Fus
135	121	40	0.042128	Fus
67	122	40	0.012182	Fus
68	122	40	0.017326	Fus
130	122	40	0.023361	Fus
131	122	40	0.04555	Fus
132	122	40	0.054352	Fus
133	122	40	0.036542	Fus
134	122	40	0.043308	Fus
66	123	40	0.010865	Fus
67	123	40	0.021415	Fus
68	123	40	0.023747	Fus
134	123	40	0.050973	Fus
64	124	40	0.024187	Fus
66	124	40	0.010865	Fus
67	124	40	0.021415	Fus
64	125	40	0.01101	Fus
65	125	40	0.010524	Fus
66	125	40	0.010524	Fus
67	125	40	0.020177	Fus
130	125	40	0.022881	Fus
63	126	40	0.053571	Fus
64	126	40	0.052245	Fus
129	128	40	0.007177	Fus
127	130	40	0.015232	Fus
128	130	40	0.012783	Fus
124	132	40	0.019065	Fus
124	133	40	0.018213	Fus
125	133	40	0.008873	Fus
62	114	41	0.021375	Fus
60	115	41	0.019121	Fus
61	115	41	0.029034	Fus
63	115	41	0.025196	Fus
64	115	41	0.024913	Fus
129	115	41	0.016796	Fus
130	115	41	0.01359	Fus
60	116	41	0.032428	Fus
61	116	41	0.036242	Fus
63	116	41	0.019136	Fus
64	116	41	0.029398	Fus
65	116	41	0.009163	Fus
128	116	41	0.024107	Fus
129	116	41	0.025321	Fus
130	116	41	0.006861	Fus
131	116	41	0.020207	Fus
133	116	41	0.010516	Fus
137	116	41	0.011223	Fus
60	117	41	0.018807	Fus
61	117	41	0.015844	Fus
62	117	41	0.008756	Fus
127	117	41	0.018455	Fus
128	117	41	0.020322	Fus
129	117	41	0.029435	Fus
130	117	41	0.017905	Fus
131	117	41	0.017597	Fus
132	117	41	0.012145	Fus
133	117	41	0.010516	Fus
134	117	41	0.022983	Fus
135	117	41	0.026143	Fus
136	117	41	0.01268	Fus
137	117	41	0.020629	Fus
65	118	41	0.021062	Fus
127	118	41	0.025198	Fus
130	118	41	0.027711	Fus
132	118	41	0.0092	Fus
133	118	41	0.0092	Fus
134	118	41	0.022239	Fus
135	118	41	0.034274	Fus
136	118	41	0.024647	Fus
137	118	41	0.018956	Fus
128	119	41	0.025198	Fus
129	119	41	0.010679	Fus
130	119	41	0.009914	Fus
133	119	41	0.027609	Fus
135	119	41	0.036734	Fus
136	119	41	0.02476	Fus
67	120	41	0.028226	Fus
68	120	41	0.029764	Fus
128	120	41	0.030293	Fus
131	120	41	0.009914	Fus
132	120	41	0.015804	Fus
133	120	41	0.016472	Fus
134	120	41	0.025197	Fus
135	120	41	0.021344	Fus
65	121	41	0.022694	Fus
66	121	41	0.026561	Fus
67	121	41	0.028226	Fus
131	121	41	0.012766	Fus
132	121	41	0.048318	Fus
133	121	41	0.052996	Fus
134	121	41	0.035707	Fus
135	121	41	0.021344	Fus
64	122	41	0.028624	Fus
67	122	41	0.01076	Fus
132	122	41	0.042138	Fus
133	122	41	0.037547	Fus
134	122	41	0.040699	Fus
135	122	41	0.038852	Fus
136	122	41	0.024464	Fus
64	123	41	0.026764	Fus
66	123	41	0.034742	Fus
67	123	41	0.014139	Fus
132	123	41	0.038216	Fus
133	123	41	0.03757	Fus
134	123	41	0.028581	Fus
63	124	41	0.038219	Fus
64	124	41	0.046337	Fus
65	124	41	0.037054	Fus
67	124	41	0.014139	Fus
125	124	41	0.011522	Fus
131	124	41	0.028258	Fus
132	124	41	0.032529	Fus
63	125	41	0.042758	Fus
64	125	41	0.054076	Fus
65	125	41	0.054076	Fus
66	125	41	0.010524	Fus
67	125	41	0.007069	Fus
125	125	41	0.011522	Fus
130	125	41	0.022786	Fus
131	125	41	0.009198	Fus
132	125	41	0.026987	Fus
64	126	41	0.029419	Fus
127	126	41	0.007047	Fus
130	126	41	0.017608	Fus
127	127	41	0.016007	Fus
128	127	41	0.012782	Fus
130	127	41	0.014909	Fus
126	128	41	0.023149	Fus
127	128	41	0.017257	Fus
125	129	41	0.018405	Fus
126	129	41	0.024672	Fus
127	129	41	0.016493	Fus
127	130	41	0.015232	Fus
128	130	41	0.012783	Fus
124	132	41	0.009572	Fus
62	114	42	0.016265	Fus
63	114	42	0.026937	Fus
65	114	42	0.008695	Fus
60	115	42	0.011463	Fus
61	115	42	0.028703	Fus
63	115	42	0.007267	Fus
64	115	42	0.030839	Fus
65	115	42	0.008695	Fus
134	115	42	0.01033	Fus
60	116	42	0.039146	Fus
61	116	42	0.037346	Fus
63	116	42	0.023483	Fus
64	116	42	0.07899	Fus
65	116	42	0.078663	Fus
127	116	42	0.017638	Fus
131	116	42	0.01359	Fus
134	116	42	0.010921	Fus
136	116	42	0.013536	Fus
60	117	42	0.023797	Fus
61	117	42	0.033769	Fus
62	117	42	0.018932	Fus
63	117	42	0.065082	Fus
64	117	42	0.082558	Fus
65	117	42	0.047471	Fus
127	117	42	0.010466	Fus
132	117	42	0.009881	Fus
133	117	42	0.017678	Fus
134	117	42	0.021685	Fus
135	117	42	0.029247	Fus
136	117	42	0.029222	Fus
137	117	42	0.01982	Fus
60	118	42	0.030439	Fus
61	118	42	0.006642	Fus
62	118	42	0.009024	Fus
65	118	42	0.028367	Fus
132	118	42	0.0092	Fus
133	118	42	0.022171	Fus
134	118	42	0.03535	Fus
135	118	42	0.040677	Fus
136	118	42	0.026246	Fus
137	118	42	0.017398	Fus
61	119	42	0.013283	Fus
64	119	42	0.023717	Fus
67	119	42	0.030896	Fus
133	119	42	0.036342	Fus
134	119	42	0.031859	Fus
135	119	42	0.013612	Fus
137	119	42	0.017398	Fus
63	120	42	0.023068	Fus
65	120	42	0.022694	Fus
66	120	42	0.026561	Fus
133	120	42	0.040743	Fus
134	120	42	0.019493	Fus
135	120	42	0.010113	Fus
64	121	42	0.022694	Fus
65	121	42	0.022694	Fus
132	121	42	0.033448	Fus
133	121	42	0.033216	Fus
134	121	42	0.022921	Fus
135	121	42	0.010113	Fus
63	122	42	0.021206	Fus
64	122	42	0.045808	Fus
127	122	42	0.009024	Fus
132	122	42	0.039612	Fus
133	122	42	0.035727	Fus
134	122	42	0.022921	Fus
135	122	42	0.007454	Fus
63	123	42	0.045491	Fus
64	123	42	0.034971	Fus
127	123	42	0.01758	Fus
132	123	42	0.038216	Fus
63	124	42	0.046201	Fus
64	124	42	0.028936	Fus
65	124	42	0.015311	Fus
131	124	42	0.007668	Fus
132	124	42	0.02554	Fus
62	125	42	0.026789	Fus
63	125	42	0.026424	Fus
64	125	42	0.02756	Fus
65	125	42	0.027344	Fus
130	125	42	0.020159	Fus
131	125	42	0.009198	Fus
132	125	42	0.009421	Fus
133	125	42	0.013261	Fus
134	125	42	0.011897	Fus
61	126	42	0.009823	Fus
62	126	42	0.013744	Fus
64	126	42	0.029419	Fus
127	126	42	0.007047	Fus
128	126	42	0.012782	Fus
130	126	42	0.01431	Fus
127	127	42	0.008543	Fus
128	127	42	0.01695	Fus
126	128	42	0.028705	Fus
127	128	42	0.035381	Fus
128	128	42	0.016189	Fus
126	129	42	0.035127	Fus
127	129	42	0.023348	Fus
128	129	42	0.020352	Fus
127	130	42	0.010251	Fus
128	130	42	0.009927	Fus
125	132	42	0.017977	Fus
126	132	42	0.013905	Fus
125	133	42	0.013885	Fus
62	114	43	0.016265	Fus
63	114	43	0.009276	Fus
64	114	43	0.035174	Fus
60	115	43	0.007928	Fus
63	115	43	0.040671	Fus
64	115	43	0.090538	Fus
65	115	43	0.02767	Fus
134	115	43	0.01033	Fus
135	115	43	0.009028	Fus
136	115	43	0.009028	Fus
57	116	43	0.032949	Fus
58	116	43	0.037538	Fus
61	116	43	0.08024	Fus
62	116	43	0.049121	Fus
63	116	43	0.064048	Fus
64	116	43	0.085305	Fus
65	116	43	0.067	Fus
134	116	43	0.010921	Fus
135	116	43	0.017617	Fus
136	116	43	0.013536	Fus
137	116	43	0.013406	Fus
138	116	43	0.013406	Fus
57	117	43	0.023375	Fus
58	117	43	0.024153	Fus
60	117	43	0.018567	Fus
61	117	43	0.060313	Fus
62	117	43	0.041563	Fus
63	117	43	0.064824	Fus
64	117	43	0.055415	Fus
65	117	43	0.047626	Fus
132	117	43	0.009881	Fus
133	117	43	0.017678	Fus
134	117	43	0.019966	Fus
135	117	43	0.023028	Fus
136	117	43	0.01982	Fus
137	117	43	0.01982	Fus
59	118	43	0.010678	Fus
60	118	43	0.035902	Fus
61	118	43	0.043854	Fus
62	118	43	0.009024	Fus
63	118	43	0.026915	Fus
64	118	43	0.068858	Fus
65	118	43	0.039622	Fus
133	118	43	0.029701	Fus
134	118	43	0.042161	Fus
135	118	43	0.040073	Fus
136	118	43	0.027267	Fus
137	118	43	0.017398	Fus
59	119	43	0.007337	Fus
60	119	43	0.012211	Fus
62	119	43	0.055327	Fus
63	119	43	0.048446	Fus
64	119	43	0.049848	Fus
65	119	43	0.032861	Fus
66	119	43	0.011183	Fus
133	119	43	0.027143	Fus
134	119	43	0.036844	Fus
135	119	43	0.015667	Fus
62	120	43	0.030088	Fus
132	120	43	0.026875	Fus
133	120	43	0.029606	Fus
134	120	43	0.020175	Fus
62	121	43	0.025377	Fus
63	121	43	0.032025	Fus
64	121	43	0.038389	Fus
65	121	43	0.034102	Fus
132	121	43	0.032233	Fus
133	121	43	0.033216	Fus
134	121	43	0.024453	Fus
62	122	43	0.019421	Fus
63	122	43	0.025024	Fus
64	122	43	0.038389	Fus
127	122	43	0.014291	Fus
128	122	43	0.014291	Fus
129	122	43	0.009087	Fus
132	122	43	0.031397	Fus
133	122	43	0.044349	Fus
134	122	43	0.016196	Fus
135	122	43	0.01014	Fus
62	123	43	0.049673	Fus
63	123	43	0.012477	Fus
64	123	43	0.016097	Fus
126	123	43	0.026731	Fus
131	123	43	0.007668	Fus
132	123	43	0.029813	Fus
61	124	43	0.0279	Fus
62	124	43	0.030187	Fus
63	124	43	0.028269	Fus
64	124	43	0.015311	Fus
125	124	43	0.017306	Fus
126	124	43	0.031869	Fus
62	125	43	0.026789	Fus
63	125	43	0.033474	Fus
64	125	43	0.030251	Fus
126	125	43	0.023894	Fus
130	125	43	0.017868	Fus
61	126	43	0.011864	Fus
62	126	43	0.018085	Fus
63	126	43	0.01302	Fus
128	126	43	0.010052	Fus
127	127	43	0.015335	Fus
128	127	43	0.012648	Fus
129	127	43	0.011712	Fus
126	128	43	0.036632	Fus
127	128	43	0.026256	Fus
128	128	43	0.016189	Fus
129	128	43	0.013183	Fus
126	129	43	0.016053	Fus
127	129	43	0.02505	Fus
128	129	43	0.023172	Fus
127	130	43	0.01074	Fus
127	131	43	0.011527	Fus
126	132	43	0.015178	Fus
60	113	44	0.028505	Fus
61	113	44	0.040488	Fus
58	114	44	0.010154	Fus
59	114	44	0.026477	Fus
60	114	44	0.033286	Fus
61	114	44	0.034483	Fus
62	114	44	0.025463	Fus
63	114	44	0.066591	Fus
64	114	44	0.060401	Fus
55	115	44	0.012855	Fus
56	115	44	0.034932	Fus
58	115	44	0.024475	Fus
59	115	44	0.042293	Fus
62	115	44	0.030349	Fus
63	115	44	0.054155	Fus
64	115	44	0.049602	Fus
135	115	44	0.022347	Fus
55	116	44	0.012855	Fus
56	116	44	0.0361	Fus
57	116	44	0.04108	Fus
58	116	44	0.037538	Fus
61	116	44	0.035671	Fus
62	116	44	0.049174	Fus
63	116	44	0.11153	Fus
64	116	44	0.106248	Fus
65	116	44	0.028765	Fus
135	116	44	0.022186	Fus
136	116	44	0.013012	Fus
137	116	44	0.013406	Fus
138	116	44	0.013406	Fus
56	117	44	0.028205	Fus
57	117	44	0.04537	Fus
58	117	44	0.055054	Fus
59	117	44	0.018567	Fus
60	117	44	0.045599	Fus
61	117	44	0.028659	Fus
62	117	44	0.038447	Fus
63	117	44	0.048964	Fus
64	117	44	0.063816	Fus
65	117	44	0.032388	Fus
127	117	44	0.019274	Fus
128	117	44	0.019274	Fus
134	117	44	0.016322	Fus
135	117	44	0.030289	Fus
136	117	44	0.016231	Fus
137	117	44	0.016231	Fus
55	118	44	0.01224	Fus
58	118	44	0.030784	Fus
59	118	44	0.035252	Fus
60	118	44	0.019492	Fus
61	118	44	0.01171	Fus
62	118	44	0.012505	Fus
63	118	44	0.047163	Fus
64	118	44	0.053792	Fus
65	118	44	0.012383	Fus
127	118	44	0.011916	Fus
128	118	44	0.011916	Fus
134	118	44	0.038135	Fus
135	118	44	0.017016	Fus
136	118	44	0.025982	Fus
137	118	44	0.016111	Fus
58	119	44	0.012588	Fus
60	119	44	0.012211	Fus
61	119	44	0.050354	Fus
62	119	44	0.025158	Fus
63	119	44	0.049366	Fus
64	119	44	0.050804	Fus
65	119	44	0.020066	Fus
127	119	44	0.011916	Fus
134	119	44	0.025691	Fus
135	119	44	0.010296	Fus
136	119	44	0.01175	Fus
137	119	44	0.01175	Fus
57	120	44	0.02492	Fus
58	120	44	0.036345	Fus
62	120	44	0.015933	Fus
63	120	44	0.048684	Fus
64	120	44	0.038584	Fus
127	120	44	0.007542	Fus
132	120	44	0.033737	Fus
133	120	44	0.03709	Fus
134	120	44	0.019785	Fus
136	120	44	0.01175	Fus
137	120	44	0.01175	Fus
62	121	44	0.030313	Fus
128	121	44	0.007406	Fus
129	121	44	0.010116	Fus
132	121	44	0.039413	Fus
133	121	44	0.026318	Fus
134	121	44	0.018024	Fus
62	122	44	0.015162	Fus
63	122	44	0.012477	Fus
126	122	44	0.02508	Fus
127	122	44	0.015971	Fus
128	122	44	0.021972	Fus
129	122	44	0.009087	Fus
132	122	44	0.031085	Fus
133	122	44	0.029986	Fus
134	122	44	0.018024	Fus
62	123	44	0.023561	Fus
63	123	44	0.021597	Fus
126	123	44	0.027954	Fus
132	123	44	0.029086	Fus
133	123	44	0.034972	Fus
134	123	44	0.023174	Fus
135	123	44	0.016147	Fus
61	124	44	0.0279	Fus
63	124	44	0.015032	Fus
126	124	44	0.012473	Fus
127	124	44	0.017491	Fus
132	124	44	0.013906	Fus
62	125	44	0.018325	Fus
63	125	44	0.015032	Fus
64	125	44	0.010198	Fus
127	125	44	0.01016	Fus
61	126	44	0.011864	Fus
62	126	44	0.018085	Fus
63	126	44	0.015866	Fus
64	126	44	0.012417	Fus
127	126	44	0.006827	Fus
128	126	44	0.011386	Fus
131	127	44	0.006954	Fus
126	129	44	0.011818	Fus
127	129	44	0.010201	Fus
128	129	44	0.007944	Fus
127	130	44	0.015487	Fus
127	131	44	0.055797	Fus
56	110	45	0.021099	Fus
57	110	45	0.042822	Fus
58	110	45	0.036149	Fus
59	110	45	0.034807	Fus
60	110	45	0.03016	Fus
59	111	45	0.009422	Fus
60	111	45	0.014348	Fus
61	111	45	0.043594	Fus
62	111	45	0.013204	Fus
63	111	45	0.024376	Fus
60	112	45	0.019256	Fus
62	112	45	0.048117	Fus
63	112	45	0.04892	Fus
55	113	45	0.014081	Fus
56	113	45	0.016867	Fus
57	113	45	0.036867	Fus
58	113	45	0.010935	Fus
59	113	45	0.013391	Fus
60	113	45	0.038061	Fus
61	113	45	0.040169	Fus
62	113	45	0.008369	Fus
63	113	45	0.025639	Fus
58	114	45	0.010935	Fus
61	114	45	0.028094	Fus
62	114	45	0.03492	Fus
63	114	45	0.039502	Fus
64	114	45	0.031671	Fus
128	114	45	0.014702	Fus
55	115	45	0.029686	Fus
56	115	45	0.019541	Fus
57	115	45	0.04213	Fus
58	115	45	0.057224	Fus
61	115	45	0.025261	Fus
62	115	45	0.08184	Fus
63	115	45	0.090857	Fus
64	115	45	0.039217	Fus
128	115	45	0.014702	Fus
134	115	45	0.007363	Fus
135	115	45	0.015441	Fus
56	116	45	0.014981	Fus
57	116	45	0.01832	Fus
58	116	45	0.017016	Fus
59	116	45	0.015754	Fus
61	116	45	0.048904	Fus
62	116	45	0.083936	Fus
63	116	45	0.058978	Fus
64	116	45	0.022725	Fus
128	116	45	0.018897	Fus
134	116	45	0.02428	Fus
135	116	45	0.025245	Fus
136	116	45	0.019971	Fus
56	117	45	0.021208	Fus
58	117	45	0.007331	Fus
62	117	45	0.080905	Fus
63	117	45	0.05409	Fus
64	117	45	0.045884	Fus
65	117	45	0.031554	Fus
128	117	45	0.019274	Fus
129	117	45	0.011511	Fus
134	117	45	0.021055	Fus
135	117	45	0.039847	Fus
136	117	45	0.028796	Fus
137	117	45	0.017809	Fus
58	118	45	0.007331	Fus
62	118	45	0.064622	Fus
63	118	45	0.049394	Fus
64	118	45	0.072153	Fus
128	118	45	0.019126	Fus
129	118	45	0.011511	Fus
134	118	45	0.012017	Fus
135	118	45	0.016568	Fus
136	118	45	0.012492	Fus
137	118	45	0.012492	Fus
58	119	45	0.028047	Fus
62	119	45	0.057628	Fus
63	119	45	0.067416	Fus
64	119	45	0.075078	Fus
128	119	45	0.033266	Fus
133	119	45	0.020326	Fus
134	119	45	0.011001	Fus
135	119	45	0.00777	Fus
58	120	45	0.00798	Fus
62	120	45	0.070542	Fus
63	120	45	0.06237	Fus
64	120	45	0.051407	Fus
133	120	45	0.015741	Fus
134	120	45	0.014435	Fus
135	120	45	0.007854	Fus
136	120	45	0.00777	Fus
61	121	45	0.022994	Fus
62	121	45	0.037127	Fus
128	121	45	0.017482	Fus
129	121	45	0.017639	Fus
133	121	45	0.037409	Fus
134	121	45	0.02356	Fus
135	121	45	0.019035	Fus
136	121	45	0.007854	Fus
61	122	45	0.007906	Fus
62	122	45	0.007906	Fus
128	122	45	0.030427	Fus
129	122	45	0.014368	Fus
133	122	45	0.027103	Fus
134	122	45	0.033397	Fus
135	122	45	0.026184	Fus
136	122	45	0.017934	Fus
128	123	45	0.015222	Fus
133	123	45	0.009612	Fus
134	123	45	0.030367	Fus
135	123	45	0.024501	Fus
128	124	45	0.007626	Fus
62	125	45	0.015365	Fus
63	125	45	0.015496	Fus
64	125	45	0.0113	Fus
61	126	45	0.01818	Fus
62	126	45	0.015866	Fus
63	126	45	0.012417	Fus
64	126	45	0.012417	Fus
128	126	45	0.011386	Fus
132	127	45	0.010634	Fus
133	127	45	0.00787	Fus
129	128	45	0.012545	Fus
127	129	45	0.007647	Fus
127	130	45	0.051065	Fus
128	130	45	0.033212	Fus
61	108	46	0.016289	Fus
55	109	46	0.014961	Fus
60	109	46	0.008641	Fus
61	109	46	0.015717	Fus
62	109	46	0.025693	Fus
55	110	46	0.008397	Fus
57	110	46	0.024262	Fus
58	110	46	0.024997	Fus
59	110	46	0.026629	Fus
60	110	46	0.02184	Fus
61	110	46	0.02018	Fus
62	110	46	0.018563	Fus
63	110	46	0.014105	Fus
54	111	46	0.021143	Fus
57	111	46	0.022736	Fus
58	111	46	0.033809	Fus
59	111	46	0.028208	Fus
60	111	46	0.02184	Fus
55	112	46	0.014081	Fus
56	112	46	0.016867	Fus
57	112	46	0.036867	Fus
58	112	46	0.048625	Fus
59	112	46	0.015044	Fus
60	112	46	0.034729	Fus
57	113	46	0.01585	Fus
62	113	46	0.036977	Fus
63	113	46	0.023398	Fus
57	114	46	0.010237	Fus
61	114	46	0.03483	Fus
62	114	46	0.027631	Fus
63	114	46	0.03836	Fus
64	114	46	0.015405	Fus
56	115	46	0.019541	Fus
57	115	46	0.01832	Fus
61	115	46	0.05595	Fus
62	115	46	0.039356	Fus
63	115	46	0.044439	Fus
129	115	46	0.026925	Fus
133	115	46	0.011055	Fus
55	116	46	0.014248	Fus
60	116	46	0.042848	Fus
62	116	46	0.059285	Fus
63	116	46	0.064522	Fus
129	116	46	0.02989	Fus
133	116	46	0.011135	Fus
134	116	46	0.026735	Fus
135	116	46	0.022518	Fus
136	116	46	0.025576	Fus
137	116	46	0.026285	Fus
59	117	46	0.014658	Fus
62	117	46	0.051711	Fus
63	117	46	0.061504	Fus
64	117	46	0.028523	Fus
128	117	46	0.028334	Fus
129	117	46	0.00919	Fus
135	117	46	0.032058	Fus
136	117	46	0.033548	Fus
137	117	46	0.019131	Fus
57	118	46	0.015912	Fus
58	118	46	0.018438	Fus
62	118	46	0.065851	Fus
63	118	46	0.063764	Fus
64	118	46	0.028523	Fus
128	118	46	0.026056	Fus
129	118	46	0.013646	Fus
133	118	46	0.015116	Fus
134	118	46	0.02065	Fus
135	118	46	0.022719	Fus
136	118	46	0.023885	Fus
137	118	46	0.021995	Fus
58	119	46	0.018649	Fus
62	119	46	0.049078	Fus
63	119	46	0.029754	Fus
64	119	46	0.018076	Fus
128	119	46	0.026056	Fus
129	119	46	0.015236	Fus
133	119	46	0.007893	Fus
134	119	46	0.006843	Fus
135	119	46	0.027397	Fus
136	119	46	0.019652	Fus
137	119	46	0.012426	Fus
58	120	46	0.018938	Fus
62	120	46	0.041614	Fus
129	120	46	0.016517	Fus
130	120	46	0.01316	Fus
131	120	46	0.011613	Fus
133	120	46	0.016795	Fus
134	120	46	0.02016	Fus
135	120	46	0.019652	Fus
136	120	46	0.019652	Fus
61	121	46	0.014962	Fus
62	121	46	0.022646	Fus
129	121	46	0.017482	Fus
130	121	46	0.017639	Fus
131	121	46	0.008044	Fus
133	121	46	0.035095	Fus
134	121	46	0.030212	Fus
135	121	46	0.029955	Fus
136	121	46	0.012661	Fus
61	122	46	0.019408	Fus
62	122	46	0.022041	Fus
129	122	46	0.018791	Fus
130	122	46	0.017639	Fus
131	122	46	0.022248	Fus
133	122	46	0.022968	Fus
134	122	46	0.019343	Fus
135	122	46	0.027831	Fus
136	122	46	0.00711	Fus
137	122	46	0.00711	Fus
131	123	46	0.01303	Fus
133	123	46	0.011756	Fus
134	123	46	0.017456	Fus
135	123	46	0.010768	Fus
136	123	46	0.010768	Fus
128	124	46	0.013939	Fus
131	124	46	0.023577	Fus
134	124	46	0.011756	Fus
61	125	46	0.015365	Fus
132	125	46	0.008858	Fus
135	125	46	0.012967	Fus
62	126	46	0.010481	Fus
128	126	46	0.02037	Fus
129	126	46	0.019344	Fus
132	126	46	0.008858	Fus
133	126	46	0.008858	Fus
129	127	46	0.012545	Fus
132	127	46	0.010634	Fus
133	127	46	0.012347	Fus
127	128	46	0.021655	Fus
128	128	46	0.01064	Fus
133	128	46	0.014895	Fus
128	129	46	0.011205	Fus
127	130	46	0.039925	Fus
57	104	47	0.024244	Fus
58	104	47	0.024412	Fus
57	105	47	0.015984	Fus
57	106	47	0.014954	Fus
58	106	47	0.015696	Fus
59	106	47	0.013834	Fus
133	106	47	0.015445	Fus
56	107	47	0.013008	Fus
57	107	47	0.015906	Fus
57	108	47	0.0103	Fus
59	108	47	0.014015	Fus
60	108	47	0.00927	Fus
55	110	47	0.010584	Fus
59	110	47	0.015505	Fus
60	110	47	0.017215	Fus
54	111	47	0.018281	Fus
56	111	47	0.01209	Fus
57	111	47	0.017717	Fus
58	111	47	0.009235	Fus
59	111	47	0.015505	Fus
55	112	47	0.024872	Fus
63	112	47	0.01331	Fus
62	113	47	0.015499	Fus
63	113	47	0.023398	Fus
62	114	47	0.015499	Fus
63	114	47	0.030849	Fus
61	115	47	0.007649	Fus
62	115	47	0.030108	Fus
63	115	47	0.03836	Fus
129	115	47	0.021383	Fus
134	115	47	0.016755	Fus
54	116	47	0.028944	Fus
55	116	47	0.012178	Fus
61	116	47	0.017766	Fus
62	116	47	0.039841	Fus
63	116	47	0.05531	Fus
129	116	47	0.021383	Fus
130	116	47	0.017418	Fus
132	116	47	0.014681	Fus
135	116	47	0.018799	Fus
136	116	47	0.021726	Fus
137	116	47	0.02639	Fus
54	117	47	0.013712	Fus
55	117	47	0.01728	Fus
62	117	47	0.049544	Fus
63	117	47	0.056216	Fus
130	117	47	0.018019	Fus
135	117	47	0.027014	Fus
136	117	47	0.02218	Fus
137	117	47	0.025259	Fus
138	117	47	0.026527	Fus
62	118	47	0.035724	Fus
63	118	47	0.035172	Fus
135	118	47	0.015339	Fus
136	118	47	0.015527	Fus
61	119	47	0.030427	Fus
62	119	47	0.020789	Fus
63	119	47	0.020784	Fus
130	119	47	0.014617	Fus
131	119	47	0.021558	Fus
134	119	47	0.023756	Fus
135	119	47	0.023756	Fus
136	119	47	0.024883	Fus
61	120	47	0.03049	Fus
62	120	47	0.020789	Fus
130	120	47	0.015892	Fus
134	120	47	0.017219	Fus
135	120	47	0.032454	Fus
61	121	47	0.012369	Fus
62	121	47	0.019322	Fus
65	121	47	0.01	Fus
130	121	47	0.016309	Fus
134	121	47	0.02727	Fus
135	121	47	0.035326	Fus
61	122	47	0.019408	Fus
62	122	47	0.022041	Fus
64	122	47	0.01	Fus
130	122	47	0.011956	Fus
131	122	47	0.01303	Fus
132	122	47	0.029516	Fus
133	122	47	0.040948	Fus
134	122	47	0.014192	Fus
135	122	47	0.025531	Fus
61	123	47	0.012606	Fus
132	123	47	0.009602	Fus
134	123	47	0.03133	Fus
135	123	47	0.00758	Fus
129	124	47	0.011547	Fus
61	125	47	0.00724	Fus
62	125	47	0.008686	Fus
129	125	47	0.013534	Fus
132	125	47	0.008195	Fus
133	125	47	0.025994	Fus
132	126	47	0.006775	Fus
133	126	47	0.039628	Fus
133	127	47	0.056382	Fus
128	128	47	0.012349	Fus
131	106	48	0.012627	Fus
134	106	48	0.018845	Fus
135	106	48	0.018845	Fus
136	106	48	0.015176	Fus
135	107	48	0.018845	Fus
136	107	48	0.015176	Fus
137	107	48	0.015695	Fus
63	111	48	0.026903	Fus
54	113	48	0.028417	Fus
62	113	48	0.018628	Fus
54	114	48	0.020126	Fus
55	114	48	0.012203	Fus
62	114	48	0.022891	Fus
54	115	48	0.021531	Fus
130	115	48	0.017089	Fus
134	115	48	0.01304	Fus
55	116	48	0.009727	Fus
57	116	48	0.012712	Fus
63	116	48	0.054105	Fus
135	116	48	0.016511	Fus
136	116	48	0.0187	Fus
55	117	48	0.013712	Fus
62	117	48	0.025278	Fus
63	117	48	0.05024	Fus
131	117	48	0.02445	Fus
132	117	48	0.012718	Fus
135	117	48	0.017488	Fus
136	117	48	0.032133	Fus
137	117	48	0.030414	Fus
62	118	48	0.025217	Fus
63	118	48	0.034795	Fus
131	118	48	0.035874	Fus
132	118	48	0.008657	Fus
135	118	48	0.020204	Fus
136	118	48	0.023269	Fus
137	118	48	0.033128	Fus
61	119	48	0.041445	Fus
62	119	48	0.02031	Fus
131	119	48	0.078122	Fus
135	119	48	0.021864	Fus
136	119	48	0.023269	Fus
137	119	48	0.023269	Fus
60	120	48	0.02434	Fus
61	120	48	0.015175	Fus
62	120	48	0.02031	Fus
63	120	48	0.012756	Fus
64	120	48	0.010701	Fus
131	120	48	0.012659	Fus
135	120	48	0.021864	Fus
136	120	48	0.026983	Fus
137	120	48	0.026983	Fus
61	121	48	0.011757	Fus
62	121	48	0.021003	Fus
63	121	48	0.012756	Fus
64	121	48	0.01	Fus
132	121	48	0.035944	Fus
135	121	48	0.025188	Fus
61	122	48	0.018483	Fus
61	123	48	0.012606	Fus
64	123	48	0.015539	Fus
132	124	48	0.025281	Fus
133	124	48	0.017086	Fus
132	125	48	0.033713	Fus
133	125	48	0.042546	Fus
132	126	48	0.032294	Fus
133	126	48	0.03578	Fus
133	127	48	0.012509	Fus
127	128	48	0.031958	Fus
54	93	49	0.012995	Fus
54	94	49	0.010453	Fus
56	95	49	0.017572	Fus
132	101	49	0.020457	Fus
133	101	49	0.008627	Fus
134	101	49	0.022698	Fus
128	102	49	0.010792	Fus
132	102	49	0.020457	Fus
133	102	49	0.020457	Fus
134	102	49	0.018141	Fus
135	102	49	0.018141	Fus
128	103	49	0.010792	Fus
131	103	49	0.030718	Fus
132	103	49	0.030718	Fus
133	103	49	0.026106	Fus
134	103	49	0.02055	Fus
133	104	49	0.012166	Fus
129	105	49	0.013923	Fus
129	106	49	0.017692	Fus
138	107	49	0.015695	Fus
139	107	49	0.016052	Fus
128	108	49	0.008549	Fus
138	108	49	0.016052	Fus
139	108	49	0.016052	Fus
128	109	49	0.021981	Fus
138	109	49	0.007985	Fus
139	109	49	0.007985	Fus
54	111	49	0.01632	Fus
55	111	49	0.016976	Fus
56	111	49	0.016976	Fus
129	111	49	0.007856	Fus
53	112	49	0.026299	Fus
54	112	49	0.027066	Fus
55	112	49	0.027066	Fus
56	112	49	0.023856	Fus
62	112	49	0.021593	Fus
129	112	49	0.007385	Fus
131	112	49	0.013622	Fus
132	112	49	0.02063	Fus
52	113	49	0.019224	Fus
53	113	49	0.025209	Fus
54	113	49	0.032622	Fus
55	113	49	0.034087	Fus
62	113	49	0.02695	Fus
130	113	49	0.015509	Fus
132	113	49	0.01375	Fus
137	113	49	0.022747	Fus
54	114	49	0.027345	Fus
55	114	49	0.012203	Fus
62	114	49	0.013066	Fus
131	114	49	0.015882	Fus
54	115	49	0.012203	Fus
56	115	49	0.007662	Fus
57	115	49	0.006385	Fus
61	115	49	0.010051	Fus
62	115	49	0.025327	Fus
135	115	49	0.017262	Fus
136	115	49	0.016214	Fus
137	115	49	0.02491	Fus
57	116	49	0.016196	Fus
61	116	49	0.025562	Fus
62	116	49	0.027255	Fus
131	116	49	0.017265	Fus
132	116	49	0.010425	Fus
135	116	49	0.022122	Fus
136	116	49	0.019608	Fus
137	116	49	0.019608	Fus
138	116	49	0.017626	Fus
61	117	49	0.029566	Fus
62	117	49	0.034835	Fus
132	117	49	0.012718	Fus
133	117	49	0.010425	Fus
136	117	49	0.019519	Fus
137	117	49	0.027075	Fus
138	117	49	0.019179	Fus
139	117	49	0.019179	Fus
60	118	49	0.031983	Fus
61	118	49	0.029566	Fus
62	118	49	0.025217	Fus
63	118	49	0.023934	Fus
132	118	49	0.03131	Fus
136	118	49	0.019614	Fus
137	118	49	0.0259	Fus
60	119	49	0.02559	Fus
61	119	49	0.037318	Fus
62	119	49	0.02031	Fus
132	119	49	0.01065	Fus
133	119	49	0.028603	Fus
136	119	49	0.025936	Fus
137	119	49	0.025936	Fus
61	120	49	0.027983	Fus
62	120	49	0.019234	Fus
63	120	49	0.016759	Fus
64	120	49	0.020221	Fus
136	120	49	0.028108	Fus
63	121	49	0.015674	Fus
64	121	49	0.02135	Fus
65	121	49	0.007543	Fus
61	122	49	0.011158	Fus
62	122	49	0.012113	Fus
63	122	49	0.015674	Fus
64	122	49	0.015539	Fus
63	123	49	0.010914	Fus
134	123	49	0.014588	Fus
133	124	49	0.015292	Fus
134	124	49	0.015292	Fus
133	125	49	0.019702	Fus
134	125	49	0.019702	Fus
134	126	49	0.024074	Fus
135	126	49	0.024074	Fus
53	89	50	0.012357	Fus
53	90	50	0.01264	Fus
55	90	50	0.013721	Fus
56	91	50	0.00988	Fus
55	92	50	0.020328	Fus
61	96	50	0.017799	Fus
62	96	50	0.022297	Fus
128	99	50	0.01024	Fus
129	99	50	0.01024	Fus
134	99	50	0.006989	Fus
135	99	50	0.006989	Fus
126	100	50	0.03404	Fus
129	100	50	0.023707	Fus
130	100	50	0.035974	Fus
131	100	50	0.035974	Fus
132	100	50	0.034608	Fus
136	100	50	0.010708	Fus
126	101	50	0.03404	Fus
127	101	50	0.018668	Fus
128	101	50	0.008626	Fus
129	101	50	0.008989	Fus
130	101	50	0.016452	Fus
131	101	50	0.016452	Fus
134	101	50	0.011576	Fus
135	101	50	0.015296	Fus
136	101	50	0.015296	Fus
126	102	50	0.026707	Fus
127	102	50	0.022011	Fus
128	102	50	0.032161	Fus
129	102	50	0.026736	Fus
130	102	50	0.026736	Fus
131	102	50	0.023234	Fus
135	102	50	0.018141	Fus
136	102	50	0.011471	Fus
137	102	50	0.009283	Fus
126	103	50	0.018714	Fus
127	103	50	0.008966	Fus
129	103	50	0.04602	Fus
130	103	50	0.031915	Fus
135	103	50	0.027714	Fus
127	104	50	0.023647	Fus
128	104	50	0.04748	Fus
127	105	50	0.020772	Fus
128	105	50	0.031385	Fus
136	105	50	0.010416	Fus
137	105	50	0.012139	Fus
127	106	50	0.029129	Fus
128	106	50	0.043153	Fus
129	106	50	0.02657	Fus
136	106	50	0.036101	Fus
137	106	50	0.040915	Fus
128	107	50	0.040619	Fus
127	108	50	0.045934	Fus
128	108	50	0.047307	Fus
128	109	50	0.024743	Fus
129	109	50	0.037829	Fus
129	110	50	0.027357	Fus
130	110	50	0.051901	Fus
131	110	50	0.056975	Fus
53	111	50	0.015307	Fus
54	111	50	0.02281	Fus
55	111	50	0.02829	Fus
61	111	50	0.010539	Fus
62	111	50	0.025792	Fus
130	111	50	0.024434	Fus
131	111	50	0.030156	Fus
53	112	50	0.025607	Fus
54	112	50	0.035575	Fus
55	112	50	0.017925	Fus
56	112	50	0.017925	Fus
62	112	50	0.027344	Fus
53	113	50	0.008883	Fus
54	113	50	0.016296	Fus
55	113	50	0.03487	Fus
62	113	50	0.019028	Fus
137	113	50	0.018117	Fus
138	113	50	0.012386	Fus
140	113	50	0.011133	Fus
54	114	50	0.023955	Fus
55	114	50	0.012798	Fus
61	114	50	0.021825	Fus
62	114	50	0.025512	Fus
132	114	50	0.007778	Fus
136	114	50	0.043938	Fus
137	114	50	0.01033	Fus
138	114	50	0.016658	Fus
139	114	50	0.018542	Fus
55	115	50	0.016511	Fus
56	115	50	0.00833	Fus
57	115	50	0.017226	Fus
61	115	50	0.010051	Fus
62	115	50	0.026461	Fus
132	115	50	0.015858	Fus
136	115	50	0.044354	Fus
137	115	50	0.034708	Fus
138	115	50	0.023743	Fus
53	116	50	0.011113	Fus
54	116	50	0.01845	Fus
56	116	50	0.009923	Fus
57	116	50	0.015299	Fus
61	116	50	0.030362	Fus
136	116	50	0.012297	Fus
137	116	50	0.042829	Fus
60	117	50	0.031413	Fus
61	117	50	0.031517	Fus
132	117	50	0.013231	Fus
136	117	50	0.032516	Fus
137	117	50	0.047622	Fus
138	117	50	0.019179	Fus
57	118	50	0.016996	Fus
60	118	50	0.034687	Fus
61	118	50	0.032312	Fus
132	118	50	0.017705	Fus
136	118	50	0.013865	Fus
137	118	50	0.023143	Fus
60	119	50	0.027676	Fus
61	119	50	0.032312	Fus
62	119	50	0.019234	Fus
133	119	50	0.01649	Fus
63	120	50	0.009339	Fus
64	120	50	0.01447	Fus
63	121	50	0.017912	Fus
64	121	50	0.018351	Fus
65	121	50	0.010318	Fus
63	122	50	0.010672	Fus
64	122	50	0.00824	Fus
133	124	50	0.015292	Fus
134	124	50	0.022363	Fus
133	125	50	0.019702	Fus
50	87	51	0.019535	Fus
53	89	51	0.012357	Fus
55	89	51	0.017514	Fus
55	90	51	0.018368	Fus
56	90	51	0.018941	Fus
59	94	51	0.013994	Fus
60	94	51	0.015048	Fus
61	94	51	0.010751	Fus
59	95	51	0.014139	Fus
60	95	51	0.017362	Fus
61	95	51	0.013714	Fus
62	95	51	0.017245	Fus
132	95	51	0.039115	Fus
133	95	51	0.043004	Fus
58	96	51	0.009396	Fus
59	96	51	0.014303	Fus
60	96	51	0.019176	Fus
129	96	51	0.062162	Fus
130	96	51	0.050696	Fus
131	96	51	0.028129	Fus
132	96	51	0.025759	Fus
133	96	51	0.025759	Fus
134	96	51	0.038031	Fus
60	97	51	0.019704	Fus
127	97	51	0.05863	Fus
128	97	51	0.072944	Fus
129	97	51	0.057075	Fus
130	97	51	0.056339	Fus
131	97	51	0.029654	Fus
132	97	51	0.029654	Fus
133	97	51	0.027669	Fus
126	98	51	0.038502	Fus
127	98	51	0.028764	Fus
128	98	51	0.028764	Fus
129	98	51	0.014257	Fus
130	98	51	0.02277	Fus
132	98	51	0.016248	Fus
126	99	51	0.03991	Fus
127	99	51	0.053426	Fus
128	99	51	0.023802	Fus
129	99	51	0.023802	Fus
130	99	51	0.033165	Fus
131	99	51	0.023829	Fus
132	99	51	0.054224	Fus
133	99	51	0.064612	Fus
134	99	51	0.057092	Fus
135	99	51	0.053543	Fus
125	100	51	0.042585	Fus
126	100	51	0.059361	Fus
127	100	51	0.029209	Fus
130	100	51	0.015041	Fus
131	100	51	0.013348	Fus
132	100	51	0.008213	Fus
135	100	51	0.045118	Fus
138	100	51	0.032706	Fus
125	101	51	0.038332	Fus
126	101	51	0.036091	Fus
127	101	51	0.024431	Fus
129	101	51	0.017979	Fus
130	101	51	0.018471	Fus
138	101	51	0.006793	Fus
125	102	51	0.02631	Fus
126	102	51	0.053181	Fus
127	102	51	0.030839	Fus
128	102	51	0.031203	Fus
129	102	51	0.023378	Fus
130	102	51	0.017334	Fus
134	102	51	0.011576	Fus
135	102	51	0.011576	Fus
126	103	51	0.028326	Fus
127	103	51	0.027988	Fus
128	103	51	0.031828	Fus
129	103	51	0.030729	Fus
138	103	51	0.009283	Fus
126	104	51	0.04895	Fus
127	104	51	0.025932	Fus
125	105	51	0.037856	Fus
126	105	51	0.03101	Fus
127	105	51	0.011487	Fus
137	105	51	0.012139	Fus
138	105	51	0.012139	Fus
127	106	51	0.020073	Fus
136	106	51	0.036101	Fus
137	106	51	0.040915	Fus
138	106	51	0.040915	Fus
127	107	51	0.021953	Fus
137	107	51	0.016128	Fus
128	108	51	0.018768	Fus
129	108	51	0.021373	Fus
137	108	51	0.016128	Fus
129	109	51	0.020586	Fus
130	109	51	0.026138	Fus
136	109	51	0.036867	Fus
137	109	51	0.036867	Fus
138	109	51	0.041021	Fus
55	110	51	0.030865	Fus
138	110	51	0.041021	Fus
139	110	51	0.045527	Fus
54	111	51	0.0233	Fus
55	111	51	0.022039	Fus
61	111	51	0.008452	Fus
53	112	51	0.017116	Fus
54	112	51	0.031126	Fus
55	112	51	0.024714	Fus
56	112	51	0.011589	Fus
61	112	51	0.009168	Fus
131	112	51	0.015577	Fus
136	112	51	0.069324	Fus
137	112	51	0.078828	Fus
53	113	51	0.010186	Fus
54	113	51	0.028897	Fus
55	113	51	0.02603	Fus
56	113	51	0.020242	Fus
61	113	51	0.013524	Fus
136	113	51	0.011807	Fus
137	113	51	0.025359	Fus
138	113	51	0.026633	Fus
55	114	51	0.011894	Fus
56	114	51	0.023205	Fus
57	114	51	0.008051	Fus
61	114	51	0.017841	Fus
131	114	51	0.013212	Fus
136	114	51	0.023922	Fus
137	114	51	0.025373	Fus
138	114	51	0.027535	Fus
56	115	51	0.018385	Fus
57	115	51	0.019636	Fus
60	115	51	0.012391	Fus
61	115	51	0.017841	Fus
131	115	51	0.016581	Fus
132	115	51	0.009522	Fus
136	115	51	0.018275	Fus
137	115	51	0.051651	Fus
139	115	51	0.00796	Fus
53	116	51	0.019007	Fus
54	116	51	0.019007	Fus
57	116	51	0.019172	Fus
60	116	51	0.031413	Fus
61	116	51	0.030362	Fus
132	116	51	0.020965	Fus
136	116	51	0.058392	Fus
137	116	51	0.074695	Fus
138	116	51	0.044344	Fus
139	116	51	0.044344	Fus
57	117	51	0.019606	Fus
60	117	51	0.031413	Fus
61	117	51	0.026049	Fus
132	117	51	0.020328	Fus
133	117	51	0.01557	Fus
137	117	51	0.02854	Fus
138	117	51	0.008388	Fus
60	118	51	0.02768	Fus
61	118	51	0.025279	Fus
138	118	51	0.008388	Fus
60	119	51	0.020138	Fus
49	84	52	0.020342	Fus
47	85	52	0.010627	Fus
49	85	52	0.022573	Fus
50	85	52	0.012038	Fus
48	87	52	0.008332	Fus
49	87	52	0.008332	Fus
51	87	52	0.021738	Fus
52	87	52	0.020026	Fus
54	87	52	0.015932	Fus
51	88	52	0.017809	Fus
52	88	52	0.014813	Fus
54	88	52	0.016321	Fus
55	88	52	0.023877	Fus
56	88	52	0.015553	Fus
57	88	52	0.011432	Fus
58	88	52	0.020572	Fus
54	89	52	0.018784	Fus
55	89	52	0.011904	Fus
56	89	52	0.013628	Fus
57	89	52	0.033157	Fus
59	89	52	0.013168	Fus
54	90	52	0.011856	Fus
56	90	52	0.018807	Fus
57	90	52	0.011478	Fus
58	90	52	0.010418	Fus
59	90	52	0.013168	Fus
59	91	52	0.012165	Fus
133	91	52	0.027384	Fus
59	92	52	0.01456	Fus
133	92	52	0.083982	Fus
62	93	52	0.015976	Fus
63	93	52	0.015976	Fus
132	93	52	0.025762	Fus
133	93	52	0.060017	Fus
58	94	52	0.012445	Fus
60	94	52	0.018456	Fus
61	94	52	0.007754	Fus
64	94	52	0.016455	Fus
128	94	52	0.008558	Fus
132	94	52	0.031804	Fus
133	94	52	0.027248	Fus
134	94	52	0.037442	Fus
58	95	52	0.031083	Fus
59	95	52	0.026016	Fus
61	95	52	0.015372	Fus
64	95	52	0.015642	Fus
127	95	52	0.011417	Fus
128	95	52	0.008558	Fus
58	96	52	0.022964	Fus
59	96	52	0.03305	Fus
62	96	52	0.017787	Fus
63	96	52	0.017787	Fus
64	96	52	0.020733	Fus
67	96	52	0.020586	Fus
129	96	52	0.020887	Fus
130	96	52	0.020887	Fus
131	96	52	0.041594	Fus
132	96	52	0.036541	Fus
133	96	52	0.05148	Fus
134	96	52	0.047881	Fus
135	96	52	0.073956	Fus
58	97	52	0.021857	Fus
61	97	52	0.027283	Fus
62	97	52	0.027283	Fus
63	97	52	0.038166	Fus
64	97	52	0.029743	Fus
68	97	52	0.01932	Fus
126	97	52	0.021859	Fus
127	97	52	0.030863	Fus
128	97	52	0.022475	Fus
129	97	52	0.022306	Fus
130	97	52	0.022306	Fus
131	97	52	0.035739	Fus
132	97	52	0.019665	Fus
133	97	52	0.020422	Fus
134	97	52	0.022553	Fus
135	97	52	0.025185	Fus
124	98	52	0.024123	Fus
125	98	52	0.024163	Fus
126	98	52	0.015152	Fus
127	98	52	0.021889	Fus
128	98	52	0.021889	Fus
129	98	52	0.022306	Fus
130	98	52	0.03112	Fus
131	98	52	0.037999	Fus
132	98	52	0.022785	Fus
133	98	52	0.030527	Fus
134	98	52	0.022281	Fus
135	98	52	0.030848	Fus
136	98	52	0.019952	Fus
125	99	52	0.073001	Fus
126	99	52	0.026801	Fus
127	99	52	0.037779	Fus
128	99	52	0.044179	Fus
129	99	52	0.027557	Fus
130	99	52	0.016061	Fus
131	99	52	0.024357	Fus
132	99	52	0.020606	Fus
136	99	52	0.010434	Fus
125	100	52	0.021142	Fus
126	100	52	0.04073	Fus
127	100	52	0.069079	Fus
128	100	52	0.066096	Fus
129	100	52	0.040748	Fus
130	100	52	0.016061	Fus
132	100	52	0.016348	Fus
138	100	52	0.034644	Fus
58	101	52	0.014221	Fus
125	101	52	0.021504	Fus
126	101	52	0.04801	Fus
127	101	52	0.059258	Fus
128	101	52	0.050826	Fus
129	101	52	0.031842	Fus
135	101	52	0.015443	Fus
125	102	52	0.028532	Fus
126	102	52	0.049062	Fus
127	102	52	0.047807	Fus
128	102	52	0.015945	Fus
124	103	52	0.055422	Fus
125	103	52	0.044172	Fus
126	103	52	0.061167	Fus
127	103	52	0.054023	Fus
128	103	52	0.021812	Fus
125	104	52	0.027758	Fus
126	104	52	0.075752	Fus
127	104	52	0.045643	Fus
135	104	52	0.008699	Fus
124	105	52	0.01597	Fus
126	105	52	0.028138	Fus
127	105	52	0.023015	Fus
63	106	52	0.013861	Fus
126	106	52	0.02335	Fus
127	106	52	0.048633	Fus
136	106	52	0.019349	Fus
127	107	52	0.024506	Fus
136	107	52	0.011198	Fus
128	108	52	0.027514	Fus
62	109	52	0.00726	Fus
130	109	52	0.01426	Fus
55	110	52	0.008952	Fus
131	110	52	0.023018	Fus
137	110	52	0.028154	Fus
138	110	52	0.019475	Fus
139	110	52	0.01829	Fus
55	111	52	0.02857	Fus
131	111	52	0.015415	Fus
137	111	52	0.022937	Fus
138	111	52	0.02533	Fus
53	112	52	0.017195	Fus
54	112	52	0.025863	Fus
55	112	52	0.02957	Fus
56	112	52	0.029497	Fus
131	112	52	0.010599	Fus
136	112	52	0.012188	Fus
137	112	52	0.012167	Fus
138	112	52	0.016816	Fus
53	113	52	0.027881	Fus
54	113	52	0.036407	Fus
55	113	52	0.021663	Fus
56	113	52	0.026714	Fus
60	113	52	0.008421	Fus
137	113	52	0.015413	Fus
138	113	52	0.011913	Fus
53	114	52	0.026645	Fus
54	114	52	0.028693	Fus
55	114	52	0.030193	Fus
57	114	52	0.033965	Fus
60	114	52	0.008421	Fus
132	114	52	0.017232	Fus
137	114	52	0.02066	Fus
60	115	52	0.009683	Fus
132	115	52	0.018717	Fus
136	115	52	0.016599	Fus
137	115	52	0.043275	Fus
57	116	52	0.018652	Fus
60	116	52	0.020629	Fus
61	116	52	0.027013	Fus
133	116	52	0.037301	Fus
136	116	52	0.011875	Fus
137	116	52	0.024895	Fus
56	117	52	0.014098	Fus
60	117	52	0.023139	Fus
132	117	52	0.026205	Fus
133	117	52	0.025004	Fus
137	117	52	0.017617	Fus
138	117	52	0.008352	Fus
60	118	52	0.023139	Fus
133	118	52	0.012098	Fus
134	118	52	0.016713	Fus
138	118	52	0.008388	Fus
58	119	52	0.022124	Fus
49	83	53	0.015383	Fus
57	83	53	0.013536	Fus
49	84	53	0.043263	Fus
50	84	53	0.031176	Fus
51	84	53	0.017657	Fus
49	85	53	0.037676	Fus
50	85	53	0.035827	Fus
51	85	53	0.015498	Fus
48	86	53	0.01914	Fus
49	86	53	0.020352	Fus
50	86	53	0.018788	Fus
51	86	53	0.025533	Fus
134	86	53	0.045728	Fus
47	87	53	0.011472	Fus
48	87	53	0.011472	Fus
49	87	53	0.013704	Fus
50	87	53	0.016747	Fus
51	87	53	0.015599	Fus
55	87	53	0.029252	Fus
59	87	53	0.02255	Fus
132	87	53	0.057524	Fus
133	87	53	0.07347	Fus
51	88	53	0.016586	Fus
55	88	53	0.020313	Fus
56	88	53	0.027189	Fus
57	88	53	0.009199	Fus
59	88	53	0.022153	Fus
60	88	53	0.018678	Fus
131	88	53	0.031017	Fus
132	88	53	0.056739	Fus
133	88	53	0.083143	Fus
54	89	53	0.031538	Fus
55	89	53	0.023588	Fus
56	89	53	0.010663	Fus
57	89	53	0.0158	Fus
58	89	53	0.028555	Fus
59	89	53	0.024332	Fus
60	89	53	0.017793	Fus
131	89	53	0.056504	Fus
132	89	53	0.071312	Fus
133	89	53	0.075726	Fus
134	89	53	0.109109	Fus
54	90	53	0.012041	Fus
56	90	53	0.011816	Fus
57	90	53	0.026213	Fus
58	90	53	0.035696	Fus
59	90	53	0.014219	Fus
131	90	53	0.086627	Fus
132	90	53	0.090966	Fus
133	90	53	0.069521	Fus
134	90	53	0.114616	Fus
56	91	53	0.02966	Fus
57	91	53	0.027767	Fus
58	91	53	0.02339	Fus
59	91	53	0.022281	Fus
60	91	53	0.025147	Fus
130	91	53	0.078426	Fus
131	91	53	0.07981	Fus
132	91	53	0.084257	Fus
133	91	53	0.072214	Fus
56	92	53	0.013854	Fus
57	92	53	0.028103	Fus
58	92	53	0.028842	Fus
59	92	53	0.031263	Fus
60	92	53	0.040248	Fus
61	92	53	0.034325	Fus
62	92	53	0.026251	Fus
63	92	53	0.022913	Fus
128	92	53	0.016442	Fus
129	92	53	0.028078	Fus
130	92	53	0.035032	Fus
131	92	53	0.025003	Fus
132	92	53	0.066115	Fus
133	92	53	0.084651	Fus
134	92	53	0.10565	Fus
58	93	53	0.025995	Fus
59	93	53	0.009749	Fus
63	93	53	0.018341	Fus
64	93	53	0.023571	Fus
65	93	53	0.023571	Fus
131	93	53	0.025762	Fus
132	93	53	0.034459	Fus
133	93	53	0.097248	Fus
134	93	53	0.084514	Fus
59	94	53	0.00881	Fus
63	94	53	0.014026	Fus
64	94	53	0.023989	Fus
65	94	53	0.023989	Fus
132	94	53	0.068116	Fus
133	94	53	0.067407	Fus
134	94	53	0.080002	Fus
135	94	53	0.045478	Fus
59	95	53	0.043803	Fus
61	95	53	0.022098	Fus
128	95	53	0.020712	Fus
131	95	53	0.058531	Fus
132	95	53	0.034992	Fus
133	95	53	0.050916	Fus
134	95	53	0.028593	Fus
135	95	53	0.078995	Fus
62	96	53	0.020846	Fus
63	96	53	0.008567	Fus
65	96	53	0.029411	Fus
66	96	53	0.018434	Fus
67	96	53	0.030604	Fus
126	96	53	0.035729	Fus
127	96	53	0.01654	Fus
128	96	53	0.01654	Fus
129	96	53	0.00838	Fus
130	96	53	0.016166	Fus
131	96	53	0.086337	Fus
132	96	53	0.043386	Fus
133	96	53	0.025289	Fus
134	96	53	0.016462	Fus
135	96	53	0.025963	Fus
136	96	53	0.039904	Fus
60	97	53	0.02985	Fus
61	97	53	0.028969	Fus
62	97	53	0.051997	Fus
63	97	53	0.038075	Fus
66	97	53	0.020577	Fus
67	97	53	0.035945	Fus
68	97	53	0.038228	Fus
69	97	53	0.019809	Fus
123	97	53	0.021495	Fus
127	97	53	0.031603	Fus
128	97	53	0.031603	Fus
129	97	53	0.026015	Fus
130	97	53	0.029502	Fus
131	97	53	0.019742	Fus
132	97	53	0.078699	Fus
133	97	53	0.043453	Fus
136	97	53	0.016343	Fus
61	98	53	0.029229	Fus
62	98	53	0.031207	Fus
63	98	53	0.040584	Fus
64	98	53	0.034734	Fus
65	98	53	0.014342	Fus
66	98	53	0.028145	Fus
67	98	53	0.026254	Fus
68	98	53	0.018517	Fus
123	98	53	0.033368	Fus
124	98	53	0.016211	Fus
126	98	53	0.021428	Fus
127	98	53	0.034162	Fus
128	98	53	0.039501	Fus
129	98	53	0.052501	Fus
130	98	53	0.049933	Fus
131	98	53	0.065844	Fus
132	98	53	0.018084	Fus
133	98	53	0.026168	Fus
65	99	53	0.013629	Fus
66	99	53	0.022668	Fus
68	99	53	0.014821	Fus
123	99	53	0.031734	Fus
124	99	53	0.022086	Fus
125	99	53	0.029672	Fus
126	99	53	0.028971	Fus
127	99	53	0.039064	Fus
128	99	53	0.044537	Fus
129	99	53	0.035636	Fus
130	99	53	0.020264	Fus
131	99	53	0.020264	Fus
137	99	53	0.011765	Fus
66	100	53	0.028739	Fus
123	100	53	0.012292	Fus
124	100	53	0.015258	Fus
125	100	53	0.027536	Fus
126	100	53	0.046156	Fus
127	100	53	0.046766	Fus
128	100	53	0.04719	Fus
124	101	53	0.008808	Fus
125	101	53	0.008112	Fus
126	101	53	0.027536	Fus
127	101	53	0.04708	Fus
128	101	53	0.039714	Fus
135	101	53	0.015044	Fus
124	102	53	0.035624	Fus
125	102	53	0.031028	Fus
126	102	53	0.035554	Fus
135	102	53	0.01669	Fus
65	103	53	0.007672	Fus
123	103	53	0.034134	Fus
124	103	53	0.061131	Fus
125	103	53	0.048638	Fus
126	103	53	0.047645	Fus
64	104	53	0.036897	Fus
65	104	53	0.02867	Fus
124	104	53	0.03111	Fus
125	104	53	0.031152	Fus
126	104	53	0.078581	Fus
135	104	53	0.008699	Fus
64	105	53	0.02875	Fus
126	105	53	0.045374	Fus
127	105	53	0.040024	Fus
135	105	53	0.008699	Fus
127	106	53	0.047371	Fus
128	106	53	0.008966	Fus
62	108	53	0.014651	Fus
62	109	53	0.018927	Fus
55	110	53	0.011478	Fus
56	110	53	0.011478	Fus
60	110	53	0.007721	Fus
137	110	53	0.019475	Fus
138	110	53	0.02996	Fus
139	110	53	0.01829	Fus
55	111	53	0.019852	Fus
56	111	53	0.021065	Fus
59	111	53	0.0075	Fus
60	111	53	0.007721	Fus
136	111	53	0.010447	Fus
137	111	53	0.017355	Fus
53	112	53	0.027635	Fus
54	112	53	0.028886	Fus
55	112	53	0.029299	Fus
56	112	53	0.021065	Fus
59	112	53	0.023035	Fus
61	112	53	0.006827	Fus
137	112	53	0.01979	Fus
53	113	53	0.018854	Fus
54	113	53	0.032981	Fus
55	113	53	0.029067	Fus
56	113	53	0.037241	Fus
57	113	53	0.027156	Fus
60	113	53	0.012194	Fus
137	113	53	0.024826	Fus
138	113	53	0.019074	Fus
53	114	53	0.020145	Fus
54	114	53	0.020145	Fus
55	114	53	0.029029	Fus
56	114	53	0.046426	Fus
57	114	53	0.018286	Fus
60	114	53	0.010263	Fus
132	114	53	0.017232	Fus
137	114	53	0.02756	Fus
51	115	53	0.020382	Fus
52	115	53	0.020382	Fus
55	115	53	0.027428	Fus
56	115	53	0.040337	Fus
57	115	53	0.025468	Fus
60	115	53	0.022669	Fus
133	115	53	0.017937	Fus
137	115	53	0.022436	Fus
56	116	53	0.029535	Fus
60	116	53	0.028676	Fus
61	116	53	0.025836	Fus
133	116	53	0.030427	Fus
54	117	53	0.043191	Fus
55	117	53	0.022694	Fus
60	117	53	0.018327	Fus
133	117	53	0.021959	Fus
134	117	53	0.019737	Fus
58	118	53	0.015145	Fus
59	118	53	0.013975	Fus
60	118	53	0.018327	Fus
58	119	53	0.014976	Fus
53	81	54	0.04612	Fus
54	81	54	0.036306	Fus
55	81	54	0.060952	Fus
56	81	54	0.033222	Fus
53	82	54	0.043276	Fus
54	82	54	0.039873	Fus
55	82	54	0.045953	Fus
56	82	54	0.051874	Fus
57	82	54	0.038298	Fus
50	83	54	0.030744	Fus
51	83	54	0.035025	Fus
52	83	54	0.025479	Fus
53	83	54	0.01031	Fus
54	83	54	0.019674	Fus
55	83	54	0.016305	Fus
56	83	54	0.028829	Fus
57	83	54	0.010296	Fus
58	83	54	0.018785	Fus
135	83	54	0.04658	Fus
137	83	54	0.074587	Fus
49	84	54	0.027952	Fus
50	84	54	0.024176	Fus
51	84	54	0.027932	Fus
54	84	54	0.01949	Fus
55	84	54	0.02916	Fus
56	84	54	0.02403	Fus
133	84	54	0.030953	Fus
134	84	54	0.030419	Fus
136	84	54	0.054157	Fus
49	85	54	0.030957	Fus
50	85	54	0.024649	Fus
51	85	54	0.021513	Fus
52	85	54	0.028842	Fus
53	85	54	0.018302	Fus
54	85	54	0.018507	Fus
55	85	54	0.020288	Fus
56	85	54	0.013157	Fus
60	85	54	0.022834	Fus
61	85	54	0.017835	Fus
62	85	54	0.021583	Fus
131	85	54	0.031479	Fus
132	85	54	0.045067	Fus
133	85	54	0.022868	Fus
134	85	54	0.029155	Fus
135	85	54	0.030201	Fus
47	86	54	0.009702	Fus
49	86	54	0.016033	Fus
52	86	54	0.023997	Fus
53	86	54	0.014541	Fus
54	86	54	0.016926	Fus
59	86	54	0.012146	Fus
60	86	54	0.015028	Fus
61	86	54	0.033063	Fus
62	86	54	0.023261	Fus
131	86	54	0.042228	Fus
132	86	54	0.049832	Fus
133	86	54	0.038788	Fus
134	86	54	0.043383	Fus
135	86	54	0.030201	Fus
59	87	54	0.012502	Fus
61	87	54	0.018267	Fus
131	87	54	0.048475	Fus
132	87	54	0.042116	Fus
133	87	54	0.065747	Fus
134	87	54	0.074622	Fus
135	87	54	0.045298	Fus
55	88	54	0.024877	Fus
56	88	54	0.026001	Fus
57	88	54	0.009035	Fus
58	88	54	0.032009	Fus
59	88	54	0.020717	Fus
60	88	54	0.018678	Fus
61	88	54	0.02047	Fus
62	88	54	0.016457	Fus
131	88	54	0.063311	Fus
132	88	54	0.063311	Fus
133	88	54	0.076381	Fus
134	88	54	0.09251	Fus
55	89	54	0.02408	Fus
56	89	54	0.029516	Fus
58	89	54	0.038483	Fus
60	89	54	0.02864	Fus
61	89	54	0.017371	Fus
62	89	54	0.025025	Fus
130	89	54	0.054314	Fus
131	89	54	0.061788	Fus
132	89	54	0.061788	Fus
133	89	54	0.085567	Fus
134	89	54	0.110123	Fus
56	90	54	0.02185	Fus
57	90	54	0.017553	Fus
58	90	54	0.034288	Fus
60	90	54	0.026821	Fus
61	90	54	0.022421	Fus
62	90	54	0.054543	Fus
63	90	54	0.017129	Fus
128	90	54	0.057049	Fus
130	90	54	0.077175	Fus
131	90	54	0.070782	Fus
132	90	54	0.082283	Fus
133	90	54	0.091371	Fus
56	91	54	0.012078	Fus
57	91	54	0.01755	Fus
58	91	54	0.027281	Fus
59	91	54	0.024102	Fus
60	91	54	0.013319	Fus
61	91	54	0.032222	Fus
62	91	54	0.045012	Fus
63	91	54	0.045703	Fus
127	91	54	0.029537	Fus
128	91	54	0.023053	Fus
129	91	54	0.056375	Fus
130	91	54	0.077653	Fus
131	91	54	0.073356	Fus
132	91	54	0.084672	Fus
133	91	54	0.117822	Fus
58	92	54	0.04362	Fus
59	92	54	0.015773	Fus
60	92	54	0.035488	Fus
61	92	54	0.038247	Fus
62	92	54	0.032938	Fus
63	92	54	0.043223	Fus
64	92	54	0.018744	Fus
65	92	54	0.017987	Fus
127	92	54	0.043332	Fus
128	92	54	0.017364	Fus
130	92	54	0.029711	Fus
131	92	54	0.064078	Fus
132	92	54	0.112906	Fus
133	92	54	0.095072	Fus
58	93	54	0.041883	Fus
59	93	54	0.029826	Fus
[truncated: 21,979 more rows]

## Sheet: Figure4BCGHLM
Figure4B	Significant Voxels	subj01	subj02	subj03	subj04	subj05	subj06	subj07	subj08
	Fus-visual	0.131395	0.000344313	0.352094	0.563892	0.508821	0.157386	0.17008	0.361214
	Fus-semantic	0.121089	0.000229542	0.33406	0.545557	0.482674	0.131787	0.149289	0.345601
Figure4C	Coding Strength	subj01	subj02	subj03	subj04	subj05	subj06	subj07	subj08
	Fus-visual	0.223845	0.0713093	0.242097	0.255384	0.3136	0.231899	0.198185	0.230256
	Fus-semantic	0.218875	0.107758	0.235804	0.248875	0.298333	0.223405	0.19308	0.223709
Figure4G	Significant Voxels	subj01	subj02	subj03	subj04	subj05	subj06	subj07	subj08
	MTL-visual	0.150032	0.209206	0.0786652	0.0733561	0.0977428	0.0659901	0.103548	0.0484065
	MTL-semantic	0.1244	0.267341	0.114384	0.116486	0.144265	0.0999219	0.132082	0.071851
Figure4H	Coding Strength	subj01	subj02	subj03	subj04	subj05	subj06	subj07	subj08
	MTL-visual	0.182319	0.188343	0.151119	0.1536	0.17101	0.16833	0.160196	0.15118
	MTL-semantic	0.195027	0.263954	0.199454	0.196649	0.228709	0.177763	0.221661	0.185687
Figure4L	Coding Strength	subj01	subj02	subj03	subj04	subj05	subj06	subj07	subj08
	Fus-Visual	0.223845	0.0713093	0.242097	0.255384	0.3136	0.231899	0.198185	0.230256
	Fus-Memo	0.13894	0.0611133	0.165697	0.183937	0.218394	0.135826	0.128262	0.155817
Figure4M	Coding Strength	subj01	subj02	subj03	subj04	subj05	subj06	subj07	subj08
	MTL-semantic	0.195027	0.263954	0.199454	0.196649	0.228709	0.177763	0.221661	0.185687
	MTL-Memo	0.122619	0.182178	0.129457	0.1256	0.139527	0.111508	0.147703	0.115122

## Sheet: Figure4D
x	y	z	overlap	percentage_overlap	percentage_nonoverlap		visual coding	non visual coding
27.2123	-35.3271	-19.7481	TRUE	0.563025	0.309353	mean(coding strength)	0.26516	0.030664
30.9921	-36.7609	-19.4379	FALSE			sem(coding strength)	0.0144449	0.00672242
34.3653	-38.1367	-18.8799	FALSE
-26.7281	-42.6093	-11.6843	TRUE
-30.2783	-42.9132	-11.2771	TRUE
-34.071	-43.448	-10.9738	TRUE
-37.9484	-43.8508	-9.90217	FALSE
-38.5337	-15.767	-29.9596	FALSE
-23.0066	-41.94	-12.7725	TRUE
-30.2783	-42.9132	-11.2771	TRUE
-34.071	-43.448	-10.9738	TRUE
-38.8806	-18.8652	-21.1304	TRUE
-31.7842	-13.3389	-35.2004	TRUE
-37.2836	-29.6417	-16.5343	TRUE
-21.0715	-37.5427	-17.6003	FALSE
-28.0207	-39.2515	-18.2026	TRUE
-31.4528	-40.2791	-18.2023	TRUE
-31.7842	-13.3389	-35.2004	TRUE
-35.755	-13.2244	-35.248	TRUE
-24.678	-38.4338	-17.866	TRUE
-28.0207	-39.2515	-18.2026	TRUE
-31.4528	-40.2791	-18.2023	TRUE
-35.8367	-22.9355	-24.8792	FALSE
-39.317	-23.0194	-25.1101	TRUE
-43.1638	-22.7881	-24.6115	FALSE
-22.7813	-42.4341	-13.7669	TRUE
-26.5481	-42.7141	-13.0751	TRUE
-30.4195	-42.6023	-12.3723	TRUE
-34.0165	-42.6826	-12.8325	TRUE
-37.8697	-42.3169	-12.1116	FALSE
-27.8726	-67.2564	-5.28191	TRUE
-31.4237	-66.7022	-5.69686	TRUE
-35.5294	-65.8115	-5.53289	FALSE
-39.1222	-65.5092	-5.96876	FALSE
-22.7813	-42.4341	-13.7669	TRUE
-26.5481	-42.7141	-13.0751	TRUE
-30.4195	-42.6023	-12.3723	TRUE
-34.0165	-42.6826	-12.8325	TRUE
-37.8697	-42.3169	-12.1116	FALSE
-27.8726	-67.2564	-5.28191	TRUE
-31.4237	-66.7022	-5.69686	TRUE
-35.5294	-65.8115	-5.53289	FALSE
-39.1222	-65.5092	-5.96876	FALSE
31.0397	-31.0029	-23.6461	TRUE
35.4478	-30.637	-22.8588	FALSE
39.7352	-30.7815	-22.6616	FALSE
43.6213	-30.9737	-22.2352	FALSE
-41.5487	-29.5449	-22.9983	TRUE
-45.5761	-30.2566	-22.4232	FALSE
31.0397	-31.0029	-23.6461	TRUE
35.4478	-30.637	-22.8588	FALSE
39.7352	-30.7815	-22.6616	FALSE
43.6213	-30.9737	-22.2352	FALSE
-38.6758	-10.8083	-22.7573	FALSE
-37.6734	-29.6247	-23.0248	FALSE
-41.5487	-29.5449	-22.9983	TRUE
-30.9416	-29.6788	-20.9436	TRUE
-37.4745	-32.7418	-19.8037	FALSE
37.5737	-32.1742	-21.8585	FALSE
40.8425	-33.6536	-20.4994	TRUE
-30.9416	-29.6788	-20.9436	TRUE
-34.1769	-30.9583	-20.8552	TRUE
-37.4745	-32.7418	-19.8037	FALSE
28.0635	-28.3524	-22.8763	TRUE
34.6555	-30.8881	-22.2275	FALSE
37.5737	-32.1742	-21.8585	FALSE
40.8425	-33.6536	-20.4994	TRUE
44.0803	-35.2105	-20.2429	FALSE
42.4515	-14.3587	-33.0497	TRUE
31.3001	-40.7064	-13.4937	TRUE
35.5433	-40.1696	-13.6627	TRUE
43.7839	-39.3986	-15.053	FALSE
42.4515	-14.3587	-33.0497	TRUE
31.3001	-40.7064	-13.4937	TRUE
35.5433	-40.1696	-13.6627	TRUE
43.7839	-39.3986	-15.053	FALSE
-27.2122	-6.93408	-36.8643	FALSE
-33.3519	-24.9294	-27.5014	FALSE
-36.6923	-26.5809	-26.1548	FALSE
38.8337	-16.8926	-23.7343	FALSE
36.1444	-28.4656	-17.1132	FALSE
40.1059	-29.1375	-16.2379	FALSE
31.8983	-42.0016	-14.8695	FALSE
-30.1889	-43.2069	-14.1941	TRUE
-41.7482	-46.8889	-14.8109	TRUE
-37.0822	-15.3279	-27.8875	TRUE
-40.37	-15.0195	-27.9288	TRUE
-33.9054	-40.0968	-14.2761	TRUE
38.7236	-21.5146	-26.9	FALSE
42.027	-21.8641	-26.9	TRUE
45.2669	-22.1806	-26.9904	FALSE
48.5359	-22.4285	-26.9718	FALSE
42.027	-21.8641	-26.9	TRUE
45.2669	-22.1806	-26.9904	FALSE
48.5359	-22.4285	-26.9718	FALSE
40.401	-16.7765	-20.7521	FALSE
-29.7937	-51.4861	-5.92617	TRUE
-34.3314	-50.8265	-6.75105	TRUE
46.0824	-32.3849	-17.8858	FALSE
37.8126	-25.1275	-22.4093	FALSE
41.6658	-25.8764	-22.2073	TRUE
37.8126	-25.1275	-22.4093	FALSE
41.6658	-25.8764	-22.2073	TRUE
36.9808	-30.13	-18.8227	TRUE
33.3407	-29.695	-19.5012	TRUE
36.9808	-30.13	-18.8227	TRUE
40.621	-30.5648	-18.1442	TRUE
44.261	-30.9998	-17.4657	TRUE
25.9436	-43.4596	-15.7683	TRUE
30.2168	-43.1469	-15.6315	FALSE
34.7656	-42.8124	-15.4859	FALSE
31.9691	-12.1694	-34.241	TRUE
26.698	-44.2953	-15.5837	TRUE
30.9704	-44.0929	-15.5718	FALSE
35.2428	-43.8906	-15.5598	FALSE
26.698	-44.2953	-15.5837	TRUE
30.9704	-44.0929	-15.5718	FALSE
-29.3309	-32.9241	-24.2209	TRUE
-40.6157	-32.3239	-24.6918	FALSE
-36.8879	-37.3386	-12.4126	TRUE
29.5662	-0.648809	-42.444	FALSE
44.5196	-27.2395	-22.1782	FALSE
29.1133	-17.7389	-33.0451	FALSE
32.5581	-16.986	-33.3227	FALSE
36.4276	-15.7672	-34.2651	TRUE
38.0932	-39.7548	-18.2985	TRUE
41.7883	-41.2663	-17.7081	TRUE
45.5143	-42.8906	-17.8297	FALSE
-38.5337	-15.767	-29.9596	FALSE
-42.3426	-16.8232	-29.8166	TRUE
-23.0066	-41.94	-12.7725	TRUE
-37.5399	-19.2475	-19.3622	FALSE
-44.5285	-33.958	-13.4078	FALSE
-42.3426	-16.8232	-29.8166	TRUE
-26.7281	-42.6093	-11.6843	TRUE
-37.9484	-43.8508	-9.90217	FALSE
-35.755	-13.2244	-35.248	TRUE
-24.678	-38.4338	-17.866	TRUE
24.7616	-3.83059	-44.6928	FALSE
27.9562	-4.05527	-44.1775	FALSE
41.203	-15.5524	-23.8516	FALSE
45.09	-16.3426	-23.5745	FALSE
38.7403	-30.3425	-17.1214	FALSE
-38.8806	-18.8652	-21.1304	TRUE
-21.0715	-37.5427	-17.6003	FALSE
41.203	-15.5524	-23.8516	FALSE
45.09	-16.3426	-23.5745	FALSE
38.7403	-30.3425	-17.1214	FALSE
-32.9685	-9.96224	-41.4968	FALSE
-32.9685	-9.96224	-41.4968	FALSE
-35.8367	-22.9355	-24.8792	FALSE
-39.317	-23.0194	-25.1101	TRUE
-43.1638	-22.7881	-24.6115	FALSE
-38.6758	-10.8083	-22.7573	FALSE
-39.4087	-31.3345	-13.3032	FALSE
-43.5381	-32.0155	-12.8431	FALSE
-33.4357	-29.5068	-23.8825	TRUE
-37.6734	-29.6247	-23.0248	FALSE
41.6598	-14.7297	-31.7636	TRUE
-39.4087	-31.3345	-13.3032	FALSE
-43.5381	-32.0155	-12.8431	FALSE
-33.4357	-29.5068	-23.8825	TRUE
-38.9832	-15.3465	-15.6786	FALSE
-39.1465	-30.288	-10.641	FALSE
-20.3623	2.32178	-42.8392	FALSE
-23.2086	2.20606	-42.6072	FALSE
-28.0546	-27.9126	-21.9459	FALSE
-34.1769	-30.9583	-20.8552	TRUE
-43.2033	-36.0731	-17.7525	TRUE
20.4488	0.463863	-42.5608	FALSE
23.7583	-1.05067	-42.9302	FALSE
27.1899	-1.453	-43.2816	FALSE
28.0635	-28.3524	-22.8763	TRUE
34.6555	-30.8881	-22.2275	FALSE
44.0803	-35.2105	-20.2429	FALSE
-38.9832	-15.3465	-15.6786	FALSE
-39.1465	-30.288	-10.641	FALSE
-20.3623	2.32178	-42.8392	FALSE
-23.2086	2.20606	-42.6072	FALSE
-26.3704	2.08587	-42.3899	FALSE
-30.2549	1.84587	-41.6707	FALSE
-33.5524	1.68724	-41.2811	FALSE
-28.0546	-27.9126	-21.9459	FALSE
-43.2033	-36.0731	-17.7525	TRUE
20.4488	0.463863	-42.5608	FALSE
23.7583	-1.05067	-42.9302	FALSE
27.1899	-1.453	-43.2816	FALSE
40.0468	-39.7332	-14.9246	FALSE
23.6853	-1.24471	-42.3042	FALSE
38.0871	-14.5769	-32.0985	TRUE
-23.8262	-6.45883	-37.7662	FALSE
-30.374	-7.59994	-35.8768	TRUE
-33.6479	-7.99836	-35.2201	TRUE
-30.7381	-23.8209	-28.6634	FALSE
40.1683	-26.6088	-8.75728	FALSE
43.9839	-26.9116	-8.9173	FALSE
27.7891	-1.65061	-41.1138	FALSE
31.6205	-2.07539	-41.3381	FALSE
29.8166	-9.93135	-34.2174	TRUE
33.5727	-9.9579	-33.9325	TRUE
43.9227	-29.8986	-15.6266	FALSE
36.8009	-41.7969	-13.5024	FALSE
42.101	-41.7505	-11.9729	FALSE
47.3496	-41.7608	-10.3524	FALSE
-34.007	-44.4416	-14.3966	FALSE
-37.9017	-45.6431	-14.6069	FALSE
42.8483	-15.4316	-20.7805	FALSE
-38.1085	-2.84138	-35.8547	FALSE
-30.8585	-40.2398	-14.0107	TRUE
-37.0127	-39.8846	-14.398	FALSE
35.3141	-4.30392	-25.1023	FALSE
32.2848	-20.8109	-26.825	FALSE
35.4761	-21.1817	-26.8956	TRUE
51.7572	-22.8003	-26.9205	FALSE
-38.1085	-2.84138	-35.8547	FALSE
-37.0822	-15.3279	-27.8875	TRUE
-40.37	-15.0195	-27.9288	TRUE
-30.8585	-40.2398	-14.0107	TRUE
-33.9054	-40.0968	-14.2761	TRUE
-37.0127	-39.8846	-14.398	FALSE
32.2848	-20.8109	-26.825	FALSE
35.4761	-21.1817	-26.8956	TRUE
38.7236	-21.5146	-26.9	FALSE
51.7572	-22.8003	-26.9205	FALSE
-36.3374	-14.5847	-16.7686	FALSE
-40.0723	-14.6981	-16.5197	FALSE
-37.04	-31.1418	-15.3754	TRUE
-34.1745	-4.62491	-29.3881	FALSE
-37.7923	-27.5545	-21.6336	FALSE
-41.6463	-28.469	-21.1383	TRUE
35.6979	-13.5285	-19.7086	FALSE
39.4731	-13.646	-19.6485	FALSE
43.2776	-13.4997	-19.2308	FALSE
41.3329	-30.2682	-16.7779	TRUE
29.6355	2.56998	-40.7357	FALSE
-36.3374	-14.5847	-16.7686	FALSE
-40.0723	-14.6981	-16.5197	FALSE
-37.04	-31.1418	-15.3754	TRUE
-34.1745	-4.62491	-29.3881	FALSE
-37.7923	-27.5545	-21.6336	FALSE
-41.6463	-28.469	-21.1383	TRUE
35.6979	-13.5285	-19.7086	FALSE
39.4731	-13.646	-19.6485	FALSE
43.2776	-13.4997	-19.2308	FALSE
41.3329	-30.2682	-16.7779	TRUE
46.0824	-32.3849	-17.8858	FALSE
29.6355	2.56998	-40.7357	FALSE
32.8198	3.00816	-39.3125	FALSE
36.3293	3.48348	-38.1471	FALSE
33.3407	-29.695	-19.5012	TRUE
-38.5443	-15.9476	-20.4825	FALSE
-36.3933	-19.6748	-19.9682	TRUE
35.6675	-11.972	-33.8122	TRUE
-36.3933	-19.6748	-19.9682	TRUE
31.9691	-12.1694	-34.241	TRUE
35.6675	-11.972	-33.8122	TRUE
35.2428	-43.8906	-15.5598	FALSE
-35.3791	-49.396	-13.6247	FALSE

## Sheet: Figure4E
x	y	z	overlap	percentage_overlap	percentage_nonoverlap		visual coding	non visual coding
20.492	-32.4229	-20.9198	TRUE	0.294118	0.367521	mean(coding strength)	0.18758	0.0214687
-31.9489	-15.7619	-21.6377	FALSE			sem(coding strength)	0.0178619	0.00462664
-17.1653	-36.4842	-17.2875	TRUE
26.0519	-12.4314	-25.0026	FALSE
29.8085	-13.355	-24.5536	FALSE
24.7454	-3.67123	-22.2852	FALSE
26.0519	-12.4314	-25.0026	FALSE
29.8085	-13.355	-24.5536	FALSE
37.5678	-14.8439	-24.0754	TRUE
-15.5584	-13.553	-23.3039	FALSE
-19.3315	-13.2461	-24.0691	TRUE
-26.917	-12.6183	-25.2968	FALSE
-23.5067	-27.358	-10.4409	FALSE
-29.4838	-10.0759	-41.4206	FALSE
16.7732	-5.49129	-23.5615	FALSE
-15.5584	-13.553	-23.3039	FALSE
-19.3315	-13.2461	-24.0691	TRUE
-26.917	-12.6183	-25.2968	FALSE
-29.4838	-10.0759	-41.4206	FALSE
-22.813	-28.4427	-10.8186	FALSE
24.8435	-14.2065	-19.2051	FALSE
24.6435	-26.8802	-24.2176	TRUE
-24.8976	-26.3288	-23.0311	FALSE
24.6435	-26.8802	-24.2176	TRUE
-35.7611	-5.43451	-19.4851	FALSE
23.8782	-41.8904	-13.1621	FALSE
27.5422	-41.4675	-13.302	FALSE
34.9609	-4.0976	-18.9734	FALSE
23.8782	-41.8904	-13.1621	FALSE
27.5422	-41.4675	-13.302	FALSE
14.3327	-5.83226	-19.0255	FALSE
25.556	-6.4655	-18.1073	FALSE
29.245	-6.62751	-17.9094	TRUE
33.1387	-6.66553	-17.8233	FALSE
35.0322	-14.0838	-20.1856	FALSE
32.3888	-26.1021	-8.48927	FALSE
-18.9695	-15.1473	-20.4775	FALSE
-22.5605	-15.25	-19.7779	FALSE
-26.6119	-15.6176	-18.9461	TRUE
-26.5541	-41.8619	-14.0119	TRUE
-23.1515	-7.05324	-14.7358	TRUE
-17.4096	-13.2996	-17.2719	FALSE
-21.1343	-13.7691	-16.9978	FALSE
-24.9323	-14.1094	-17.0728	FALSE
-34.152	-26.7906	-22.0875	TRUE
28.1587	-3.32376	-19.6346	FALSE
27.9521	-4.56113	-33.5236	TRUE
-27.9944	-14.1107	-33.4964	FALSE
-31.7302	-14.1343	-33.415	TRUE
-27.9944	-14.1107	-33.4964	FALSE
-31.7302	-14.1343	-33.415	TRUE
31.3343	0.0887219	-17.2205	FALSE
39.2764	-33.2412	-11.6584	FALSE
27.1486	-5.61714	-20.5028	FALSE
30.8517	-4.90462	-20.5092	TRUE
34.6559	-4.33025	-19.9041	FALSE
-28.4814	-4.82523	-22.9178	FALSE
-32.3783	-4.73755	-22.633	FALSE
25.9678	-23.5305	-12.368	FALSE
32.9026	-24.6084	-12.6825	FALSE
36.9464	-25.1487	-12.5847	FALSE
40.7362	-25.7672	-12.7037	FALSE
22.0103	-19.8668	-31.1571	FALSE
25.5192	-18.7809	-32.2398	FALSE
23.8362	-33.8555	-20.0667	TRUE
16.931	-6.2331	-29.4722	FALSE
28.6601	-6.01081	-29.8869	TRUE
19.9813	-5.31412	-16.3171	TRUE
30.915	-6.98449	-17.4069	FALSE
-35.0012	-14.9968	-30.1054	TRUE
-23.4712	-4.17042	-19.0495	FALSE
-27.0226	-4.63192	-18.1892	FALSE
-19.9103	-9.53549	-23.2783	FALSE
-22.267	-11.1665	-22.8664	FALSE
-25.4714	-12.7444	-22.3921	TRUE
-24.3601	-13.1023	-34.3873	FALSE
-26.6934	-25.5231	-16.7967	FALSE
-31.5157	-27.4521	-16.6851	TRUE
-13.6918	-35.5456	-17.2147	FALSE
17.7612	-3.5751	-22.1611	FALSE
21.2962	-3.60055	-22.1321	FALSE
24.7454	-3.67123	-22.2852	FALSE
28.4257	-3.863	-22.215	FALSE
18.9903	-10.7095	-25.2718	TRUE
21.84	-11.5982	-25.2114	TRUE
33.4853	-14.0646	-24.4782	FALSE
37.5678	-14.8439	-24.0754	TRUE
28.8344	-25.0691	-16.7842	FALSE
32.0867	-26.9815	-16.7097	TRUE
35.4032	-28.332	-16.7399	TRUE
-23.4712	-4.17042	-19.0495	FALSE
-22.267	-11.1665	-22.8664	FALSE
-25.4714	-12.7444	-22.3921	TRUE
-31.5157	-27.4521	-16.6851	TRUE
-13.6918	-35.5456	-17.2147	FALSE
-17.1653	-36.4842	-17.2875	TRUE
13.7337	-3.6832	-22.7217	FALSE
17.7612	-3.5751	-22.1611	FALSE
21.2962	-3.60055	-22.1321	FALSE
28.4257	-3.863	-22.215	FALSE
18.9903	-10.7095	-25.2718	TRUE
33.4853	-14.0646	-24.4782	FALSE
28.8344	-25.0691	-16.7842	FALSE
32.0867	-26.9815	-16.7097	TRUE
35.4032	-28.332	-16.7399	TRUE
-25.1937	-7.88332	-12.8053	FALSE
-30.7387	-8.22	-11.2149	FALSE
-33.3733	-6.0545	-18.3432	FALSE
-23.285	-12.9133	-24.5488	TRUE
-20.1994	-24.0376	-24.1546	FALSE
-27.9901	-23.2542	-25.0918	FALSE
-31.9386	-23.0889	-24.8963	TRUE
27.4335	-3.43204	-19.9477	FALSE
31.0771	-2.551	-18.43	FALSE
20.2754	-10.6186	-20.5699	TRUE
23.193	-10.7365	-20.208	FALSE
27.3013	-11.2512	-20.9059	FALSE
30.82	-11.8267	-21.1859	FALSE
-33.3733	-6.0545	-18.3432	FALSE
-23.285	-12.9133	-24.5488	TRUE
-23.5067	-27.358	-10.4409	FALSE
-20.1994	-24.0376	-24.1546	FALSE
-31.9386	-23.0889	-24.8963	TRUE
16.7732	-5.49129	-23.5615	FALSE
27.4335	-3.43204	-19.9477	FALSE
31.0771	-2.551	-18.43	FALSE
20.2754	-10.6186	-20.5699	TRUE
23.193	-10.7365	-20.208	FALSE
-34.4402	-24.5976	-14.3409	TRUE
-20.0574	-15.5632	-30.8253	FALSE
-23.6264	-15.5757	-30.4534	FALSE
-31.8475	-15.0508	-29.1717	FALSE
-35.7394	-14.7318	-28.8197	TRUE
-31.5111	-30.7291	-13.7978	TRUE
-29.8516	-29.4151	-24.5753	TRUE
-20.0574	-15.5632	-30.8253	FALSE
-23.6264	-15.5757	-30.4534	FALSE
-31.8475	-15.0508	-29.1717	FALSE
-35.7394	-14.7318	-28.8197	TRUE
-25.6231	-29.8963	-25.621	TRUE
-29.8516	-29.4151	-24.5753	TRUE
-14.0909	-4.0024	-19.2604	TRUE
-25.0539	-3.81948	-18.7205	FALSE
-28.4128	-3.43003	-18.2975	FALSE
-30.9437	-28.9961	-10.5524	TRUE
-34.7639	-29.7309	-10.1275	TRUE
-24.8976	-26.3288	-23.0311	FALSE
28.3262	-2.43363	-21.9554	FALSE
33.5688	-2.87671	-21.8935	FALSE
21.9354	-29.625	-13.7165	FALSE
25.5634	-30.0114	-13.2051	FALSE
21.6594	-25.702	-24.6062	TRUE
-14.0909	-4.0024	-19.2604	TRUE
-17.5147	-4.16712	-18.856	TRUE
-21.188	-3.96869	-18.7601	TRUE
-25.0539	-3.81948	-18.7205	FALSE
-28.4128	-3.43003	-18.2975	FALSE
-14.7	-27.7545	-11.9982	FALSE
-18.7596	-27.9954	-11.2953	TRUE
-22.813	-28.4427	-10.8186	FALSE
-30.9437	-28.9961	-10.5524	TRUE
-34.7639	-29.7309	-10.1275	TRUE
17.991	-2.09057	-21.2169	TRUE
28.3262	-2.43363	-21.9554	FALSE
33.5688	-2.87671	-21.8935	FALSE
24.8435	-14.2065	-19.2051	FALSE
21.9354	-29.625	-13.7165	FALSE
25.5634	-30.0114	-13.2051	FALSE
29.152	-30.3118	-13.7526	FALSE
21.6594	-25.702	-24.6062	TRUE
31.262	-3.65687	-18.9602	FALSE
34.9609	-4.0976	-18.9734	FALSE
-30.1612	-5.04534	-19.6609	FALSE
31.262	-3.65687	-18.9602	FALSE
-30.1612	-5.04534	-19.6609	FALSE
-35.7611	-5.43451	-19.4851	FALSE
-18.4277	-2.93832	-21.0724	TRUE
-21.5548	-2.22373	-20.4145	FALSE
-25.0468	-1.58918	-19.7772	FALSE
-28.7015	-0.896112	-19.125	FALSE
-32.3596	-0.231086	-18.2136	FALSE
-28.0587	-12.9025	-17.7985	FALSE
-31.3733	-14.331	-18.5249	FALSE
-34.4687	-15.254	-18.8324	TRUE
-21.335	-33.4403	-20.5104	TRUE
-24.3138	-32.844	-18.0713	TRUE
-27.1344	-31.6564	-16.7121	TRUE
-30.6295	-31.3904	-14.8033	TRUE
-34.0853	-30.7637	-12.7781	TRUE
-27.4811	-22.1212	-30.4108	FALSE
33.768	-2.04591	-18.3571	FALSE
29.1807	-14.3174	-24.4369	FALSE
33.9216	-15.5596	-24.3529	TRUE
22.306	7.30498	-44.8519	FALSE
17.8932	-5.96012	-18.7859	TRUE
21.7526	-6.25374	-18.5031	FALSE
36.9947	-6.74729	-17.4817	FALSE
24.1442	-12.945	-20.9812	FALSE
29.5494	-13.4235	-20.7289	FALSE
28.829	-25.8703	-8.05919	FALSE
36.2565	-26.4269	-8.66076	FALSE
26.3318	-9.7015	-34.8445	FALSE
25.1072	-27.2092	-18.9094	TRUE
28.8085	-27.5885	-18.2097	TRUE
32.4417	-28.1004	-17.6378	TRUE
-30.3562	-15.8105	-18.2794	FALSE
-28.3756	-4.81603	-26.0424	FALSE
-31.8669	-3.89966	-26.3577	FALSE
-22.539	-40.979	-13.7725	TRUE
21.4216	-3.20242	-24.0533	FALSE
26.885	-3.6582	-24.6169	FALSE
32.4479	-3.81285	-24.6767	FALSE
31.4262	-15.1933	-21.1395	TRUE
-18.6203	-7.304	-19.0305	TRUE
-28.3462	-5.86307	-18.6121	FALSE
-34.8916	-4.93242	-18.4034	FALSE
-35.2931	-29.5002	-12.4396	TRUE
-24.1449	-40.5985	-13.2133	TRUE
-27.2935	-40.4874	-13.6558	TRUE
26.0298	-4.86038	-24.1276	FALSE
30.9675	-4.46643	-24.7539	FALSE
29.01	-20.6583	-26.919	TRUE
-18.6203	-7.304	-19.0305	TRUE
-28.3462	-5.86307	-18.6121	FALSE
-34.8916	-4.93242	-18.4034	FALSE
-22.8747	-13.4971	-18.9132	FALSE
39.4572	-15.9677	-17.6939	TRUE
23.8388	-1.28245	-22.8037	FALSE
29.2892	-1.09239	-23.3252	FALSE
35.1588	-0.88772	-23.8868	FALSE
33.5923	-15.7303	-24.4073	TRUE
-32.4035	-32.688	-12.3562	TRUE
-26.9061	-7.04365	-14.6324	FALSE
-30.8525	-6.8685	-14.4889	FALSE
-28.7351	-14.3595	-17.076	FALSE
-25.7415	1.15868	-41.5544	FALSE
-32.8645	1.57464	-38.6163	FALSE
-26.7635	-4.7334	-29.6339	FALSE
-30.4923	-4.67887	-29.5718	FALSE
24.6121	-3.8742	-19.5142	FALSE
32.0807	-2.68303	-19.5472	FALSE
27.9521	-4.56113	-33.5236	TRUE
31.8825	-4.05767	-33.7379	TRUE
23.152	-22.6746	-22.9799	FALSE
-23.1515	-7.05324	-14.7358	TRUE
-26.9061	-7.04365	-14.6324	FALSE
-30.8525	-6.8685	-14.4889	FALSE
-25.7415	1.15868	-41.5544	FALSE
-29.2485	1.3623	-40.1858	FALSE
-30.4923	-4.67887	-29.5718	FALSE
-34.152	-26.7906	-22.0875	TRUE
24.6121	-3.8742	-19.5142	FALSE
28.1587	-3.32376	-19.6346	FALSE
32.0807	-2.68303	-19.5472	FALSE
31.8825	-4.05767	-33.7379	TRUE
30.456	-23.9579	-22.6385	TRUE
34.3849	-24.5859	-22.3088	TRUE
33.1859	-1.00084	-19.7079	FALSE
22.745	-29.3355	-9.41482	FALSE
-18.9493	-17.7273	-19.7063	TRUE
-22.8683	-17.3714	-19.8616	FALSE
-26.7873	-17.0154	-20.0168	TRUE
-30.7063	-16.6595	-20.172	FALSE
-34.6253	-16.3035	-20.3273	TRUE
-16.2265	-8.96641	-21.0965	FALSE
-27.4408	-9.39277	-19.9789	FALSE
-31.1789	-9.53493	-19.6066	FALSE
16.9281	-6.916	-20.2134	FALSE
31.8971	-6.07572	-20.5772	FALSE
-17.7077	-19.115	-19.9747	FALSE
-21.4449	-19.227	-19.9735	TRUE
-32.6561	-19.5628	-19.9694	TRUE
19.3996	-30.0998	-16.2909	TRUE
37.7314	-31.273	-14.2641	TRUE
28.2709	-12.3669	-34.6698	TRUE
-31.1789	-9.53493	-19.6066	FALSE
31.8971	-6.07572	-20.5772	FALSE
-17.7077	-19.115	-19.9747	FALSE
-21.4449	-19.227	-19.9735	TRUE
19.3996	-30.0998	-16.2909	TRUE
23.066	-30.3345	-15.8855	FALSE
34.0651	-31.0383	-14.6695	TRUE
37.7314	-31.273	-14.2641	TRUE
28.2709	-12.3669	-34.6698	TRUE
26.4951	-6.55632	-20.9394	FALSE

## Sheet: Figure4I
x	y	z	overlap	percentage_overlap	percentage_nonoverlap		visual coding	non visual coding
27.2123	-35.3271	-19.7481	TRUE	0.561224	0.34375	mean(coding strength)	0.230112	0.0367601
30.9921	-36.7609	-19.4379	FALSE			sem(coding strength)	0.0131443	0.00504766
34.3653	-38.1367	-18.8799	FALSE
38.0932	-39.7548	-18.2985	TRUE
-30.2783	-42.9132	-11.2771	TRUE
-30.2783	-42.9132	-11.2771	TRUE
-34.071	-43.448	-10.9738	TRUE
-31.7842	-13.3389	-35.2004	TRUE
-35.755	-13.2244	-35.248	TRUE
-21.0715	-37.5427	-17.6003	FALSE
-28.0207	-39.2515	-18.2026	TRUE
-31.4528	-40.2791	-18.2023	TRUE
-28.0207	-39.2515	-18.2026	TRUE
-31.4528	-40.2791	-18.2023	TRUE
-22.7813	-42.4341	-13.7669	TRUE
-26.5481	-42.7141	-13.0751	TRUE
-30.4195	-42.6023	-12.3723	TRUE
-34.0165	-42.6826	-12.8325	TRUE
-37.8697	-42.3169	-12.1116	FALSE
-27.8726	-67.2564	-5.28191	TRUE
-31.4237	-66.7022	-5.69686	TRUE
-35.5294	-65.8115	-5.53289	FALSE
-39.1222	-65.5092	-5.96876	FALSE
-39.317	-23.0194	-25.1101	TRUE
-22.7813	-42.4341	-13.7669	TRUE
-26.5481	-42.7141	-13.0751	TRUE
-30.4195	-42.6023	-12.3723	TRUE
-34.0165	-42.6826	-12.8325	TRUE
-37.8697	-42.3169	-12.1116	FALSE
-27.8726	-67.2564	-5.28191	TRUE
-31.4237	-66.7022	-5.69686	TRUE
-35.5294	-65.8115	-5.53289	FALSE
-39.1222	-65.5092	-5.96876	FALSE
31.0397	-31.0029	-23.6461	TRUE
35.4478	-30.637	-22.8588	FALSE
43.6213	-30.9737	-22.2352	FALSE
-38.6758	-10.8083	-22.7573	FALSE
-41.5487	-29.5449	-22.9983	TRUE
-45.5761	-30.2566	-22.4232	FALSE
31.0397	-31.0029	-23.6461	TRUE
35.4478	-30.637	-22.8588	FALSE
39.7352	-30.7815	-22.6616	FALSE
43.6213	-30.9737	-22.2352	FALSE
-41.5487	-29.5449	-22.9983	TRUE
37.5737	-32.1742	-21.8585	FALSE
40.8425	-33.6536	-20.4994	TRUE
44.0803	-35.2105	-20.2429	FALSE
-37.4745	-32.7418	-19.8037	FALSE
28.0635	-28.3524	-22.8763	TRUE
37.5737	-32.1742	-21.8585	FALSE
40.8425	-33.6536	-20.4994	TRUE
44.0803	-35.2105	-20.2429	FALSE
31.3001	-40.7064	-13.4937	TRUE
35.5433	-40.1696	-13.6627	TRUE
43.7839	-39.3986	-15.053	FALSE
42.4515	-14.3587	-33.0497	TRUE
31.3001	-40.7064	-13.4937	TRUE
35.5433	-40.1696	-13.6627	TRUE
43.7839	-39.3986	-15.053	FALSE
-27.2122	-6.93408	-36.8643	FALSE
-33.3519	-24.9294	-27.5014	FALSE
38.8337	-16.8926	-23.7343	FALSE
36.1444	-28.4656	-17.1132	FALSE
40.1059	-29.1375	-16.2379	FALSE
31.8983	-42.0016	-14.8695	FALSE
42.101	-41.7505	-11.9729	FALSE
-30.1889	-43.2069	-14.1941	TRUE
-41.7482	-46.8889	-14.8109	TRUE
-40.37	-15.0195	-27.9288	TRUE
-30.8585	-40.2398	-14.0107	TRUE
-33.9054	-40.0968	-14.2761	TRUE
42.027	-21.8641	-26.9	TRUE
45.2669	-22.1806	-26.9904	FALSE
48.5359	-22.4285	-26.9718	FALSE
38.7236	-21.5146	-26.9	FALSE
42.027	-21.8641	-26.9	TRUE
45.2669	-22.1806	-26.9904	FALSE
48.5359	-22.4285	-26.9718	FALSE
40.401	-16.7765	-20.7521	FALSE
-29.7937	-51.4861	-5.92617	TRUE
37.8126	-25.1275	-22.4093	FALSE
41.6658	-25.8764	-22.2073	TRUE
-37.04	-31.1418	-15.3754	TRUE
37.8126	-25.1275	-22.4093	FALSE
41.6658	-25.8764	-22.2073	TRUE
33.3407	-29.695	-19.5012	TRUE
36.9808	-30.13	-18.8227	TRUE
36.9808	-30.13	-18.8227	TRUE
40.621	-30.5648	-18.1442	TRUE
25.9436	-43.4596	-15.7683	TRUE
30.2168	-43.1469	-15.6315	FALSE
34.7656	-42.8124	-15.4859	FALSE
26.698	-44.2953	-15.5837	TRUE
30.9704	-44.0929	-15.5718	FALSE
35.2428	-43.8906	-15.5598	FALSE
26.698	-44.2953	-15.5837	TRUE
30.9704	-44.0929	-15.5718	FALSE
-29.3309	-32.9241	-24.2209	TRUE
-36.8879	-37.3386	-12.4126	TRUE
29.5662	-0.648809	-42.444	FALSE
44.5196	-27.2395	-22.1782	FALSE
29.1133	-17.7389	-33.0451	FALSE
32.5581	-16.986	-33.3227	FALSE
36.4276	-15.7672	-34.2651	TRUE
41.7883	-41.2663	-17.7081	TRUE
45.5143	-42.8906	-17.8297	FALSE
-38.5337	-15.767	-29.9596	FALSE
-42.3426	-16.8232	-29.8166	TRUE
-23.0066	-41.94	-12.7725	TRUE
-26.7281	-42.6093	-11.6843	TRUE
-34.071	-43.448	-10.9738	TRUE
-37.9484	-43.8508	-9.90217	FALSE
-37.5399	-19.2475	-19.3622	FALSE
-44.5285	-33.958	-13.4078	FALSE
-38.5337	-15.767	-29.9596	FALSE
-42.3426	-16.8232	-29.8166	TRUE
-23.0066	-41.94	-12.7725	TRUE
-26.7281	-42.6093	-11.6843	TRUE
-37.9484	-43.8508	-9.90217	FALSE
-38.8806	-18.8652	-21.1304	TRUE
-37.2836	-29.6417	-16.5343	TRUE
-24.678	-38.4338	-17.866	TRUE
24.7616	-3.83059	-44.6928	FALSE
27.9562	-4.05527	-44.1775	FALSE
41.203	-15.5524	-23.8516	FALSE
45.09	-16.3426	-23.5745	FALSE
38.7403	-30.3425	-17.1214	FALSE
-38.8806	-18.8652	-21.1304	TRUE
-31.7842	-13.3389	-35.2004	TRUE
-35.755	-13.2244	-35.248	TRUE
-21.0715	-37.5427	-17.6003	FALSE
-24.678	-38.4338	-17.866	TRUE
41.203	-15.5524	-23.8516	FALSE
45.09	-16.3426	-23.5745	FALSE
38.7403	-30.3425	-17.1214	FALSE
-32.9685	-9.96224	-41.4968	FALSE
-35.8367	-22.9355	-24.8792	FALSE
-39.317	-23.0194	-25.1101	TRUE
-43.1638	-22.7881	-24.6115	FALSE
-32.9685	-9.96224	-41.4968	FALSE
-35.8367	-22.9355	-24.8792	FALSE
-43.1638	-22.7881	-24.6115	FALSE
39.7352	-30.7815	-22.6616	FALSE
-39.4087	-31.3345	-13.3032	FALSE
-43.5381	-32.0155	-12.8431	FALSE
-33.4357	-29.5068	-23.8825	TRUE
-37.6734	-29.6247	-23.0248	FALSE
41.6598	-14.7297	-31.7636	TRUE
-38.6758	-10.8083	-22.7573	FALSE
-39.4087	-31.3345	-13.3032	FALSE
-43.5381	-32.0155	-12.8431	FALSE
-33.4357	-29.5068	-23.8825	TRUE
-37.6734	-29.6247	-23.0248	FALSE
-38.9832	-15.3465	-15.6786	FALSE
-39.1465	-30.288	-10.641	FALSE
-20.3623	2.32178	-42.8392	FALSE
-23.2086	2.20606	-42.6072	FALSE
-28.0546	-27.9126	-21.9459	FALSE
-30.9416	-29.6788	-20.9436	TRUE
-34.1769	-30.9583	-20.8552	TRUE
-37.4745	-32.7418	-19.8037	FALSE
-43.2033	-36.0731	-17.7525	TRUE
20.4488	0.463863	-42.5608	FALSE
23.7583	-1.05067	-42.9302	FALSE
27.1899	-1.453	-43.2816	FALSE
28.0635	-28.3524	-22.8763	TRUE
34.6555	-30.8881	-22.2275	FALSE
-38.9832	-15.3465	-15.6786	FALSE
-39.1465	-30.288	-10.641	FALSE
-20.3623	2.32178	-42.8392	FALSE
-23.2086	2.20606	-42.6072	FALSE
-26.3704	2.08587	-42.3899	FALSE
-30.2549	1.84587	-41.6707	FALSE
-33.5524	1.68724	-41.2811	FALSE
-28.0546	-27.9126	-21.9459	FALSE
-30.9416	-29.6788	-20.9436	TRUE
-34.1769	-30.9583	-20.8552	TRUE
-43.2033	-36.0731	-17.7525	TRUE
20.4488	0.463863	-42.5608	FALSE
23.7583	-1.05067	-42.9302	FALSE
27.1899	-1.453	-43.2816	FALSE
34.6555	-30.8881	-22.2275	FALSE
42.4515	-14.3587	-33.0497	TRUE
40.0468	-39.7332	-14.9246	FALSE
23.6853	-1.24471	-42.3042	FALSE
38.0871	-14.5769	-32.0985	TRUE
-23.8262	-6.45883	-37.7662	FALSE
-30.374	-7.59994	-35.8768	TRUE
-33.6479	-7.99836	-35.2201	TRUE
-30.7381	-23.8209	-28.6634	FALSE
-36.6923	-26.5809	-26.1548	FALSE
40.1683	-26.6088	-8.75728	FALSE
43.9839	-26.9116	-8.9173	FALSE
27.7891	-1.65061	-41.1138	FALSE
31.6205	-2.07539	-41.3381	FALSE
29.8166	-9.93135	-34.2174	TRUE
33.5727	-9.9579	-33.9325	TRUE
43.9227	-29.8986	-15.6266	FALSE
36.8009	-41.7969	-13.5024	FALSE
47.3496	-41.7608	-10.3524	FALSE
-34.007	-44.4416	-14.3966	FALSE
-37.9017	-45.6431	-14.6069	FALSE
42.8483	-15.4316	-20.7805	FALSE
-38.1085	-2.84138	-35.8547	FALSE
-37.0822	-15.3279	-27.8875	TRUE
-37.0127	-39.8846	-14.398	FALSE
35.3141	-4.30392	-25.1023	FALSE
32.2848	-20.8109	-26.825	FALSE
35.4761	-21.1817	-26.8956	TRUE
38.7236	-21.5146	-26.9	FALSE
51.7572	-22.8003	-26.9205	FALSE
-38.1085	-2.84138	-35.8547	FALSE
-37.0822	-15.3279	-27.8875	TRUE
-40.37	-15.0195	-27.9288	TRUE
-30.8585	-40.2398	-14.0107	TRUE
-33.9054	-40.0968	-14.2761	TRUE
-37.0127	-39.8846	-14.398	FALSE
32.2848	-20.8109	-26.825	FALSE
35.4761	-21.1817	-26.8956	TRUE
51.7572	-22.8003	-26.9205	FALSE
-34.3314	-50.8265	-6.75105	TRUE
-36.3374	-14.5847	-16.7686	FALSE
-40.0723	-14.6981	-16.5197	FALSE
-37.04	-31.1418	-15.3754	TRUE
-34.1745	-4.62491	-29.3881	FALSE
-37.7923	-27.5545	-21.6336	FALSE
-41.6463	-28.469	-21.1383	TRUE
35.6979	-13.5285	-19.7086	FALSE
39.4731	-13.646	-19.6485	FALSE
43.2776	-13.4997	-19.2308	FALSE
41.3329	-30.2682	-16.7779	TRUE
46.0824	-32.3849	-17.8858	FALSE
29.6355	2.56998	-40.7357	FALSE
-36.3374	-14.5847	-16.7686	FALSE
-40.0723	-14.6981	-16.5197	FALSE
-34.1745	-4.62491	-29.3881	FALSE
-37.7923	-27.5545	-21.6336	FALSE
-41.6463	-28.469	-21.1383	TRUE
35.6979	-13.5285	-19.7086	FALSE
39.4731	-13.646	-19.6485	FALSE
43.2776	-13.4997	-19.2308	FALSE
41.3329	-30.2682	-16.7779	TRUE
46.0824	-32.3849	-17.8858	FALSE
29.6355	2.56998	-40.7357	FALSE
32.8198	3.00816	-39.3125	FALSE
36.3293	3.48348	-38.1471	FALSE
33.3407	-29.695	-19.5012	TRUE
44.261	-30.9998	-17.4657	TRUE
-38.5443	-15.9476	-20.4825	FALSE
-36.3933	-19.6748	-19.9682	TRUE
31.9691	-12.1694	-34.241	TRUE
35.6675	-11.972	-33.8122	TRUE
-36.3933	-19.6748	-19.9682	TRUE
31.9691	-12.1694	-34.241	TRUE
35.6675	-11.972	-33.8122	TRUE
35.2428	-43.8906	-15.5598	FALSE
-40.6157	-32.3239	-24.6918	FALSE
-35.3791	-49.396	-13.6247	FALSE

## Sheet: Figure4J
x	y	z	overlap	percentage_overlap	percentage_nonoverlap		visual coding	non visual coding
20.492	-32.4229	-20.9198	TRUE	0.368421	0.352227	mean(coding strength)	0.150915	0.0222633
-31.9489	-15.7619	-21.6377	FALSE			sem(coding strength)	0.010766	0.00458324
-17.1653	-36.4842	-17.2875	TRUE
26.0519	-12.4314	-25.0026	FALSE
29.8085	-13.355	-24.5536	FALSE
26.0519	-12.4314	-25.0026	FALSE
-15.5584	-13.553	-23.3039	FALSE
-19.3315	-13.2461	-24.0691	TRUE
-23.5067	-27.358	-10.4409	FALSE
-29.4838	-10.0759	-41.4206	FALSE
-20.1994	-24.0376	-24.1546	FALSE
-29.4838	-10.0759	-41.4206	FALSE
-35.7394	-14.7318	-28.8197	TRUE
-24.8976	-26.3288	-23.0311	FALSE
24.6435	-26.8802	-24.2176	TRUE
17.991	-2.09057	-21.2169	TRUE
24.8435	-14.2065	-19.2051	FALSE
21.6594	-25.702	-24.6062	TRUE
24.6435	-26.8802	-24.2176	TRUE
23.8782	-41.8904	-13.1621	FALSE
27.5422	-41.4675	-13.302	FALSE
23.8782	-41.8904	-13.1621	FALSE
27.5422	-41.4675	-13.302	FALSE
14.3327	-5.83226	-19.0255	FALSE
25.556	-6.4655	-18.1073	FALSE
29.245	-6.62751	-17.9094	TRUE
-22.5605	-15.25	-19.7779	FALSE
-26.6119	-15.6176	-18.9461	TRUE
-30.3562	-15.8105	-18.2794	FALSE
-17.4096	-13.2996	-17.2719	FALSE
-21.1343	-13.7691	-16.9978	FALSE
27.9521	-4.56113	-33.5236	TRUE
27.9521	-4.56113	-33.5236	TRUE
-22.8683	-17.3714	-19.8616	FALSE
-21.4449	-19.227	-19.9735	TRUE
-27.9944	-14.1107	-33.4964	FALSE
-27.9944	-14.1107	-33.4964	FALSE
-31.7302	-14.1343	-33.415	TRUE
31.3343	0.0887219	-17.2205	FALSE
39.2764	-33.2412	-11.6584	FALSE
27.1486	-5.61714	-20.5028	FALSE
30.8517	-4.90462	-20.5092	TRUE
34.6559	-4.33025	-19.9041	FALSE
-28.4814	-4.82523	-22.9178	FALSE
-32.3783	-4.73755	-22.633	FALSE
25.9678	-23.5305	-12.368	FALSE
32.9026	-24.6084	-12.6825	FALSE
36.9464	-25.1487	-12.5847	FALSE
40.7362	-25.7672	-12.7037	FALSE
22.0103	-19.8668	-31.1571	FALSE
25.5192	-18.7809	-32.2398	FALSE
23.8362	-33.8555	-20.0667	TRUE
16.931	-6.2331	-29.4722	FALSE
28.6601	-6.01081	-29.8869	TRUE
19.9813	-5.31412	-16.3171	TRUE
30.915	-6.98449	-17.4069	FALSE
-35.0012	-14.9968	-30.1054	TRUE
-23.4712	-4.17042	-19.0495	FALSE
-27.0226	-4.63192	-18.1892	FALSE
-19.9103	-9.53549	-23.2783	FALSE
-22.267	-11.1665	-22.8664	FALSE
-25.4714	-12.7444	-22.3921	TRUE
-24.3601	-13.1023	-34.3873	FALSE
-26.6934	-25.5231	-16.7967	FALSE
-31.5157	-27.4521	-16.6851	TRUE
-13.6918	-35.5456	-17.2147	FALSE
17.7612	-3.5751	-22.1611	FALSE
21.2962	-3.60055	-22.1321	FALSE
24.7454	-3.67123	-22.2852	FALSE
28.4257	-3.863	-22.215	FALSE
18.9903	-10.7095	-25.2718	TRUE
21.84	-11.5982	-25.2114	TRUE
33.4853	-14.0646	-24.4782	FALSE
37.5678	-14.8439	-24.0754	TRUE
28.8344	-25.0691	-16.7842	FALSE
32.0867	-26.9815	-16.7097	TRUE
35.4032	-28.332	-16.7399	TRUE
-23.4712	-4.17042	-19.0495	FALSE
-22.267	-11.1665	-22.8664	FALSE
-25.4714	-12.7444	-22.3921	TRUE
-31.5157	-27.4521	-16.6851	TRUE
-13.6918	-35.5456	-17.2147	FALSE
-17.1653	-36.4842	-17.2875	TRUE
13.7337	-3.6832	-22.7217	FALSE
17.7612	-3.5751	-22.1611	FALSE
21.2962	-3.60055	-22.1321	FALSE
24.7454	-3.67123	-22.2852	FALSE
28.4257	-3.863	-22.215	FALSE
18.9903	-10.7095	-25.2718	TRUE
29.8085	-13.355	-24.5536	FALSE
33.4853	-14.0646	-24.4782	FALSE
37.5678	-14.8439	-24.0754	TRUE
28.8344	-25.0691	-16.7842	FALSE
32.0867	-26.9815	-16.7097	TRUE
35.4032	-28.332	-16.7399	TRUE
-25.1937	-7.88332	-12.8053	FALSE
-30.7387	-8.22	-11.2149	FALSE
-33.3733	-6.0545	-18.3432	FALSE
-23.285	-12.9133	-24.5488	TRUE
-26.917	-12.6183	-25.2968	FALSE
-27.9901	-23.2542	-25.0918	FALSE
-31.9386	-23.0889	-24.8963	TRUE
16.7732	-5.49129	-23.5615	FALSE
27.4335	-3.43204	-19.9477	FALSE
31.0771	-2.551	-18.43	FALSE
20.2754	-10.6186	-20.5699	TRUE
23.193	-10.7365	-20.208	FALSE
27.3013	-11.2512	-20.9059	FALSE
30.82	-11.8267	-21.1859	FALSE
-33.3733	-6.0545	-18.3432	FALSE
-15.5584	-13.553	-23.3039	FALSE
-19.3315	-13.2461	-24.0691	TRUE
-23.285	-12.9133	-24.5488	TRUE
-26.917	-12.6183	-25.2968	FALSE
-23.5067	-27.358	-10.4409	FALSE
-20.1994	-24.0376	-24.1546	FALSE
-31.9386	-23.0889	-24.8963	TRUE
16.7732	-5.49129	-23.5615	FALSE
27.4335	-3.43204	-19.9477	FALSE
31.0771	-2.551	-18.43	FALSE
20.2754	-10.6186	-20.5699	TRUE
23.193	-10.7365	-20.208	FALSE
-34.4402	-24.5976	-14.3409	TRUE
-20.0574	-15.5632	-30.8253	FALSE
-23.6264	-15.5757	-30.4534	FALSE
-31.8475	-15.0508	-29.1717	FALSE
-35.7394	-14.7318	-28.8197	TRUE
-31.5111	-30.7291	-13.7978	TRUE
-29.8516	-29.4151	-24.5753	TRUE
-20.0574	-15.5632	-30.8253	FALSE
-23.6264	-15.5757	-30.4534	FALSE
-31.8475	-15.0508	-29.1717	FALSE
-25.6231	-29.8963	-25.621	TRUE
-29.8516	-29.4151	-24.5753	TRUE
-14.0909	-4.0024	-19.2604	TRUE
-25.0539	-3.81948	-18.7205	FALSE
-28.4128	-3.43003	-18.2975	FALSE
-22.813	-28.4427	-10.8186	FALSE
-30.9437	-28.9961	-10.5524	TRUE
-34.7639	-29.7309	-10.1275	TRUE
28.3262	-2.43363	-21.9554	FALSE
33.5688	-2.87671	-21.8935	FALSE
24.8435	-14.2065	-19.2051	FALSE
21.9354	-29.625	-13.7165	FALSE
25.5634	-30.0114	-13.2051	FALSE
21.6594	-25.702	-24.6062	TRUE
-14.0909	-4.0024	-19.2604	TRUE
-17.5147	-4.16712	-18.856	TRUE
-21.188	-3.96869	-18.7601	TRUE
-25.0539	-3.81948	-18.7205	FALSE
-28.4128	-3.43003	-18.2975	FALSE
-14.7	-27.7545	-11.9982	FALSE
-18.7596	-27.9954	-11.2953	TRUE
-22.813	-28.4427	-10.8186	FALSE
-30.9437	-28.9961	-10.5524	TRUE
-34.7639	-29.7309	-10.1275	TRUE
-24.8976	-26.3288	-23.0311	FALSE
28.3262	-2.43363	-21.9554	FALSE
33.5688	-2.87671	-21.8935	FALSE
21.9354	-29.625	-13.7165	FALSE
25.5634	-30.0114	-13.2051	FALSE
29.152	-30.3118	-13.7526	FALSE
31.262	-3.65687	-18.9602	FALSE
34.9609	-4.0976	-18.9734	FALSE
-30.1612	-5.04534	-19.6609	FALSE
-35.7611	-5.43451	-19.4851	FALSE
31.262	-3.65687	-18.9602	FALSE
34.9609	-4.0976	-18.9734	FALSE
-30.1612	-5.04534	-19.6609	FALSE
-35.7611	-5.43451	-19.4851	FALSE
-18.4277	-2.93832	-21.0724	TRUE
-21.5548	-2.22373	-20.4145	FALSE
-25.0468	-1.58918	-19.7772	FALSE
-28.7015	-0.896112	-19.125	FALSE
-32.3596	-0.231086	-18.2136	FALSE
-28.0587	-12.9025	-17.7985	FALSE
-31.3733	-14.331	-18.5249	FALSE
-34.4687	-15.254	-18.8324	TRUE
-21.335	-33.4403	-20.5104	TRUE
-24.3138	-32.844	-18.0713	TRUE
-27.1344	-31.6564	-16.7121	TRUE
-30.6295	-31.3904	-14.8033	TRUE
-34.0853	-30.7637	-12.7781	TRUE
-27.4811	-22.1212	-30.4108	FALSE
33.768	-2.04591	-18.3571	FALSE
29.1807	-14.3174	-24.4369	FALSE
33.9216	-15.5596	-24.3529	TRUE
22.306	7.30498	-44.8519	FALSE
17.8932	-5.96012	-18.7859	TRUE
21.7526	-6.25374	-18.5031	FALSE
33.1387	-6.66553	-17.8233	FALSE
36.9947	-6.74729	-17.4817	FALSE
24.1442	-12.945	-20.9812	FALSE
29.5494	-13.4235	-20.7289	FALSE
35.0322	-14.0838	-20.1856	FALSE
28.829	-25.8703	-8.05919	FALSE
32.3888	-26.1021	-8.48927	FALSE
36.2565	-26.4269	-8.66076	FALSE
26.3318	-9.7015	-34.8445	FALSE
25.1072	-27.2092	-18.9094	TRUE
28.8085	-27.5885	-18.2097	TRUE
32.4417	-28.1004	-17.6378	TRUE
-18.9695	-15.1473	-20.4775	FALSE
-28.3756	-4.81603	-26.0424	FALSE
-31.8669	-3.89966	-26.3577	FALSE
-22.539	-40.979	-13.7725	TRUE
-26.5541	-41.8619	-14.0119	TRUE
21.4216	-3.20242	-24.0533	FALSE
26.885	-3.6582	-24.6169	FALSE
32.4479	-3.81285	-24.6767	FALSE
31.4262	-15.1933	-21.1395	TRUE
-18.6203	-7.304	-19.0305	TRUE
-28.3462	-5.86307	-18.6121	FALSE
-34.8916	-4.93242	-18.4034	FALSE
-35.2931	-29.5002	-12.4396	TRUE
-24.1449	-40.5985	-13.2133	TRUE
-27.2935	-40.4874	-13.6558	TRUE
26.0298	-4.86038	-24.1276	FALSE
30.9675	-4.46643	-24.7539	FALSE
29.01	-20.6583	-26.919	TRUE
-18.6203	-7.304	-19.0305	TRUE
-28.3462	-5.86307	-18.6121	FALSE
-34.8916	-4.93242	-18.4034	FALSE
-22.8747	-13.4971	-18.9132	FALSE
39.4572	-15.9677	-17.6939	TRUE
23.8388	-1.28245	-22.8037	FALSE
29.2892	-1.09239	-23.3252	FALSE
35.1588	-0.88772	-23.8868	FALSE
33.5923	-15.7303	-24.4073	TRUE
-32.4035	-32.688	-12.3562	TRUE
-23.1515	-7.05324	-14.7358	TRUE
-26.9061	-7.04365	-14.6324	FALSE
-30.8525	-6.8685	-14.4889	FALSE
-24.9323	-14.1094	-17.0728	FALSE
-28.7351	-14.3595	-17.076	FALSE
-25.7415	1.15868	-41.5544	FALSE
-32.8645	1.57464	-38.6163	FALSE
-26.7635	-4.7334	-29.6339	FALSE
-30.4923	-4.67887	-29.5718	FALSE
-34.152	-26.7906	-22.0875	TRUE
24.6121	-3.8742	-19.5142	FALSE
28.1587	-3.32376	-19.6346	FALSE
32.0807	-2.68303	-19.5472	FALSE
31.8825	-4.05767	-33.7379	TRUE
23.152	-22.6746	-22.9799	FALSE
-23.1515	-7.05324	-14.7358	TRUE
-26.9061	-7.04365	-14.6324	FALSE
-30.8525	-6.8685	-14.4889	FALSE
-25.7415	1.15868	-41.5544	FALSE
-29.2485	1.3623	-40.1858	FALSE
-30.4923	-4.67887	-29.5718	FALSE
-34.152	-26.7906	-22.0875	TRUE
24.6121	-3.8742	-19.5142	FALSE
28.1587	-3.32376	-19.6346	FALSE
32.0807	-2.68303	-19.5472	FALSE
31.8825	-4.05767	-33.7379	TRUE
30.456	-23.9579	-22.6385	TRUE
34.3849	-24.5859	-22.3088	TRUE
33.1859	-1.00084	-19.7079	FALSE
22.745	-29.3355	-9.41482	FALSE
-18.9493	-17.7273	-19.7063	TRUE
-26.7873	-17.0154	-20.0168	TRUE
-30.7063	-16.6595	-20.172	FALSE
-34.6253	-16.3035	-20.3273	TRUE
-16.2265	-8.96641	-21.0965	FALSE
-27.4408	-9.39277	-19.9789	FALSE
-31.1789	-9.53493	-19.6066	FALSE
16.9281	-6.916	-20.2134	FALSE
31.8971	-6.07572	-20.5772	FALSE
-17.7077	-19.115	-19.9747	FALSE
-32.6561	-19.5628	-19.9694	TRUE
19.3996	-30.0998	-16.2909	TRUE
37.7314	-31.273	-14.2641	TRUE
-31.7302	-14.1343	-33.415	TRUE
28.2709	-12.3669	-34.6698	TRUE
-31.1789	-9.53493	-19.6066	FALSE
31.8971	-6.07572	-20.5772	FALSE
-17.7077	-19.115	-19.9747	FALSE
-21.4449	-19.227	-19.9735	TRUE
19.3996	-30.0998	-16.2909	TRUE
23.066	-30.3345	-15.8855	FALSE
34.0651	-31.0383	-14.6695	TRUE
37.7314	-31.273	-14.2641	TRUE
28.2709	-12.3669	-34.6698	TRUE
26.4951	-6.55632	-20.9394	FALSE

## Sheet: Figure4N
x	y	z	overlap	percentage_overlap	percentage_nonoverlap		visual coding	non visual coding
27.2123	-35.3271	-19.7481	TRUE	0.578947	0.337423	mean(coding strength)	0.206526	0.0394283
30.9921	-36.7609	-19.4379	FALSE			sem(coding strength)	0.0105235	0.00598828
34.3653	-38.1367	-18.8799	FALSE
-30.2783	-42.9132	-11.2771	TRUE
-34.071	-43.448	-10.9738	TRUE
-31.7842	-13.3389	-35.2004	TRUE
-21.0715	-37.5427	-17.6003	FALSE
-24.678	-38.4338	-17.866	TRUE
-28.0207	-39.2515	-18.2026	TRUE
-31.4528	-40.2791	-18.2023	TRUE
-31.7842	-13.3389	-35.2004	TRUE
-24.678	-38.4338	-17.866	TRUE
-28.0207	-39.2515	-18.2026	TRUE
-31.4528	-40.2791	-18.2023	TRUE
-43.1638	-22.7881	-24.6115	FALSE
-22.7813	-42.4341	-13.7669	TRUE
-26.5481	-42.7141	-13.0751	TRUE
-30.4195	-42.6023	-12.3723	TRUE
-34.0165	-42.6826	-12.8325	TRUE
-37.8697	-42.3169	-12.1116	FALSE
-27.8726	-67.2564	-5.28191	TRUE
-31.4237	-66.7022	-5.69686	TRUE
-35.5294	-65.8115	-5.53289	FALSE
-39.1222	-65.5092	-5.96876	FALSE
-39.317	-23.0194	-25.1101	TRUE
-22.7813	-42.4341	-13.7669	TRUE
-26.5481	-42.7141	-13.0751	TRUE
-30.4195	-42.6023	-12.3723	TRUE
-34.0165	-42.6826	-12.8325	TRUE
-37.8697	-42.3169	-12.1116	FALSE
-27.8726	-67.2564	-5.28191	TRUE
-31.4237	-66.7022	-5.69686	TRUE
-35.5294	-65.8115	-5.53289	FALSE
-39.1222	-65.5092	-5.96876	FALSE
31.0397	-31.0029	-23.6461	TRUE
35.4478	-30.637	-22.8588	FALSE
43.6213	-30.9737	-22.2352	FALSE
-41.5487	-29.5449	-22.9983	TRUE
-45.5761	-30.2566	-22.4232	FALSE
35.4478	-30.637	-22.8588	FALSE
43.6213	-30.9737	-22.2352	FALSE
-38.6758	-10.8083	-22.7573	FALSE
-41.5487	-29.5449	-22.9983	TRUE
37.5737	-32.1742	-21.8585	FALSE
40.8425	-33.6536	-20.4994	TRUE
44.0803	-35.2105	-20.2429	FALSE
-30.9416	-29.6788	-20.9436	TRUE
28.0635	-28.3524	-22.8763	TRUE
34.6555	-30.8881	-22.2275	FALSE
37.5737	-32.1742	-21.8585	FALSE
40.8425	-33.6536	-20.4994	TRUE
31.3001	-40.7064	-13.4937	TRUE
35.5433	-40.1696	-13.6627	TRUE
42.4515	-14.3587	-33.0497	TRUE
31.3001	-40.7064	-13.4937	TRUE
35.5433	-40.1696	-13.6627	TRUE
43.7839	-39.3986	-15.053	FALSE
-27.2122	-6.93408	-36.8643	FALSE
-33.3519	-24.9294	-27.5014	FALSE
38.8337	-16.8926	-23.7343	FALSE
36.1444	-28.4656	-17.1132	FALSE
40.1059	-29.1375	-16.2379	FALSE
31.8983	-42.0016	-14.8695	FALSE
42.101	-41.7505	-11.9729	FALSE
-30.1889	-43.2069	-14.1941	TRUE
-34.007	-44.4416	-14.3966	FALSE
-41.7482	-46.8889	-14.8109	TRUE
-37.0822	-15.3279	-27.8875	TRUE
-40.37	-15.0195	-27.9288	TRUE
-33.9054	-40.0968	-14.2761	TRUE
38.7236	-21.5146	-26.9	FALSE
42.027	-21.8641	-26.9	TRUE
45.2669	-22.1806	-26.9904	FALSE
-33.9054	-40.0968	-14.2761	TRUE
42.027	-21.8641	-26.9	TRUE
45.2669	-22.1806	-26.9904	FALSE
40.401	-16.7765	-20.7521	FALSE
-29.7937	-51.4861	-5.92617	TRUE
39.4731	-13.646	-19.6485	FALSE
37.8126	-25.1275	-22.4093	FALSE
41.6658	-25.8764	-22.2073	TRUE
-37.04	-31.1418	-15.3754	TRUE
37.8126	-25.1275	-22.4093	FALSE
41.6658	-25.8764	-22.2073	TRUE
36.9808	-30.13	-18.8227	TRUE
36.9808	-30.13	-18.8227	TRUE
40.621	-30.5648	-18.1442	TRUE
25.9436	-43.4596	-15.7683	TRUE
30.2168	-43.1469	-15.6315	FALSE
34.7656	-42.8124	-15.4859	FALSE
26.698	-44.2953	-15.5837	TRUE
30.9704	-44.0929	-15.5718	FALSE
26.698	-44.2953	-15.5837	TRUE
30.9704	-44.0929	-15.5718	FALSE
-29.3309	-32.9241	-24.2209	TRUE
-36.8879	-37.3386	-12.4126	TRUE
29.5662	-0.648809	-42.444	FALSE
44.5196	-27.2395	-22.1782	FALSE
29.1133	-17.7389	-33.0451	FALSE
32.5581	-16.986	-33.3227	FALSE
36.4276	-15.7672	-34.2651	TRUE
38.0932	-39.7548	-18.2985	TRUE
41.7883	-41.2663	-17.7081	TRUE
45.5143	-42.8906	-17.8297	FALSE
-38.5337	-15.767	-29.9596	FALSE
-42.3426	-16.8232	-29.8166	TRUE
-23.0066	-41.94	-12.7725	TRUE
-26.7281	-42.6093	-11.6843	TRUE
-30.2783	-42.9132	-11.2771	TRUE
-34.071	-43.448	-10.9738	TRUE
-37.9484	-43.8508	-9.90217	FALSE
-37.5399	-19.2475	-19.3622	FALSE
-44.5285	-33.958	-13.4078	FALSE
-38.5337	-15.767	-29.9596	FALSE
-42.3426	-16.8232	-29.8166	TRUE
-23.0066	-41.94	-12.7725	TRUE
-26.7281	-42.6093	-11.6843	TRUE
-37.9484	-43.8508	-9.90217	FALSE
-38.8806	-18.8652	-21.1304	TRUE
-35.755	-13.2244	-35.248	TRUE
-37.2836	-29.6417	-16.5343	TRUE
24.7616	-3.83059	-44.6928	FALSE
27.9562	-4.05527	-44.1775	FALSE
41.203	-15.5524	-23.8516	FALSE
45.09	-16.3426	-23.5745	FALSE
38.7403	-30.3425	-17.1214	FALSE
-38.8806	-18.8652	-21.1304	TRUE
-35.755	-13.2244	-35.248	TRUE
-21.0715	-37.5427	-17.6003	FALSE
41.203	-15.5524	-23.8516	FALSE
45.09	-16.3426	-23.5745	FALSE
38.7403	-30.3425	-17.1214	FALSE
-32.9685	-9.96224	-41.4968	FALSE
-35.8367	-22.9355	-24.8792	FALSE
-39.317	-23.0194	-25.1101	TRUE
-32.9685	-9.96224	-41.4968	FALSE
-35.8367	-22.9355	-24.8792	FALSE
-43.1638	-22.7881	-24.6115	FALSE
39.7352	-30.7815	-22.6616	FALSE
-38.6758	-10.8083	-22.7573	FALSE
-39.4087	-31.3345	-13.3032	FALSE
-43.5381	-32.0155	-12.8431	FALSE
-33.4357	-29.5068	-23.8825	TRUE
-37.6734	-29.6247	-23.0248	FALSE
41.6598	-14.7297	-31.7636	TRUE
31.0397	-31.0029	-23.6461	TRUE
39.7352	-30.7815	-22.6616	FALSE
-39.4087	-31.3345	-13.3032	FALSE
-43.5381	-32.0155	-12.8431	FALSE
-33.4357	-29.5068	-23.8825	TRUE
-37.6734	-29.6247	-23.0248	FALSE
-38.9832	-15.3465	-15.6786	FALSE
-39.1465	-30.288	-10.641	FALSE
-20.3623	2.32178	-42.8392	FALSE
-23.2086	2.20606	-42.6072	FALSE
-28.0546	-27.9126	-21.9459	FALSE
-30.9416	-29.6788	-20.9436	TRUE
-34.1769	-30.9583	-20.8552	TRUE
-37.4745	-32.7418	-19.8037	FALSE
-43.2033	-36.0731	-17.7525	TRUE
20.4488	0.463863	-42.5608	FALSE
23.7583	-1.05067	-42.9302	FALSE
27.1899	-1.453	-43.2816	FALSE
28.0635	-28.3524	-22.8763	TRUE
34.6555	-30.8881	-22.2275	FALSE
-38.9832	-15.3465	-15.6786	FALSE
-39.1465	-30.288	-10.641	FALSE
-20.3623	2.32178	-42.8392	FALSE
-23.2086	2.20606	-42.6072	FALSE
-26.3704	2.08587	-42.3899	FALSE
-30.2549	1.84587	-41.6707	FALSE
-33.5524	1.68724	-41.2811	FALSE
-28.0546	-27.9126	-21.9459	FALSE
-34.1769	-30.9583	-20.8552	TRUE
-37.4745	-32.7418	-19.8037	FALSE
-43.2033	-36.0731	-17.7525	TRUE
20.4488	0.463863	-42.5608	FALSE
23.7583	-1.05067	-42.9302	FALSE
27.1899	-1.453	-43.2816	FALSE
44.0803	-35.2105	-20.2429	FALSE
42.4515	-14.3587	-33.0497	TRUE
40.0468	-39.7332	-14.9246	FALSE
43.7839	-39.3986	-15.053	FALSE
23.6853	-1.24471	-42.3042	FALSE
38.0871	-14.5769	-32.0985	TRUE
-23.8262	-6.45883	-37.7662	FALSE
-30.374	-7.59994	-35.8768	TRUE
-33.6479	-7.99836	-35.2201	TRUE
-30.7381	-23.8209	-28.6634	FALSE
-36.6923	-26.5809	-26.1548	FALSE
40.1683	-26.6088	-8.75728	FALSE
43.9839	-26.9116	-8.9173	FALSE
27.7891	-1.65061	-41.1138	FALSE
31.6205	-2.07539	-41.3381	FALSE
29.8166	-9.93135	-34.2174	TRUE
33.5727	-9.9579	-33.9325	TRUE
43.9227	-29.8986	-15.6266	FALSE
36.8009	-41.7969	-13.5024	FALSE
47.3496	-41.7608	-10.3524	FALSE
-37.9017	-45.6431	-14.6069	FALSE
42.8483	-15.4316	-20.7805	FALSE
-38.1085	-2.84138	-35.8547	FALSE
-30.8585	-40.2398	-14.0107	TRUE
-37.0127	-39.8846	-14.398	FALSE
35.3141	-4.30392	-25.1023	FALSE
32.2848	-20.8109	-26.825	FALSE
35.4761	-21.1817	-26.8956	TRUE
48.5359	-22.4285	-26.9718	FALSE
51.7572	-22.8003	-26.9205	FALSE
-38.1085	-2.84138	-35.8547	FALSE
-37.0822	-15.3279	-27.8875	TRUE
-40.37	-15.0195	-27.9288	TRUE
-30.8585	-40.2398	-14.0107	TRUE
-37.0127	-39.8846	-14.398	FALSE
32.2848	-20.8109	-26.825	FALSE
35.4761	-21.1817	-26.8956	TRUE
38.7236	-21.5146	-26.9	FALSE
48.5359	-22.4285	-26.9718	FALSE
51.7572	-22.8003	-26.9205	FALSE
-34.3314	-50.8265	-6.75105	TRUE
-36.3374	-14.5847	-16.7686	FALSE
-40.0723	-14.6981	-16.5197	FALSE
-37.04	-31.1418	-15.3754	TRUE
-34.1745	-4.62491	-29.3881	FALSE
-37.7923	-27.5545	-21.6336	FALSE
-41.6463	-28.469	-21.1383	TRUE
35.6979	-13.5285	-19.7086	FALSE
43.2776	-13.4997	-19.2308	FALSE
41.3329	-30.2682	-16.7779	TRUE
46.0824	-32.3849	-17.8858	FALSE
29.6355	2.56998	-40.7357	FALSE
-36.3374	-14.5847	-16.7686	FALSE
-40.0723	-14.6981	-16.5197	FALSE
-34.1745	-4.62491	-29.3881	FALSE
-37.7923	-27.5545	-21.6336	FALSE
-41.6463	-28.469	-21.1383	TRUE
35.6979	-13.5285	-19.7086	FALSE
39.4731	-13.646	-19.6485	FALSE
43.2776	-13.4997	-19.2308	FALSE
41.3329	-30.2682	-16.7779	TRUE
46.0824	-32.3849	-17.8858	FALSE
29.6355	2.56998	-40.7357	FALSE
32.8198	3.00816	-39.3125	FALSE
36.3293	3.48348	-38.1471	FALSE
33.3407	-29.695	-19.5012	TRUE
33.3407	-29.695	-19.5012	TRUE
44.261	-30.9998	-17.4657	TRUE
-38.5443	-15.9476	-20.4825	FALSE
-36.3933	-19.6748	-19.9682	TRUE
31.9691	-12.1694	-34.241	TRUE
35.6675	-11.972	-33.8122	TRUE
35.2428	-43.8906	-15.5598	FALSE
-36.3933	-19.6748	-19.9682	TRUE
31.9691	-12.1694	-34.241	TRUE
35.6675	-11.972	-33.8122	TRUE
35.2428	-43.8906	-15.5598	FALSE
-40.6157	-32.3239	-24.6918	FALSE
-35.3791	-49.396	-13.6247	FALSE

## Sheet: Figure4O
x	y	z	overlap	percentage_overlap	percentage_nonoverlap		visual coding	non visual coding
20.492	-32.4229	-20.9198	TRUE	0.434783	0.347328	mean(coding strength)	0.171672	0.0171236
-31.5157	-27.4521	-16.6851	TRUE			sem(coding strength)	0.0136947	0.00442567
-17.1653	-36.4842	-17.2875	TRUE
26.0519	-12.4314	-25.0026	FALSE
29.8085	-13.355	-24.5536	FALSE
-29.4838	-10.0759	-41.4206	FALSE
-20.1994	-24.0376	-24.1546	FALSE
-29.4838	-10.0759	-41.4206	FALSE
24.6435	-26.8802	-24.2176	TRUE
24.6435	-26.8802	-24.2176	TRUE
23.8782	-41.8904	-13.1621	FALSE
27.5422	-41.4675	-13.302	FALSE
23.8782	-41.8904	-13.1621	FALSE
27.5422	-41.4675	-13.302	FALSE
-26.5541	-41.8619	-14.0119	TRUE
-18.6203	-7.304	-19.0305	TRUE
-34.8916	-4.93242	-18.4034	FALSE
-34.152	-26.7906	-22.0875	TRUE
27.9521	-4.56113	-33.5236	TRUE
27.9521	-4.56113	-33.5236	TRUE
-22.8683	-17.3714	-19.8616	FALSE
-27.9944	-14.1107	-33.4964	FALSE
-27.9944	-14.1107	-33.4964	FALSE
31.3343	0.0887219	-17.2205	FALSE
39.2764	-33.2412	-11.6584	FALSE
27.1486	-5.61714	-20.5028	FALSE
30.8517	-4.90462	-20.5092	TRUE
34.6559	-4.33025	-19.9041	FALSE
-28.4814	-4.82523	-22.9178	FALSE
-32.3783	-4.73755	-22.633	FALSE
25.9678	-23.5305	-12.368	FALSE
32.9026	-24.6084	-12.6825	FALSE
36.9464	-25.1487	-12.5847	FALSE
40.7362	-25.7672	-12.7037	FALSE
22.0103	-19.8668	-31.1571	FALSE
25.5192	-18.7809	-32.2398	FALSE
23.8362	-33.8555	-20.0667	TRUE
16.931	-6.2331	-29.4722	FALSE
28.6601	-6.01081	-29.8869	TRUE
19.9813	-5.31412	-16.3171	TRUE
30.915	-6.98449	-17.4069	FALSE
-35.0012	-14.9968	-30.1054	TRUE
-23.4712	-4.17042	-19.0495	FALSE
-27.0226	-4.63192	-18.1892	FALSE
-19.9103	-9.53549	-23.2783	FALSE
-22.267	-11.1665	-22.8664	FALSE
-25.4714	-12.7444	-22.3921	TRUE
-31.9489	-15.7619	-21.6377	FALSE
-24.3601	-13.1023	-34.3873	FALSE
-26.6934	-25.5231	-16.7967	FALSE
-13.6918	-35.5456	-17.2147	FALSE
17.7612	-3.5751	-22.1611	FALSE
21.2962	-3.60055	-22.1321	FALSE
24.7454	-3.67123	-22.2852	FALSE
28.4257	-3.863	-22.215	FALSE
18.9903	-10.7095	-25.2718	TRUE
21.84	-11.5982	-25.2114	TRUE
26.0519	-12.4314	-25.0026	FALSE
29.8085	-13.355	-24.5536	FALSE
33.4853	-14.0646	-24.4782	FALSE
37.5678	-14.8439	-24.0754	TRUE
28.8344	-25.0691	-16.7842	FALSE
32.0867	-26.9815	-16.7097	TRUE
35.4032	-28.332	-16.7399	TRUE
-23.4712	-4.17042	-19.0495	FALSE
-22.267	-11.1665	-22.8664	FALSE
-25.4714	-12.7444	-22.3921	TRUE
-31.5157	-27.4521	-16.6851	TRUE
-13.6918	-35.5456	-17.2147	FALSE
-17.1653	-36.4842	-17.2875	TRUE
13.7337	-3.6832	-22.7217	FALSE
17.7612	-3.5751	-22.1611	FALSE
21.2962	-3.60055	-22.1321	FALSE
24.7454	-3.67123	-22.2852	FALSE
28.4257	-3.863	-22.215	FALSE
18.9903	-10.7095	-25.2718	TRUE
33.4853	-14.0646	-24.4782	FALSE
37.5678	-14.8439	-24.0754	TRUE
28.8344	-25.0691	-16.7842	FALSE
32.0867	-26.9815	-16.7097	TRUE
35.4032	-28.332	-16.7399	TRUE
-25.1937	-7.88332	-12.8053	FALSE
-30.7387	-8.22	-11.2149	FALSE
-33.3733	-6.0545	-18.3432	FALSE
-15.5584	-13.553	-23.3039	FALSE
-19.3315	-13.2461	-24.0691	TRUE
-23.285	-12.9133	-24.5488	TRUE
-26.917	-12.6183	-25.2968	FALSE
-23.5067	-27.358	-10.4409	FALSE
-27.9901	-23.2542	-25.0918	FALSE
-31.9386	-23.0889	-24.8963	TRUE
16.7732	-5.49129	-23.5615	FALSE
27.4335	-3.43204	-19.9477	FALSE
31.0771	-2.551	-18.43	FALSE
20.2754	-10.6186	-20.5699	TRUE
23.193	-10.7365	-20.208	FALSE
27.3013	-11.2512	-20.9059	FALSE
30.82	-11.8267	-21.1859	FALSE
-33.3733	-6.0545	-18.3432	FALSE
-15.5584	-13.553	-23.3039	FALSE
-19.3315	-13.2461	-24.0691	TRUE
-23.285	-12.9133	-24.5488	TRUE
-26.917	-12.6183	-25.2968	FALSE
-23.5067	-27.358	-10.4409	FALSE
-20.1994	-24.0376	-24.1546	FALSE
-31.9386	-23.0889	-24.8963	TRUE
16.7732	-5.49129	-23.5615	FALSE
27.4335	-3.43204	-19.9477	FALSE
31.0771	-2.551	-18.43	FALSE
20.2754	-10.6186	-20.5699	TRUE
23.193	-10.7365	-20.208	FALSE
-34.4402	-24.5976	-14.3409	TRUE
-20.0574	-15.5632	-30.8253	FALSE
-23.6264	-15.5757	-30.4534	FALSE
-31.8475	-15.0508	-29.1717	FALSE
-35.7394	-14.7318	-28.8197	TRUE
-31.5111	-30.7291	-13.7978	TRUE
-29.8516	-29.4151	-24.5753	TRUE
-20.0574	-15.5632	-30.8253	FALSE
-23.6264	-15.5757	-30.4534	FALSE
-31.8475	-15.0508	-29.1717	FALSE
-35.7394	-14.7318	-28.8197	TRUE
-25.6231	-29.8963	-25.621	TRUE
-29.8516	-29.4151	-24.5753	TRUE
-14.0909	-4.0024	-19.2604	TRUE
-25.0539	-3.81948	-18.7205	FALSE
-28.4128	-3.43003	-18.2975	FALSE
-22.813	-28.4427	-10.8186	FALSE
-30.9437	-28.9961	-10.5524	TRUE
-34.7639	-29.7309	-10.1275	TRUE
-24.8976	-26.3288	-23.0311	FALSE
28.3262	-2.43363	-21.9554	FALSE
33.5688	-2.87671	-21.8935	FALSE
24.8435	-14.2065	-19.2051	FALSE
21.9354	-29.625	-13.7165	FALSE
25.5634	-30.0114	-13.2051	FALSE
21.6594	-25.702	-24.6062	TRUE
-14.0909	-4.0024	-19.2604	TRUE
-17.5147	-4.16712	-18.856	TRUE
-21.188	-3.96869	-18.7601	TRUE
-25.0539	-3.81948	-18.7205	FALSE
-28.4128	-3.43003	-18.2975	FALSE
-14.7	-27.7545	-11.9982	FALSE
-18.7596	-27.9954	-11.2953	TRUE
-22.813	-28.4427	-10.8186	FALSE
-30.9437	-28.9961	-10.5524	TRUE
-34.7639	-29.7309	-10.1275	TRUE
-24.8976	-26.3288	-23.0311	FALSE
17.991	-2.09057	-21.2169	TRUE
28.3262	-2.43363	-21.9554	FALSE
33.5688	-2.87671	-21.8935	FALSE
24.8435	-14.2065	-19.2051	FALSE
21.9354	-29.625	-13.7165	FALSE
25.5634	-30.0114	-13.2051	FALSE
29.152	-30.3118	-13.7526	FALSE
21.6594	-25.702	-24.6062	TRUE
31.262	-3.65687	-18.9602	FALSE
34.9609	-4.0976	-18.9734	FALSE
-30.1612	-5.04534	-19.6609	FALSE
-35.7611	-5.43451	-19.4851	FALSE
31.262	-3.65687	-18.9602	FALSE
34.9609	-4.0976	-18.9734	FALSE
-30.1612	-5.04534	-19.6609	FALSE
-35.7611	-5.43451	-19.4851	FALSE
-18.4277	-2.93832	-21.0724	TRUE
-21.5548	-2.22373	-20.4145	FALSE
-25.0468	-1.58918	-19.7772	FALSE
-28.7015	-0.896112	-19.125	FALSE
-32.3596	-0.231086	-18.2136	FALSE
-28.0587	-12.9025	-17.7985	FALSE
-31.3733	-14.331	-18.5249	FALSE
-34.4687	-15.254	-18.8324	TRUE
-21.335	-33.4403	-20.5104	TRUE
-24.3138	-32.844	-18.0713	TRUE
-27.1344	-31.6564	-16.7121	TRUE
-30.6295	-31.3904	-14.8033	TRUE
-34.0853	-30.7637	-12.7781	TRUE
-27.4811	-22.1212	-30.4108	FALSE
33.768	-2.04591	-18.3571	FALSE
29.1807	-14.3174	-24.4369	FALSE
33.9216	-15.5596	-24.3529	TRUE
22.306	7.30498	-44.8519	FALSE
14.3327	-5.83226	-19.0255	FALSE
17.8932	-5.96012	-18.7859	TRUE
21.7526	-6.25374	-18.5031	FALSE
25.556	-6.4655	-18.1073	FALSE
29.245	-6.62751	-17.9094	TRUE
33.1387	-6.66553	-17.8233	FALSE
36.9947	-6.74729	-17.4817	FALSE
24.1442	-12.945	-20.9812	FALSE
29.5494	-13.4235	-20.7289	FALSE
35.0322	-14.0838	-20.1856	FALSE
28.829	-25.8703	-8.05919	FALSE
32.3888	-26.1021	-8.48927	FALSE
36.2565	-26.4269	-8.66076	FALSE
26.3318	-9.7015	-34.8445	FALSE
25.1072	-27.2092	-18.9094	TRUE
28.8085	-27.5885	-18.2097	TRUE
32.4417	-28.1004	-17.6378	TRUE
-18.9695	-15.1473	-20.4775	FALSE
-22.5605	-15.25	-19.7779	FALSE
-26.6119	-15.6176	-18.9461	TRUE
-30.3562	-15.8105	-18.2794	FALSE
-28.3756	-4.81603	-26.0424	FALSE
-31.8669	-3.89966	-26.3577	FALSE
-22.539	-40.979	-13.7725	TRUE
21.4216	-3.20242	-24.0533	FALSE
26.885	-3.6582	-24.6169	FALSE
32.4479	-3.81285	-24.6767	FALSE
31.4262	-15.1933	-21.1395	TRUE
-28.3462	-5.86307	-18.6121	FALSE
-35.2931	-29.5002	-12.4396	TRUE
-24.1449	-40.5985	-13.2133	TRUE
-27.2935	-40.4874	-13.6558	TRUE
26.0298	-4.86038	-24.1276	FALSE
30.9675	-4.46643	-24.7539	FALSE
29.01	-20.6583	-26.919	TRUE
-18.6203	-7.304	-19.0305	TRUE
-28.3462	-5.86307	-18.6121	FALSE
-34.8916	-4.93242	-18.4034	FALSE
-22.8747	-13.4971	-18.9132	FALSE
39.4572	-15.9677	-17.6939	TRUE
23.8388	-1.28245	-22.8037	FALSE
29.2892	-1.09239	-23.3252	FALSE
35.1588	-0.88772	-23.8868	FALSE
33.5923	-15.7303	-24.4073	TRUE
-32.4035	-32.688	-12.3562	TRUE
-23.1515	-7.05324	-14.7358	TRUE
-26.9061	-7.04365	-14.6324	FALSE
-30.8525	-6.8685	-14.4889	FALSE
-17.4096	-13.2996	-17.2719	FALSE
-21.1343	-13.7691	-16.9978	FALSE
-24.9323	-14.1094	-17.0728	FALSE
-28.7351	-14.3595	-17.076	FALSE
-25.7415	1.15868	-41.5544	FALSE
-32.8645	1.57464	-38.6163	FALSE
-26.7635	-4.7334	-29.6339	FALSE
-30.4923	-4.67887	-29.5718	FALSE
24.6121	-3.8742	-19.5142	FALSE
28.1587	-3.32376	-19.6346	FALSE
32.0807	-2.68303	-19.5472	FALSE
31.8825	-4.05767	-33.7379	TRUE
23.152	-22.6746	-22.9799	FALSE
-23.1515	-7.05324	-14.7358	TRUE
-26.9061	-7.04365	-14.6324	FALSE
-30.8525	-6.8685	-14.4889	FALSE
-25.7415	1.15868	-41.5544	FALSE
-29.2485	1.3623	-40.1858	FALSE
-30.4923	-4.67887	-29.5718	FALSE
-34.152	-26.7906	-22.0875	TRUE
24.6121	-3.8742	-19.5142	FALSE
28.1587	-3.32376	-19.6346	FALSE
32.0807	-2.68303	-19.5472	FALSE
31.8825	-4.05767	-33.7379	TRUE
30.456	-23.9579	-22.6385	TRUE
34.3849	-24.5859	-22.3088	TRUE
33.1859	-1.00084	-19.7079	FALSE
22.745	-29.3355	-9.41482	FALSE
-18.9493	-17.7273	-19.7063	TRUE
-26.7873	-17.0154	-20.0168	TRUE
-30.7063	-16.6595	-20.172	FALSE
-34.6253	-16.3035	-20.3273	TRUE
-16.2265	-8.96641	-21.0965	FALSE
-27.4408	-9.39277	-19.9789	FALSE
-31.1789	-9.53493	-19.6066	FALSE
16.9281	-6.916	-20.2134	FALSE
31.8971	-6.07572	-20.5772	FALSE
-17.7077	-19.115	-19.9747	FALSE
-21.4449	-19.227	-19.9735	TRUE
-32.6561	-19.5628	-19.9694	TRUE
19.3996	-30.0998	-16.2909	TRUE
37.7314	-31.273	-14.2641	TRUE
-31.7302	-14.1343	-33.415	TRUE
28.2709	-12.3669	-34.6698	TRUE
-31.1789	-9.53493	-19.6066	FALSE
31.8971	-6.07572	-20.5772	FALSE
-17.7077	-19.115	-19.9747	FALSE
-21.4449	-19.227	-19.9735	TRUE
19.3996	-30.0998	-16.2909	TRUE
23.066	-30.3345	-15.8855	FALSE
34.0651	-31.0383	-14.6695	TRUE
37.7314	-31.273	-14.2641	TRUE
-31.7302	-14.1343	-33.415	TRUE
28.2709	-12.3669	-34.6698	TRUE
26.4951	-6.55632	-20.9394	FALSE
