# Supplementary material for: Characterization of the spatiotemporal representations of visual, semantic, and memorability features in the human brain
Source: PLoS Biol. 2026 Jan 20;24(1):e3003614. doi: 10.1371/journal.pbio.3003614 (PMC12851468; doi:10.1371/journal.pbio.3003614)
Supplement: S5 Data — (XLSX) [file pbio.3003614.s008.xlsx]

## Sheet: Figure5AEI
Figure2A	visual		Figure2E	semantic		Figure2I	memo
x	y	z	x	y	z	x	y	z
30.9921	-36.7609	-19.4379	-16.0177	-7.04165	-21.5322	-42.0313	21.9014	6.36363
-26.7281	-42.6093	-11.6843	25.9678	-23.5305	-12.368	-16.0177	-7.04165	-21.5322
-26.7281	-42.6093	-11.6843	20.492	-32.4229	-20.9198	-19.6173	-17.0352	-17.7143
-43.6831	-13.383	-35.9236	30.9921	-36.7609	-19.4379	32.8439	31.6311	-11.8843
38.7403	-30.3425	-17.1214	56.5332	-47.647	-17.1955	11.169	47.4129	22.2052
42.0308	-31.886	-17.2582	-34.9937	-4.61416	-17.458	13.2019	53.3119	35.4988
-46.707	-44.66	-19.601	-33.3733	-6.0545	-18.3432	32.6482	-27.387	-24.6688
41.203	-15.5524	-23.8516	-20.1994	-24.0376	-24.1546	16.7043	42.9003	47.4454
-22.7813	-42.4341	-13.7669	-26.5481	-42.7141	-13.0751	20.492	-32.4229	-20.9198
-26.5481	-42.7141	-13.0751	-30.4195	-42.6023	-12.3723	32.636	-5.98941	-30.038
-30.4195	-42.6023	-12.3723	-53.7419	-42.0061	-10.5436	-31.9489	-15.7619	-21.6377
-42.0054	-42.1829	-11.4409	-46.591	-64.6184	-6.30099	-43.6831	-13.383	-35.9236
-45.6024	-42.263	-11.9011	-50.8161	-63.9112	-6.27986	-37.2836	-29.6417	-16.5343
-31.4237	-66.7022	-5.69686	-33.3733	-6.0545	-18.3432	-24.678	-38.4338	-17.866
-22.7813	-42.4341	-13.7669	-40.5966	-26.9389	-11.5008	-35.4907	-41.4564	-18.6558
-26.5481	-42.7141	-13.0751	-20.1994	-24.0376	-24.1546	-39.5275	-42.4938	-19.0044
-37.8697	-42.3169	-12.1116	-43.1638	-22.7881	-24.6115	-42.9545	-43.5916	-19.1667
-42.0054	-42.1829	-11.4409	-22.7813	-42.4341	-13.7669	-46.707	-44.66	-19.601
-31.4237	-66.7022	-5.69686	-26.5481	-42.7141	-13.0751	-50.0789	-45.4423	-19.6651
-35.5294	-65.8115	-5.53289	-30.4195	-42.6023	-12.3723	-54.1129	-46.7244	-20.0624
-39.1222	-65.5092	-5.96876	-27.8726	-67.2564	-5.28191	29.8085	-13.355	-24.5536
-46.591	-64.6184	-6.30099	-46.591	-64.6184	-6.30099	45.6587	-33.6824	-17.2358
-50.8161	-63.9112	-6.27986	-50.8161	-63.9112	-6.27986	-15.4924	12.8575	41.0482
28.0635	-28.3524	-22.8763	-22.813	-28.4427	-10.8186	-33.3733	-6.0545	-18.3432
-28.0546	-27.9126	-21.9459	23.2216	-2.1124	-21.4035	-35.8367	-22.9355	-24.8792
28.0635	-28.3524	-22.8763	23.7583	-1.05067	-42.9302	-43.1638	-22.7881	-24.6115
30.6945	-51.0078	-12.249	-30.9416	-29.6788	-20.9436	-34.0165	-42.6826	-12.8325
46.3577	-50.9298	-16.2858	25.5634	-30.0114	-13.2051	-37.8697	-42.3169	-12.1116
50.1182	-51.2208	-17.6066	40.8425	-33.6536	-20.4994	-42.0054	-42.1829	-11.4409
-44.5698	-18.3666	-20.4178	23.8782	-41.8904	-13.1621	-35.5294	-65.8115	-5.53289
-27.2122	-6.93408	-36.8643	27.5422	-41.4675	-13.302	31.0771	-2.551	-18.43
-42.365	-29.4976	-23.1759	31.3001	-40.7064	-13.4937	-37.8697	-42.3169	-12.1116
			35.5433	-40.1696	-13.6627	-42.0054	-42.1829	-11.4409
			40.0468	-39.7332	-14.9246	-35.5294	-65.8115	-5.53289
			43.7839	-39.3986	-15.053	-49.5333	15.041	25.0905
			23.8782	-41.8904	-13.1621	21.9354	-29.625	-13.7165
			27.5422	-41.4675	-13.302	25.5634	-30.0114	-13.2051
			31.3001	-40.7064	-13.4937	-30.1612	-5.04534	-19.6609
			35.5433	-40.1696	-13.6627	42.4515	-14.3587	-33.0497
			-45.427	-31.0682	-22.0903	23.8782	-41.8904	-13.1621
			33.9216	-15.5596	-24.3529	27.5422	-41.4675	-13.302
			-33.6688	-13.8976	-22.9725	31.3001	-40.7064	-13.4937
						35.5433	-40.1696	-13.6627
						40.0468	-39.7332	-14.9246
						23.8782	-41.8904	-13.1621
						27.5422	-41.4675	-13.302
						31.3001	-40.7064	-13.4937
						35.5433	-40.1696	-13.6627
						26.7721	-51.0562	-11.3718
						-45.427	-31.0682	-22.0903
						-48.4296	-32.4435	-20.8467

## Sheet: Figure5BFJ
Figure5B	Visual	VTC'	MTG'	STG'	PFC'	MTL'
	Significant Channels	0.122677	0.0961538	0.0779221	0.0266667	0.0240964
	p_value	8.14922e-07	0.0445356	0.0903003	0.730336	0.92162
Figure5F	Semantic	MTL'	VTC'	STG'	MTG'	PFC'
	Significant Channels	0.10241	0.0929368	0.0779221	0.0384615	0.0266667
	p_value	0.00175452	0.00112944	0.0903003	0.48543	0.730336
Figure5J	Memo	VTC'	PFC'	MTL'	STG'	MTG'
	Significant Channels	0.107807	0.0933333	0.0903614	0.0519481	0.0192308
	p_value	4.0191e-05	0.033628	0.00942155	0.341082	0.740503

## Sheet: Figure5CGK
Note: Permutation methods were used and the permuted values may therefore differ from those shown in the figure.
VTC(Figure5C)	MTL(Figure5G)	PFC(Figure5K)
-0.0292652	-0.0102761	0.0137538		VTC
-0.0186184	-0.00916138	0.0158709		Spearman's beta	0.174045
0.039893	0.0145261	0.0612052		MTL
-0.0258115	0.0321886	0.0337642		Spearman's beta	0.155521
-0.0402516	-0.0158848	0.0169949		PFC
-0.0373321	-0.00518957	0.0157088		Spearman's beta	0.0806206
-0.0213166	-0.00161002	0.0141826
-0.0272171	0.0399532	-0.0421112
-0.0153448	0.0223795	-0.00656412
-0.00705202	-0.03403	-0.0121891
-0.0487502	-0.00718411	-0.00775057
0.0145792	-0.00417054	0.0383745
-0.018832	0.0220156	-0.0134603
-0.0195819	-0.00316176	-0.00450448
0.0286017	0.0151526	0.00234546
-0.006699	-0.00918542	-0.0145017
-0.0225089	-0.0311971	-0.00403454
-0.000265339	0.0175503	0.00553023
0.0543094	0.0212983	-0.0400852
-0.0414604	-0.015087	-0.018092
0.0373969	0.00857279	0.00295106
0.000682475	-0.0067808	0.00723683
-0.0125609	-0.000917588	-0.027154
0.0211082	-0.00158324	-0.00503845
0.027031	-0.0350033	0.0180393
-0.0228852	-0.000273715	0.00237915
0.0142868	-0.0455609	-0.00762993
-0.00754396	0.050868	0.0110498
0.0315619	0.00945846	-0.00780118
-0.0444949	-0.00984996	0.0214815
0.00833671	0.00944296	0.00642198
-0.0615372	0.0131064	0.0401849
-0.0232637	0.00595825	0.00911399
0.0450856	0.00820836	0.0126798
0.0492483	0.0156959	-0.00620956
-0.0029485	-0.00956562	-0.00624946
-0.0129933	0.04	0.0112095
-0.0448938	-0.000422524	0.0215411
0.0179321	0.00643758	-0.0104248
-0.0114636	-0.00994861	-0.0163333
0.0555738	0.017163	-0.0322108
-0.0148716	-0.0445928	-0.0178222
-0.0114241	-0.00307175	-0.00947051
0.00368674	0.0184095	0.00131136
-0.0349978	-0.00221082	0.00174011
-0.0708934	-0.0396444	-0.0215735
-0.0190828	0.0091647	0.012965
0.0340224	-0.00232214	0.0125173
-0.0955049	-0.0313886	-0.00919616
-0.00912366	0.0329152	0.0036214
0.00324347	-0.0150339	-0.00471305
0.024223	-0.026505	0.0399803
0.0367149	0.00250604	-0.00128444
0.083488	0.0218664	0.0145034
0.0622127	0.0149008	-0.010459
0.0480084	0.000952813	0.000799912
-0.0301997	0.000417852	-0.0246996
0.0454904	-0.00342122	0.0150461
0.0376151	-0.0079551	0.0151339
-0.00912197	-0.0556675	0.000214597
-0.00450954	-0.0251229	-0.00839135
-0.0492845	-0.0163009	-0.000617941
-0.0110959	0.0355313	-0.0130849
-0.0144628	-0.00713227	-0.00409096
0.0115594	0.0206458	-0.00366357
-0.0483977	0.0408665	0.0111769
0.00381474	-0.00720332	-0.00346541
0.0077144	-0.0115603	-0.0120705
-0.00831441	0.0220009	-0.00892607
0.00981862	0.0101547	0.0111153
0.00382935	0.00810928	-0.00861119
0.0282987	-0.00398086	0.0162562
0.0411945	-0.00659241	-0.0087709
0.00909088	0.0242791	-0.0155282
0.00259298	-0.00502318	0.0251865
-0.00219405	-0.018752	0.0112765
-0.0177391	0.0364641	-0.0275792
-0.0282877	-0.0100573	0.0350257
0.0220803	-0.0123389	-0.00128205
0.00725753	0.0582504	-0.00362511
0.0175484	0.0373192	-0.00913314
0.0135205	-0.000114831	-0.0125237
-0.025258	-0.00370081	0.0332954
-0.0180579	-0.016867	0.00401816
-0.0207378	-0.00462236	-0.013202
0.00103157	-0.0133051	0.020759
-0.0508073	0.0187456	-0.00259281
-0.000278286	-0.0145372	0.0295989
-0.00952566	-0.018193	-0.0162224
-0.00556053	0.017086	-0.0123298
0.0212445	0.027123	-0.0130703
-0.0794717	0.0147711	-0.00134799
0.0237541	0.00130731	-0.0129105
0.0584544	-0.00939929	-0.016736
0.0163064	0.00229755	-0.0230719
-0.0139288	-0.0243794	0.00500322
-0.00360608	0.0121889	-0.00759904
-0.0210667	0.0013999	0.0104243
-0.0256126	-0.0135686	-0.0180456
0.0472579	-0.0123331	0.0193814
0.0300894	0.0171095	-0.0181817
-0.00600066	0.0208588	-0.00831729
0.0489876	-0.0210568	-0.0310564
0.022665	-0.0157642	0.0307787
0.0130908	-0.00206436	-0.0150728
0.00206875	0.0229306	0.0141499
0.0134587	-0.00569808	-0.0104418
0.0162464	0.0200653	-0.00663283
0.075761	0.0164423	0.032889
0.00148731	-0.00743124	-0.0203091
0.0177448	-0.0165952	-0.0101815
0.0274176	0.015468	-0.0127038
-0.0275446	0.0370687	0.022266
0.0498773	-0.00926657	0.000704826
0.0656435	-0.0284403	-0.0352636
-0.0323947	0.0511178	-0.0398757
0.00503235	-0.00190227	0.0403054
0.0193067	-0.0430197	-0.0174495
-0.0152887	-0.0112795	0.00177274
-0.0220407	0.0113662	-0.0118483
0.00688005	0.0279949	0.020531
-0.0158033	-0.00878654	-0.023324
-0.0317072	0.0262692	0.0436532
0.0043836	-0.0147254	0.0051798
-0.0153717	-0.0174574	-0.0407862
-0.00987516	-0.0134775	-0.013595
0.0382841	0.0168207	-0.00632297
0.0301778	0.0204322	-0.00199247
0.0193165	0.00532209	0.0306111
0.00698724	-0.0340759	-0.0123323
-0.00202807	-0.034005	0.0287648
0.0121435	0.023427	-0.0217679
-0.0134889	0.00242695	-0.0365478
-0.0408293	0.00506731	0.0262826
0.0411105	0.00138682	0.0302281
0.00252869	-0.0548292	-0.0148519
-0.0540264	-0.0252126	-0.011455
-0.020386	-0.0017938	-0.0243832
0.0077793	0.0223917	0.00777172
0.0554989	-0.04087	0.0196333
0.00456051	0.0150188	0.0423847
0.0163789	0.0458485	-0.00148356
0.0371313	-0.00129308	0.00269684
-0.0196655	-0.0389508	-0.045027
0.000533281	0.0226423	-0.00195499
-0.00850572	0.0334993	0.0195996
-0.00674986	-0.00237624	-0.00570302
-0.0279364	-0.00622708	-0.0311902
0.046835	-0.0246242	0.00368438
0.0105186	-0.00641167	-0.0102227
-0.0274479	-0.0163603	0.00486638
0.00463772	0.0059316	-0.000485009
-0.0539195	-0.00623431	0.0293061
0.0564071	-0.0226937	0.0364931
0.0476579	-0.0254737	0.00689138
-0.0332422	-0.0414612	0.00927297
0.00153256	0.00980346	0.0127363
-0.0163605	-0.0193346	0.0136556
0.0371066	-0.00879826	0.0186441
-0.00158338	0.00220409	0.0314777
0.0443623	-0.034518	-0.0189024
0.0297648	-0.0145823	0.00977962
-0.0580875	-0.0456376	0.00703222
0.00343513	0.0248272	-0.0336259
0.0166038	-0.00621859	0.00733349
0.0189372	0.0173199	-0.00536547
-0.00868714	-0.00318827	0.0119191
-0.0421476	0.023424	-0.0173907
0.0506676	-0.0100094	0.0193025
-0.0124031	-0.0203575	-0.00930414
0.0330512	0.00194521	-0.00540277
-0.00959624	0.0196434	0.0168981
-0.0696853	-0.0023191	-0.0342909
0.0133217	-0.00181606	0.0149828
0.00940374	-0.0142909	-0.0310332
0.0268366	-0.00369896	0.0124761
-0.0106419	0.000386297	-0.00706311
-0.0262314	0.0210225	-0.0023146
0.0171368	-0.000674021	-0.0142573
0.0112185	0.00325758	-0.0262815
-0.0135239	-0.0170388	-0.0288904
0.012219	-0.0306283	0.0241026
-0.0389922	0.0108692	-0.0267244
0.0277295	0.0047733	-0.0368308
0.0138313	-0.0110077	-0.00444739
0.00863076	-0.0157613	-0.0338952
-0.00594143	-0.030925	-0.00411779
-0.010075	0.0449778	0.00414736
-0.0134348	0.0410533	0.00302205
-0.0777389	0.0249248	0.0223248
0.040557	0.00159687	-0.00970548
-0.0235314	0.0439103	-0.0169591
0.0502672	0.0135217	-0.0131789
-0.00713594	0.00777543	-0.0340021
-0.00907553	-0.00729672	0.00958867
0.0355208	0.0159246	0.037025
0.00212186	0.00555135	0.000755687
0.0169762	-0.0159315	0.0113451
0.0388088	-0.000849253	0.0155607
-0.037141	0.00719247	0.00962669
0.0228473	-0.0123263	-0.00278084
0.0475074	-0.00476181	0.0439432
-0.0202363	0.00574993	-0.00373124
0.0418611	0.00206302	-0.0268108
0.0829969	-0.0105825	0.0134531
0.0147699	0.0245715	-0.0203438
-0.017444	0.000782276	0.0443934
0.0164542	0.0182707	0.0121068
-0.0163783	0.0334429	0.0303273
-0.0454968	0.00511334	-0.0140763
0.0682421	-0.0180992	-0.00570279
-0.050145	-0.00196454	-0.0100918
-9.96786e-05	-0.000300445	-0.00128
-0.0348247	-0.000265566	-0.0266048
-0.0109183	-0.0331683	-0.02156
-0.0231991	0.010902	-0.0114912
-0.0302522	0.0518584	0.00115235
-0.00813633	-0.0229205	0.0293746
-0.0436119	-0.0418698	-0.00848232
-0.0302936	-0.0276533	0.00548297
-0.0353534	-0.0140703	0.0285045
0.0370362	-0.00161024	0.00690949
0.0443069	-0.00481192	0.00295835
0.00620501	-0.0368378	0.0325182
0.0132831	-0.0196661	0.00487548
-0.015387	-0.000720718	-0.0296323
-0.0139839	0.0834295	0.0131746
-0.0168791	0.0344804	-0.0160729
-0.0157167	-0.012076	0.0410838
-0.0535465	-0.0301259	0.0101688
-0.0160895	-0.00845489	-0.0290933
-0.0332726	-0.0350554	0.026085
0.0287375	0.0133413	-0.00455157
-0.026702	0.0179602	-0.0132987
0.0102242	0.0132183	0.00893791
0.0551943	0.0723961	0.0102322
0.0229203	0.00135206	-0.00678498
0.0449432	-0.029113	-0.00769708
0.0106513	0.0492104	0.0213742
-0.00219419	0.0240613	-0.0010005
-0.0229351	0.0157301	-0.00423691
0.0328747	0.0328601	0.00150532
0.0113011	-0.0213036	-0.0032545
-0.012194	0.00755607	0.0157294
0.00340732	-0.00836422	-0.052575
0.0155517	0.00587439	0.0114829
-0.00737225	-0.0093261	0.0181427
-0.00507483	-0.02412	-0.027202
0.00208412	0.0241702	0.0293152
-0.00275615	-0.0216921	0.000183488
-0.0259322	-0.00122588	0.046221
-0.0277117	-0.00181706	-0.00489684
-0.0773024	-0.0531554	-0.00344234
-0.0477203	-0.00209002	-0.0264384
0.00095844	0.0102293	0.0198159
-0.0314926	-0.00831287	0.00467277
-0.046172	0.028874	0.0315326
-0.0289474	0.0248221	0.00680215
-0.0146426	-0.00209742	0.0317663
0.00862124	0.0192748	0.0122654
0.0148421	-0.0300883	-0.0344463
-0.0280097	0.0299826	-0.00259895
0.0280043	0.00373335	0.00913222
0.00492384	0.0150086	0.0295638
0.00847543	-0.0240058	0.000665225
0.00562154	0.0210102	-0.0285506
-0.03672	0.00908151	-0.0358339
0.0423852	0.024695	0.00501685
-0.0144092	-0.0260358	-0.00405521
0.00982674	0.0133944	-0.0466562
-0.0180124	-0.0136103	-0.0150364
-0.00610037	0.016974	0.0197517
-0.0166936	-0.0230257	-0.0173992
-0.0143775	-0.0139466	-0.0109107
-0.020412	0.015532	0.0135265
-0.0667835	-0.0219555	0.0161831
-0.0103638	-0.00844145	-0.0113867
0.0150416	0.072013	0.0242643
-0.0344904	-0.000464688	-0.00402692
0.00341396	0.0178334	-0.0624667
-0.00193747	-0.0145416	0.0350005
0.0188972	-0.00170389	-0.00464628
-0.0204402	-0.0144707	-0.0196114
0.0181495	0.0211412	0.0156933
0.0111883	0.0058408	0.043242
0.0446353	0.0205423	-0.0232747
-0.00477034	-0.000318295	-0.0112929
0.0255257	0.00142102	-0.0170644
0.0140608	-0.0163606	0.00868698
-0.00803658	-0.0115027	-0.00651646
-0.00541949	-0.00950464	-0.0210002
-0.00933362	0.0157416	-0.00475153
-0.0303606	-0.0101306	-0.00847955
-0.0467766	0.0064066	-0.0141674
0.011041	-0.0160094	-0.0095351
-0.0243604	0.0131962	0.0143045
-0.0385012	-0.0139267	-0.0031272
0.0176053	-0.00797788	-0.0165029
-0.0550347	-0.0101583	-0.0318166
0.0310766	-0.00862655	-0.0277273
0.0313907	0.0204855	0.0198338
-0.00395744	-0.0100304	0.00749768
-5.28873e-05	-0.0215394	0.010699
-0.0498603	-0.00885444	-0.00239917
-0.0409173	-0.000831677	0.02974
0.0162327	-0.0162488	0.00130096
-0.0237272	0.0167506	-0.0137248
-0.00970417	0.00318124	-0.0129185
0.0123656	-0.0341022	-0.00814966
-0.0112522	0.0186927	0.0145113
-0.0187374	-0.0619927	0.00437164
0.015955	-0.0665514	-0.0101023
-0.00682403	0.00849205	0.0204343
0.0140736	-0.00738412	-0.00174882
-0.00408352	-0.0209421	0.00188013
0.036011	-0.0064973	0.0262172
0.0475462	0.00856987	0.0057375
-0.00222411	0.0250073	-0.00458923
-0.0180996	0.0134145	-0.0189399
-0.00597576	0.0326729	0.0423878
0.0507297	0.018652	-0.00162745
0.00399676	-0.00744396	-0.0117244
-0.0559547	-0.0119941	-0.00932198
-0.0309487	0.0280167	0.00255712
-0.0468297	0.00716677	0.0362224
0.0175702	-0.00343957	-0.00167131
0.017627	-0.00892135	0.0154048
-0.0288126	0.0205906	-0.0202909
-0.0244161	-0.0102218	-0.0267682
0.018736	-0.0170636	0.0113346
0.00935678	0.0226366	0.00872932
-0.00212802	-0.00355859	-0.0230896
-0.0203201	-0.0300069	0.0402743
0.0576115	0.0151454	0.0247617
-0.0854172	0.0113086	-0.0150363
-0.0243555	0.0207633	-0.0154335
-0.024419	-0.0315677	0.00174744
-0.0264584	0.00407589	-0.0239642
0.000232242	-0.0168727	-0.0215314
0.00768991	-0.00747816	0.000199949
0.00821125	-0.0297979	0.0412412
-0.0252668	-0.0012787	0.0315387
0.0117625	-0.00597046	-0.0147669
0.00842696	-0.00571213	-0.0143633
0.0108074	0.0177224	-0.00750065
-0.0191538	0.0415852	-0.00212677
0.00717622	0.00498179	0.0359954
0.0128147	-0.0236096	0.00729355
-0.00219203	0.00991017	0.00655328
-0.00259902	0.00013425	0.0119947
0.0325093	-0.0376999	-0.0265901
-0.0129261	-0.00938468	-0.00775618
-0.0214623	-0.0109564	-0.00346081
-0.0209714	0.0358805	0.0119656
-0.0218427	0.0442091	-0.0165826
-0.0128402	0.00750254	0.0018474
0.0118441	0.041224	0.0133375
0.0419544	0.00173915	-0.02809
-0.0461945	-0.0450145	0.00715529
0.0248493	0.0092085	0.013438
0.00449448	0.0214326	0.0014225
-0.0195195	0.0142971	0.0418767
-0.0209289	0.0498022	-0.0342845
0.00149893	0.0345655	0.020315
0.0135922	0.000942163	-0.0195295
-0.0197756	-0.00876149	-0.00551087
-0.0405028	-0.0246209	-0.0295998
-0.00848898	-0.0251956	0.0173418
-0.0157024	0.0227609	0.0087789
-0.0516831	-0.0147619	0.0141068
0.0162958	0.024271	-0.00655503
0.010241	0.0324117	-0.00373473
0.0368128	0.0351426	-0.0305081
-0.0333158	-0.0146669	0.0124254
-0.0213837	0.0229853	0.021821
0.0145404	-0.0132247	-0.00123487
0.0304752	0.00261842	-0.0337387
0.0271537	0.0125451	0.00814187
0.0371677	0.00298388	-0.0103748
0.014227	-0.0123228	-0.00037427
0.0163398	-0.0196237	-0.00667956
-0.0109896	-0.0218745	-0.00662288
0.0462944	-0.0249037	0.0112465
-0.00364746	-0.0349375	-0.0621053
0.0281953	0.0356097	0.010395
-0.0144199	-0.0339781	-0.0253387
-0.0224631	-0.0262456	-0.0108484
-0.00755674	-0.0171089	0.037216
0.00901914	-0.0191854	0.00715867
0.0197236	0.0321512	-0.00110406
-0.0008088	0.0113564	0.000406601
-0.0062944	-0.00199204	-0.0142879
0.0213583	-0.0208247	-0.0151877
0.0161044	0.0169373	0.00954988
-0.0269554	-0.0352146	0.0289046
0.0051659	0.0158905	0.0218685
0.0245983	0.0146732	0.0158245
0.0269918	-0.0316545	0.047505
0.0077821	-0.00341961	-0.0354809
0.0369129	-0.00703631	0.0280838
-0.00317706	-0.0173018	0.0145299
-0.0631321	0.0212512	-0.00629205
-0.00406512	-0.0145522	-0.00188244
-0.00248792	0.0445655	-0.0133426
-0.0247761	0.0219863	0.0128654
0.0316127	0.0107077	-0.00623457
0.0204435	0.0175826	-0.0197948
0.046228	0.0044087	0.00421261
-0.00687475	-0.0505489	0.0312544
0.0106375	-0.0169466	-0.0227075
0.0181074	-0.0248959	-0.0286828
0.0115153	-0.00707276	-0.0256577
-0.00576176	-0.0432183	-0.0187249
-0.0208046	-0.0278614	-0.0242806
-0.000780673	-0.0144048	0.012005
0.0485671	-0.0122735	-0.0259007
0.063095	-0.0430715	0.0154251
-0.00528474	-0.0283228	0.0507948
0.00544667	0.054564	-0.00634912
-0.0208698	0.0291911	0.015098
-0.0259891	-0.0134089	-0.00957765
-0.0524838	-0.000305518	-0.00421559
-0.0389043	-0.0269805	-0.00107734
0.0200795	0.0220509	-0.00761311
0.0107654	0.00546894	-0.00567042
0.0206847	-0.0091221	-0.0105382
0.0365431	-0.00272655	0.00184267
0.00278107	-0.00508661	-0.0219679
0.0342371	-0.0191891	-0.00396283
-0.0248422	-0.0269246	0.00386445
0.0534281	0.0325989	0.0410742
0.0311817	0.0164815	0.0427911
0.0284666	0.0191161	-0.00181503
-0.0119341	0.0239923	0.0206851
0.0113198	0.0241771	-0.0127325
0.0124733	0.0129413	0.0146674
0.0271348	0.0200695	-0.00164405
-0.0200031	-0.0141285	-0.0424501
0.00362239	0.0151068	-0.00528359
-0.00892696	0.00902267	-0.0145765
-0.0292999	-0.00668513	0.0378098
0.0425791	-0.00238954	0.017239
-0.00402663	-0.0178743	0.0218715
-0.00467444	0.0130704	-0.00790741
0.0370562	-0.0113944	-0.000854375
-0.0196479	0.00342369	0.0552445
0.0153962	-0.00623077	0.0183113
-0.0399848	0.0334176	-0.025373
-0.0301692	-0.0183314	-0.00580776
0.00556881	0.0118933	-0.0109654
0.0471524	0.0216055	-0.0194497
-0.0161249	0.00228682	-0.0186811
0.000349073	0.00904266	0.00152844
-0.0315596	0.0255351	0.015904
0.0350593	0.0485321	-0.0147774
-0.0378302	-0.0346291	-0.022702
0.0211728	0.0216373	0.00411666
0.044023	0.00312746	0.0259374
0.0404637	0.00364457	-0.00484605
0.0502517	0.00595691	-0.0196063
-0.00972645	0.00274071	-0.0129229
0.0642656	0.0196805	-0.0170119
0.0160409	0.0101947	0.0140189
-0.0739048	-0.0248746	-0.0292621
-0.035536	0.0304676	-0.0107574
0.0204293	-0.0263103	0.012405
-0.0238894	-0.0011732	0.00359732
-0.0410614	-0.0161712	-0.0132998
-0.0163248	-0.0397333	-0.00888428
0.00812637	-0.00534938	0.00485918
0.0103166	0.0145748	0.0482907
0.0539526	0.036312	0.0208501
0.0381014	-0.0036011	-0.022402
0.00591644	-0.030322	0.0251766
-0.0364767	-0.00715078	-0.00867313
-0.0303046	0.0103127	0.0109548
0.0104026	0.00579592	0.0252862
0.00335065	0.0279706	-0.00385655
0.0141934	0.0483808	-0.0380861
0.0209688	-0.0245427	-0.0254861
-0.000985023	-0.0175272	0.00960011
-0.00441269	-0.0274627	-0.0282774
0.0139638	-0.00131758	-0.00957497
0.0253922	-0.0127173	0.00445326
-0.0466471	0.0165473	-0.0109849
0.0411829	0.000590196	0.0227041
-0.00834423	-0.032325	0.019377
0.0251463	-0.0193587	0.0215607
-0.04577	0.0110842	0.016891
-0.031713	0.0110184	-0.00295712
-0.0146043	0.0198857	-0.00983423
-0.0145936	0.0176407	0.00268378
-0.0298036	-0.00630863	0.0168239
0.0190806	0.00688199	0.00281672
-0.039133	-0.00706246	-0.00897808
0.0100313	0.00398975	-0.0133814
0.0257345	-0.0100557	-0.0232611
0.0333669	-0.0249512	-0.00579177
-0.0118431	0.0183149	0.00843203
0.0340778	0.0202346	-0.0146618
0.00368217	0.0361328	-0.00255215
-0.0181073	-0.0180736	-0.00809189
-0.0360642	-0.0270116	-0.0223772
0.021785	0.0257756	0.0164633
-0.0257744	0.00221444	-0.00356369
0.0250756	0.0490859	-0.0525465
0.00232966	-0.00787041	0.0139429
-0.0268611	-0.0290935	0.0177314
0.0496492	-0.015755	0.00925416
-0.0202896	-0.0454616	0.0154816
0.00464939	-0.0245733	-0.00421835
-0.0320704	0.0017394	-0.0227013
-0.00829619	0.0287141	0.0128203
-0.00660325	0.00376659	-0.0073651
-0.0177337	-0.00338767	0.014612
0.0220204	0.00758494	0.0154117
-0.0362233	0.0201056	0.0112711
0.00149535	-0.00683503	0.0163765
-0.0377719	0.0362815	0.0287737
0.00777436	-0.016185	0.028437
0.00803531	0.0384322	0.0118262
0.0276503	-0.0437919	0.0210755
0.0149718	-0.00193329	0.00801893
-0.0470209	0.0407905	0.00446567
-0.00545119	0.0208096	-0.0163188
0.0269314	0.0132439	0.016211
-0.0103239	-0.00376888	-0.00321495
0.0824661	-0.0240961	0.0104182
-0.0290282	-0.00479219	-0.0273467
0.0635167	-0.0176752	0.0111798
0.0292821	-0.00554069	-0.00806705
0.0384925	0.0291379	-0.0279663
-0.028821	-0.0224433	-0.0171026
0.0138412	-0.00908158	0.0150442
0.0502033	0.0272536	0.00485207
0.010589	0.00071234	-0.0357416
0.0317466	0.0188279	0.0355644
0.0462427	-0.039265	0.0112864
-0.0219943	-0.0168114	-0.0111814
0.0106755	0.00755217	0.00351361
0.00120288	-0.00991082	-0.0132628
0.0160725	0.0108958	0.0129562
-0.0208984	-0.0566034	0.0381139
-0.040647	0.0273167	0.00263024
0.0512817	-0.0170591	0.0185147
-0.0597389	0.0305728	0.00456093
-0.000809563	-0.0406534	-0.0351232
-0.00190578	0.00288656	-0.0265328
-0.0132592	0.0253649	-0.0108214
0.0304463	0.00373348	-0.0258215
0.00724055	0.0397111	-0.00327824
0.0314281	0.0097723	0.0228277
-0.00264909	0.0124996	0.00395785
0.0487088	-0.0294647	-0.0167321
0.00211627	-0.00709809	-0.00745417
0.0396741	-0.0206523	-0.000827423
-0.0232	0.0148248	0.00636037
-0.00855721	-0.0132017	0.0348653
0.023866	-0.0156791	0.011952
-0.0430077	-0.0324885	-0.0021911
0.00989047	0.036245	-0.0038033
0.0438327	-0.0140356	-0.0274521
-0.0345741	-0.00330456	0.0205217
0.0277692	0.00723528	-0.0211864
-0.00249839	-0.0299159	0.00670154
-0.00286327	0.0293757	0.00223145
-0.0682793	-0.024166	0.0247556
-0.0166727	0.0164068	-0.00155895
0.0360464	0.0143164	-0.0335817
0.0267801	0.00247028	0.00633549
-0.025509	-0.0118039	-0.0059398
-0.0424233	-0.00758172	-0.00361661
-0.029418	-0.0332527	0.026803
-0.0445535	0.0597834	-0.0088617
-0.0326169	0.0144985	0.00017976
0.00351484	0.00188423	0.0324112
0.0315634	0.0302635	-0.0152362
0.00452653	-0.0314109	0.011621
-0.0181248	0.0165687	-0.0174252
-0.0115336	-0.0266134	0.0209407
-0.0317068	-0.0141766	-0.0201736
-0.0120302	0.0411843	0.0625953
-0.00446451	0.0151215	-0.020305
0.0083845	0.00904639	0.0388672
-0.00148321	-0.00317671	-0.0239348
-0.0394489	0.00943066	0.018196
0.0390226	0.00552746	0.00388222
-0.0365057	0.0261121	0.020315
-0.0248861	0.00452986	-0.00757018
0.0252734	0.00453641	-0.0242207
-0.0481059	0.0330514	0.0179256
-0.0445463	0.00573846	-0.00457686
-0.03766	-0.0109794	0.0172326
-0.0418001	0.03916	-0.030193
0.0200273	0.0129906	0.0034315
0.00147441	0.0154273	-0.0324934
0.000444578	0.0137644	-0.0263282
0.0565507	0.0399144	-0.0242032
0.0562395	-0.0103669	0.0329239
-0.0361378	0.0172032	0.0168376
-0.0148914	0.0157969	0.000339252
0.00665524	-0.00452206	0.0153774
0.00508069	-0.00803451	-0.0251449
0.0595539	0.0123188	0.0093499
0.0118052	0.0226636	-0.000480965
-0.0373512	-0.0368828	0.0178836
0.000772527	0.0440945	-0.0126155
-0.0115664	0.0127399	0.0132208
0.00676208	0.0110056	-0.00356861
-0.0159215	0.00748274	0.0100851
-0.0308033	0.0199988	0.0405073
-0.0242126	-0.0335964	-0.0216474
-0.0277411	-0.0163804	0.00779928
-0.0287179	-0.0169815	-0.0066968
0.0391535	-0.0153679	0.0401446
0.00273651	0.00337725	-0.0172525
-0.013262	0.00974589	0.0172129
0.00112194	-0.0187966	-0.00130807
-0.0394368	0.0104307	-0.0133398
0.0468644	0.0131084	-0.0278799
-0.0458131	0.0349685	0.030181
0.00870845	0.00449999	0.0226348
-0.00191919	0.0169575	0.00961459
0.0303672	-0.0168629	-0.00636342
0.0237495	0.041297	-0.0194592
-0.0291231	0.0135557	-0.00488886
0.0157445	0.0257005	0.0320722
-0.00867542	-0.013155	-0.00847151
-0.0206631	-0.00852961	0.00614466
0.0260051	0.0515895	0.0213369
-0.0585062	0.0075855	0.0116658
0.0497996	0.0298378	-0.011592
-0.0162479	0.0114751	0.0194925
-0.00885828	0.00674307	-0.00845832
-0.000613488	0.037643	0.0182061
0.00367493	0.0349977	-0.00659869
-0.0617349	0.0325036	-0.0229269
-0.00310227	0.018242	-0.0117237
-0.0599619	0.00922561	0.00883167
0.0293851	0.0271068	-0.0121282
-0.0254171	0.0136938	-0.00175345
-0.0524369	-0.0243942	0.0046794
-0.0415522	-0.0101994	0.0357483
0.01456	0.000998273	0.0175337
-0.023074	-0.00467582	0.0213477
0.00978275	-0.0260374	0.0342271
0.00187584	-0.0104766	0.00352207
0.00436816	0.0115604	0.0202794
0.00565008	-0.0222943	-0.00928305
0.00678858	0.00261633	0.00811719
0.0144566	0.02671	0.00173865
0.00880287	0.00529273	0.0022588
0.0651255	-0.0209039	-0.0170346
0.0192682	-0.0149182	0.0125173
0.00260505	-0.000556681	0.0140311
-0.022737	0.0394873	0.00119289
0.0568724	0.00208379	-0.0208119
0.0396259	-0.0010116	0.00226856
0.0136295	0.0169878	-0.0150941
-0.0149446	0.0288579	-0.017793
-0.0325237	-0.020858	-0.00662832
0.00536052	0.0118574	0.00197739
0.0395708	0.027747	0.0269699
-0.0129962	-0.0120301	-0.00967117
-0.0189637	0.00990204	0.0115897
-0.0188243	-0.00583339	-0.0195505
-0.0113008	0.0362459	0.000993255
0.0274811	-0.0261993	-0.00541321
0.0413635	0.0254198	0.0380069
-0.0178859	-0.0131896	0.0113656
0.0165001	-0.00203262	-0.00564782
-0.012809	-0.00509557	0.0214928
0.0727355	0.0222318	-0.0055938
-0.0241042	0.0104744	-0.00330307
0.0113312	-0.0360913	0.053979
-0.0532264	-0.0207053	-0.0139658
0.00890796	0.00011344	0.0181567
-0.0016165	0.0301026	0.0137606
-0.0221988	-0.01264	-0.00163428
-0.011789	-0.00264328	-0.00358708
-0.0160986	-0.0287378	-0.00569013
0.0345009	-0.00149517	-0.0150636
-0.011649	0.00409049	0.0237626
0.00664332	-0.0309568	-0.00440682
0.0180706	-0.0121612	0.00666095
0.0210243	0.0157331	0.00698549
0.017351	-0.0118938	-0.00052324
-0.00194844	0.0071812	0.0112972
-0.0194197	-0.0354123	0.0342472
-0.017964	-0.028015	0.00157404
0.0318481	-0.0185362	0.0113255
-0.0167842	0.0402743	0.0132206
0.00268313	0.0111913	0.0363055
-0.010836	-0.0403833	0.0137313
0.0156309	-0.0192395	-0.00707681
-0.022463	0.0382889	0.0163211
0.0176657	0.0217651	0.0163466
0.00135088	-0.0389394	0.0463896
-0.0302029	-0.0188867	0.00058376
0.0145161	0.0111253	-0.0257505
-0.008067	0.00451854	-0.0308617
0.00236578	0.0100461	0.0249997
0.00468208	-0.0044875	0.00401169
-0.00101937	-0.0440657	0.0237709
0.0108405	0.0268065	0.0119943
-0.0175252	0.00116406	-0.0284157
0.0408376	-0.00197231	-0.0144608
-0.022561	-0.0172737	0.0337397
-0.0270957	-0.0235641	-0.0197851
0.0183923	0.0425334	0.0138687
-0.00979929	-0.0375898	0.0135382
-0.0293715	-0.00508642	0.00553438
-0.029855	0.00338849	-0.00909365
-0.0311958	0.0141077	0.00673319
-0.000553331	-0.0305973	0.0086227
0.0145322	-0.00321282	-0.00940042
-0.0582088	0.00328059	0.00399123
-0.0375415	0.0166646	0.0224209
-0.00916063	-0.00943543	-0.0140233
-0.0228147	-0.039741	-0.00230134
-0.0389584	-0.0206002	-0.00383945
-0.016413	0.0216586	-0.0149483
0.0192311	0.00301011	-0.0177287
-0.0116083	0.0125668	0.0180625
0.0403149	-0.00314822	-0.00303194
-0.0105969	-0.0188045	-0.00746984
-0.0495627	0.00659162	0.00956028
-0.00368817	0.00290179	0.0149911
0.0521496	-0.011075	-0.0167608
-0.0188465	0.000846577	0.00444598
0.0307124	-0.0356671	-0.036114
-0.00106689	0.0181714	-0.00874475
0.0328735	-0.0266918	-0.0256642
-0.0137887	0.0272438	-0.034127
0.0151125	0.0127521	0.00862633
0.0513805	-0.0322482	-0.01832
0.0103305	0.021076	-0.0239428
0.0365067	0.00925638	0.0186373
-0.0591018	-0.0248214	-0.0146451
-0.0450519	-0.00374086	-0.00691458
-0.0410124	-0.0114392	0.00609913
0.0130689	-0.0269531	-0.0136482
0.0155841	-0.0234393	-0.0417511
0.036527	-0.010106	-0.0188567
0.0437872	0.0199233	-0.0113108
-0.0102868	-0.0302869	-0.015501
-0.00799815	0.0190773	-0.0297897
-0.032411	-0.0390209	0.0140712
-0.0335841	0.0271168	0.00995063
0.0307766	-0.00653876	0.0242614
0.0574746	0.00736683	-0.000281656
-0.00196318	-0.037369	0.021549
-0.00531999	0.00207161	-0.000269758
0.0049133	0.0525834	-0.0106604
0.0262311	-0.0358113	-0.0059556
0.0198777	0.00595882	0.00572462
-0.0250075	-0.017499	0.0341903
-0.0394583	0.00144006	0.00482555
0.00926907	0.0271603	-0.00675684
-0.0570011	-0.0558136	0.000522417
0.0275188	0.00842353	-0.00165334
-0.0373478	-0.00415472	0.0172152
-0.028834	0.0196249	0.00764073
-0.00446016	-0.0299643	-0.00108283
0.000505442	0.0231345	0.000269384
-0.0221908	-0.024946	-0.0245652
-0.0289573	0.000819416	0.0278045
-0.0200443	-0.0283797	0.0359637
0.0153443	-0.00586113	-0.00750238
0.00291122	-0.0284993	0.0135218
-0.00557468	0.0410792	-0.0141448
0.0285494	0.0216031	0.0313096
-0.0208894	0.0172518	-0.00780245
-0.0254278	0.00992296	0.0139968
0.0202331	0.0174357	-0.00836612
-0.0119175	0.0274038	0.0205324
-0.050044	0.0166862	0.00626119
-0.00125578	-0.0104427	-0.000893436
0.0152155	-0.0147498	0.00866017
0.00252411	0.0358204	-0.00212842
0.0393801	-0.00506604	-0.0479335
-0.0134668	0.0304793	-0.00841489
-0.0387675	-0.0387668	-0.0049195
0.0165521	0.0217435	-0.0109449
0.0313064	0.0120518	-0.00361869
0.0187522	0.0161962	-0.028775
-0.0353147	0.0710549	-0.0155489
-0.0212172	0.0412297	0.0103168
-0.0328569	-0.0229588	0.00245511
0.0545806	-0.0251878	-0.0177862
-0.0249732	-0.0079645	-0.0176463
-0.0364653	0.0118919	0.0172818
-0.0618924	-0.00912559	-0.013614
0.0306916	0.00310649	0.000799496
-0.0229089	0.0198169	0.00210752
-0.00824221	-0.00643681	-0.00731416
-0.0226277	-0.0294687	0.0170061
0.0493432	0.0016288	-0.00228974
-0.0311617	-0.000992576	-0.00749713
0.00408662	0.0106847	-0.0709875
0.060226	-0.0286239	0.00621563
0.0221279	0.000597961	0.0168756
-0.066	0.0277466	0.000169032
-0.0230847	0.0146908	0.0296246
-0.0265414	0.0330913	0.0333584
-0.0389022	-0.0179275	0.0294784
0.00565752	-0.0281885	-0.0192126
0.0507424	0.0294789	0.0228371
-0.0447547	-0.0203776	-0.0100458
0.0350999	-0.0451979	0.00547078
-0.00750406	0.0121242	-0.00671776
-0.00852545	0.00437633	-0.00244948
-0.0136863	-0.0164141	-0.0250843
0.00392172	-0.0129816	-0.0109094
-0.0101302	-0.0313314	0.000785378
-0.00981548	-0.0155598	-0.0146796
0.0219482	-0.0202864	0.00437904
-0.0347	0.0144186	0.01686
-0.011636	0.00205138	-0.00175449
-0.0280823	-0.0147725	0.010862
0.0455087	-0.0474284	-0.0133891
0.0135753	-0.0579561	-0.0302749
0.0225478	0.00580115	-0.00603082
-0.0283214	0.0150863	0.0191106
0.007588	-0.0196553	-0.00841738
0.00839435	0.0204257	0.0427905
-0.00271031	-0.00366624	0.00974763
0.00822435	-0.0258041	-0.00354331
-0.0250252	0.0194521	0.00455417
0.0257222	-0.0229977	-0.0145509
-0.0433456	-0.0131686	0.0166145
-0.00963406	0.0305599	0.0281212
0.0531511	0.0114465	-0.0142333
-0.0316656	-0.0157008	0.00384064
0.0406039	-0.0165136	-0.0269222
0.0306578	-0.022076	-0.000330476
-0.000528783	0.0145602	0.00740472
-0.0347063	-0.020859	-0.0119632
0.0179676	0.00202566	-0.00378861
-0.0316883	-0.0265331	0.0346716
-0.0622694	-0.00359417	-0.017916
-0.0124477	0.0110597	-0.00785598
0.0698799	0.0143572	-0.0356226
-0.0226143	0.0106486	-0.0166313
-0.00997167	0.0149271	-0.0176171
0.00579653	-0.0131172	0.00175489
0.0143357	0.0103733	0.0277653
0.00740427	-0.0468392	0.00601275
-0.0148969	0.00363225	-0.0167247
-0.00819875	-0.00876797	0.010171
-0.00423265	-0.0344195	-0.0110404
-0.0324209	0.000224823	0.0240483
0.011749	0.0115931	-0.0179231
0.000771133	-0.0299246	-0.0151267
-0.00796512	0.0538584	-0.0213846
0.00194553	-0.0109251	-0.0245959
-0.0559733	-0.00600865	0.0537549
-0.0448189	-0.0171266	0.0155307
-0.0113244	0.0191966	0.0223032
0.031168	-0.0221094	0.00541919
-0.00260405	-0.00587495	0.0127619
0.0755357	-0.00307576	-0.0248161
-0.013605	0.0550753	0.00145196
0.00948364	-0.000877404	-0.00204363
-0.0240494	-0.0288497	-0.00819177
-0.00408424	-0.000989155	-0.0184558
0.0280868	0.0177235	0.00150771
0.0202906	-0.00265085	-0.015406
0.0220089	0.0122386	0.000746555
-0.00334034	0.0556254	-0.0197681
-0.00319702	0.00814571	-0.0248779
-0.0224119	-0.0372583	-0.00967639
0.0269085	0.00650994	0.00954577
-0.0425107	0.0275258	-0.0396588
-0.00427105	0.0110676	-0.0298667
0.00429839	0.0212616	-0.00448117
0.0272975	0.0141404	0.00702257
-0.0296218	-0.0371277	0.00700191
-0.00646401	0.00557169	0.00320693
0.0500891	-0.0201252	-0.00980453
0.0256476	-0.0184493	-0.0150886
0.00291507	0.0196362	-0.0157515
-0.0719543	-0.00879791	0.0155155
0.0555141	0.00568336	0.0104052
-0.00716425	-0.00181921	0.0296217
0.0254017	0.02054	0.00602542
0.0063846	-0.0112225	-0.00459921
-0.019871	0.0327983	0.0012574
0.015956	-0.0161572	0.00815139
0.00440221	-0.0012044	-0.00789274
-0.00227976	-0.0114641	0.0311296
0.0558708	-0.0140403	0.0153849
0.0249444	-0.00395137	-0.030562
0.0123046	-0.0169708	0.0325916
0.0184325	0.011178	0.0115098
-0.0128171	-0.0249527	-0.0246869
-0.00705661	-0.00503799	0.00903583
0.0190157	-0.00628689	-0.014234
0.0113868	0.0290395	-0.00117671
0.00505405	-0.0119153	-0.0439103
0.0232998	0.0302783	-0.0373601
-0.0116277	-0.0408108	0.0108455
-0.0186781	0.0410679	-0.0130406
0.0186352	-0.0170932	-0.00659541
0.00639375	0.0187134	-0.00147893
-0.00388788	-0.00461281	-0.0101781
0.0232984	0.00175816	-0.0046986
0.0786762	0.0518726	0.00277877
-0.02382	-0.00867051	-0.0163243
-0.0413412	-0.022751	-0.0188819
-0.01045	0.0225256	0.0404522
0.0357521	-0.0233302	0.0183364
0.00558189	0.023706	-0.0391364
-0.00760495	-0.0236035	0.0205791
0.00450109	0.0364767	0.00693066
0.0269282	-0.00170897	0.00460181
0.00711359	-0.0150384	-0.00239121
-0.00165803	0.00907511	0.00749472
-0.00549775	0.031954	-0.0438032
0.0342622	0.0151062	-0.00447019
0.00721535	-0.00981868	0.00882516
0.0236167	-0.00444267	0.0406587
0.0658446	-0.0145467	0.00215526
0.0178619	-0.0153038	-0.0309857
0.0088793	0.00325955	-0.022846
0.035465	0.00211022	0.0195011
-0.0248379	-0.015479	-0.00401303
-0.0507721	0.0306336	-0.0192653
0.0212014	-0.0331712	-0.0437
0.00821072	-0.0294695	0.0222196
-0.00325082	0.0322329	-0.0225275
-0.0652714	-0.00937916	-0.0105685
0.0702369	0.0206426	0.0110192
-0.000597508	0.03894	-0.0183499
0.0131849	-0.0303365	-0.0107953
0.0361895	0.0232235	0.00451719
0.0161271	-0.016724	0.00743371
0.0191645	-0.069143	-0.0163802
-0.0226543	0.016792	-0.0171637
-0.0110442	0.000321617	0.0195354
0.0103328	-0.0128736	0.0522316
0.0016256	0.0284136	-0.0103027
0.00298029	-0.0119441	0.0112707
0.0394877	0.0122267	0.0301026
-0.044662	-0.00211692	-0.0183328
0.0182235	-0.0229984	-0.00412779
-0.0439964	0.0028367	0.00652493
0.0242748	0.0208306	0.0434563
-0.0410872	0.00987497	-0.032617
-0.0584363	-0.00184372	-0.0164277
0.0457177	0.0510245	-0.020201
-0.0292526	0.000832279	0.0511267
0.0208902	0.0408478	-0.025595
0.0103465	0.0441805	0.00730072
0.00912439	0.0137316	-0.00192582
-0.0133905	0.0238088	0.00209397
0.0445832	-0.0160528	0.00191114
0.0215799	0.0387518	-0.00879134
-0.00157312	-0.0407842	0.00444223
-0.0132334	0.0199904	0.0135881
0.00170756	-0.00387863	0.00956931
0.0253955	-0.0133147	-0.0462029
-0.0494894	-0.00108548	0.0109754
-0.016406	0.0045241	-0.0111364
-0.00373472	0.0140435	-0.0371676
0.00988981	-0.00209546	0.0214033
0.0417068	-0.0203738	-0.0127423
0.033379	0.0200709	-0.0245568
0.0420679	-0.00573674	-0.0243506
-0.0123769	-0.0242773	-0.00440448
0.00378328	-0.0138691	-0.0141017
0.0193432	0.018354	-0.021348
0.0234818	-0.0354712	0.0246174
-0.0222234	-0.00515574	0.00893022
0.055414	-0.0250673	-0.0184613
0.00918576	-0.00864666	-0.00392193
-0.0079377	-0.00615834	0.00209132
-0.0142092	0.00232355	0.00116268
0.00426865	-0.0394358	0.00952818
-0.0047049	-0.00629825	-0.000230402
0.0337132	0.0173925	-0.0227392
0.0348361	0.0250931	-0.0127651
-0.0304248	0.0122784	-0.020861
-0.0315618	0.0243546	-0.0145991
0.0424361	0.0178024	-0.0104514
-0.0519464	-0.0185506	0.0175629
-0.00167502	0.0387743	0.00656123
0.0143753	-0.00748807	-0.00665586
0.00490898	0.0408376	-0.0250953
-0.0336825	0.00483303	0.0138177
0.0169205	-0.0117782	-0.0220958
0.0235142	-0.00800114	-0.00258881
0.0320992	0.0583334	-0.00379852
-0.0123319	0.0522268	0.0196974
-0.0325352	0.0165449	-0.0162383
0.0171842	0.0145934	-0.00699818
0.0106992	-0.00143938	0.0153224
0.0317162	-0.00145346	-0.00429364
0.0170518	-0.00241928	-0.00829797
0.00212222	-0.0112063	-0.0315503

## Sheet: Figure5D
Mean	SD	ts
-0.00308432	0.00368667	-0.3495
-0.00329046	0.00340781	-0.3295
-0.00377786	0.00303609	-0.3095
-0.00357616	0.00308519	-0.2895
-0.00292258	0.00348858	-0.2695
-0.00325295	0.0033036	-0.2495
-0.00302711	0.00336005	-0.2295
-0.00246236	0.00351832	-0.2095
-0.00199131	0.00343212	-0.1895
0.000145106	0.00322535	-0.1695
0.000158838	0.0032933	-0.1495
-0.00161239	0.00304169	-0.1295
-0.00288655	0.00294091	-0.1095
-0.00164957	0.00320816	-0.0895
0.000124364	0.00305137	-0.0695
0.00231397	0.00335132	-0.0495
0.00222338	0.00347906	-0.0295
0.00420268	0.00399339	-0.0095
0.00709714	0.00398121	0.0105
0.0108522	0.00414601	0.0305
0.0143096	0.00403645	0.0505
0.0185724	0.00378505	0.0705
0.0248802	0.00381736	0.0905
0.0293203	0.00376798	0.1105
0.0309701	0.00419751	0.1305
0.0343679	0.00432772	0.1505
0.0372052	0.00449569	0.1705
0.0430227	0.00435017	0.1905
0.0460418	0.00391227	0.2105
0.0469686	0.00346013	0.2305
0.0510779	0.00347397	0.2505
0.0541808	0.00388393	0.2705
0.0543887	0.00389064	0.2905
0.0522803	0.00389651	0.3105
0.0512267	0.0035523	0.3305
0.049088	0.00355409	0.3505
0.0446311	0.0033699	0.3705
0.0415696	0.00285203	0.3905
0.0397165	0.0029895	0.4105
0.0384691	0.00324827	0.4305
0.0380546	0.00350118	0.4505
0.0341745	0.00388706	0.4705
0.0302107	0.00400486	0.4905
0.0281266	0.00441644	0.5105
0.0281971	0.00477002	0.5305
0.0265555	0.00509959	0.5505
0.0241202	0.00503473	0.5705
0.0222954	0.00508827	0.5905
0.0217009	0.00522184	0.6105
0.0200611	0.00560449	0.6305
0.0199771	0.00549981	0.6505
0.0190297	0.00536399	0.6705
0.0196825	0.00568204	0.6905
0.0190224	0.00589835	0.7105
0.0183312	0.00599975	0.7305
0.0157735	0.0059602	0.7505
0.0150123	0.00550584	0.7705
0.0148739	0.00561343	0.7905
0.0138207	0.00536408	0.8105
0.0116797	0.00557282	0.8305
0.0108288	0.00531514	0.8505
0.0103216	0.00566832	0.8705
0.00948635	0.0053771	0.8905
0.00911489	0.00512994	0.9105
0.00595402	0.00497053	0.9305
0.00251037	0.00495084	0.9505
0.00142635	0.0049515	0.9705
0.000390775	0.00511305	0.9905
0.00013598	0.00497818	1.0105
0.00225493	0.00475291	1.0305
0.00317948	0.00460534	1.0505
0.00295409	0.00434756	1.0705
0.00257815	0.00476687	1.0905
0.00156493	0.00495832	1.1105
0.000739786	0.00520092	1.1305
-0.00153841	0.00522094	1.1505
-0.00118357	0.00497907	1.1705
-0.000919676	0.00467927	1.1905
-0.00139758	0.00458819	1.2105
-0.000807326	0.00428071	1.2305
-0.000406847	0.00434244	1.2505
0.000939106	0.00442657	1.2705
-4.23828e-05	0.00384531	1.2905
-0.00116632	0.00432354	1.3105
0.000109604	0.00414765	1.3305

## Sheet: Figure5H
Mean	SD	ts
0.0107261	0.0046469	-0.3495
0.0106635	0.00514093	-0.3295
0.0128186	0.00541846	-0.3095
0.0136642	0.00535618	-0.2895
0.0150323	0.00507501	-0.2695
0.0162062	0.00480976	-0.2495
0.014454	0.00523396	-0.2295
0.0150463	0.00560739	-0.2095
0.0156	0.00558012	-0.1895
0.0126341	0.00580735	-0.1695
0.0127734	0.00551163	-0.1495
0.0119301	0.00553915	-0.1295
0.00844981	0.00559642	-0.1095
0.00667988	0.0055176	-0.0895
0.00448602	0.00499282	-0.0695
0.00485488	0.00472093	-0.0495
0.00656565	0.00464791	-0.0295
0.00667226	0.0041908	-0.0095
0.00640865	0.00306284	0.0105
0.0092193	0.00336994	0.0305
0.00889622	0.00317349	0.0505
0.0116827	0.00294051	0.0705
0.0139401	0.0025606	0.0905
0.0196402	0.00323946	0.1105
0.0240132	0.00345624	0.1305
0.0277116	0.00383371	0.1505
0.0279378	0.00465008	0.1705
0.0310833	0.00527787	0.1905
0.0340696	0.00579577	0.2105
0.0365396	0.00567446	0.2305
0.036423	0.00599716	0.2505
0.0342083	0.00681928	0.2705
0.0351996	0.00728729	0.2905
0.0365336	0.0070746	0.3105
0.0386342	0.00681054	0.3305
0.0402073	0.00683878	0.3505
0.0406473	0.00739475	0.3705
0.0392066	0.00720527	0.3905
0.0402276	0.00726278	0.4105
0.042781	0.00710944	0.4305
0.0439585	0.00730164	0.4505
0.0436264	0.00752255	0.4705
0.0408578	0.00763296	0.4905
0.0390061	0.00765221	0.5105
0.0373591	0.00751913	0.5305
0.0350706	0.00797093	0.5505
0.0349448	0.00851021	0.5705
0.036795	0.00862419	0.5905
0.0357487	0.00851422	0.6105
0.0338769	0.00830013	0.6305
0.0319219	0.0077884	0.6505
0.0311073	0.00745706	0.6705
0.0300306	0.00743278	0.6905
0.0277719	0.00770248	0.7105
0.0246165	0.00737255	0.7305
0.0202123	0.00712562	0.7505
0.0193292	0.00682195	0.7705
0.016773	0.00716402	0.7905
0.0151267	0.00704298	0.8105
0.0132748	0.00630567	0.8305
0.0127848	0.00652377	0.8505
0.0103543	0.0058384	0.8705
0.0095341	0.00520572	0.8905
0.0106365	0.00500919	0.9105
0.0152221	0.00512165	0.9305
0.0142862	0.00472608	0.9505
0.0143887	0.00463083	0.9705
0.0122964	0.00359858	0.9905
0.00881957	0.00327596	1.0105
0.0109781	0.00292475	1.0305
0.00883882	0.00347193	1.0505
0.00818097	0.00406595	1.0705
0.00869027	0.00460007	1.0905
0.00835533	0.00477739	1.1105
0.00749211	0.00389974	1.1305
0.00858291	0.00341827	1.1505
0.00630699	0.00387099	1.1705
0.00599199	0.00386453	1.1905
0.00369941	0.00417085	1.2105
0.00318761	0.00464165	1.2305
0.00380427	0.00502378	1.2505
0.00756978	0.00492366	1.2705
0.00938859	0.00474548	1.2905
0.0104899	0.0052739	1.3105
0.010519	0.00464544	1.3305

## Sheet: Figure5L
Mean	SD	ts
0.000606934	0.00584414	-0.3495
-0.00100038	0.00543469	-0.3295
-0.000788774	0.00554493	-0.3095
0.0023478	0.00399756	-0.2895
0.00557407	0.00209141	-0.2695
0.00368809	0.00291372	-0.2495
0.00395475	0.00431136	-0.2295
0.00332708	0.00472689	-0.2095
0.00772912	0.00565925	-0.1895
0.00912202	0.00601132	-0.1695
0.00631157	0.00649101	-0.1495
0.00534933	0.00583661	-0.1295
0.00453626	0.00529468	-0.1095
0.00409329	0.00294575	-0.0895
0.000244719	0.00293213	-0.0695
-0.0006163	0.0037729	-0.0495
-0.000817885	0.0030011	-0.0295
-0.00163235	0.00306918	-0.0095
0.00165272	0.0037191	0.0105
0.00512111	0.00353987	0.0305
0.00402744	0.00350016	0.0505
0.00461202	0.00205359	0.0705
0.00769716	0.00346994	0.0905
0.00851294	0.00323407	0.1105
0.00830937	0.00292026	0.1305
0.00950773	0.00195802	0.1505
0.0104853	0.00150503	0.1705
0.0119973	0.00151972	0.1905
0.0134483	0.00191403	0.2105
0.0151679	0.002187	0.2305
0.0210789	0.00407365	0.2505
0.0217299	0.00318362	0.2705
0.0173339	0.00278054	0.2905
0.0193936	0.00212775	0.3105
0.0179608	0.00206406	0.3305
0.0172418	0.00380175	0.3505
0.0222467	0.00305219	0.3705
0.0253812	0.00182135	0.3905
0.0262935	0.00392575	0.4105
0.0302916	0.00473537	0.4305
0.0319467	0.0052566	0.4505
0.0253192	0.00684623	0.4705
0.0181568	0.00623708	0.4905
0.0187968	0.00509635	0.5105
0.0150185	0.00454144	0.5305
0.0107732	0.00520903	0.5505
0.00709486	0.0049838	0.5705
0.0102905	0.00523139	0.5905
0.0086886	0.00464099	0.6105
0.00828788	0.00622796	0.6305
0.0114622	0.00602415	0.6505
0.0101591	0.00676931	0.6705
0.0112333	0.00747049	0.6905
0.0105798	0.00764528	0.7105
0.00420964	0.00720531	0.7305
0.00232558	0.00738388	0.7505
0.00577775	0.00631069	0.7705
0.00704311	0.00719907	0.7905
0.00924324	0.00757384	0.8105
0.0105515	0.00809568	0.8305
0.0130496	0.00753962	0.8505
0.00969533	0.0075181	0.8705
0.0104009	0.00747106	0.8905
0.0117759	0.00747995	0.9105
0.0128192	0.00764295	0.9305
0.0110147	0.00790895	0.9505
0.0113371	0.00700903	0.9705
0.0118436	0.00715015	0.9905
0.00993142	0.00563039	1.0105
0.014154	0.00483542	1.0305
0.0164472	0.00543659	1.0505
0.0151073	0.00625801	1.0705
0.0163235	0.00669013	1.0905
0.0129679	0.00594115	1.1105
0.00922886	0.00594783	1.1305
0.00995805	0.00555714	1.1505
0.0105369	0.00473686	1.1705
0.00683331	0.00466994	1.1905
0.00676136	0.00499953	1.2105
0.00434494	0.00574342	1.2305
0.00316765	0.00414489	1.2505
0.00247737	0.00463161	1.2705
0.00215708	0.00508691	1.2905
0.00216787	0.00561483	1.3105
-0.000177569	0.00610788	1.3305
