# Supplementary material for: Characterization of the spatiotemporal representations of visual, semantic, and memorability features in the human brain
Source: PLoS Biol. 2026 Jan 20;24(1):e3003614. doi: 10.1371/journal.pbio.3003614 (PMC12851468; doi:10.1371/journal.pbio.3003614)
Supplement: S6 Data — (XLSX) [file pbio.3003614.s009.xlsx]

## Sheet: Figure6A
MeanFR	StdFR	category	meanFR(aligntime)	SEM(aligntime)	t(ms)
0.1	0.105409	Cbattery'	0.416	0.0700836	125
0.4	0.322031	arachnid'	0.336	0.0622733	375
0.8	0.438854	bark'	0.344	0.066665	625
0.2	0.140546	beverage'	0.512	0.0831477	875
0.3	0.224983	board'	0.6	0.0815678	1125
0.9	0.331476	bread'	0.472	0.0759867	1375
0.3	0.224983	brier'	0.416	0.0718904	1625
0.2	0.140546	building'	0.424	0.0695278	1875
0.5	0.235702	car'
0	0	cat'
1.5	0.757677	collection'
0.2	0.140546	crustacean'
0.4	0.233069	dainty'
0.9	0.291865	dog'
0.4	0.322031	electricaldevice'
0.2	0.140546	electronicdevice'
0.4	0.233069	equipment'
0.6	0.421637	fare'
0.3	0.161015	fern'
0.3	0.224983	fish'
0.3	0.161015	flower'
0.1	0.105409	frog'
0.6	0.358323	fruit'
0.1	0.105409	fungus'
1.2	0.624599	furniture'
0.2	0.210819	gamebird'
1	0.444444	gymnast'
0	0	herb'
0.2	0.140546	hole'
0.2	0.140546	insect'
1.1	0.428895	light'
0.4	0.172133	manclothing'
0.3	0.224983	moped'
0.8	0.344265	musicalinstrument'
0.6	0.358323	needlework'
1	0.31427	nest'
0.3	0.224983	plate'
0.6	0.322031	reptile'
1.3	0.609594	ridge'
0.2	0.210819	rock'
1.1	0.554443	rodent'
0.2	0.140546	star'
0.3	0.161015	sugarmaple'
0.7	0.316228	support'
0.4	0.322031	tool'
0.4	0.172133	utensil'
0.8	0.344265	vegetable'
0.3	0.224983	vessel'
0.6	0.281091	weapon'
0.8	0.306312	youngmammal'

## Sheet: Figure6B
MeanFR	StdFR	category	meanFR(aligntime)	SEM(aligntime)	t(ms)
1.8	0.798146	Cbattery'	2.32	0.181165	125
3	1.33333	arachnid'	2.352	0.199258	375
2.8	0.662953	bark'	2.104	0.173362	625
2.6	0.548848	beverage'	4.024	0.242232	875
2.6	0.756862	board'	3.632	0.251427	1125
2.1	0.71059	bread'	2.728	0.205174	1375
2	0.521157	brier'	2.592	0.18367	1625
3.6	0.877707	building'	2.664	0.193062	1875
4.8	1.48905	car'
6.2	1.11996	cat'
3.5	0.996909	collection'
4.1	0.760929	crustacean'
2	0.587945	dainty'
8.4	2.16139	dog'
2.3	0.930286	electricaldevice'
2.1	0.776984	electronicdevice'
2.8	0.913547	equipment'
3	0.846197	fare'
2	0.496904	fern'
3.1	0.597319	fish'
1.8	0.438854	flower'
2.1	0.808138	frog'
2.5	0.65263	fruit'
2.8	0.58373	fungus'
3.9	0.71059	furniture'
2.7	0.667592	gamebird'
4.7	1.12272	gymnast'
3.3	0.832221	herb'
2.8	0.843274	hole'
2.6	0.819515	insect'
4.2	1.1418	light'
3.2	0.699206	manclothing'
2.5	0.477907	moped'
2.7	0.609594	musicalinstrument'
4.2	1.23528	needlework'
2.1	0.428895	nest'
3.1	0.808138	plate'
2.1	0.554443	reptile'
2.4	0.918937	ridge'
4.7	1.1445	rock'
4	0.942809	rodent'
6.6	1.75119	star'
4.1	1.03578	sugarmaple'
3.3	0.930286	support'
3	1.06574	tool'
2.7	0.720939	utensil'
3.3	0.588994	vegetable'
3.5	1.64242	vessel'
2.4	0.706233	weapon'
4.1	1.24176	youngmammal'

## Sheet: Figure6C
MeanFR	StdFR	category	meanFR(aligntime)	SEM(aligntime)	t(ms)
1.04	0.189169	airplane'	0.728	0.101433	125
0.72	0.15008	apple'	0.68	0.0864532	375
0.56	0.132763	bear'	0.832	0.100138	625
0.54	0.104899	bird'	1.384	0.124869	875
1.74	0.267355	car'	1.168	0.123377	1125
1.82	0.237455	chair'	1.008	0.116667	1375
1.28	0.21412	dog'	0.816	0.0997607	1625
0.48	0.126596	elephant'	0.756539	0.100049	1875
2.26	0.296881	person'
0.5	0.173769	zebra'

## Sheet: Figure6D
MeanFR	StdFR	category	meanFR(aligntime)	SEM(aligntime)	t(ms)
0.82	0.174821	airplane'	1.056	0.105375	125
1.58	0.321505	apple'	0.984	0.102784	375
1.26	0.252946	bear'	1.16	0.125332	625
1.34	0.230187	bird'	1.24	0.117952	875
1.42	0.251758	car'	1.6	0.136372	1125
0.82	0.172422	chair'	1.2	0.123801	1375
1.14	0.223579	dog'	0.976	0.116111	1625
1.38	0.219594	elephant'	0.992	0.101056	1875
1.46	0.241835	person'
1.32	0.231684	zebra'

## Sheet: Figure6E
Significant Neurons	p_value
0.059322	0.238478
0.101695	0.00626052
0.0762712	0.0720236

## Sheet: Figure6F
Note: Permutation methods were used and the permuted values may therefore differ from those shown in the figure.
Full	Partial
0.018356	-0.0262687
0.0288319	0.0157878
0.00608245	0.0250005
0.00523395	-0.0226319
-0.00658834	-0.0183107
0.0222635	-0.0167884
0.0135084	-0.0150249
-0.00881012	-0.0171732
0.0452683	-0.0166695
-0.0185868	0.024372
-0.0228413	-0.0331805
0.00810698	-0.0218956
0.0158522	0.0342233
0.0532986	0.0208534
-0.000875324	0.0117775
0.0202592	-0.00877097
-0.00371247	-0.00788865
0.0254091	-0.0247449
-0.0159925	-0.014216
-0.00651636	0.00639188
0.0351643	0.0696326
-0.026714	-0.0193823
-0.007112	0.00299118
-0.0104635	0.042188
0.01516	0.0265481
0.0151174	0.0138576
0.0286888	0.0372138
0.027182	0.0266143
0.00572011	-0.0330293
0.0260364	-0.0248651
0.00645206	-0.0223241
0.0129865	-0.00176635
-0.0423026	-0.0156984
-0.0152321	-0.02448
-0.0635714	-0.0112871
0.0654533	-0.00322457
0.0156768	0.00973041
-0.0204452	0.024405
-0.00168402	0.00462957
-0.0405164	0.0150863
0.0253765	0.0455292
-0.0224328	0.0309515
-0.0319069	-0.0408948
-0.0599243	0.0192225
-0.0459796	0.000548294
0.0044045	0.0251217
-0.0099981	-0.0226717
0.00194431	0.0125933
-0.0052559	-0.00816229
-0.0066419	0.0380968
-0.0257411	0.00951898
-0.00281474	-0.0383123
-0.00408939	0.0247445
-0.0323556	-0.00422845
0.0213616	0.00737435
0.00869316	-9.7291e-05
-0.0398432	0.0157433
-0.0344121	0.0221341
0.0165951	0.0611573
0.0520126	0.0908691
-0.027534	0.0266126
0.0159523	0.0616407
-0.0128601	0.0207497
-0.0356707	0.028211
0.0123008	-0.00528534
0.0306111	-0.0327999
0.0134075	-0.021423
0.0158742	0.00459789
-0.0226737	0.0151166
0.0299005	0.0445595
0.0146395	-0.0235323
-0.0241002	-0.0448146
0.0420269	-0.0037788
-0.027794	-0.00409979
-0.0425988	-0.00517166
0.0166637	-0.0130502
-0.00748486	0.0330474
0.0141748	-0.00824891
-0.0782273	0.0182403
-0.0564473	-0.0574135
-0.0158713	0.0106663
0.0558609	-0.0256626
0.07271	-0.0384471
-0.013501	-0.0222898
0.00838331	-0.0331126
0.0331552	0.0367709
-0.0520467	0.0254855
-0.0269037	0.0191796
-0.0131063	0.00127888
0.0181787	-0.02831
0.0263201	0.00966346
-0.0335837	0.0159865
-0.0101728	0.000719176
-0.00171626	-0.0270134
-0.00901949	0.0424115
0.0334696	-0.0833379
0.0151889	0.0181086
0.00667971	0.0348749
0.0386111	-0.0364624
-0.00416592	-0.0367659
0.00900789	-0.0119302
-0.0250122	0.0597099
0.0282289	-0.0435969
0.0195902	-0.0731139
0.0204674	-0.0315666
0.0143729	0.0322912
0.0167068	0.0339383
-0.0363205	-0.00119443
-0.0319973	0.0105345
-0.025099	0.0612136
-0.0264546	0.00932887
0.0228509	0.0034658
0.0276363	-0.0370812
0.000953234	-0.0113696
0.0276253	-0.0307184
0.023418	0.0531563
-0.0280267	0.0318802
-0.043296	-0.00247776
0.0315879	-0.0040106
-0.0384203	-0.0134498
0.0019276	0.0258398
-0.053952	-0.00857155
0.0589982	-0.00984711
0.0146757	-0.0467019
-0.0379241	-0.00305632
-0.00831874	-0.045591
-0.024719	-0.0662031
-0.0406603	-0.046882
-0.00254924	0.0268228
-0.0107487	-0.0333021
0.0487151	-0.0513157
0.0137479	0.0160806
0.000240988	0.0277391
0.00322018	0.0122586
0.0427547	-0.000229976
-0.0155334	-0.0480835
-0.0378882	0.0173588
-0.0271116	-0.0153603
0.0514648	-0.0396015
0.0310257	0.0560255
-0.033675	0.00597423
0.0142397	0.0230137
0.0364712	0.0109952
-0.000818155	0.0645655
0.05844	0.0334859
0.0282536	-0.0160243
0.0413243	0.051864
-0.00759236	-0.0317679
0.00217829	0.0334055
-0.013905	0.0148937
-0.0309203	0.0418382
0.0471468	-0.0241517
-0.0247265	-0.0196468
0.00142218	-0.0235397
-0.0137628	-0.0118222
0.0422084	-0.00507138
0.0351575	0.0272912
-0.0124438	0.0484761
0.00290857	0.0350745
0.0234297	0.0118907
-0.0248314	0.0146729
-0.00512856	0.00899478
-0.0563053	0.00552389
-0.00940335	0.0814723
0.00178994	0.014254
0.0028533	-0.0357035
0.0392542	-0.0211332
0.0139226	0.0180511
-0.0153013	-0.009305
0.0154354	0.00446155
0.00836006	0.0798502
-0.00575352	-0.00836768
0.0435782	0.00514457
0.00898202	-0.0238576
-0.00736215	-0.0323419
-0.0144007	-0.0351825
0.0325064	-0.0471435
-0.0183807	0.00771615
0.0416325	0.0524099
-0.0335026	0.0203536
-0.0142844	0.0236334
-0.0137748	-0.0296102
-0.0420826	-0.0403155
-0.0130775	-0.00274052
0.0170189	0.0323786
-0.00188768	-0.0450223
-0.00069282	0.101451
-0.0166851	0.00770766
0.0417501	0.00477291
-0.0587454	0.0263931
0.0387301	0.0164531
-0.0207981	0.0130727
-0.0279162	-0.0482012
0.024915	-0.00758723
0.0588072	0.0206121
0.0247074	-0.0406302
0.0312726	0.0233252
0.0100789	-0.00691572
-0.00596571	-0.0202483
0.0236073	0.0552454
0.0235647	0.0324948
0.0429263	0.0269322
0.0123131	-0.022764
-0.0268846	0.00431661
-0.0134621	-0.0162756
0.0426575	-0.0128484
-0.0392551	0.0444651
0.00112734	-0.0425836
-0.0415573	-0.0357441
0.0178305	0.0357251
-0.0313974	-0.047992
-0.0080086	-0.0216612
0.0167168	-0.0272285
0.0266476	0.0301526
-0.0314271	-0.0286246
0.0282886	0.0132701
0.102014	0.0346831
0.00298523	0.052692
0.0148576	-0.0248678
0.022243	0.0183417
-0.0133622	-0.0562626
0.0245425	-0.0245652
0.00206367	0.0327793
0.0166494	0.0314855
0.0146454	-0.00632539
0.00610871	0.0540182
0.0127648	-0.0569252
-0.0155939	-0.0359419
0.00794602	-0.0283582
-0.0299583	0.0348429
0.0387868	-0.0106164
-0.0160324	0.00485425
0.0102928	-0.0338062
-0.0310457	-0.0364878
0.0448648	0.0028694
-0.0189938	-0.0327079
-0.047955	-0.0162943
0.028859	0.00139991
0.0090919	-0.0251957
0.0249415	0.000191991
0.00737227	-0.0504301
0.0465234	-0.0436002
0.0119329	0.0189992
-0.0202417	-0.0706652
0.00291447	0.00593087
0.00229955	-0.0123865
-0.00720547	-0.00994319
0.024274	-0.0233293
0.0395238	-0.029169
-0.0126718	-0.0544779
0.0025039	-0.00310231
-0.0487976	0.0012346
0.0225888	-0.0338374
-0.0249804	0.0115182
0.0308703	-0.0296033
-0.0284155	0.00567683
0.0483013	-0.0526514
-0.0432674	0.00571523
-0.0118366	0.0317749
-0.0184944	0.00249465
0.00701786	-0.045002
0.00867706	-0.0397357
0.00651903	0.0156445
-0.00991705	0.000324405
-0.0276298	0.0389654
0.0246486	-0.022367
-0.0363068	-0.0467531
0.0434949	0.051491
0.062043	-0.00634685
0.00597078	-0.000145051
0.0239999	-0.00437284
0.115153	0.0221401
-0.0186013	0.00910426
-0.0329801	0.020274
0.0554232	0.00315206
-0.0198357	0.0173409
-0.028785	0.0807336
-0.026301	-0.0466917
0.00173182	-0.0123898
0.000724649	0.0231925
0.0242767	-0.0223034
-0.00545705	-0.00374949
0.00777836	0.0570809
0.0457761	0.0100129
-0.0161846	0.0810959
-0.00625278	0.0454335
0.0181708	0.00213961
0.00361141	-0.00856539
0.0423035	-0.000694287
-0.0124492	0.0276598
0.0225837	0.031592
-0.0276373	-0.0363104
-0.00085623	0.00569165
-0.00478775	0.00285102
0.0549602	-0.0170563
-0.0475373	-0.0171766
0.0117709	0.00358027
0.0236185	0.0107016
0.00740966	-0.0380539
0.022295	-0.000642437
0.0199647	0.00970564
-0.0330476	-0.0128372
0.0145264	-0.00194354
-0.0109112	0.0373002
-0.018794	-0.0049252
-0.00445381	-0.0241071
-0.0139387	0.0184933
0.0310886	-0.0404723
0.041282	0.0421387
-0.00600833	-0.0395277
0.016742	-0.0456935
-0.00447924	-0.0159181
-0.0117409	-0.0139258
-2.31892e-05	0.0112198
-0.00561723	-0.03967
-0.0332898	-0.0184741
0.0157136	0.0341108
-0.00678141	-0.00868812
-0.0125401	-0.0153845
0.0129524	-0.00195523
-0.0557637	0.0103229
-0.0038787	0.00788588
0.0385029	0.0190354
-0.0122866	-0.0120383
-0.0490183	-0.00492065
-0.0257805	-0.00159173
0.0236355	0.00468093
-0.00950201	-0.00370344
0.00454087	-0.0238239
-0.0266471	0.0302794
0.00754861	0.0687634
0.00664681	-0.00948994
0.0276812	0.058922
-0.0137109	-0.0324327
-0.0309638	-0.0307261
0.00213588	-0.000751535
-0.00597549	-0.0143305
0.00217209	-0.0474372
0.00392404	0.0454836
0.0232323	-0.0361939
0.0261798	0.00793603
9.11963e-05	0.06346
0.00687056	0.0475779
0.0236563	-0.0126926
0.0841019	-0.0384538
0.0385386	0.0588596
-0.00901995	-0.0135613
0.00439229	0.0283154
0.00218736	0.00865814
-0.0244724	-0.0127236
0.0172731	0.0580908
-0.0266811	-0.00383098
0.020693	0.0537164
-0.0204168	-0.00997216
-0.0169708	-0.0678025
0.0371973	-0.0113736
0.0342508	0.0271284
-0.0248266	0.000574645
0.0320989	0.0197707
-0.0254464	-0.0145072
-0.0305471	-0.0768879
0.0131771	-0.018899
0.0234502	-0.00684528
0.0277937	-0.0121877
-0.0255743	-0.0391345
0.00491734	0.0143562
0.0575026	0.016579
0.00892713	0.0523547
0.037409	0.0276973
0.024021	-0.0203922
0.0240024	0.0303928
-0.020452	-0.035414
-0.0250592	0.047206
0.0699896	0.038724
-0.0355726	0.0403435
0.0256292	0.00279477
0.0548817	-0.0361238
-0.0241528	0.0233527
-0.0247877	-0.0284786
-0.023048	-0.0186374
-0.00757435	0.0237842
-0.000411078	0.0390558
0.0289837	0.0256563
0.0421372	0.00274315
-0.0301406	-0.00328607
0.0067834	0.0231473
-0.00741553	0.0127185
0.0249078	-0.00183777
-0.00126095	-0.000784388
-0.0475544	-0.0250151
0.0164337	0.0204641
-0.00569841	-0.0208849
0.0367777	-0.00820858
-0.0470363	0.0244481
0.0170703	-0.0138642
0.0481447	0.03206
-0.00595014	0.0191383
-0.0203974	-0.00938327
0.0545842	0.0105136
-0.034695	0.00994802
0.00204883	0.0187624
0.0107293	0.0339472
0.0136152	0.0437081
0.0249897	-0.0379395
0.0161318	-0.0270409
0.0273372	0.0091527
-0.024166	0.020431
-0.0121971	0.0134036
-0.0319387	0.0196051
0.0549425	0.00778923
-0.0245945	-0.00496625
0.000907563	0.0282873
0.00938995	0.0288757
0.0149854	0.00376474
0.0208154	-0.0343419
-0.0203749	0.0403542
-0.0225974	0.0567597
-0.0256321	0.00248668
-0.0124355	-0.0184434
-0.00236435	0.0230907
0.00133771	0.000876392
0.00392631	0.0373016
0.0404418	0.01571
-0.0157061	-0.0146713
-0.0270992	0.0308986
-0.0170891	0.00407253
-0.016472	-0.00393045
0.01369	0.00895536
0.0619689	0.00715369
0.0230621	0.0625455
-0.0108564	-0.00319158
-0.00503904	-0.0404795
0.0257001	0.00021168
0.00786586	0.053229
-0.0164527	0.0114567
0.00850397	-0.00171328
0.0252386	-0.0277619
-0.0149523	0.00749022
0.0143496	-0.0374337
0.0434125	-0.0160492
-0.00605311	0.0213021
0.0245094	0.0190341
0.0433131	0.0203546
-0.012352	-0.0526685
-0.048938	0.00635904
0.0280705	0.0459206
-0.0059891	-0.00930118
0.00598148	-0.00101162
-0.0141305	-0.0427289
0.0120064	-0.00122897
-0.00864847	-0.0446051
0.0407194	-0.00898793
-0.0083359	0.0600416
-0.0025735	-0.0418516
0.0186448	0.0366601
-0.0503791	-0.0168441
-0.0103226	-0.0209886
-0.0216592	-0.0216499
0.0065379	0.0520743
-0.0272525	0.0387578
0.0346398	-0.0572538
0.0080484	-0.0079546
0.00288024	-0.023688
0.00643125	-0.0117758
-0.0188488	0.0279673
0.00161018	0.00966513
0.00380883	-0.02137
-0.0177965	-0.00498375
0.00770409	-0.0173444
-0.0372693	-0.0401811
0.00349355	0.0433685
0.103395	0.00590298
0.018851	-0.01147
-0.023479	-0.0395729
0.00194749	-0.0723457
0.0212694	-0.0608885
0.00462588	-0.0117185
-0.00471216	0.0391976
-0.00367082	0.013378
-0.0265927	-0.0238401
-0.00832713	-0.0215994
0.047909	-0.0226278
0.0667646	-0.0404531
-0.0102727	-0.0261249
0.0141934	0.03358
0.00610182	0.00625442
-0.0270892	0.0270157
0.00548911	-0.0357814
0.00120027	0.00277623
-0.0203299	0.0164452
0.0184463	-0.0224995
-0.0289129	0.0110336
-0.0285275	0.032577
-0.00317543	0.00729787
0.00385813	-0.0117958
0.0127204	-0.00469528
-0.00624259	0.0193565
-0.00308903	0.00301871
0.0169885	0.0417232
-0.0189944	0.029035
0.0337974	0.0522988
0.00464471	0.0417032
-0.00475645	0.022358
0.000852185	0.00964749
-0.00835983	-0.0055997
0.00873927	-0.0211139
-0.0591888	-0.0403532
-0.0348989	0.0187568
0.00466261	-0.0154684
-0.0407221	0.00946226
-0.0028749	-0.0305145
-0.0291576	-0.0158111
-0.0125357	-0.00765951
0.0211124	0.0199056
0.0122455	-0.011833
0.0219102	0.00400316
-0.00696646	0.0341711
0.0675736	0.0275928
0.0191471	0.00599386
0.010272	-0.0360661
0.0130901	-0.00236725
0.00739106	0.0481974
-0.0310591	0.000483824
-0.0165803	0.00222987
0.024377	0.0289275
-0.0276213	-0.0190076
0.0285091	-0.019476
0.0219925	-0.0408615
0.0271116	-0.0333611
-0.0516928	-0.0092261
-0.0260326	-0.000534388
-0.0426746	-0.0263653
-0.0234662	-0.00615671
-0.0576652	-0.0224598
-0.000759635	-0.0049724
-0.00712758	-0.00218509
-0.000540653	0.0545924
0.0248132	-0.0594384
0.0282976	0.0106834
0.0436584	-0.00861695
-0.0141508	-0.0452499
-0.0106731	-0.0346911
-0.00970486	-0.0390756
0.00956527	-0.0232452
0.00670626	-0.0224184
0.0026968	-0.0303432
-0.00384075	0.00598378
-0.0160945	-0.00976676
0.000501589	-0.0129179
-0.0071596	-0.00566066
0.0131932	-0.0797343
-0.0116355	0.0313752
0.0258706	0.00493224
0.021322	0.0171397
-0.000762899	0.00981109
-0.0387025	0.0198121
0.0132795	0.00917093
0.00105851	-0.0299405
0.00340708	0.0478776
0.00596085	0.0138657
0.0254748	-0.0181975
0.010454	-0.00784856
0.020761	0.0181691
-0.00118602	0.0364812
0.026107	0.0129943
-0.0155899	0.0329813
0.00794667	-0.0116072
0.0392256	-0.0252546
-0.0558044	-0.00238006
0.0698581	-0.0548518
0.00937832	0.0140224
-0.0206925	-0.00120381
-0.00657049	0.00706109
0.0256775	0.0060137
-0.0114398	0.02148
-0.0467801	-0.012999
0.0272616	-0.0770569
-0.0256697	0.0023714
0.0313525	-0.0203629
-0.0214287	-0.0140504
0.0531733	0.00454507
-0.00735307	0.0199041
-0.00480146	0.0152335
-0.0137073	0.0312958
0.0236642	0.0221428
0.0141944	0.00672532
-0.0361453	-0.0630192
-0.0401687	-0.0168123
0.0380752	0.00365442
0.00639648	-0.0564848
0.0204442	-0.0237296
0.0467164	-0.0353242
0.00657442	-0.0329447
0.0162227	-0.00324938
-0.00563991	0.00176569
-0.00187966	0.0224667
-0.0477089	0.00733811
0.000362365	0.00425953
-0.0419752	0.0421773
0.0120262	-0.0222184
-0.0587539	-0.0423974
0.0462514	0.0269909
-0.00338958	0.06803
0.00491395	0.0190246
-0.0531904	-0.0209298
0.0324343	-0.0152716
0.0320639	-0.0252795
-0.00253544	0.0290374
0.0272981	-0.0168064
0.00410872	0.00524611
0.0416746	0.0240546
0.0119829	-0.0378928
-0.017488	-0.018195
-0.055615	-0.0051611
0.0154525	0.035109
-0.000873312	-0.0342516
-0.0775809	-0.0140456
0.0100509	0.0163206
-0.0460155	0.0248831
-0.0326591	-0.00557054
-0.0421628	-0.00906799
-0.0245516	0.0276064
0.0153472	0.0185647
-0.0251339	-0.00654114
0.0301765	0.0291186
0.0321714	-0.0292723
0.0432085	0.0109117
-0.00349612	-0.00709447
-0.0208065	-0.0328217
-0.00500135	0.00710204
-0.0382457	-0.0396821
0.0593665	0.0297307
-0.0335296	-0.0199014
-0.0131587	0.0252264
-0.00688661	0.00145991
-0.00574392	-0.0251753
-0.0206541	0.0182583
-0.0353844	-0.010881
-0.0133982	-0.0906848
-0.0256904	0.0240059
-0.0177973	0.00236187
0.0108708	-0.0184721
-0.0213554	0.0330421
-0.00747794	-0.00240431
0.0153247	0.0132703
0.00376013	-0.0527343
0.000359684	-0.0751725
-0.0225658	0.0261571
-0.0239577	-0.0583262
0.0733147	-0.00946927
0.00701158	-0.0257394
0.00315971	0.0210372
0.0468815	-0.0170725
-0.00397018	0.00065987
-0.0397846	-0.0200267
0.0146928	0.0273745
0.0531091	0.0108892
-0.0132437	-0.0220854
0.0219239	-0.0239762
-0.0102479	0.044298
0.0059446	0.0268431
-0.0199293	0.0600973
-0.0300985	0.013978
-0.0410888	0.0474854
0.0126843	-0.0317609
0.00763693	0.0343342
-0.0238688	-0.0222715
-0.0210539	-0.0269954
-0.00551971	0.0361493
-0.0410934	0.00117641
-0.00425537	-0.0343835
0.00347634	-0.0145436
0.0423445	0.0309148
0.027635	0.00314915
0.0661794	-0.0197026
-0.0133362	0.0131438
-0.0200034	-0.0165321
-0.0187797	-0.00700873
-0.00440271	0.0606152
-0.038603	0.053294
-0.00707977	-0.0296408
-0.0106617	0.00465244
-0.0763619	0.0164892
0.0166679	-0.0161255
0.0079365	-0.00935316
0.0178117	0.0760642
0.00535076	0.0503423
0.0798534	0.000824316
-0.0176444	-0.00778029
0.0277075	-0.000668652
-0.0190346	-0.0415459
0.00511827	0.0418214
0.00620824	0.0232083
-0.0322435	0.00213321
0.000465747	0.0189203
-0.0100452	0.00981652
-0.0153292	-0.00991698
-0.0263717	-0.0190754
-0.00838249	0.0376095
-0.0190869	0.0153809
0.0358163	0.0274785
0.0129808	0.00199183
-0.00312464	-0.0372795
0.0492273	-0.0163891
0.00577541	0.0319453
0.00542222	-0.0358397
-0.039578	0.0314469
0.0358369	-0.0447203
-0.0103147	-0.0132676
0.0352315	0.0404915
0.0137715	-0.0286051
0.00110344	0.0157613
0.022797	0.0232111
-0.0065026	-0.00252363
0.0142594	0.00460546
-0.0168882	0.00458635
-0.0316262	-0.0431176
-0.029831	0.0124261
-0.0155694	0.0307067
-0.0101774	-0.0525435
0.00931101	0.00809104
0.00564532	-0.00335263
-0.0300001	0.0270718
-0.0251496	-0.031334
0.0215073	-0.00754765
-0.0171166	0.0264883
0.0220789	-0.00588202
-0.0112195	-0.0404519
-0.0167516	-0.0101876
-0.024201	-0.000331843
-0.0132796	0.022802
0.0145539	-0.0245037
0.0198279	-0.000636375
-0.00365656	0.0179631
0.0212057	-0.0324423
-0.0314432	-0.0671304
0.0192559	-0.0432652
0.0452489	-0.0194786
0.00815623	0.00520676
-0.00557701	-0.0134379
0.00657023	-0.0258437
0.0316657	0.00627015
0.0117856	-0.0660996
-0.0134539	-0.0125955
-0.0432856	0.00201049
0.00588971	0.0480556
0.0341867	0.0155839
-0.0253237	-0.00289143
0.022168	0.0166647
0.026036	-0.0130025
-0.00265088	0.0341165
-0.0277131	-0.00703283
-0.00817547	-0.0228961
-0.0157535	0.013572
0.00910463	0.0373829
-0.023204	-0.0203961
-0.0217926	-0.0610819
0.00870254	0.0527619
-0.0387754	0.0509736
0.0553184	0.0249654
0.00961486	0.0127457
0.0283668	-0.0127284
-0.00397664	0.0268828
-0.0552889	0.0584956
-0.00693258	-0.0101645
0.027508	-0.0105177
0.0516425	0.00101819
0.00737785	0.0175019
0.0249617	-0.000793782
0.0270993	-0.0168898
0.00806084	-0.0589085
-0.0235172	0.00315242
0.0281664	0.0289318
0.0302616	0.0301598
0.0294895	-0.0131348
-0.0172444	-0.0106101
-0.029703	-0.0260031
-0.0133637	0.00926707
-0.061015	0.0473177
0.000738261	0.00872573
-0.0238779	-0.00350415
0.0216098	-0.0155519
-0.058378	0.0237968
0.0966864	0.0482712
-0.00281439	0.00119324
0.0484515	-0.00739481
-0.00830196	-0.0138636
0.00392748	0.0384482
0.0138746	-0.0107272
0.000670188	0.00580568
0.0523561	-0.00508538
-0.0360803	0.019623
0.00409544	-0.0265818
0.0318503	-0.0364619
-0.0148634	-0.00575955
-0.011654	0.0344233
0.0387946	-0.0228728
0.026713	-0.00199579
0.0102179	-0.0049587
-0.0149753	-0.00758108
0.0143934	-0.0517297
-0.0580268	0.0189437
0.0135688	0.0149834
0.0194944	0.0407805
-0.0196432	0.0279408
0.0216075	-0.0368317
0.00845556	0.0121654
-0.0409381	-0.02457
0.0598792	0.0487947
-0.00941396	-0.0276815
0.0592935	-0.0389858
-0.03279	0.0668252
-0.00619162	-0.0155379
-0.0214537	-0.0638153
-0.0364873	0.0382327
0.0386217	0.0230458
-0.00761456	-0.0411492
0.0159455	-0.0332829
0.0214498	-0.0036839
-0.0632509	-0.0398062
0.0351863	0.0520809
-0.0456142	0.0208398
-0.00887791	0.0391751
0.0257249	0.0716114
0.00435401	-0.00900139
0.00669352	-0.0080721
0.0264522	-0.0461347
-0.0117366	-0.0132534
-0.00973205	-0.0715282
0.00713431	0.012833
0.00110605	0.0105808
0.0134818	0.0350082
0.00219711	-0.00904942
0.0427812	-0.0312416
-0.0445787	-0.0247185
-0.0254691	-0.0186733
0.0184514	0.0164212
0.00358021	-0.0232288
-0.0041167	-0.0461685
0.0146292	0.037297
-0.0185693	0.0328473
0.00685616	-0.0279474
-0.0243584	-0.0120465
0.01433	-0.00594343
0.0186062	-0.00748855
-0.0341336	0.0147012
0.0236668	0.0441163
-0.0204362	-0.0228291
-0.0125439	0.04285
0.0700634	-0.0245131
0.0238976	0.00888252
-0.000301561	-0.062678
-0.00926779	-0.0426215
0.020346	-0.0290957
-0.0368653	-0.067403
-0.0162257	0.03007
-0.0304321	-0.00886624
-0.0348565	-0.014584
-0.0387726	-0.0535897
-0.0158244	-0.0200462
0.00912095	0.0120928
0.0175731	0.0712645
-0.0194217	0.0416219
0.00918821	0.0381742
-0.0332045	0.021571
-0.0240445	-0.0120633
0.0397166	-0.00164478
0.0198586	0.00339612
0.0203638	-0.0121128
0.0541184	0.0193624
0.0322442	0.0347413
-0.0314031	-0.00989603
-0.0360124	-0.00489163
0.041917	0.0461017
-0.0158484	0.0138028
-0.0313564	-0.0665197
-0.0107025	-0.0417752
0.0355095	0.0129374
0.00123155	-0.100275
-0.0038552	0.0138508
-0.0306226	0.0711224
0.00140108	0.0244862
0.0435115	0.0104312
-0.0174955	-0.00703003
0.000335735	-0.0506198
-0.0089962	0.00686326
0.0272441	-0.00652378
0.0230529	0.00812564
-0.033317	-0.027681
0.029142	-0.0182693
-0.0138041	-0.0186878
-0.00380472	0.0233471
0.00430391	0.0165885
-0.0107065	0.0175168
-0.0395036	-0.0261688
-0.0253205	0.0113285
-0.0139675	-0.0183104
0.0571152	-0.120555
0.0302742	0.00412327
-0.0234663	-0.0279159
-0.0278323	0.0300349
0.00212116	0.0463427
0.0109816	-0.0211541
-0.0342621	0.0456896
0.0505996	-0.024149
0.0323411	-0.00202675
0.0192435	0.0160661
-0.00743605	0.0646997
-0.0129668	-0.0166529
0.0512341	-0.0208638
-0.0209385	-0.0329105
-0.0393388	-0.018034
0.0371171	-0.0238839
0.0306968	0.0356231
-0.0566275	0.0258702
-0.0305768	-0.0153391
0.0112754	-0.00460977
-0.00709255	0.0292254
-0.0164267	0.0446468
0.0342862	-0.00806787
0.0126497	-0.0359528
-0.0480759	-0.0205656
0.0254782	-0.00856506
-0.016236	0.0286062
0.0161577	-0.00061366
0.00281243	-0.0232536
-0.0176218	-0.0685966
-0.0433732	0.0156382
-0.0509171	0.0437106
-0.0526304	-0.0630882
0.0341524	-0.000106891
-0.030188	-0.0399333
-0.0138356	-0.000636873
-0.015218	-0.00839966
0.0252701	-0.0118075
0.0526955	0.0038987
0.0174132	0.02981
-0.0287324	0.00837964
-0.0155948	0.0391832
5.23706e-05	-0.00492972
-0.00548258	-0.00591788
0.0328447	0.0302613
-0.0357882	-0.000448463
-0.0666987	0.021725
0.00480169	-0.0178312
-0.044715	-0.0151281
-0.0171868	0.0161251
-0.0264486	-0.0346181
-0.0121222	0.0392828
0.00871044	0.00916814
-0.0194003	-0.00753976
0.0409248	-0.00088042
-0.0449038	0.0353384
-0.0531479	0.00814891
0.0189716	-0.0227356
-0.0179094	0.0138659
-0.0294207	-0.0250925
-0.0263748	-0.00277743
-0.0263053	-0.0519041
-0.0201804	-0.0254365
-0.0205174	0.0329386
-0.00543634	-0.0270852
-0.0354174	-0.00351614
-0.0348988	-0.0298467
-0.0535612	0.038495
0.0113087	-0.0140365
-0.0126641	-0.00892093
0.0465546	-0.0201209
0.00239165	0.00258155
0.059411	0.0766253
-0.0155168	0.0302366
0.0229409	0.00137879
0.0364411	0.0340196
0.0373731	-0.0123195
-0.016292	0.0370969
-0.0550117	-0.00174123
0.00732402	-0.00600168
0.0281788	-0.0131743
0.0220184	0.00499256
-0.0255625	0.0489928
0.0366187	0.0152124
-0.0190286	-0.00942501
-0.0161012	0.000540667
0.0199804	-0.0317565
0.0491819	0.0164098
-0.0344472	0.00673359
-0.00796607	-0.00137597
-0.00268519	0.00872148
-0.0323585	-0.0109179
0.00135355	-0.0144907
0.0166732	0.00358865
0.05952	0.0875512
-0.0335897	-0.0303888
0.0179582	-0.00914077
-0.00377221	0.0266016
-0.00219477	0.0248377
-0.0286005	-0.0615978
0.0123803	-0.0268856
-0.0138102	-0.01375
0.0335548	-0.0215746

## Sheet: Figure6G
Significant Neurons	p_value
0.0754717	0.124637
0.0943396	0.04818
0.132075	0.0046113

## Sheet: Figure6H
Note: Permutation methods were used and the permuted values may therefore differ from those shown in the figure.
Full	Partial
0.0202413	0.234669
-0.00873205	0.286855
-0.00107308	0.303632
0.02156	0.245849
-0.00799277	0.27801
0.0131865	0.247888
-0.00325585	0.268822
-0.0303627	0.303104
-0.00308429	0.272266
0.0197547	0.304199
-0.00959422	0.298792
0.0237231	0.178605
0.00312835	0.276791
0.0245169	0.279071
-0.0077123	0.253173
-0.0141721	0.258249
0.01127	0.248358
-0.000684581	0.282365
0.00665926	0.266159
0.000383287	0.24374
-0.0019291	0.274088
-0.0338989	0.263713
-0.0058101	0.293895
-0.0178876	0.285924
0.0287312	0.255459
-0.0340498	0.267785
0.0486809	0.279975
-0.00852845	0.271878
0.00558418	0.255695
-0.0089213	0.241894
0.000252231	0.232071
-0.0319609	0.245211
-0.00815984	0.302361
0.0469392	0.260098
0.0288877	0.292401
-0.0139636	0.339329
-0.0118714	0.265971
0.000811342	0.240514
0.00619537	0.286663
-0.00171227	0.279304
-0.00673985	0.238367
-0.00802835	0.311777
-0.0164981	0.279977
0.0182401	0.284409
-0.0211723	0.291891
-0.0327366	0.257372
0.0214749	0.259207
0.00491405	0.29164
0.000890223	0.287323
0.0104176	0.298999
0.00611999	0.254611
0.0282277	0.2453
0.00307752	0.282429
0.00104054	0.282804
0.0118235	0.274757
0.0146391	0.220475
-0.0178268	0.291159
-0.0128539	0.282964
0.0349668	0.28374
-0.0132102	0.299654
0.0220789	0.258894
0.0254685	0.310949
-0.0438644	0.274848
-0.0275384	0.308136
0.015058	0.270352
0.0189612	0.265307
-0.0232132	0.25703
0.00902699	0.255698
0.0443622	0.275245
0.0022832	0.268163
0.0205786	0.294892
0.0216904	0.347869
-0.0121674	0.298103
-0.00972637	0.285031
0.0117676	0.266658
0.00957188	0.287523
0.0213534	0.244476
-0.0246201	0.255315
0.0153344	0.298363
0.0241587	0.242569
-0.00667894	0.291603
-0.0145632	0.274026
-0.000406679	0.273842
-0.0282145	0.281458
-0.0123539	0.292251
-0.0231691	0.283456
-0.00978466	0.27245
-0.00695848	0.319974
0.0208223	0.290099
-0.00868632	0.275798
0.0113303	0.299325
-0.00904867	0.319105
0.0419215	0.287206
0.0156284	0.28161
0.0281042	0.307152
0.00179494	0.224118
0.00598541	0.274635
0.0111333	0.304506
-0.00966137	0.244679
0.0243968	0.277962
0.0042386	0.234342
-0.00768298	0.281135
-0.0100023	0.260939
0.0364684	0.284391
-0.0379774	0.271035
0.015418	0.269883
-0.0297162	0.292722
-0.0170142	0.274413
-0.0184205	0.234901
-0.0326449	0.293999
-0.0201275	0.303595
-0.0115715	0.28943
-0.0335519	0.295216
-0.0144911	0.291876
-0.0236828	0.276277
0.0226129	0.294416
-0.00989552	0.23959
0.00758603	0.297299
-0.0120477	0.268244
-0.0189425	0.261616
-0.0136562	0.270178
0.00266056	0.263482
-0.00940743	0.244005
0.00317859	0.270102
0.00130603	0.280926
-0.0175448	0.285217
0.0164452	0.267656
-0.0122837	0.234224
-0.00201784	0.254188
0.0119118	0.291377
0.0104167	0.278663
-0.0271296	0.306254
0.00744189	0.261784
0.0233263	0.276847
-0.0130775	0.227558
0.0153805	0.248221
-0.0199012	0.254623
0.00848153	0.276678
0.022057	0.277676
-0.0104914	0.269413
-5.10843e-05	0.302333
0.00173179	0.2896
0.0087627	0.285782
0.014069	0.277423
-0.0177716	0.26692
0.0135254	0.26457
-0.0131078	0.292486
0.0157791	0.284487
-0.00225035	0.314538
0.0550136	0.289285
0.0144607	0.283298
0.0279035	0.255248
0.00438959	0.305541
0.0136842	0.289826
0.0089883	0.299087
0.0056682	0.266337
-0.00585091	0.280566
0.0109657	0.27765
0.0235361	0.291139
0.00413305	0.230283
0.0143962	0.274008
0.0309202	0.287179
0.00366802	0.253478
0.0175389	0.299953
0.0208448	0.251628
0.0400007	0.316601
0.0277728	0.245788
-0.00907844	0.290385
-0.00142793	0.257991
0.0289664	0.291089
0.0071838	0.304836
0.00490807	0.292016
0.000237342	0.265957
0.00636151	0.314393
-0.0347968	0.270754
0.00816525	0.264647
-0.0104034	0.291232
-0.00525612	0.284406
0.00364767	0.253661
-0.00553807	0.256698
-0.0017498	0.259543
-0.00866132	0.251941
0.0126055	0.282304
-0.0335964	0.290369
0.00886525	0.279153
0.0112637	0.3046
-0.0432312	0.278214
0.0294268	0.232943
-0.00839709	0.28769
0.0182687	0.286805
0.0316748	0.292327
0.0162707	0.267919
0.0376814	0.286505
0.0171915	0.253999
0.00814103	0.223797
-0.016598	0.299153
-0.0332784	0.270729
0.0127004	0.305348
0.0416754	0.305049
-0.00774833	0.2666
0.00900574	0.239623
-0.00510319	0.266766
0.0253543	0.24228
-0.0206957	0.282886
-0.0377091	0.286501
-0.0112342	0.280409
0.00787899	0.290083
0.0133164	0.298406
0.0102257	0.275624
0.00970321	0.295349
-0.0214372	0.248678
-0.0098599	0.258948
-0.00688112	0.220274
-0.0214378	0.25826
0.00698404	0.29053
0.00165103	0.264884
0.00994255	0.272775
-0.0169563	0.277541
0.0319322	0.281261
-0.00328349	0.286949
0.0149245	0.307579
-0.0157907	0.278681
0.00586134	0.257495
-0.0245416	0.294517
0.043731	0.287539
0.0128182	0.240301
-0.00326144	0.311624
0.0162205	0.233573
0.0525101	0.262334
0.0146803	0.257035
-0.0167374	0.288255
0.0394826	0.295554
-0.00244317	0.269484
0.0143506	0.288489
-0.0141299	0.25437
0.0395308	0.285955
-0.0128896	0.279153
-0.0277595	0.28156
-0.00688296	0.277314
0.02269	0.284174
-0.021215	0.301356
-0.0141152	0.303628
0.00559197	0.298885
-0.0205098	0.300144
-0.011661	0.290434
-0.0100989	0.311261
-0.0230152	0.262004
-0.0093489	0.300202
0.00894709	0.249616
-0.0117523	0.281781
-0.0037117	0.271015
0.00565341	0.283785
-0.0159673	0.227037
-0.0316672	0.287902
-0.0271313	0.281782
-0.0143305	0.310522
-0.0124692	0.258227
0.00732656	0.316343
0.0540309	0.252823
0.0198129	0.248889
-0.0127025	0.340655
0.0213331	0.23651
-0.00163857	0.298129
0.00520444	0.283156
0.00452938	0.266479
0.0136828	0.260529
0.0080457	0.263758
-0.0115342	0.270629
0.00201116	0.279531
-0.00776693	0.287876
-0.0268765	0.295301
0.0185131	0.264706
-0.0159704	0.241582
0.00339901	0.286299
-0.0211006	0.30739
-0.00841022	0.277839
0.013444	0.288457
0.0107494	0.25142
0.00439891	0.270824
0.00816989	0.295516
0.00619722	0.300968
-0.0193414	0.277632
-0.0108012	0.304903
0.00993363	0.282125
-0.0246746	0.261845
0.0235483	0.294965
0.009697	0.241134
-0.0257761	0.284147
-0.0262804	0.297954
-0.0126779	0.272221
0.0428931	0.321619
0.0370124	0.276061
-0.0209064	0.28794
0.00244836	0.292666
0.0083697	0.2662
-0.0150364	0.255215
0.00707517	0.241979
-0.000578969	0.280741
0.0200109	0.242337
0.00343324	0.245625
0.00149317	0.270668
-0.015355	0.294405
0.0222075	0.250166
-0.00133398	0.232167
0.00431534	0.302771
-0.0537503	0.307587
-0.0393748	0.260478
0.0182799	0.276816
0.0365166	0.294251
-0.0131491	0.288632
-0.0299785	0.291277
-0.0130697	0.301573
0.0053833	0.275513
-0.000170125	0.277217
0.0412786	0.255106
-0.0371887	0.24194
-0.0426713	0.276486
-0.0274191	0.282194
0.00624374	0.263422
0.00456467	0.288996
0.0164305	0.287289
-0.0215402	0.291653
-0.0190084	0.293416
0.0108449	0.321518
0.00827595	0.281636
-0.0227134	0.285204
0.0109063	0.256941
0.0391673	0.278002
-0.00206343	0.288141
-0.0238672	0.31693
-0.0122455	0.260814
-0.00414955	0.284949
-0.0498403	0.29545
0.0028139	0.286071
0.0126238	0.249849
0.016637	0.284364
0.0138708	0.269682
0.0156429	0.270242
-0.0322295	0.269581
0.00727934	0.279708
0.0157952	0.269199
-0.0128027	0.250919
0.00422953	0.2901
-0.0225446	0.246915
-0.00440658	0.281112
0.0231489	0.259386
-0.0426079	0.285315
0.0120523	0.2836
0.0146185	0.250459
-0.0212062	0.263608
0.0204485	0.266082
0.0253605	0.296534
0.019016	0.255639
0.0343847	0.211937
0.0151799	0.222349
-0.0087333	0.302564
-0.000376834	0.31044
-0.00738501	0.276448
-0.00954879	0.282763
-0.00187992	0.299297
-0.00760267	0.275501
0.0234756	0.284016
0.00256116	0.281933
-0.0145623	0.263546
-0.0172685	0.311361
-0.0145487	0.278663
-0.00328068	0.295063
-0.0252057	0.265661
0.0379721	0.266195
-0.0345456	0.248993
-0.0244582	0.307892
-0.00715933	0.264352
0.0254202	0.234878
-0.0136621	0.299025
0.00377039	0.288822
0.0238301	0.238604
-0.00175583	0.276291
-0.0083247	0.311199
-0.0181878	0.256277
-0.0133508	0.259513
0.000159376	0.229291
-0.0202032	0.290888
-0.0208467	0.270537
0.0262491	0.298868
-0.0156837	0.263471
-0.0144489	0.302069
-0.00473902	0.360672
0.00233769	0.272575
-0.0049701	0.322338
0.0340391	0.26916
-0.00435243	0.264675
0.00172785	0.296064
0.0134269	0.269198
-0.0192438	0.287433
0.0255516	0.244963
0.0157995	0.248972
0.0125029	0.258497
0.00315766	0.296958
-0.00730047	0.26188
0.00111056	0.275383
0.0181437	0.319325
0.0110004	0.270663
0.0154593	0.282803
0.0250143	0.30078
0.000465437	0.253684
0.0199622	0.239488
0.0318849	0.282411
-0.00982938	0.197242
0.0162464	0.28587
0.050634	0.283257
0.0137736	0.302264
-0.00855204	0.312649
0.0144433	0.289547
0.000654181	0.297459
0.0433464	0.316747
-0.00627474	0.276617
-0.0185416	0.25712
0.0291164	0.229497
0.0149209	0.242923
0.00627019	0.249356
-0.00353439	0.327779
0.020867	0.257881
-0.00192497	0.239723
0.0476012	0.252875
-0.0243602	0.272632
0.0132247	0.263546
0.0114797	0.280604
0.0025386	0.28456
-0.0156871	0.256604
0.00058944	0.272027
0.00504407	0.286881
0.0347155	0.30646
0.00351289	0.287187
-0.00590396	0.258425
-0.014926	0.269045
0.0203632	0.25357
0.00148848	0.25445
0.00808748	0.305501
-0.0142682	0.259408
-0.0268462	0.310912
-0.0155502	0.311397
0.0576079	0.241373
0.0150749	0.266028
-0.0136667	0.244962
-0.0343009	0.335719
0.00276396	0.322474
0.0206304	0.305785
0.0308234	0.271406
0.00511556	0.309575
0.00145842	0.29369
0.0212277	0.279174
-0.0153843	0.289009
0.00491842	0.300193
-0.00938095	0.265236
0.0348212	0.275815
0.00462292	0.2617
-0.0113183	0.313559
-0.00575678	0.305034
-0.00543211	0.310289
-0.011284	0.271181
0.00520481	0.279734
-0.0115155	0.318738
0.00956359	0.298245
-0.00367825	0.309127
0.0210297	0.284904
0.0243503	0.271951
-0.0132716	0.285063
0.00160704	0.242071
-0.0148283	0.319666
0.00643137	0.288072
-0.00476615	0.273945
0.0159848	0.290847
-0.0119371	0.281176
0.0344579	0.309254
-0.0101046	0.288074
-0.0159488	0.296067
-0.0135301	0.265041
0.00580626	0.270408
0.0101115	0.257912
0.00369214	0.288219
-0.0126997	0.268168
-0.0256954	0.27961
0.00157144	0.263803
0.0172854	0.292914
0.00918535	0.284156
-0.0294292	0.272894
0.0394626	0.258612
-0.00221522	0.285654
-0.0418376	0.30514
-0.0118323	0.222654
-0.006507	0.244386
0.0253034	0.258614
-0.0182995	0.244702
0.00138827	0.274979
-0.00403146	0.301875
0.0377939	0.312975
0.0193695	0.248762
-0.00815595	0.296325
0.0165732	0.307013
0.0352139	0.293745
-0.00208265	0.307759
-0.0197466	0.242089
-0.0479533	0.235389
-0.0138094	0.28574
-0.00290528	0.243087
-0.000552548	0.248394
-0.0122555	0.238946
0.0291636	0.280721
0.000616912	0.282282
0.0344547	0.29518
0.00493327	0.298477
-0.00842209	0.262741
0.0013587	0.292447
0.00734515	0.267655
-0.00340485	0.28151
-0.0141889	0.293889
0.0244786	0.280483
0.0238165	0.253039
0.00199526	0.290469
0.00197164	0.281961
-0.00776262	0.255765
-0.00788735	0.285856
-0.00387206	0.287707
-0.0131068	0.240458
-0.00954915	0.269185
0.0306452	0.256632
-0.0146221	0.286833
0.0126118	0.249958
-0.0274918	0.223904
-0.00793634	0.290735
0.0415971	0.260288
0.0238537	0.243949
-0.00734058	0.282665
-0.017181	0.237954
0.0100402	0.270481
-0.0100471	0.294672
0.039361	0.260823
-0.0145453	0.256357
-0.0129005	0.295634
0.0482118	0.223303
-0.00790935	0.259174
-0.0118754	0.213973
-0.0150688	0.282
-0.00846485	0.263714
-0.0246844	0.266018
-0.0132648	0.281956
-0.0058451	0.286485
0.0161529	0.248242
0.0253269	0.305799
0.000741624	0.269187
0.045057	0.316973
0.0274528	0.25967
-0.0376625	0.263982
0.031299	0.261006
0.00886064	0.244277
0.0154411	0.227506
0.0382025	0.290466
0.0055045	0.313602
-0.0190577	0.290684
-0.00529529	0.288247
-0.00914245	0.242606
-0.00742256	0.253931
0.0101413	0.27224
0.0291206	0.26678
0.00875063	0.272482
-0.0192074	0.284871
0.00834671	0.2519
-0.00312456	0.24819
-0.0094296	0.286765
-0.0422875	0.297176
0.00353327	0.29165
0.00139651	0.254876
-0.00723302	0.270055
0.00338656	0.283755
-0.0170958	0.261065
-0.00489124	0.264945
0.00442381	0.260211
-0.0173874	0.280408
-0.000750477	0.251198
0.0248148	0.269433
-0.019047	0.296931
-0.00533861	0.30946
0.00313054	0.281479
-0.00454222	0.278132
0.00271808	0.226004
0.0154609	0.264764
0.0353242	0.261478
0.0421225	0.330067
0.0178534	0.279902
0.00505681	0.247303
-0.0237832	0.218647
0.00375809	0.269189
-0.013668	0.276381
-0.0149573	0.24711
0.0114201	0.271963
-0.00694646	0.244745
0.0031694	0.282451
-0.0193447	0.305701
0.0107639	0.272174
-0.0413825	0.244337
0.0560271	0.269687
-0.00713057	0.29022
0.00120241	0.255248
0.000333333	0.291765
-0.0210944	0.279777
0.00951973	0.269971
-0.0406851	0.252177
0.00637253	0.225198
-0.00809134	0.273352
-0.000782654	0.273254
-0.00954387	0.283272
-0.00110707	0.315053
0.028895	0.26926
0.0067846	0.29179
0.00647845	0.310447
-0.0120778	0.262568
-0.0107842	0.258798
0.0354692	0.293417
0.014318	0.259786
0.00448985	0.268762
0.0113545	0.254525
0.0183461	0.283301
-0.00921221	0.241478
0.0056086	0.290829
0.0021874	0.24891
-0.0124011	0.267534
-0.0187326	0.280536
-0.0226171	0.264991
0.00203158	0.286265
-0.0231552	0.261697
-0.0293008	0.274055
-0.0109548	0.257508
-0.0302323	0.313886
-0.00484195	0.236145
0.0106313	0.312936
-0.00486715	0.258489
0.0271045	0.310778
-0.00264278	0.311634
-0.0223613	0.254997
-0.0203885	0.298188
0.00727355	0.284039
0.00155365	0.241339
0.0218939	0.300166
0.0112523	0.268137
-0.00666693	0.255698
-0.00713983	0.320303
0.00730525	0.292796
0.000897945	0.325836
-0.0316743	0.298147
-0.00559815	0.296107
0.0271698	0.285299
0.0118555	0.273218
0.0250056	0.252493
-0.0200184	0.275438
-0.00846334	0.19149
0.0145489	0.259993
-0.0292005	0.261584
-0.0224646	0.26751
-0.0261981	0.287519
-0.0193748	0.297285
0.0189019	0.28003
-0.0285688	0.319644
-0.00138543	0.258021
-0.0270184	0.290869
-0.039139	0.2534
-0.0265391	0.304637
-0.00751184	0.260611
-0.0141232	0.2701
0.0104296	0.28226
-0.0283593	0.252915
-0.00542341	0.246223
0.0132577	0.292106
-0.000689897	0.282214
0.00686449	0.243067
-0.00775039	0.29165
-0.00269172	0.258711
0.00369584	0.258054
-0.0181011	0.304713
0.0273724	0.272291
0.0160124	0.242678
-0.00730706	0.322857
0.0130257	0.283773
-0.0292162	0.27824
0.0168963	0.28602
0.02524	0.263332
0.0215616	0.266742
0.00127295	0.277119
9.6963e-05	0.304288
0.00626067	0.295482
0.0258186	0.300374
-0.00544375	0.287616
-0.00830955	0.304752
-0.0205076	0.266504
-0.0139635	0.266709
-0.0169939	0.278562
-0.0140339	0.269044
-0.00596655	0.205873
-0.00198308	0.287014
-0.0127938	0.281998
0.00647496	0.269778
-0.00227209	0.267113
0.0140992	0.324771
0.0296316	0.305145
0.00546356	0.264565
0.00775863	0.289594
0.0193539	0.267314
0.0186217	0.277935
0.00634467	0.27689
-0.00190734	0.29493
-0.0169619	0.27077
0.00134285	0.253976
-0.00366256	0.255617
0.0285875	0.282582
-0.0193594	0.277883
0.00786128	0.293104
-0.0277313	0.233422
-0.00406286	0.274969
-0.014655	0.291928
-0.0189686	0.242625
-0.00272146	0.282128
-0.0222314	0.244753
0.0480525	0.300306
0.06005	0.271976
-0.0028309	0.266995
-0.0088244	0.298603
0.00562304	0.257397
0.0257406	0.244285
-0.0263616	0.281929
-0.0388421	0.23457
0.000279435	0.297553
0.0292223	0.261076
0.0280065	0.285968
-0.0214233	0.24986
-0.00800241	0.266732
0.015922	0.273091
0.0135602	0.217139
-0.0194397	0.24291
-0.00428298	0.245213
-0.0465968	0.286388
0.0214851	0.271638
-0.000736586	0.280051
-0.0243052	0.244961
-0.00792379	0.277614
-0.0373303	0.241827
0.0120352	0.26301
0.00614409	0.250853
-0.00743396	0.265626
0.0225515	0.315537
-0.0126462	0.277899
0.0052384	0.261179
-0.0174923	0.257409
-0.0169906	0.320342
-0.0157711	0.284252
0.00115367	0.276765
0.016517	0.279508
-0.0104589	0.288793
-0.00194542	0.274386
-0.00447707	0.289295
-0.0249061	0.240572
0.0160798	0.283968
-0.0122695	0.289096
-0.00067973	0.281222
0.00056825	0.289097
0.00838534	0.317419
-0.00329129	0.278308
-0.0271264	0.263196
-0.0328182	0.278214
0.0188838	0.265198
0.004146	0.282458
-0.00935129	0.286104
-0.00709369	0.32159
0.0250984	0.277674
-0.0256475	0.286161
0.00805696	0.304764
-0.0154702	0.272287
0.0203296	0.255595
-0.021872	0.283696
-0.000432655	0.280888
-0.0191002	0.269297
0.00573849	0.304837
-0.0049033	0.294194
0.0239225	0.295152
-0.00804243	0.269969
0.0174312	0.268865
0.0291595	0.265025
-0.0131407	0.277898
-0.0220184	0.255166
0.0212613	0.255064
0.0221191	0.261356
0.00168866	0.291503
-0.0235669	0.276978
0.0163973	0.287975
0.00452792	0.289136
0.0305206	0.300328
-0.0208077	0.29078
-0.00700058	0.29801
0.00228488	0.255851
-0.0229396	0.261733
0.023826	0.274845
-0.0116312	0.281916
-0.00274023	0.246792
0.0509628	0.286366
0.0305858	0.266332
0.0439931	0.285064
0.0282726	0.270617
0.0173405	0.226897
-0.0250877	0.251489
-0.0168417	0.246095
-0.0194841	0.310597
-0.0173361	0.288908
0.011709	0.291675
-0.00173563	0.291007
0.018292	0.281198
0.0212434	0.251034
0.0377651	0.300369
0.00680873	0.324619
0.0113836	0.257156
0.00679233	0.301989
0.0112553	0.259762
-0.00172544	0.240442
-0.000673303	0.271981
0.0131914	0.283072
0.00331515	0.29008
-0.0111102	0.274725
-0.0144709	0.301035
-0.0359774	0.254862
-0.00844513	0.278288
-0.0175636	0.288278
-0.0263873	0.262584
-0.0275933	0.239088
0.0026381	0.279657
-0.00893108	0.275592
-0.00949719	0.310493
0.00521731	0.247257
-0.00589337	0.317478
2.59237e-05	0.267423
-0.00479888	0.321988
-0.0488713	0.297497
-5.71197e-05	0.264256
-0.0170655	0.271383
0.0130077	0.271366
0.0452441	0.286003
-0.00593783	0.289225
0.000872594	0.295652
-0.0148024	0.285101
-0.0301193	0.289036
1.20796e-05	0.225363
0.0366256	0.297733
-0.00700734	0.237002
0.00598851	0.27016
0.0168268	0.259905
-0.01325	0.266997
-0.00483074	0.2589
-0.00410202	0.270925
-0.00974972	0.261548
-0.0242494	0.251589
-0.00444311	0.278409
0.0128563	0.297086
-0.0263725	0.258833
-0.00403235	0.305385
0.00525933	0.200899
-0.0147631	0.254328
0.00520575	0.269732
0.032386	0.242932
-0.00337278	0.285432
0.00208685	0.236827
0.0132145	0.284597
-0.00411393	0.270437
-0.0024299	0.260802
-0.00467564	0.272967
-0.00812014	0.289871
-0.0266918	0.220432
0.0129392	0.260374
0.0125037	0.232549
0.0304002	0.305
0.00312176	0.238918
-0.0103322	0.302333
0.0153022	0.26871
-0.0026954	0.264946
0.0174593	0.227483
0.0364634	0.259593
0.0311768	0.309455
-0.0110565	0.315712
-0.0068057	0.268864
-0.0184091	0.296668
0.00229437	0.275258
-0.00126862	0.273661
0.0240425	0.267299
0.0207831	0.262247
-0.00248126	0.27316
-0.0132907	0.289337
0.00205756	0.262156
-0.0162975	0.288219
0.0481253	0.245384
0.00650032	0.280732
-0.0166711	0.295163
-0.00681722	0.22944
-0.011786	0.246579
0.00501455	0.264315
0.0193833	0.29415
-0.00756577	0.295133
0.0166417	0.247065
0.0138742	0.253409
-0.0105282	0.30916
-0.0229429	0.276878
0.013568	0.299294
0.00724186	0.305297
0.0101474	0.275754
0.0105567	0.250144
0.00947083	0.245031
0.0191007	0.272126
0.0159852	0.28166
0.00334237	0.217299
-0.0176929	0.282982
-0.00705744	0.320935
0.00867616	0.300123
0.0217749	0.25177
0.00958989	0.26173
-0.0339145	0.20865
-0.0302327	0.259014
-0.00122313	0.301444
-0.00222212	0.281325
-0.00836912	0.257464
0.00385928	0.297989
-0.025549	0.27509
0.0064256	0.275148
0.0470269	0.27149
-0.0154809	0.288889
0.0193466	0.30464
0.00948381	0.287813
-0.00700942	0.276021
-0.00403158	0.297391
-0.0317026	0.264483
0.0138747	0.25285
-0.032674	0.285384
0.0169342	0.262017
0.0167551	0.261537
-0.019001	0.237314
-0.011699	0.281097
-0.0198379	0.26949
0.0304813	0.289153
0.0129945	0.276579
-0.0182037	0.282097
0.027465	0.288849
-0.017471	0.248692
-0.0165997	0.240656
-0.0110735	0.301792
-0.0304405	0.276743
0.0419281	0.254862
0.00267733	0.286502
0.0237268	0.255318
-0.0258745	0.280654
-0.0173445	0.300961
-0.00826134	0.276308
0.0215137	0.239409
-0.0268277	0.267694
-0.00500424	0.300463
0.016195	0.257805
0.0324206	0.21943
0.0143765	0.307956
-0.0174496	0.268463
-0.0373275	0.258754
-0.000727373	0.31805
0.0254273	0.289252
-0.024611	0.277118
0.00111507	0.295387
-0.0363567	0.2919
0.0229539	0.269724
0.0200952	0.286287
0.0306546	0.281373
-0.00477545	0.259939
-0.0114353	0.284044
-0.00465471	0.281962
0.0196684	0.284097
-0.00131639	0.313283
0.0236169	0.283712
0.0259574	0.28566
-0.0118481	0.280611
0.00703904	0.27446
0.0100926	0.272318
0.0402211	0.274441
-0.0337698	0.250768
0.0316887	0.27667
0.0246369	0.309647
-0.0215015	0.244674
0.0193134	0.277075
-0.00180966	0.239879
-0.0161678	0.294828
-0.00601608	0.270646
0.0274642	0.27307
-0.0221524	0.280878
-0.0125619	0.284806
-0.0402811	0.295018
0.0190194	0.273698
-0.0207635	0.307843
0.0195457	0.320207
-0.0161568	0.290531
0.0206593	0.270677
-0.0342272	0.238525
0.0213983	0.237567

## Sheet: Figure6I
Note: Permutation methods were used and the permuted values may therefore differ from those shown in the figure.
Full	Partial
0.0118517	0.00534371
-0.0146866	-0.00163284
-0.0160929	0.0396298
-0.000260995	0.0202038
-0.00231701	0.00425686
0.0450834	0.0523996
-0.0128126	0.0298153
-0.00120752	0.0220245
-0.0212709	0.0269245
-0.000852598	0.0207796
0.0128925	0.00402688
0.0684752	0.0285035
0.0200719	0.0120015
-0.00993077	0.0293321
0.0346697	0.0246705
0.0168497	0.027236
0.014294	-0.0045962
-0.0128657	0.0414822
-0.0296722	0.0162163
0.00702369	0.0359003
0.00352964	0.0412683
0.0163954	-0.00138874
0.0587813	0.0488861
-0.00633301	0.0504194
-0.00500674	0.0417234
0.00841877	0.00638341
-0.00473292	0.0379675
0.0286459	0.0476576
-0.00830945	0.0503898
-0.0116256	0.0357182
-0.0278627	0.0310456
-0.00959641	0.0346571
-0.0285168	0.0283732
0.0122516	0.0245057
0.0354603	0.0301343
-0.0463165	0.0266089
0.0290478	0.00363353
-0.00831936	0.0317892
-0.0515098	0.0421973
0.0509202	0.0143612
0.00965864	0.0413343
-0.0125144	0.0116457
-0.0271068	0.0250378
-0.00382721	-0.0107137
-0.00790522	-0.0104497
-0.0148367	0.0207576
-0.0227052	0.0145096
0.00927961	0.0132495
0.0206336	0.0402303
0.0162619	0.0479871
-0.00473928	0.0286369
0.00340791	0.0252287
-0.00176574	0.061094
-0.00818821	-0.00301802
0.0421171	0.0528499
0.00998576	0.00129432
-0.0267721	0.0273005
-0.00633747	0.0443523
-0.00582715	-0.00549259
-0.0198049	0.0341223
0.0358349	0.0437971
0.0350499	-0.00273012
0.0246923	0.028396
0.00459881	0.00668835
-0.0202702	0.00645004
-0.0214801	-0.000530038
0.0168329	0.0202279
-0.00110579	0.0096844
0.00416338	0.00898373
-0.00741899	0.0611026
-0.0108011	0.0473965
0.00240801	0.03435
-0.0186488	0.0615642
0.0122704	0.082917
0.00787145	0.0241325
0.0140592	0.0817695
-0.0417588	0.00251133
-0.0234025	0.0239125
-0.009876	0.00577832
-0.0112846	0.0336221
-0.0250533	0.00736196
-0.0128013	0.0387837
0.0148036	0.0214015
-0.01707	0.0432145
-0.00231882	0.0108264
-0.0404799	0.027275
0.00800207	0.0262043
0.0210559	0.0229165
-0.0178328	0.0404617
0.0196239	-0.0117577
-0.016934	0.00760515
0.0283101	-0.0216137
-0.0099764	0.0215326
0.013804	0.0238306
-0.00195983	0.0338927
0.0126096	0.026042
0.0193127	0.0201833
-0.0502782	-0.00843423
0.0125932	0.0357644
-0.0310005	0.0133424
0.00289526	0.0341566
0.0202378	0.0200103
-0.0128776	0.0360533
-0.0243727	0.0516491
0.0333649	0.0297019
-0.0382236	0.00634521
-0.00822292	0.0616627
0.0330825	0.00210419
-0.0259402	0.0224701
-0.00379963	-0.0184954
0.00101312	0.00827641
0.0398372	0.02818
-0.0212174	0.0180852
0.0285515	0.00419813
-0.0111065	0.0351586
0.0155866	0.0477521
0.0391164	0.0387545
-0.00128977	-0.00398873
0.0142576	0.0224269
-0.020452	0.0305423
-0.0289988	0.0539091
-0.0203118	0.064516
-0.00443072	0.0481984
-0.044869	0.0344666
0.00837262	0.0218043
-0.0124915	0.0525346
0.00863123	-0.0127334
-0.00111797	0.0470005
-0.0122444	0.0126221
-0.0155099	0.027588
-0.00441393	0.00681099
0.0348836	0.0821573
0.0210989	0.0109132
0.031448	0.0531363
-0.0235665	0.0265413
0.0307071	0.0307128
-0.00465923	0.0152943
-0.00111496	0.0304818
-0.018593	0.0193653
-0.00541584	0.00092024
0.00183162	-0.00163567
0.00386495	0.0570861
-0.0183838	0.0351789
-0.0249116	0.0315666
-0.0539504	0.0246096
-0.0103182	-0.0134468
0.036899	0.040176
0.00883197	0.0187657
-0.000971453	0.00479951
-0.00304839	-0.00372984
-0.00468127	0.0351087
0.0018287	0.0295358
-0.0397529	0.00195051
0.0329314	0.0244282
-0.0272989	0.0512477
-0.0171946	-0.00859769
-0.0188983	-0.00528822
0.00781933	-0.00607503
0.0410609	0.0046782
0.0484162	0.0181299
-0.00516911	0.0137417
0.0497566	0.0171847
-0.0199722	0.025263
0.009049	0.0459239
0.005918	0.0308291
-0.0182212	0.039803
-0.000811927	0.023012
-0.00867064	-0.00314576
0.013713	0.0648983
-0.0234838	0.00121927
-0.0108076	0.0308866
-0.020262	-0.00663328
-0.0162916	0.0394279
-0.0302697	0.0511326
0.00530975	0.021789
-0.00446872	0.0289707
-0.0173506	0.0154826
-0.00786023	0.0217051
0.0478227	0.0288366
0.0114231	0.00274139
0.0112395	0.0364179
0.0288932	0.00813213
0.0230784	0.022858
0.0129887	0.0184577
0.0108327	0.0195245
-0.0264937	0.063336
-0.0178606	0.0199079
0.0102712	0.0466106
-0.0134526	0.0262612
-0.00981987	0.042471
0.0271765	-0.0103478
0.00380465	0.0488081
0.0101415	0.0410906
0.000875879	0.0265749
0.0159331	0.0398935
-0.0123075	0.0531571
0.0360778	0.0226002
-0.0029954	0.0102216
0.0118329	-0.0156864
-0.00331027	0.0119235
-0.000747809	0.0593764
-0.0329136	0.0676698
-0.00676064	0.0426624
0.00529958	-0.00553195
0.00525942	-0.00433158
0.0470442	0.0153495
0.0345077	0.00439795
0.0191289	0.00585521
0.0116878	0.0101441
0.00458377	0.0495668
0.0234868	0.0593118
-0.0133567	0.0340569
-0.00598957	0.010745
0.0211508	0.0232241
0.0159877	0.0263296
-0.00238753	0.0208518
0.0353275	0.0412069
-0.00828571	0.0128221
-0.0197972	0.0408862
-0.0287591	0.0542127
-0.00098403	0.00526233
0.00568062	0.0416012
0.0034711	0.0242926
-0.0487089	0.0448898
-0.027981	0.0294547
6.08126e-05	0.0459199
0.034835	0.0223581
-0.0108384	0.0507764
0.00401841	0.00189502
-0.0533374	0.0632588
0.00363387	0.032839
-0.00389783	0.04534
0.00121287	0.0109036
-0.0358591	-0.0193161
0.0135575	0.0230169
-0.00959785	0.0481924
0.0213411	0.0482028
0.0233179	0.0352113
0.0357871	0.0108954
-0.0207158	0.0406256
0.0221656	0.0102573
-0.0276944	0.0151346
0.0147274	0.0214985
0.0187291	0.085389
0.0231496	0.00551304
0.0151615	0.0480637
0.0231082	0.0406907
-0.00086859	0.0316398
-0.0270902	0.0194032
-0.00517277	0.0275861
0.0236237	-0.018516
0.0219865	-0.00234102
-0.00650466	0.0209513
-0.00571543	0.0882889
-0.0375621	-0.00875551
0.0515866	0.0573209
0.000990881	0.0130969
-0.0401808	0.0483956
0.00428288	-0.00193516
0.00935226	0.0261043
-0.010087	0.0209973
0.00756943	0.0143495
-0.0193862	-0.00421637
-0.0225829	0.0330196
0.0248445	0.0113292
-0.0412987	0.0381721
-0.00394897	-0.0136509
-0.0158326	-0.0109102
0.00318348	0.0294392
-0.0434666	0.048316
-0.00152011	0.0805588
-0.0242955	0.0281538
-0.0118205	0.0133853
0.00627881	-0.00252139
-0.00201485	0.00576482
-0.0221214	0.0121593
-0.014408	0.0423705
-0.00210197	0.00910672
0.00611318	0.0220036
0.0176783	0.0318311
-0.0309983	0.00829894
0.0115439	0.051318
-0.029693	0.0159466
-0.0117964	0.0162557
-0.0109194	0.0267976
-0.049153	0.0562124
-0.0237131	0.0135087
-0.0221482	0.0467287
0.0119938	0.0399091
-0.0178182	0.0062859
0.0270622	0.0148076
-0.0140733	0.0156104
0.0299398	0.00460878
-0.00515324	0.039214
0.0104452	0.0465672
0.0121	0.0131296
-0.010283	0.0198041
0.00241569	0.0340481
0.00597735	0.0233801
0.00824931	0.0273466
-0.00546458	0.0243566
0.00250191	0.0219721
0.0252591	0.0279424
-0.0380881	0.0172807
-0.0189347	0.0229616
-0.0398175	0.00753014
0.0325082	0.0380538
0.0445921	0.0324336
-0.00260396	0.025715
0.0158306	0.0603455
-0.00744531	0.0837396
0.0671444	0.037007
0.0168978	0.0221102
-0.00746258	0.0186907
0.0242184	0.0180916
0.0188403	0.0134701
-0.0116243	0.0416032
-0.00334049	0.0113495
-0.0449889	-0.0144609
0.00844999	0.0521569
-0.0254458	0.0412309
0.0304531	0.0380388
-0.0190204	0.0171156
0.00442645	0.0372448
0.00756038	0.0321852
0.032792	0.0530114
-0.0131099	0.00566728
-0.0111717	0.030466
0.00339286	0.0302493
-0.0146639	0.00134797
0.00717354	0.033944
-0.0152439	0.0299419
-0.0360994	-0.00160873
0.0114562	0.0280972
-2.55566e-05	0.0384042
0.0161735	0.0420238
0.0211096	0.00906953
-0.0477537	0.0271169
-0.00423574	0.0399258
-0.0276948	0.0331623
-0.0242611	0.0123955
-0.00510325	-0.00520086
0.0190194	0.0243029
-0.0124025	0.0208696
0.0023715	0.0479378
-0.000785781	0.0748988
-0.00481442	0.0161738
0.0213836	0.0308215
-0.0330256	0.0391649
0.0550328	0.0324465
-0.0239973	0.0417394
-0.00215404	0.0272492
-0.003223	0.0382779
0.0183013	0.0260837
0.0207067	0.0814617
-0.00167352	0.00412448
0.0224989	0.031479
-0.000701506	0.0325707
-0.0172114	-0.00408271
0.00500948	0.0189778
0.0162987	0.0335362
0.0238959	-0.00174959
0.0211107	0.0244266
0.00534752	0.0315117
-0.0182839	0.00778154
-0.0215315	0.0255288
0.0152253	0.0352741
-0.0314364	0.067489
-0.0011349	0.0191486
0.009057	0.00887262
0.0154261	0.0598357
0.0699507	0.0628738
0.00941945	0.0167757
-0.00997008	0.0266667
-0.0203113	-0.00682238
-0.0191016	0.0219715
0.0265525	0.033376
-0.000648653	-0.00581064
0.0147686	0.0434163
-0.0132057	0.0102921
-0.0181034	0.0154708
-0.012483	0.0525933
-0.019433	0.0192385
0.0155542	0.0865635
-0.02223	0.0133558
0.0389355	0.0119172
0.0323069	0.0606817
0.0093121	0.0180946
0.00490885	0.0435056
0.00199064	0.0119637
0.00756878	0.0322136
-0.00293028	6.33742e-05
-0.0356937	0.0426726
0.0130473	0.0413381
-0.0198038	0.0269071
-0.0145603	0.021248
0.0206544	-0.0107263
0.000410468	0.0464579
0.0670823	0.0512211
0.00827705	-0.0109565
-0.0278479	0.0168267
0.0162761	0.0726184
-0.0253284	0.0277467
-0.0159156	0.0767281
0.0308335	0.00220116
0.0211968	0.0694271
-0.026973	0.0257837
-0.0229985	0.00144691
-0.00836238	0.0133056
0.0107589	0.0511753
-0.00743122	0.0189063
0.00411674	0.0400107
-0.0267759	-0.0131269
0.0291754	-0.00353281
-0.00682243	0.0348176
-0.0266395	0.0197659
0.00604092	0.0255523
-0.00930225	0.0113953
0.000836232	0.0154798
0.00758524	0.0600486
-0.0154564	0.019713
0.00708422	0.0626167
0.0144039	0.0539804
0.0202527	0.0489066
-0.00357284	0.0136168
-0.0460603	0.0453516
0.0212952	0.0450549
0.0199385	0.0450736
-0.0328989	0.0417065
0.00336767	-0.00651915
0.000435458	0.00447523
-0.026078	0.0464201
-0.00483454	0.029506
-0.0244346	0.0281737
-0.0389677	0.0273191
-0.0187857	0.0157185
-0.0202758	0.0481997
0.0149483	-0.0066814
0.0117277	0.0607689
0.0190145	0.000696385
0.0155885	0.0336224
0.00814315	0.0201221
0.0161254	-0.00658075
-0.0156545	0.0468086
0.0446598	0.0269997
0.0119925	0.01062
-0.027893	0.0264631
-0.00234466	0.0112314
-0.000359171	0.0152395
-0.0172631	0.0114321
0.00407933	0.0345882
-0.0318214	0.0453478
0.000917598	0.00333398
-0.020204	-0.00764232
0.0285603	0.0375437
-0.0239208	0.0499527
-0.000203738	0.0155127
0.0406917	0.0523267
0.00958391	-0.00291298
-0.0139818	0.0504016
0.00667491	0.0328062
-0.0237525	0.00731651
-0.0173239	0.0126887
0.00722911	0.0369111
-0.016179	-0.0117707
-0.0125589	0.00179334
0.0254788	0.0161999
-0.0159096	-0.00711645
-0.00773506	0.0110541
0.00783866	0.0322887
-0.0308505	0.0295069
-0.00133052	0.00215797
0.00764648	0.0357427
0.00013181	0.0478036
-0.0211126	0.00732577
0.0087727	0.0279558
0.0114562	0.0170819
0.0652181	0.0142091
-0.0179422	-0.0263858
-0.0235566	0.0138302
0.00152994	0.0384652
0.0246976	0.0325584
-0.0199348	0.0100658
-0.0370636	0.0780658
-0.00207474	0.014646
0.0136448	0.0679265
0.0487643	0.00956791
0.0207679	0.0252137
0.0319064	0.0199413
0.0212361	0.0258936
-0.0326636	0.0457954
0.0601629	-0.00315099
-0.0392169	0.0247431
-0.0443742	-0.00791036
-0.0065742	0.0210059
0.029541	0.0691288
-0.0172891	0.0298052
0.0161579	0.0386377
-0.000191131	0.0384593
1.16114e-05	0.0650153
0.00401122	0.0327154
0.0152364	0.0249183
-0.0232987	0.0210663
0.0161959	0.0333269
-0.0200124	-0.0051144
0.0265704	0.0111423
-0.0106875	0.0202388
0.00494771	0.0324951
0.00671571	0.023212
0.0125247	0.0127473
-0.0159716	0.0478088
0.0220068	0.0326326
-0.0063409	0.0470789
-0.0165915	0.0169536
0.0402206	0.00888985
-0.0260085	0.0158833
0.0247203	0.0357925
-0.0271183	0.00792296
0.00142692	0.0188136
-0.0109323	0.0170211
-0.0376769	0.0470815
-0.0571034	0.0187816
0.020323	0.0358456
0.000794301	0.0455815
-0.0449386	0.0214346
0.000315317	0.0117543
-0.00472408	0.0311933
-0.0140459	0.0194118
0.0287642	0.0398208
0.00364285	0.0204627
0.0112295	0.0524808
0.0819846	0.0256729
0.00726957	0.0450596
-0.0185661	0.04296
0.016862	0.000692874
0.00464528	0.0676887
0.0147302	0.0447336
-0.0136602	0.0255909
0.000435469	0.050965
0.0172596	0.0239024
-0.0199324	-0.0166841
-0.0121772	0.0261814
5.16698e-05	0.00266866
-0.0196797	0.0191588
-0.0149965	0.0169005
0.00309099	0.0223566
0.000470953	0.0228195
-0.00676731	0.0430455
0.0195524	0.0138866
-0.0105131	0.0214618
-0.0253815	0.00909471
0.0299186	0.0328456
-0.0189245	0.0170856
0.00506408	0.0366738
-0.0527179	0.0213768
0.0108618	-0.0148164
0.0105797	-0.000322133
0.0108623	0.0155263
0.00726878	0.0283088
-0.0261235	0.0199898
-0.0160748	0.0468391
-0.0236299	0.0704727
-0.0145042	0.0367243
0.00997549	0.00650048
-0.000246221	0.0221625
-0.0219555	0.0777302
0.0156237	0.0152025
0.0347493	0.0578627
0.0218656	0.0442256
-0.00906813	0.0248497
-0.023967	0.0131915
0.00212838	0.0153819
-0.0188105	0.00519346
-0.007271	0.0244869
-0.00347594	0.00193748
-0.012971	-0.00198611
0.0153188	0.0260193
-0.0489025	0.0692652
-0.00252953	0.0614618
-0.0180112	0.00504999
-0.0442989	0.00292549
-0.0256769	0.0309748
-0.010605	0.0168715
0.0119449	0.029692
0.0177006	-0.00521492
0.00730932	0.0427357
-0.00803769	-0.0144075
-0.0131939	0.00245376
-0.00518331	0.0175484
0.0117227	0.011795
-0.0149345	0.0329657
0.032645	0.0115413
-0.0101075	0.024508
0.0409652	0.0439244
0.0254794	-0.00891082
-0.0367327	-0.00724884
-0.0015393	0.0451818
-0.0285084	0.0261711
-0.00932223	0.0143022
0.00607726	0.00259328
0.00582279	0.0174617
-0.0374451	0.0286411
0.000383963	-0.00758544
-0.0392718	0.0121754
-0.0246117	0.0147496
-0.00613903	0.0390227
0.00484695	0.01937
0.020076	0.0523451
-0.00509935	0.0620686
-0.00868667	0.0130905
0.0236978	0.0253555
0.0142223	-0.0157658
0.00841942	0.0839903
0.00278146	0.0128014
0.00720791	-0.00187223
-0.0254556	0.0496924
-0.0034368	0.0201831
0.00265665	0.0484221
-0.0110576	0.0224304
-0.0127488	0.0614004
0.0173879	0.0454738
0.0265278	-0.00481744
0.00466263	0.037933
0.0337477	0.0781298
0.0340148	0.031943
0.0168933	0.0122687
0.0170686	0.00840417
0.020125	-0.00707515
-0.011673	-0.00153344
-0.00890454	0.0263033
-0.0111962	0.0787625
-0.0226497	-0.00915824
-0.00208773	-0.0147726
0.023945	0.0175813
-0.00751263	0.0156072
0.00747113	0.008372
-0.0092468	0.0348314
-0.0213587	0.0152132
-0.0365276	0.0567657
0.0350167	0.00578494
-0.00822235	0.0241947
0.0219841	0.0609816
-0.0191233	-0.00875616
-0.0337578	-0.0244638
-0.00362522	0.0137421
0.0184869	-0.00460386
0.007665	-0.00265241
-0.00432673	0.0468375
0.0192592	0.0364486
0.0343105	0.044848
0.0320352	-0.00408632
-0.0190277	0.0304391
0.0193807	-0.0208213
0.0164499	0.0562805
0.00673194	0.031906
0.0132897	0.0199933
-0.0081608	0.0201058
-0.0306409	0.0638757
-0.00466443	0.0114043
-0.0213813	0.00803784
0.028789	-0.0165638
0.000344982	0.0230195
-0.0163764	0.0187616
0.0257699	0.00117703
-0.00288579	-0.00397491
-0.00896256	0.0394816
-0.0222693	0.0336826
0.0454248	0.0159699
0.0494677	0.0220419
-0.0248587	0.0914545
-0.0374682	0.000356273
-0.00297008	0.0598776
-0.00927154	-0.00015659
0.00717366	0.0157144
0.0458046	0.0283824
-0.015276	0.0208258
-0.0127729	0.0438865
0.0153521	0.00930326
-0.00756295	0.0206125
0.017806	0.0508113
0.0281333	0.0397625
0.00361119	0.0470706
0.0188862	0.0413869
-0.0178172	0.0359599
0.0133363	0.0388328
0.0131732	0.0200191
0.00160756	0.054077
0.00374438	0.031864
-0.0125064	0.0283421
0.0121979	0.0142735
0.0122147	0.0304609
0.00406417	0.0249567
-0.0239032	0.0554423
0.0169155	0.0288101
-0.00461033	0.0128039
-0.0250235	0.0519581
-0.00628292	-0.0110873
0.0111636	0.0309548
-0.0535845	0.029508
-0.0114317	0.0443686
-0.00137076	0.00292279
-0.0334331	0.0216065
0.0207263	0.0414606
-0.017187	0.042326
-0.00762935	0.044273
0.0056072	0.0577463
-0.00604371	0.0272818
-0.026133	0.0277187
-0.0144351	0.0260103
-0.000357016	0.0349263
0.0071375	0.0278784
0.0333504	0.0254125
-0.017961	0.0367186
-0.00737312	0.0189348
0.00782268	0.0561277
-0.0129473	-0.00319516
0.0338119	0.0426874
0.00760997	0.0497447
-0.00255818	0.0626549
0.00196761	0.0482922
0.0189384	0.0308642
-0.00851704	0.026767
0.0220675	-0.0128551
-0.0308076	0.0413942
0.00745506	0.00277088
-0.00448568	0.0266951
0.00945038	0.0422075
-0.00481514	0.0153374
-0.0218147	0.036541
-0.0336641	0.0418711
0.000955337	0.0372572
-0.00965711	0.0342717
0.0149555	0.0376313
-0.012313	0.0041915
0.0597636	0.0538876
0.0124779	0.0336484
0.00531789	0.042592
0.00264043	-0.00643383
0.0240929	0.0692286
-0.00886432	0.00482622
-0.00889826	0.0364458
-0.0158655	-0.0109999
-0.0034102	0.0336069
-0.0191222	0.0187211
0.0236872	0.054008
0.00624211	-0.0150542
0.029633	0.0429958
-0.0189196	0.0253805
0.0122634	0.00970644
0.0110975	0.0404759
0.0452791	0.0233609
0.0146743	0.0948318
0.0035336	0.0110461
-0.00530025	0.0578787
0.0121572	0.00666002
0.0170732	0.0423847
-0.0239403	0.0284073
0.0320882	0.0209397
0.0293964	0.0540947
0.0210878	0.0406716
0.0314976	0.0125733
0.00862088	0.0429492
-0.0431621	0.014113
0.00432545	0.0658734
-0.0145979	0.0240381
0.00892236	-0.000299078
0.00131392	0.0297757
-0.00116238	0.00468624
-0.016771	0.0199173
0.0048853	0.0358651
-0.0096155	0.0731001
0.00554399	0.00989617
0.00411075	0.0328049
0.0295628	0.0388694
-0.0161659	0.0443064
0.0115141	0.0336644
0.00747222	-0.00905733
-0.0103502	0.0249885
0.0169791	-0.00966429
0.0251062	-0.0119623
-0.00592864	0.0142751
-0.0217261	0.0120574
-0.0276656	0.0222029
0.0235164	0.00219101
0.0162221	0.00631162
0.00343942	0.0279341
-0.0149188	-0.0106871
0.00374865	0.0483912
0.0372532	0.00602986
-0.0122426	0.00510849
0.0108874	0.002777
0.0152455	0.0225085
-0.00502084	0.0432
-0.00669058	0.0374836
-0.00233396	0.0284404
0.0245243	0.0117062
-0.00358156	0.0341126
-0.00413272	0.00624503
-0.0213421	0.0865707
-0.019938	0.00470673
-0.00729611	0.00756191
-0.0193977	0.0638813
0.00386538	0.00208328
-0.000144994	0.0359463
-0.0151814	0.045474
0.0268664	0.0319524
0.00932636	-0.0223424
0.0021051	0.0200864
-0.0126451	0.0258411
0.0193439	0.0610137
-0.0262653	0.0150408
-0.0535282	-0.00421576
-0.00914436	0.00361148
0.00413067	0.0373742
-0.00931136	0.0283348
-0.0264944	0.0314181
-0.000397308	0.0491417
-0.0335371	0.00557685
0.0200544	0.0253076
0.0161975	0.0506941
-0.00339926	0.045729
0.0181994	0.0252818
0.0716495	0.0162325
0.0053482	0.00684034
-0.00339844	0.052216
-0.0188768	0.0266528
0.0138867	-1.13072e-05
-0.00661147	0.0230424
-0.0200827	0.019782
0.0142324	-0.0209503
0.0388551	0.0271165
0.026035	0.00105018
-0.0220012	0.0211939
-0.030831	0.0166008
-0.0143418	0.0453816
-0.00685051	0.0212778
0.00428323	0.0582484
0.00371102	-0.0117197
-0.00280176	0.0882943
-0.00295572	0.0569633
0.0226447	0.0130838
-0.0235137	0.0137173
-0.00238505	0.0151239
-0.0193	-0.0170268
0.0188604	-0.00403993
0.00354711	0.0478616
-0.00469933	0.0189596
-0.0253548	0.00620781
-0.00828665	0.0151547
-0.0177418	-0.0107451
-0.0168155	0.0118391
-0.0288763	0.0305099
-0.00128186	0.0311541
0.0153912	0.0109505
-0.0237638	0.0400103
-0.018651	0.0170993
-0.0196238	0.0176406
-0.00696852	0.00940225
0.0207067	0.0209557
0.0304402	0.0472663
-0.000329895	0.0425382
0.00886091	0.0619901
0.0146229	0.0239989
0.0119481	-0.0106057
0.00420052	0.0387077
-0.0233342	0.00933852
0.00346284	0.0420358
0.0284844	0.0395804
0.0215043	0.0366294
-0.00571934	0.0460682
0.00435745	0.0375268
0.0102943	0.00546216
-0.00559522	0.0212022
-0.00305472	0.0407805
-0.0164456	-0.00961155
0.00694142	-0.00274156
0.00550063	-0.00572647
-0.0176328	0.0062937
0.0100552	0.0378432
-0.00375226	0.00843834
0.0509092	0.0617941
-0.020064	0.0102881
-0.0182144	0.0321317
0.0204698	0.0506952
0.00912225	0.0273084
0.0357835	-0.0122221
0.0343891	0.0398781
0.00425362	0.00632295
-0.0468148	0.016708
0.0155891	0.0500308
0.00760071	0.0306289
0.0183247	0.0133915
-0.0190514	0.0234332
-0.0233396	0.010759
-0.0092718	0.0445579
-0.0120719	0.032753
-0.0254162	0.0483949
-0.0204255	-0.000756803
0.0106958	0.0275714
-0.0158704	0.0218365
-0.00610709	-0.000248459
-0.00357471	0.0233968
-0.0271395	0.0167528
0.00863515	-0.0203829
0.0370698	0.0154725
-0.00220982	0.00356224
-0.019911	0.0454483
-0.0229688	0.0300484
-0.00920813	0.0294948
-0.00424098	0.0321272
0.00113539	0.0165366
0.0267216	-0.00933604
-0.0160575	0.0503908
-0.010655	0.0560074
-0.0253167	-0.00026842
0.00298202	0.0423304
-0.0252378	0.0329415
0.0208996	0.0203286
-0.0266761	0.0703179
-0.0111772	0.0268771
0.0139126	0.028669
0.00463222	0.0237832
-0.0125649	0.0375618
0.0784958	0.0340172
-0.0250235	0.0300142
0.0400479	0.0231982
-0.030239	0.0387538
0.0152534	-0.0300589
0.0354065	0.0358363
0.0429044	0.0100496
-0.00175375	0.0241162
0.0239269	0.0250999
0.00994696	0.0169403
-0.0424166	0.0328414
0.0425286	0.0322985
0.0186099	0.0128167
0.0123501	0.019811
0.0149815	0.0406565
-0.022033	0.00637315
-0.0244166	0.00256216
0.00113539	0.0493366
0.0310015	0.0730229
-0.0130274	-0.00838726
0.0248322	0.024516
-0.0369522	0.0329582
0.0258974	0.00990439
0.000119633	0.0250667
0.0333057	0.0379142
-0.0423518	0.0133912
0.0376572	0.0240523
-0.00286256	0.0171727
-0.0351449	-0.00327608
-0.0370287	0.0536655
-0.0104728	-0.00952278
0.0401508	0.00842227
-0.0345805	-0.00207938
-0.00913966	0.0229932
-0.0260244	-0.00607168
0.0588448	0.0428472
0.0472847	0.0321068
-0.0366475	0.0356395
-0.0135205	-0.00282835
0.0354287	0.0611219
-0.00707672	0.0492096
-0.0264709	0.0608366
0.0359232	0.0649077
0.00686404	0.00935362
-0.0319274	0.0259514
-0.0180026	0.0112587
-0.00581204	0.0208405
0.0389195	0.0245016
-0.0078418	0.0527902
-0.0175728	0.0248727
-0.0258262	-0.0153594
0.0461586	0.00719038
-0.0478933	0.0380124
-0.00866946	0.0295605
-0.0192787	0.0477902
0.0187118	-0.00317728
-0.0139091	0.025593
0.0202895	0.0559376
0.0245313	0.0513893
0.00210397	0.0230482
0.0152193	0.0197568
-0.0150814	0.0369927
0.00127301	0.0635476
0.000484575	0.0115068
0.025779	0.0488777
0.0350086	0.00624931
0.0157246	0.00577286
0.0109086	0.0443538
0.00435829	0.00389437
-0.00865409	0.00978224
0.00583897	0.0393529
0.0143371	0.00609425
0.00108766	0.0320138
0.0346102	0.0357099
0.0191666	0.0144101
0.00632581	0.0207209
-0.0387089	0.0361651

## Sheet: Figure6J
ts(ms)	0.00976562	0.0195312	0.0292969	0.0390625	0.0488281	0.0585938	0.0683594	0.078125	0.0878906	0.0976562	0.107422	0.117188	0.126953	0.136719	0.146484	0.15625	0.166016	0.175781	0.185547	0.195312	0.205078	0.214844	0.224609	0.234375	0.244141	0.253906	0.263672	0.273438	0.283203	0.292969	0.302734	0.3125	0.322266	0.332031	0.341797	0.351562	0.361328	0.371094	0.380859	0.390625	0.400391	0.410156	0.419922	0.429688	0.439453	0.449219	0.458984	0.46875	0.478516
SampleNeuron1	-4.9659	-4.9659	-4.9659	-4.9659	-4.9659	-4.9659	-4.9659	-4.9659	-4.9659	-4.9659	-4.9659	-4.9659	-4.9659	-4.9659	-4.9659	-4.9659	-4.9659	-4.9659	-4.9659	-4.9659	-4.9659	-4.9659	-4.9763	-4.97351	-5.36067	-5.61662	-5.5393	-5.19947	-5.02381	-5.17087	-5.47177	-5.67909	-5.67067	-5.52491	-5.41618	-5.44792	-5.57386	-5.6613	-5.62148	-5.48395	-5.35644	-5.31952	-5.35782	-5.38567	-5.33419	-5.21452	-5.10171	-5.06118	-5.0903
SampleNeuron2	-10.6742	-10.6742	-10.6742	-10.6742	-10.6742	-10.6742	-10.6742	-10.6742	-10.6742	-10.6742	-10.6742	-10.6742	-10.6742	-10.6742	-10.6742	-10.6742	-10.6742	-10.6742	-10.6742	-10.6742	-10.6742	-10.6742	-10.6742	-10.7283	-11.3893	-11.9039	-11.8461	-11.1189	-10.6519	-10.8346	-11.4121	-11.8668	-11.8595	-11.5185	-11.1882	-11.1301	-11.2931	-11.4083	-11.2603	-10.8748	-10.4678	-10.2321	-10.1702	-10.1194	-9.92524	-9.59142	-9.27061	-9.12006	-9.16559
SampleNeuron3	5.07334	5.07334	5.07334	5.07334	5.07334	5.07334	5.07334	5.07334	5.07334	5.07334	5.07334	5.07334	5.07334	5.07334	5.07334	5.07334	5.07334	5.07334	5.07334	5.07334	5.07334	5.07334	5.07334	5.12306	5.41637	5.68164	5.62549	5.22238	4.96121	5.05162	5.36514	5.62573	5.6646	5.53435	5.41947	5.45294	5.62177	5.7522	5.74074	5.60924	5.47216	5.42455	5.45934	5.48557	5.42108	5.26879	5.10873	5.02064	5.01396
SampleNeuron4	8.29463	8.29463	8.29463	8.29463	8.29463	8.29463	8.29463	8.29463	8.29463	8.29463	8.29463	8.29463	8.29463	8.29463	8.29463	8.29463	8.29463	8.29463	8.29463	8.29463	8.29463	8.29463	8.29463	8.32357	8.76909	9.26768	9.46712	8.94152	8.49869	8.58289	9.08593	9.58302	9.74552	9.58643	9.37909	9.37449	9.58627	9.8148	9.85426	9.67734	9.4382	9.31369	9.34352	9.41298	9.37869	9.20858	9.00731	8.91435	8.97942
[truncated: 207 more columns]
