# Supplementary material for: Characterization of the spatiotemporal representations of visual, semantic, and memorability features in the human brain
Source: PLoS Biol. 2026 Jan 20;24(1):e3003614. doi: 10.1371/journal.pbio.3003614 (PMC12851468; doi:10.1371/journal.pbio.3003614)
Supplement: S7 Data — (XLSX) [file pbio.3003614.s010.xlsx]

## Sheet: FigureS1A
Tala1	Tala2	Tala3	MaxCat
-36.8879	-37.3386	-50	furniture'
29.5662	-0.648809	-50	fare'
44.5196	-27.2395	-50	support'
41.8131	-15.8024	-50	needlework'
47.2195	-15.6562	-50	needlework'
-38.8168	-17.3394	-50	frog'
29.1133	-17.7389	-50	reptile'
32.5581	-16.986	-50	dainty'
36.4276	-15.7672	-50	electronic device'
27.2123	-35.3271	-50	man clothing'
30.9921	-36.7609	-50	battery'
34.3653	-38.1367	-50	gymnast'
38.0932	-39.7548	-50	vegetable'
41.7883	-41.2663	-50	gymnast'
45.5143	-42.8906	-50	plate'
49.2367	-44.6669	-50	gymnast'
52.8663	-46.0011	-50	gymnast'
56.5332	-47.647	-50	gymnast'
60.1589	-48.9057	-50	bread'
63.9705	-50.6597	-50	dainty'
-38.5337	-15.767	-50	tool'
-42.3426	-16.8232	-50	dog'
-23.0066	-41.94	-50	light'
-26.7281	-42.6093	-50	hole'
-30.2783	-42.9132	-50	furniture'
-34.071	-43.448	-50	furniture'
-37.9484	-43.8508	-50	furniture'
-37.5399	-19.2475	-50	tool'
-44.5285	-33.958	-50	fern'
-59.8927	-37.4036	-50	fern'
-38.5337	-15.767	-50	tool'
-42.3426	-16.8232	-50	young mammal'
-23.0066	-41.94	-50	bark'
-26.7281	-42.6093	-50	support'
-30.2783	-42.9132	-50	gymnast'
-34.071	-43.448	-50	nest'
-37.9484	-43.8508	-50	nest'
-52.9649	-45.646	-50	fern'
-38.8806	-18.8652	-50	gymnast'
-42.4396	-20.3833	-50	gymnast'
-45.9203	-21.8508	-50	gymnast'
-31.7842	-13.3389	-50	arachnid'
-35.755	-13.2244	-50	bread'
-39.4822	-12.981	-50	young mammal'
-43.6831	-13.383	-50	gymnast'
-37.2836	-29.6417	-50	gymnast'
-42.0396	-31.0172	-50	musical instrument'
-21.0715	-37.5427	-50	gymnast'
-24.678	-38.4338	-50	weapon'
-28.0207	-39.2515	-50	reptile'
-31.4528	-40.2791	-50	reptile'
-35.4907	-41.4564	-50	gymnast'
-39.5275	-42.4938	-50	gymnast'
-42.9545	-43.5916	-50	gymnast'
-46.707	-44.66	-50	weapon'
-50.0789	-45.4423	-50	weapon'
-54.1129	-46.7244	-50	weapon'
-65.2504	-49.773	-50	electrical device'
24.7616	-3.83059	-50	frog'
27.9562	-4.05527	-50	frog'
41.203	-15.5524	-50	equipment'
45.09	-16.3426	-50	dog'
38.7403	-30.3425	-50	gymnast'
42.0308	-31.886	-50	gymnast'
45.6587	-33.6824	-50	reptile'
48.7675	-35.4593	-50	gymnast'
52.284	-37.2692	-50	electrical device'
55.8704	-39.0989	-50	gymnast'
59.3635	-40.6633	-50	weapon'
62.3403	-42.3172	-50	weapon'
-38.8806	-18.8652	-50	gymnast'
-42.4396	-20.3833	-50	gymnast'
-31.7842	-13.3389	-50	rodent'
-35.755	-13.2244	-50	needlework'
-39.4822	-12.981	-50	reptile'
-43.6831	-13.383	-50	man clothing'
-47.5436	-13.1589	-50	man clothing'
-21.0715	-37.5427	-50	electrical device'
-24.678	-38.4338	-50	electrical device'
-28.0207	-39.2515	-50	plate'
-31.4528	-40.2791	-50	crustacean'
-35.4907	-41.4564	-50	gymnast'
-39.5275	-42.4938	-50	star'
-42.9545	-43.5916	-50	gymnast'
-46.707	-44.66	-50	man clothing'
-50.0789	-45.4423	-50	needlework'
41.203	-15.5524	-50	tool'
45.09	-16.3426	-50	plate'
38.7403	-30.3425	-50	rodent'
45.6587	-33.6824	-50	gymnast'
48.7675	-35.4593	-50	dainty'
52.284	-37.2692	-50	utensil'
55.8704	-39.0989	-50	cat'
-32.9685	-9.96224	-50	light'
-37.2526	-9.38714	-50	furniture'
-35.8367	-22.9355	-50	man clothing'
-39.317	-23.0194	-50	gymnast'
-43.1638	-22.7881	-50	dog'
-22.7813	-42.4341	-50	nest'
-26.5481	-42.7141	-50	nest'
-30.4195	-42.6023	-50	nest'
-34.0165	-42.6826	-50	battery'
-37.8697	-42.3169	-50	beverage'
-42.0054	-42.1829	-50	needlework'
-45.6024	-42.263	-50	collection'
-53.7419	-42.0061	-50	battery'
-57.462	-41.9483	-50	gymnast'
-16.6227	-69.8628	-50	fare'
-20.1512	-68.8763	-50	electrical device'
-23.8204	-68.2358	-50	support'
-27.8726	-67.2564	-50	building'
-31.4237	-66.7022	-50	ridge'
-35.5294	-65.8115	-50	plate'
-39.1222	-65.5092	-50	plate'
-43.0216	-64.9189	-50	nest'
-46.591	-64.6184	-50	nest'
-50.8161	-63.9112	-50	gymnast'
42.4107	-12.6055	-50	furniture'
-45.8391	-10.4761	-50	sugar maple'
-32.9685	-9.96224	-50	dog'
-37.2526	-9.38714	-50	moped'
-41.2193	-9.0134	-50	reptile'
-35.8367	-22.9355	-50	flower'
-39.317	-23.0194	-50	gymnast'
-43.1638	-22.7881	-50	furniture'
-22.7813	-42.4341	-50	ridge'
-26.5481	-42.7141	-50	nest'
-30.4195	-42.6023	-50	nest'
-34.0165	-42.6826	-50	battery'
-37.8697	-42.3169	-50	plate'
-42.0054	-42.1829	-50	plate'
-45.6024	-42.263	-50	plate'
-53.7419	-42.0061	-50	electrical device'
-57.462	-41.9483	-50	beverage'
-61.857	-42.0846	-50	electrical device'
-9.15978	-71.8088	-50	man clothing'
-12.5511	-70.8851	-50	hole'
-16.6227	-69.8628	-50	plate'
-20.1512	-68.8763	-50	support'
-23.8204	-68.2358	-50	ridge'
-27.8726	-67.2564	-50	ridge'
-31.4237	-66.7022	-50	ridge'
-35.5294	-65.8115	-50	ridge'
-39.1222	-65.5092	-50	plate'
-43.0216	-64.9189	-50	nest'
-46.591	-64.6184	-50	nest'
-50.8161	-63.9112	-50	gymnast'
51.4044	-34.5765	-50	rodent'
55.7755	-35.5292	-50	plate'
31.0397	-31.0029	-50	cat'
35.4478	-30.637	-50	gymnast'
39.7352	-30.7815	-50	gymnast'
43.6213	-30.9737	-50	gymnast'
51.9123	-31.3796	-50	cat'
60.1941	-31.2699	-50	furniture'
-38.6758	-10.8083	-50	reptile'
-42.9244	-10.2589	-50	light'
-39.4087	-31.3345	-50	tool'
-43.5381	-32.0155	-50	reptile'
-47.4084	-31.9093	-50	plate'
-33.4357	-29.5068	-50	light'
-37.6734	-29.6247	-50	gymnast'
-41.5487	-29.5449	-50	young mammal'
-45.5761	-30.2566	-50	gymnast'
-49.9057	-30.2909	-50	plate'
-53.9903	-30.1758	-50	equipment'
41.6598	-14.7297	-50	crustacean'
51.4044	-34.5765	-50	game bird'
55.7755	-35.5292	-50	crustacean'
31.0397	-31.0029	-50	gymnast'
35.4478	-30.637	-50	gymnast'
39.7352	-30.7815	-50	gymnast'
43.6213	-30.9737	-50	gymnast'
-38.6758	-10.8083	-50	crustacean'
-42.9244	-10.2589	-50	hole'
-39.4087	-31.3345	-50	arachnid'
-43.5381	-32.0155	-50	hole'
-33.4357	-29.5068	-50	hole'
-37.6734	-29.6247	-50	hole'
-41.5487	-29.5449	-50	bread'
-38.9832	-15.3465	-50	fruit'
-39.1465	-30.288	-50	fruit'
-20.3623	2.32178	-50	fruit'
-23.2086	2.20606	-50	building'
-28.0546	-27.9126	-50	building'
-30.9416	-29.6788	-50	fruit'
-34.1769	-30.9583	-50	gymnast'
-37.4745	-32.7418	-50	man clothing'
-43.2033	-36.0731	-50	fruit'
-46.3811	-37.4475	-50	fruit'
-49.1222	-39.0601	-50	building'
-55.2423	-42.5954	-50	fruit'
-58.5807	-43.8799	-50	battery'
33.5999	10.3103	-50	fruit'
20.4488	0.463863	-50	fruit'
23.7583	-1.05067	-50	building'
27.1899	-1.453	-50	building'
34.0848	-2.27781	-50	building'
28.0635	-28.3524	-50	battery'
34.6555	-30.8881	-50	battery'
37.5737	-32.1742	-50	gymnast'
40.8425	-33.6536	-50	gymnast'
44.0803	-35.2105	-50	gymnast'
50.507	-38.1791	-50	fruit'
53.8873	-39.586	-50	fruit'
56.9566	-40.8647	-50	herb'
63.4182	-44.0845	-50	herb'
-38.9832	-15.3465	-50	board'
-39.1465	-30.288	-50	board'
-20.3623	2.32178	-50	tool'
-23.2086	2.20606	-50	board'
-26.3704	2.08587	-50	board'
-30.2549	1.84587	-50	board'
-33.5524	1.68724	-50	board'
-37.2496	1.48811	-50	crustacean'
-47.7517	1.26702	-50	board'
-28.0546	-27.9126	-50	needlework'
-30.9416	-29.6788	-50	needlework'
-34.1769	-30.9583	-50	car'
-37.4745	-32.7418	-50	beverage'
-43.2033	-36.0731	-50	cat'
-46.3811	-37.4475	-50	bark'
-49.1222	-39.0601	-50	board'
-55.2423	-42.5954	-50	herb'
-58.5807	-43.8799	-50	board'
40.243	-13.8895	-50	board'
33.5999	10.3103	-50	board'
20.4488	0.463863	-50	equipment'
23.7583	-1.05067	-50	board'
27.1899	-1.453	-50	board'
34.0848	-2.27781	-50	board'
28.0635	-28.3524	-50	battery'
34.6555	-30.8881	-50	weapon'
37.5737	-32.1742	-50	gymnast'
40.8425	-33.6536	-50	gymnast'
44.0803	-35.2105	-50	gymnast'
50.507	-38.1791	-50	board'
53.8873	-39.586	-50	board'
56.9566	-40.8647	-50	board'
63.4182	-44.0845	-50	vegetable'
42.6701	-27.8219	-50	musical instrument'
46.9115	-27.8145	-50	gymnast'
50.6886	-27.6105	-50	gymnast'
42.4515	-14.3587	-50	gymnast'
31.3001	-40.7064	-50	building'
35.5433	-40.1696	-50	nest'
40.0468	-39.7332	-50	cat'
43.7839	-39.3986	-50	nest'
47.5362	-38.7539	-50	gymnast'
51.5426	-38.3455	-50	gymnast'
55.7844	-37.8279	-50	gymnast'
59.9242	-37.2896	-50	arachnid'
63.7588	-37.0728	-50	vegetable'
67.1936	-36.5786	-50	sugar maple'
72.0609	-36.132	-50	musical instrument'
47.4098	-17.5229	-50	rock'
51.1011	-18.1187	-50	crustacean'
42.6701	-27.8219	-50	gymnast'
46.9115	-27.8145	-50	gymnast'
50.6886	-27.6105	-50	young mammal'
23.6853	-1.24471	-50	beverage'
38.0871	-14.5769	-50	car'
42.4515	-14.3587	-50	cat'
45.7517	-14.0799	-50	rock'
31.3001	-40.7064	-50	building'
35.5433	-40.1696	-50	nest'
43.7839	-39.3986	-50	nest'
47.5362	-38.7539	-50	gymnast'
51.5426	-38.3455	-50	gymnast'
55.7844	-37.8279	-50	frog'
59.9242	-37.2896	-50	bread'
63.7588	-37.0728	-50	utensil'
-44.5698	-18.3666	-50	reptile'
-47.9417	-19.4455	-50	reptile'
-23.8262	-6.45883	-50	reptile'
-27.2122	-6.93408	-50	board'
-30.374	-7.59994	-50	reptile'
-33.6479	-7.99836	-50	reptile'
-37.6102	-8.63142	-50	dainty'
-30.7381	-23.8209	-50	collection'
-33.3519	-24.9294	-50	weapon'
-36.6923	-26.5809	-50	plate'
-39.2985	-27.9912	-50	gymnast'
-42.365	-29.4976	-50	moped'
-45.427	-31.0682	-50	beverage'
-48.4296	-32.4435	-50	cat'
-51.708	-33.8826	-50	cat'
38.8337	-16.8926	-50	gymnast'
43.6828	-18.2486	-50	gymnast'
40.1683	-26.6088	-50	gymnast'
43.9839	-26.9116	-50	gymnast'
27.7891	-1.65061	-50	equipment'
31.6205	-2.07539	-50	battery'
35.4571	-2.51444	-50	battery'
39.3878	-2.80022	-50	tool'
43.0097	-2.96687	-50	collection'
46.8998	-3.2943	-50	beverage'
50.5813	-3.11783	-50	game bird'
29.8166	-9.93135	-50	equipment'
33.5727	-9.9579	-50	building'
36.1444	-28.4656	-50	game bird'
40.1059	-29.1375	-50	gymnast'
43.9227	-29.8986	-50	gymnast'
47.3736	-30.3453	-50	dainty'
51.3749	-31.0685	-50	fruit'
31.8983	-42.0016	-50	moped'
36.8009	-41.7969	-50	equipment'
42.101	-41.7505	-50	gymnast'
47.3496	-41.7608	-50	gymnast'
52.4764	-41.7373	-50	fruit'
-41.6389	-16.2702	-50	equipment'
-30.1889	-43.2069	-50	battery'
-34.007	-44.4416	-50	needlework'
-37.9017	-45.6431	-50	man clothing'
-41.7482	-46.8889	-50	plate'
-45.7322	-48.0401	-50	dog'
-49.456	-49.2626	-50	man clothing'
-53.3997	-50.6112	-50	man clothing'
-57.2687	-51.634	-50	man clothing'
-61.1052	-52.8314	-50	man clothing'
42.8483	-15.4316	-50	man clothing'
-38.1085	-2.84138	-50	bread'
-37.0822	-15.3279	-50	beverage'
-40.37	-15.0195	-50	beverage'
-43.557	-14.6673	-50	gymnast'
-46.8542	-14.3602	-50	rodent'
-30.8585	-40.2398	-50	cat'
-33.9054	-40.0968	-50	vessel'
-37.0127	-39.8846	-50	car'
-40.3566	-39.7149	-50	weapon'
-43.6239	-39.6161	-50	weapon'
-46.8679	-39.5102	-50	gymnast'
35.3141	-4.30392	-50	fern'
32.2848	-20.8109	-50	weapon'
35.4761	-21.1817	-50	weapon'
38.7236	-21.5146	-50	gymnast'
42.027	-21.8641	-50	gymnast'
45.2669	-22.1806	-50	gymnast'
48.5359	-22.4285	-50	gymnast'
51.7572	-22.8003	-50	rock'
-38.1085	-2.84138	-50	vegetable'
-37.0822	-15.3279	-50	weapon'
-40.37	-15.0195	-50	beverage'
-30.8585	-40.2398	-50	electrical device'
-33.9054	-40.0968	-50	vessel'
-37.0127	-39.8846	-50	electrical device'
32.2848	-20.8109	-50	beverage'
35.4761	-21.1817	-50	weapon'
38.7236	-21.5146	-50	gymnast'
42.027	-21.8641	-50	gymnast'
45.2669	-22.1806	-50	gymnast'
48.5359	-22.4285	-50	gymnast'
51.7572	-22.8003	-50	game bird'
40.401	-16.7765	-50	gymnast'
45.1574	-15.1159	-50	furniture'
-21.9034	-51.346	-50	furniture'
-25.791	-51.3046	-50	gymnast'
-29.7937	-51.4861	-50	furniture'
-34.3314	-50.8265	-50	electrical device'
-36.3374	-14.5847	-50	ridge'
-40.0723	-14.6981	-50	furniture'
-43.886	-14.8502	-50	furniture'
-47.5754	-15.0289	-50	furniture'
-37.04	-31.1418	-50	battery'
-42.1503	-32.7978	-50	brier'
-47.2058	-34.5743	-50	electrical device'
-57.2011	-38.0187	-50	collection'
-34.1745	-4.62491	-50	furniture'
-38.1035	-4.48796	-50	furniture'
-49.3909	-4.27118	-50	hole'
-53.0838	-4.1346	-50	furniture'
-56.9075	-4.05887	-50	furniture'
-37.7923	-27.5545	-50	needlework'
-41.6463	-28.469	-50	gymnast'
-45.245	-29.2909	-50	collection'
-49.1226	-30.2264	-50	collection'
-52.7714	-30.9263	-50	fern'
-60.169	-32.7671	-50	vessel'
35.6979	-13.5285	-50	collection'
39.4731	-13.646	-50	gymnast'
43.2776	-13.4997	-50	furniture'
41.3329	-30.2682	-50	furniture'
46.0824	-32.3849	-50	man clothing'
50.9469	-34.4282	-50	collection'
55.8065	-36.5104	-50	collection'
60.6973	-38.5561	-50	collection'
65.5043	-40.7058	-50	bark'
29.6355	2.56998	-50	vessel'
37.8126	-25.1275	-50	fare'
41.6658	-25.8764	-50	fare'
45.2686	-26.4851	-50	bread'
49.0322	-27.1523	-50	vegetable'
52.8273	-27.8418	-50	support'
-36.3374	-14.5847	-50	game bird'
-40.0723	-14.6981	-50	arachnid'
-43.886	-14.8502	-50	utensil'
-47.5754	-15.0289	-50	light'
-37.04	-31.1418	-50	needlework'
-42.1503	-32.7978	-50	crustacean'
-57.2011	-38.0187	-50	plate'
-34.1745	-4.62491	-50	light'
-38.1035	-4.48796	-50	light'
-49.3909	-4.27118	-50	light'
-37.7923	-27.5545	-50	tool'
-41.6463	-28.469	-50	needlework'
-45.245	-29.2909	-50	beverage'
-52.7714	-30.9263	-50	light'
35.6979	-13.5285	-50	reptile'
39.4731	-13.646	-50	gymnast'
43.2776	-13.4997	-50	battery'
41.3329	-30.2682	-50	battery'
46.0824	-32.3849	-50	gymnast'
50.9469	-34.4282	-50	arachnid'
55.8065	-36.5104	-50	light'
60.6973	-38.5561	-50	light'
65.5043	-40.7058	-50	light'
29.6355	2.56998	-50	gymnast'
32.8198	3.00816	-50	game bird'
36.3293	3.48348	-50	light'
39.3818	-3.41696	-50	battery'
37.8126	-25.1275	-50	fare'
41.6658	-25.8764	-50	bread'
45.2686	-26.4851	-50	vegetable'
49.0322	-27.1523	-50	battery'
52.8273	-27.8418	-50	battery'
33.3407	-29.695	-50	man clothing'
36.9808	-30.13	-50	man clothing'
47.9012	-31.4348	-50	gymnast'
51.5413	-31.8697	-50	sugar maple'
33.3407	-29.695	-50	plate'
36.9808	-30.13	-50	fare'
40.621	-30.5648	-50	dainty'
44.261	-30.9998	-50	cat'
47.9012	-31.4348	-50	gymnast'
51.5413	-31.8697	-50	fare'
-38.5443	-15.9476	-50	ridge'
25.9436	-43.4596	-50	man clothing'
30.2168	-43.1469	-50	nest'
34.7656	-42.8124	-50	nest'
-36.3933	-19.6748	-50	collection'
-35.4659	-14.158	-50	electrical device'
31.9691	-12.1694	-50	electrical device'
35.6675	-11.972	-50	electrical device'
39.3657	-11.7745	-50	electrical device'
43.064	-11.5772	-50	electrical device'
26.698	-44.2953	-50	hole'
30.9704	-44.0929	-50	ridge'
35.2428	-43.8906	-50	furniture'
-36.3933	-19.6748	-50	plate'
-35.4659	-14.158	-50	plate'
-42.9373	-14.2053	-50	plate'
-46.673	-14.2289	-50	tool'
31.9691	-12.1694	-50	gymnast'
35.6675	-11.972	-50	plate'
43.064	-11.5772	-50	plate'
26.698	-44.2953	-50	nest'
30.9704	-44.0929	-50	nest'
35.2428	-43.8906	-50	furniture'
-31.2391	-13.4484	-50	crustacean'
-29.3309	-32.9241	-50	gymnast'
-40.6157	-32.3239	-50	gymnast'
-35.3791	-49.396	-50	arachnid'

## Sheet: FigureS1B_VTC
0	4.35626	4.75193	4.79865	4.47529	4.83357	4.71998	4.77534	5.01898	4.94603	4.61831	4.50517	4.4568	4.30479	4.62854	4.94598	4.58175	4.85797	4.59542	4.68934	4.69933	4.44598	4.83756	4.84941	4.49277	4.92903	4.38951	5.24078	4.88391	4.78342	4.68135	4.62042	5.03495	4.81103	4.3599	4.61305	4.83702	4.66035	3.97333	4.72472	4.88311	4.76941	4.6456	4.98724	5.10765	5.57262	4.66668	5.08125	4.8075	4.67977
4.35626	0	3.91395	3.90157	3.76938	4.3091	3.52203	4.22914	4.10739	3.79511	3.8239	4.09542	3.82431	3.60115	3.99114	4.26956	3.85948	4.19314	3.65438	3.6892	4.37013	4.18492	3.83797	3.94838	3.86544	3.94457	3.65456	4.46052	3.95696	4.11866	3.88464	4.09996	4.05684	3.7764	3.81122	4.03876	3.95616	3.90379	3.76375	4.05774	4.0266	3.96129	3.7022	4.35065	4.05588	4.6117	4.00714	4.15609	4.10323	3.97976
4.75193	3.91395	0	3.78847	4.14015	4.18472	3.88897	4.42687	3.63731	4.10528	3.87051	4.24987	4.05764	4.02113	4.1256	4.73039	3.96535	3.79769	3.97663	4.23014	3.95788	4.3442	3.83819	3.58982	3.76415	4.10114	4.12274	4.29574	3.89743	4.12196	3.85651	4.09154	4.00318	3.65083	4.29035	3.96977	3.73843	3.45873	3.94742	3.86576	4.02215	3.73004	3.69441	3.79348	3.93649	4.37479	4.10496	4.20814	4.07187	4.00679
4.79865	3.90157	3.78847	0	3.65691	4.23778	3.47484	4.12033	3.90573	3.63698	3.79055	3.67048	3.66278	3.73487	4.02429	4.24866	3.6781	3.84548	4.04432	3.75151	4.14586	3.8335	3.46997	3.88364	3.51446	3.95792	3.77397	4.39543	3.85928	4.07774	3.68391	3.93106	3.58904	3.93484	3.78818	3.96272	3.83517	3.31856	3.71003	3.51198	3.88856	3.53798	3.62058	4.04773	3.86071	4.55693	4.00971	3.99481	3.80539	3.79452
4.47529	3.76938	4.14015	3.65691	0	4.50926	3.94779	3.69678	4.35945	3.94703	4.12985	4.11897	4.05151	3.79065	3.66154	4.17605	3.82022	4.14756	4.00474	3.58248	4.5887	4.02061	3.85308	4.18538	3.91514	4.27976	3.82527	4.5497	3.95265	4.21345	3.79164	4.38954	3.84097	4.24838	3.79963	4.41576	4.10203	3.95671	3.92713	4.13409	3.90545	4.2827	3.8758	4.17751	4.09193	4.76027	4.37131	4.20901	3.98338	3.9864
4.83357	4.3091	4.18472	4.23778	4.50926	0	3.99085	4.76022	4.18035	4.24019	4.07441	4.40199	3.67135	4.17403	4.48623	4.41077	4.30569	4.30495	4.35165	4.42042	3.60305	4.44843	4.22596	4.26556	4.11237	4.58289	4.05828	4.99515	4.15873	4.67083	4.10486	4.4036	4.43137	4.3345	4.10801	4.06628	3.88405	3.97292	4.38331	3.90766	4.37266	4.33047	3.93377	4.12414	4.60598	5.28361	4.09788	4.32589	4.4895	4.18396
4.71998	3.52203	3.88897	3.47484	3.94779	3.99085	0	4.34493	3.64718	3.70153	3.80561	3.86196	3.49227	3.4706	4.13337	4.45305	3.46171	3.63891	3.85715	3.74581	3.848	4.02775	3.74734	3.78902	3.59058	4.00911	3.89559	4.01613	3.58342	3.84109	3.58595	3.57183	3.78531	3.71903	3.76294	3.68707	3.38074	3.36102	3.83621	3.38884	3.7465	3.53562	3.39614	3.88287	3.70402	4.4001	3.52295	3.82568	3.53214	3.73992
4.77534	4.22914	4.42687	4.12033	3.69678	4.76022	4.34493	0	4.33994	4.26252	4.45584	3.96967	4.14128	4.01989	4.20631	4.62584	4.19797	4.23356	3.96699	4.11626	4.74293	3.97425	4.2875	4.4221	4.17236	4.70755	4.47751	5.04218	4.19191	4.52808	3.90613	4.67864	4.41936	4.64343	4.12187	4.28887	4.25346	3.98004	4.34681	4.42226	4.3965	4.64367	4.36135	4.35077	4.67098	4.69176	4.51407	4.46505	4.34578	4.62552
5.01898	4.10739	3.63731	3.90573	4.35945	4.18035	3.64718	4.33994	0	3.90187	4.06114	3.7943	3.54718	3.97254	4.25564	4.71127	4.00892	3.76407	4.01665	4.09813	3.99495	4.13762	4.01811	3.97867	3.62249	3.77615	4.16027	4.48101	3.52334	3.86709	3.69035	3.76098	3.49754	3.69963	4.11951	3.61815	3.64226	3.7083	3.95701	3.63346	3.92816	3.7059	3.36077	3.74374	4.059	4.1834	3.88623	3.85319	3.7936	3.93265
4.94603	3.79511	4.10528	3.63698	3.94703	4.24019	3.70153	4.26252	3.90187	0	3.66646	3.68109	3.9379	3.58758	4.27449	4.52823	4.0353	3.75417	3.95983	4.0509	4.23745	3.76315	3.74353	3.75266	3.77266	3.65081	3.95113	4.51061	3.36472	3.84369	3.54167	3.79677	3.4716	3.66014	3.81672	3.87244	3.59547	3.64522	4.06771	3.66922	3.9504	3.68456	3.66579	3.95177	4.31343	4.09802	4.22619	3.91899	4.07172	3.88326
4.61831	3.8239	3.87051	3.79055	4.12985	4.07441	3.80561	4.45584	4.06114	3.66646	0	3.67354	3.70075	3.93838	4.10653	4.08788	3.78507	4.2304	4.33703	4.27442	4.26834	4.08438	3.657	3.78687	3.92052	3.58479	3.71198	4.12134	3.77921	3.78609	3.92378	4.0854	3.82773	3.56018	4.03464	3.71269	4.14033	3.88751	3.73239	4.02167	4.19565	3.80623	3.61216	3.75931	4.19283	4.79075	4.06935	4.35831	4.15348	4.01978
4.50517	4.09542	4.24987	3.67048	4.11897	4.40199	3.86196	3.96967	3.7943	3.68109	3.67354	0	4.07483	3.74298	4.30651	4.23661	3.96391	3.67568	4.04621	4.32941	4.33086	4.02949	3.89376	3.9079	3.78085	3.69204	4.21216	4.46757	3.67662	3.71753	3.53797	4.06739	3.81592	4.06634	3.89499	3.90208	4.00226	3.78639	3.58954	3.86435	3.86245	3.89162	3.86787	3.86879	4.14729	4.73204	4.14858	4.16324	4.04458	4.06275
4.4568	3.82431	4.05764	3.66278	4.05151	3.67135	3.49227	4.14128	3.54718	3.9379	3.70075	4.07483	0	3.7283	3.9882	4.14063	3.54373	4.27035	3.92528	3.94502	3.6897	4.05932	3.58021	3.95751	3.51221	3.6875	3.50687	4.46028	3.76463	3.90655	3.57612	3.79187	3.80055	3.82134	3.82467	3.64975	3.89869	3.60109	3.80389	3.52418	4.12655	3.60205	3.23437	3.97047	3.91646	4.57458	3.61782	3.93214	3.75209	3.87095
4.30479	3.60115	4.02113	3.73487	3.79065	4.17403	3.4706	4.01989	3.97254	3.58758	3.93838	3.74298	3.7283	0	4.09832	4.39838	3.69148	3.72945	3.97877	3.91812	4.3742	3.53699	3.83473	3.99964	3.67598	4.04899	4.05352	4.72	3.33208	3.86234	3.46068	3.67016	3.83854	3.91963	3.80206	3.91866	3.67224	3.43208	3.75082	3.5095	3.83696	3.49485	3.77598	3.93747	3.8069	4.44023	3.77628	3.90951	3.9716	3.90976
4.62854	3.99114	4.1256	4.02429	3.66154	4.48623	4.13337	4.20631	4.25564	4.27449	4.10653	4.30651	3.9882	4.09832	0	4.1559	4.41117	4.5298	4.37798	4.14025	4.37123	4.06576	4.04984	4.21535	4.06542	4.16903	3.90837	4.70319	4.48579	4.15552	3.96569	4.65516	4.44628	4.28043	4.17958	4.24338	4.39437	4.12422	3.98761	4.30822	4.40779	4.35908	3.88539	4.42378	4.47687	4.4833	4.36019	4.59687	4.22798	4.22138
4.94598	4.26956	4.73039	4.24866	4.17605	4.41077	4.45305	4.62584	4.71127	4.52823	4.08788	4.23661	4.14063	4.39838	4.1559	0	4.29499	4.69365	4.61023	4.47091	4.92285	4.34242	4.1794	4.53167	4.26733	4.46273	3.85425	4.78309	4.4133	4.66662	4.31643	4.54576	4.16459	4.23609	3.90605	4.49334	4.42165	4.53324	4.26288	4.43421	4.72606	4.50407	4.20199	4.65322	4.60824	5.60347	4.45558	4.60464	4.74716	4.49441
4.58175	3.85948	3.96535	3.6781	3.82022	4.30569	3.46171	4.19797	4.00892	4.0353	3.78507	3.96391	3.54373	3.69148	4.41117	4.29499	0	3.91155	3.84335	3.84634	4.09748	3.70289	3.75067	4.11409	3.6158	4.29573	3.79454	4.18155	3.90407	4.05418	3.67536	4.0301	3.89649	4.05	3.71011	4.11631	3.88646	3.5208	3.74836	3.58736	3.72892	3.92469	3.35778	3.86087	4.0023	4.58293	3.76998	3.77656	3.91404	3.95283
4.85797	4.19314	3.79769	3.84548	4.14756	4.30495	3.63891	4.23356	3.76407	3.75417	4.2304	3.67568	4.27035	3.72945	4.5298	4.69365	3.91155	0	3.97149	4.29359	4.32428	4.02212	4.20123	4.16158	3.89791	4.31291	4.4653	4.62375	3.55629	4.00838	3.83386	3.982	4.12512	4.31582	3.89483	3.89834	3.55086	3.68404	3.92019	3.69032	3.94359	3.91197	3.95535	3.87449	4.26402	4.71735	3.93481	3.72259	3.97274	4.15074
4.59542	3.65438	3.97663	4.04432	4.00474	4.35165	3.85715	3.96699	4.01665	3.95983	4.33703	4.04621	3.92528	3.97877	4.37798	4.61023	3.84335	3.97149	0	4.01599	4.2089	4.12664	4.08088	4.11844	3.95004	4.63659	4.18372	4.8172	3.87612	4.36652	3.62563	4.14161	4.33002	4.06306	3.95555	4.37308	3.61598	3.80728	4.08723	3.74785	4.06791	4.1901	3.58019	4.01592	4.37925	4.46731	4.13539	3.79383	4.00263	3.93165
4.68934	3.6892	4.23014	3.75151	3.58248	4.42042	3.74581	4.11626	4.09813	4.0509	4.27442	4.32941	3.94502	3.91812	4.14025	4.47091	3.84634	4.29359	4.01599	0	4.23887	4.21627	3.65835	4.39206	4.03943	4.0872	4.03139	4.73075	4.23086	4.00372	4.14361	4.35228	4.13319	4.36582	3.84209	4.34384	4.1828	4.03982	4.12458	3.98935	3.8947	4.05857	3.72188	4.55173	4.15088	4.64212	4.26134	4.42666	3.774	4.16724
4.69933	4.37013	3.95788	4.14586	4.5887	3.60305	3.848	4.74293	3.99495	4.23745	4.26834	4.33086	3.6897	4.3742	4.37123	4.92285	4.09748	4.32428	4.2089	4.23887	0	4.55744	4.48028	4.01119	3.98936	4.3835	4.11694	4.92436	4.37733	4.23578	4.2442	4.28688	4.34117	4.33717	4.39737	3.88948	3.85337	3.8323	4.26581	3.93321	4.62114	4.21675	3.82585	4.09044	4.58106	4.7185	4.22018	4.50816	4.38976	4.29177
4.44598	4.18492	4.3442	3.8335	4.02061	4.44843	4.02775	3.97425	4.13762	3.76315	4.08438	4.02949	4.05932	3.53699	4.06576	4.34242	3.70289	4.02212	4.12664	4.21627	4.55744	0	4.07909	4.0147	3.9046	4.36562	4.27468	4.8065	3.7093	4.22452	3.63613	4.13387	4.29448	4.37191	3.75968	3.98472	4.25881	3.69661	3.87525	4.04503	4.30352	4.04887	3.94528	4.19479	4.52068	4.29109	4.05095	4.18773	4.2449	4.16282
4.83756	3.83797	3.83819	3.46997	3.85308	4.22596	3.74734	4.2875	4.01811	3.74353	3.657	3.89376	3.58021	3.83473	4.04984	4.1794	3.75067	4.20123	4.08088	3.65835	4.48028	4.07909	0	3.94442	3.73076	4.06259	3.72853	4.15486	3.77773	4.20845	3.73921	4.06027	3.88014	3.82158	3.87195	4.03935	3.96593	3.70426	3.722	3.51605	4.01702	3.514	3.5472	3.98467	3.97374	4.70961	3.85908	3.98324	3.96278	3.90137
4.84941	3.94838	3.58982	3.88364	4.18538	4.26556	3.78902	4.4221	3.97867	3.75266	3.78687	3.9079	3.95751	3.99964	4.21535	4.53167	4.11409	4.16158	4.11844	4.39206	4.01119	4.0147	3.94442	0	3.76067	3.96496	4.23467	4.33167	4.07374	4.02862	4.09299	3.90212	3.95399	3.67237	4.29207	3.62091	3.97526	3.6633	3.73866	3.99357	4.18386	3.73178	3.86287	3.81946	4.00655	4.22423	4.12798	4.35747	4.22334	3.89202
4.49277	3.86544	3.76415	3.51446	3.91514	4.11237	3.59058	4.17236	3.62249	3.77266	3.92052	3.78085	3.51221	3.67598	4.06542	4.26733	3.6158	3.89791	3.95004	4.03943	3.98936	3.9046	3.73076	3.76067	0	3.62354	3.77177	4.39246	3.50353	4.05074	3.40603	3.33505	3.73584	3.61299	3.87154	3.84614	3.88626	3.44997	3.53474	3.15663	3.83523	3.54437	3.35166	3.82374	3.86757	4.42033	3.43768	3.80071	3.64564	3.50698
4.92903	3.94457	4.10114	3.95792	4.27976	4.58289	4.00911	4.70755	3.77615	3.65081	3.58479	3.69204	3.6875	4.04899	4.16903	4.46273	4.29573	4.31291	4.63659	4.0872	4.3835	4.36562	4.06259	3.96496	3.62354	0	3.91266	4.42628	3.77917	3.66703	3.84686	3.93719	3.59266	3.67115	4.20121	3.5433	4.20843	4.14871	3.70794	3.92862	4.12661	3.79598	3.73621	4.05757	4.06083	4.71698	4.159	4.36449	3.81262	4.10038
4.38951	3.65456	4.12274	3.77397	3.82527	4.05828	3.89559	4.47751	4.16027	3.95113	3.71198	4.21216	3.50687	4.05352	3.90837	3.85425	3.79454	4.4653	4.18372	4.03139	4.11694	4.27468	3.72853	4.23467	3.77177	3.91266	0	4.16463	4.0647	4.04153	4.01936	4.3556	3.92411	3.84422	3.87032	3.81245	4.29909	4.03079	3.73818	3.90184	4.32979	4.18162	3.63737	4.04415	4.36916	4.80603	4.30011	4.19893	4.13041	3.95015
5.24078	4.46052	4.29574	4.39543	4.5497	4.99515	4.01613	5.04218	4.48101	4.51061	4.12134	4.46757	4.46028	4.72	4.70319	4.78309	4.18155	4.62375	4.8172	4.73075	4.92436	4.8065	4.15486	4.33167	4.39246	4.42628	4.16463	0	4.47267	4.37132	4.54681	4.68187	4.28882	3.84249	4.28175	4.06634	4.30299	4.54898	4.36634	4.58458	4.75	4.31367	3.9886	4.45833	4.65081	4.99269	4.49201	4.43586	4.6541	4.57813
4.88391	3.95696	3.89743	3.85928	3.95265	4.15873	3.58342	4.19191	3.52334	3.36472	3.77921	3.67662	3.76463	3.33208	4.48579	4.4133	3.90407	3.55629	3.87612	4.23086	4.37733	3.7093	3.77773	4.07374	3.50353	3.77917	4.0647	4.47267	0	3.87525	3.32377	3.65869	3.70863	3.55825	3.78934	3.88741	3.53605	3.45865	4.06167	3.41419	3.66261	3.61729	3.42695	3.58481	4.00395	4.48025	3.96274	3.52561	3.9681	3.72795
4.78342	4.11866	4.12196	4.07774	4.21345	4.67083	3.84109	4.52808	3.86709	3.84369	3.78609	3.71753	3.90655	3.86234	4.15552	4.66662	4.05418	4.00838	4.36652	4.00372	4.23578	4.22452	4.20845	4.02862	4.05074	3.66703	4.04153	4.37132	3.87525	0	4.07745	4.23648	3.66904	3.94096	4.11424	3.54491	4.03194	4.05034	4.07282	4.10857	4.12386	3.98294	3.6892	3.96855	4.29167	4.41875	4.39111	4.23768	4.02657	4.30484
4.68135	3.88464	3.85651	3.68391	3.79164	4.10486	3.58595	3.90613	3.69035	3.54167	3.92378	3.53797	3.57612	3.46068	3.96569	4.31643	3.67536	3.83386	3.62563	4.14361	4.2442	3.63613	3.73921	4.09299	3.40603	3.84686	4.01936	4.54681	3.32377	4.07745	0	3.89908	3.81924	3.76149	3.40254	4.24277	3.65176	3.5347	3.6543	3.43134	3.6682	3.75814	3.39849	3.79271	4.00293	4.37576	3.72109	3.75535	3.74881	3.66236
4.62042	4.09996	4.09154	3.93106	4.38954	4.4036	3.57183	4.67864	3.76098	3.79677	4.0854	4.06739	3.79187	3.67016	4.65516	4.54576	4.0301	3.982	4.14161	4.35228	4.28688	4.13387	4.06027	3.90212	3.33505	3.93719	4.3556	4.68187	3.65869	4.23648	3.89908	0	3.90081	3.86158	4.30923	3.76292	3.82571	3.82279	3.8074	3.39898	4.19222	3.39563	3.9157	4.21677	3.80876	4.57653	3.66582	4.03335	4.0447	3.87097
5.03495	4.05684	4.00318	3.58904	3.84097	4.43137	3.78531	4.41936	3.49754	3.4716	3.82773	3.81592	3.80055	3.83854	4.44628	4.16459	3.89649	4.12512	4.33002	4.13319	4.34117	4.29448	3.88014	3.95399	3.73584	3.59266	3.92411	4.28882	3.70863	3.66904	3.81924	3.90081	0	3.76721	4.08645	3.85662	3.88999	3.76176	3.97189	3.67185	3.89283	3.71267	3.56549	3.91429	3.86913	4.32747	4.1215	4.15707	3.72064	4.0398
4.81103	3.7764	3.65083	3.93484	4.24838	4.3345	3.71903	4.64343	3.69963	3.66014	3.56018	4.06634	3.82134	3.91963	4.28043	4.23609	4.05	4.31582	4.06306	4.36582	4.33717	4.37191	3.82158	3.67237	3.61299	3.67115	3.84422	3.84249	3.55825	3.94096	3.76149	3.86158	3.76721	0	4.01422	3.94626	3.71896	3.80247	3.83987	3.76009	4.13442	3.71298	3.4102	3.66992	3.96349	4.48768	4.06697	3.86536	4.00462	3.77505
4.3599	3.81122	4.29035	3.78818	3.79963	4.10801	3.76294	4.12187	4.11951	3.81672	4.03464	3.89499	3.82467	3.80206	4.17958	3.90605	3.71011	3.89483	3.95555	3.84209	4.39737	3.75968	3.87195	4.29207	3.87154	4.20121	3.87032	4.28175	3.78934	4.11424	3.40254	4.30923	4.08645	4.01422	0	4.29935	3.8172	3.85923	3.75477	3.79477	3.80903	4.14729	3.65014	4.02149	4.47232	4.86526	3.84349	3.85024	3.95895	3.87022
4.61305	4.03876	3.96977	3.96272	4.41576	4.06628	3.68707	4.28887	3.61815	3.87244	3.71269	3.90208	3.64975	3.91866	4.24338	4.49334	4.11631	3.89834	4.37308	4.34384	3.88948	3.98472	4.03935	3.62091	3.84614	3.5433	3.81245	4.06634	3.88741	3.54491	4.24277	3.76292	3.85662	3.94626	4.29935	0	3.79641	3.87322	3.72629	3.717	4.27436	3.7513	3.8477	3.9207	4.00444	4.52724	3.95438	4.1307	4.18139	4.19197
4.83702	3.95616	3.73843	3.83517	4.10203	3.88405	3.38074	4.25346	3.64226	3.59547	4.14033	4.00226	3.89869	3.67224	4.39437	4.42165	3.88646	3.55086	3.61598	4.1828	3.85337	4.25881	3.96593	3.97526	3.88626	4.20843	4.29909	4.30299	3.53605	4.03194	3.65176	3.82571	3.88999	3.71896	3.8172	3.79641	0	3.83376	4.00844	3.64564	4.05937	3.66093	3.66647	3.7822	4.08194	4.41262	3.72933	3.61973	3.8212	3.94732
4.66035	3.90379	3.45873	3.31856	3.95671	3.97292	3.36102	3.98004	3.7083	3.64522	3.88751	3.78639	3.60109	3.43208	4.12422	4.53324	3.5208	3.68404	3.80728	4.03982	3.8323	3.69661	3.70426	3.6633	3.44997	4.14871	4.03079	4.54898	3.45865	4.05034	3.5347	3.82279	3.76176	3.80247	3.85923	3.87322	3.83376	0	3.93195	3.2308	3.86433	3.44831	3.4437	3.64839	3.985	4.32216	3.65816	3.77802	3.75443	3.71632
3.97333	3.76375	3.94742	3.71003	3.92713	4.38331	3.83621	4.34681	3.95701	4.06771	3.73239	3.58954	3.80389	3.75082	3.98761	4.26288	3.74836	3.92019	4.08723	4.12458	4.26581	3.87525	3.722	3.73866	3.53474	3.70794	3.73818	4.36634	4.06167	4.07282	3.6543	3.8074	3.97189	3.83987	3.75477	3.72629	4.00844	3.93195	0	3.72491	3.93919	3.8285	3.72218	3.91875	4.02475	4.48103	3.62377	3.9658	3.90682	3.71921
4.72472	4.05774	3.86576	3.51198	4.13409	3.90766	3.38884	4.42226	3.63346	3.66922	4.02167	3.86435	3.52418	3.5095	4.30822	4.43421	3.58736	3.69032	3.74785	3.98935	3.93321	4.04503	3.51605	3.99357	3.15663	3.92862	3.90184	4.58458	3.41419	4.10857	3.43134	3.39898	3.67185	3.76009	3.79477	3.717	3.64564	3.2308	3.72491	0	3.87474	3.28659	3.55882	3.60752	3.61747	4.5945	3.44069	3.52144	3.71477	3.33022
4.88311	4.0266	4.02215	3.88856	3.90545	4.37266	3.7465	4.3965	3.92816	3.9504	4.19565	3.86245	4.12655	3.83696	4.40779	4.72606	3.72892	3.94359	4.06791	3.8947	4.62114	4.30352	4.01702	4.18386	3.83523	4.12661	4.32979	4.75	3.66261	4.12386	3.6682	4.19222	3.89283	4.13442	3.80903	4.27436	4.05937	3.86433	3.93919	3.87474	0	3.91998	3.60502	3.99412	3.85785	4.39863	4.22754	4.08198	3.8185	3.81769
4.76941	3.96129	3.73004	3.53798	4.2827	4.33047	3.53562	4.64367	3.7059	3.68456	3.80623	3.89162	3.60205	3.49485	4.35908	4.50407	3.92469	3.91197	4.1901	4.05857	4.21675	4.04887	3.514	3.73178	3.54437	3.79598	4.18162	4.31367	3.61729	3.98294	3.75814	3.39563	3.71267	3.71298	4.14729	3.7513	3.66093	3.44831	3.8285	3.28659	3.91998	0	3.69342	3.89831	3.671	4.47459	3.63967	4.21288	3.8267	3.89577
4.6456	3.7022	3.69441	3.62058	3.8758	3.93377	3.39614	4.36135	3.36077	3.66579	3.61216	3.86787	3.23437	3.77598	3.88539	4.20199	3.35778	3.95535	3.58019	3.72188	3.82585	3.94528	3.5472	3.86287	3.35166	3.73621	3.63737	3.9886	3.42695	3.6892	3.39849	3.9157	3.56549	3.4102	3.65014	3.8477	3.66647	3.4437	3.72218	3.55882	3.60502	3.69342	0	3.61428	3.84852	4.24351	3.79345	3.66967	3.3901	3.38265
4.98724	4.35065	3.79348	4.04773	4.17751	4.12414	3.88287	4.35077	3.74374	3.95177	3.75931	3.86879	3.97047	3.93747	4.42378	4.65322	3.86087	3.87449	4.01592	4.55173	4.09044	4.19479	3.98467	3.81946	3.82374	4.05757	4.04415	4.45833	3.58481	3.96855	3.79271	4.21677	3.91429	3.66992	4.02149	3.9207	3.7822	3.64839	3.91875	3.60752	3.99412	3.89831	3.61428	0	4.20011	4.67816	3.91049	3.69917	3.78153	3.75466
5.10765	4.05588	3.93649	3.86071	4.09193	4.60598	3.70402	4.67098	4.059	4.31343	4.19283	4.14729	3.91646	3.8069	4.47687	4.60824	4.0023	4.26402	4.37925	4.15088	4.58106	4.52068	3.97374	4.00655	3.86757	4.06083	4.36916	4.65081	4.00395	4.29167	4.00293	3.80876	3.86913	3.96349	4.47232	4.00444	4.08194	3.985	4.02475	3.61747	3.85785	3.671	3.84852	4.20011	0	4.9614	4.06391	4.15992	3.98188	4.08162
5.57262	4.6117	4.37479	4.55693	4.76027	5.28361	4.4001	4.69176	4.1834	4.09802	4.79075	4.73204	4.57458	4.44023	4.4833	5.60347	4.58293	4.71735	4.46731	4.64212	4.7185	4.29109	4.70961	4.22423	4.42033	4.71698	4.80603	4.99269	4.48025	4.41875	4.37576	4.57653	4.32747	4.48768	4.86526	4.52724	4.41262	4.32216	4.48103	4.5945	4.39863	4.47459	4.24351	4.67816	4.9614	0	4.98069	4.81223	4.37743	4.58295
4.66668	4.00714	4.10496	4.00971	4.37131	4.09788	3.52295	4.51407	3.88623	4.22619	4.06935	4.14858	3.61782	3.77628	4.36019	4.45558	3.76998	3.93481	4.13539	4.26134	4.22018	4.05095	3.85908	4.12798	3.43768	4.159	4.30011	4.49201	3.96274	4.39111	3.72109	3.66582	4.1215	4.06697	3.84349	3.95438	3.72933	3.65816	3.62377	3.44069	4.22754	3.63967	3.79345	3.91049	4.06391	4.98069	0	3.77551	3.85547	3.86993
5.08125	4.15609	4.20814	3.99481	4.20901	4.32589	3.82568	4.46505	3.85319	3.91899	4.35831	4.16324	3.93214	3.90951	4.59687	4.60464	3.77656	3.72259	3.79383	4.42666	4.50816	4.18773	3.98324	4.35747	3.80071	4.36449	4.19893	4.43586	3.52561	4.23768	3.75535	4.03335	4.15707	3.86536	3.85024	4.1307	3.61973	3.77802	3.9658	3.52144	4.08198	4.21288	3.66967	3.69917	4.15992	4.81223	3.77551	0	3.90703	3.75793
4.8075	4.10323	4.07187	3.80539	3.98338	4.4895	3.53214	4.34578	3.7936	4.07172	4.15348	4.04458	3.75209	3.9716	4.22798	4.74716	3.91404	3.97274	4.00263	3.774	4.38976	4.2449	3.96278	4.22334	3.64564	3.81262	4.13041	4.6541	3.9681	4.02657	3.74881	4.0447	3.72064	4.00462	3.95895	4.18139	3.8212	3.75443	3.90682	3.71477	3.8185	3.8267	3.3901	3.78153	3.98188	4.37743	3.85547	3.90703	0	3.50303
4.67977	3.97976	4.00679	3.79452	3.9864	4.18396	3.73992	4.62552	3.93265	3.88326	4.01978	4.06275	3.87095	3.90976	4.22138	4.49441	3.95283	4.15074	3.93165	4.16724	4.29177	4.16282	3.90137	3.89202	3.50698	4.10038	3.95015	4.57813	3.72795	4.30484	3.66236	3.87097	4.0398	3.77505	3.87022	4.19197	3.94732	3.71632	3.71921	3.33022	3.81769	3.89577	3.38265	3.75466	4.08162	4.58295	3.86993	3.75793	3.50303	0
4.65929	3.6607	3.84758	3.7427	4.15893	4.57723	3.97951	4.57428	3.85514	3.8207	3.34944	3.99396	3.88408	4.01595	4.11069	3.8286	3.5941	4.30282	4.21133	3.89963	4.38137	4.14859	3.6613	3.73427	3.36151	3.73638	3.54968	3.8869	4.02797	3.92726	4.01679	3.90555	3.77312	3.60968	3.90355	3.99476	4.06099	3.93041	3.5107	3.65928	4.03882	3.90151	3.67222	4.11302	4.05013	4.68851	4.03801	4.02589	4.1333	3.73038
5.13053	4.85674	4.77591	4.62601	4.70966	4.02176	4.34607	4.49842	4.21367	4.27307	4.13589	4.14654	3.89455	4.37064	4.99572	4.86077	4.32103	4.33652	4.58761	4.79554	4.17941	4.4823	4.4893	4.54278	4.38964	4.20628	4.84161	5.09972	3.65115	4.18315	4.06164	4.40656	4.4331	4.45389	4.34634	4.13064	3.99415	4.35382	4.47723	4.15615	4.40396	4.36053	4.11382	3.81687	4.60796	4.86907	4.40102	4.28866	4.2233	4.59704
5.14756	4.26793	4.37143	4.32795	4.06714	4.67957	4.12325	4.63224	3.89891	4.25872	4.13853	4.27772	3.90173	4.27058	4.32417	4.51802	3.93545	4.49805	4.52441	4.41305	4.63868	4.54474	3.8196	4.30284	3.91841	3.98865	4.02311	4.05451	4.07322	4.24841	4.18331	4.06445	3.98963	3.57887	3.98309	4.24067	3.90725	4.36295	3.80862	3.7627	4.07283	4.02233	3.71104	4.06156	3.98998	4.73395	4.10782	3.8442	3.96592	4.06228
4.86463	3.95044	4.22298	4.03958	3.98408	4.16125	3.89591	4.23735	3.75596	3.52492	3.65219	3.96357	3.79476	3.7918	4.33843	4.30203	3.70332	4.12794	4.22407	4.26393	4.40093	4.06277	3.81	3.78578	3.74484	3.80115	3.89444	4.34141	3.58849	3.85933	3.79638	3.95883	3.94642	3.3878	3.8913	3.91732	3.98733	3.99227	3.84999	3.85379	4.06305	3.82025	3.59865	3.91374	4.15682	4.52383	4.03792	3.97318	4.11738	3.97803
4.63518	3.86028	3.87923	3.40667	3.77695	4.21745	3.44311	4.36397	3.8451	3.52547	3.69865	3.91824	3.58676	3.43645	4.04383	4.14815	3.55945	4.02577	3.90726	3.84024	3.97646	3.91043	3.76968	3.9689	3.59406	3.95628	3.78962	4.41221	3.58114	3.87719	3.75647	3.83593	3.61366	3.55949	3.76714	4.06562	3.66556	3.22983	3.79184	3.37033	3.88708	3.47205	3.36067	3.77791	3.77978	4.64739	3.92167	3.77193	3.76941	3.87229
4.78537	4.2554	4.3942	4.4538	4.31066	4.56377	4.35345	4.76963	3.99913	4.08868	4.15035	4.12104	3.77145	4.08406	4.45162	4.76463	4.37512	4.48505	4.10293	4.04979	4.43901	4.36754	4.3575	4.31271	4.18076	4.23386	4.21961	4.9143	4.18856	3.93547	4.04792	4.55956	3.93256	4.22409	4.34008	4.39786	4.23057	4.32737	4.41604	4.04407	4.22442	4.44201	3.82341	4.10413	4.64027	4.48174	4.53597	4.51978	3.98834	4.06209
4.57932	4.00109	4.28928	3.82028	3.80109	4.26062	3.96196	4.14737	4.16144	3.84162	4.02795	4.23981	3.89497	3.77418	4.14009	4.46038	4.25812	4.41615	3.99519	4.15154	4.12577	3.82037	3.82259	4.07128	3.9809	4.28485	4.23962	4.80807	3.91889	4.25266	4.02428	4.33987	3.89888	4.312	4.12059	4.35527	3.91656	3.66699	4.11676	3.97853	4.35908	3.97973	3.85463	4.14649	4.592	4.39612	4.05433	4.353	3.84817	4.17709
4.89914	4.59857	5.48347	5.27322	4.59122	5.48779	5.46203	4.74694	5.29325	5.14179	5.1683	5.10371	5.13901	5.13888	4.30157	5.34941	5.32202	5.75198	4.90189	4.99026	5.40156	4.98111	5.08412	5.26261	5.30945	5.43146	5.02391	5.4969	5.56833	5.29115	5.06648	5.69931	5.33172	5.39656	4.88304	5.28564	5.15871	5.51815	4.93691	5.59026	5.59324	5.41454	5.15147	5.7017	5.73192	5.60344	5.49559	5.62662	5.2996	5.27895
4.92928	3.86947	4.04162	3.94853	3.89791	4.46974	3.65067	4.34418	4.07644	3.92121	4.15978	4.23698	3.9203	3.81045	4.10156	4.7338	3.8761	4.29233	3.95311	4.03403	4.24405	3.88976	3.97693	3.56768	3.65187	4.13551	3.99947	4.37839	3.95324	4.10505	3.89943	3.96925	3.99872	3.75402	4.00144	4.18236	3.74419	3.58217	3.95789	3.66704	4.12577	3.88717	3.63938	3.93167	3.97257	3.69362	3.92291	4.08499	3.72407	3.60406
4.84843	3.99657	3.89445	3.8056	3.91511	4.35924	3.60315	4.04112	3.76058	3.70246	4.15735	3.96761	3.97467	3.77735	4.17523	5.00696	3.97822	3.8343	3.9519	3.82725	4.15324	3.91011	3.71938	3.82644	3.5242	4.02145	4.26321	4.53044	3.70993	3.93916	3.55641	3.79446	3.78435	3.88743	4.07912	4.01962	3.87456	3.51341	3.92908	3.45504	3.88059	3.79728	3.69663	3.64851	4.16894	3.785	3.86242	3.62794	3.44833	3.57209
4.72715	3.93799	3.88288	3.94793	4.19345	4.11964	3.51851	4.67676	3.41597	3.80233	3.93596	4.29171	3.49937	3.82739	4.19231	4.48213	3.59034	4.00458	4.05429	4.17296	3.98462	4.28669	3.87294	4.02623	3.41822	3.84496	3.63615	4.2582	3.6899	4.00304	3.77022	4.04072	3.75282	3.2508	3.9003	4.0417	3.75227	3.5986	3.65965	3.49063	3.99166	3.59674	3.2139	3.489	4.17726	4.41718	3.68636	3.67568	3.57684	3.58302
4.98676	4.34263	4.06903	3.95253	4.01994	4.46399	4.0373	4.45536	3.88667	4.22851	4.09781	3.83384	4.03258	4.09883	4.33362	4.89753	3.94839	3.88888	4.39768	4.26095	4.24629	4.37229	3.98785	4.08744	3.67971	4.04962	4.46515	4.72245	4.1516	4.06418	3.8651	3.91281	4.15402	4.17114	4.0839	3.96172	4.13215	3.71274	3.97355	3.8537	4.04481	4.14875	3.87579	3.92632	4.32598	4.61232	4.14036	3.91447	3.88235	4.03881
5.0782	4.25886	4.66202	4.33881	4.68668	4.54583	4.19126	4.81647	4.31369	4.27372	4.32181	4.34946	4.3226	4.27969	4.62551	4.71948	4.16618	4.57993	4.67919	4.65804	4.67061	4.44937	4.42964	4.21836	3.95266	4.39658	4.31341	4.49408	4.1748	4.3894	4.38425	4.37551	4.34342	3.94894	3.94943	4.36105	4.24731	4.15939	4.05766	4.19777	4.59717	4.29649	3.69926	4.35609	4.61965	4.98961	3.61335	4.27668	4.39532	4.34757
5.05669	4.32018	3.91539	4.04416	4.08684	4.55391	3.99205	4.3003	3.8483	4.1288	4.12226	3.98471	3.5271	4.18786	4.23668	4.81782	3.91936	4.11148	4.08786	3.81983	4.16798	4.36063	4.07605	4.12659	3.87193	3.90837	4.01557	4.63877	4.13179	3.6162	3.81632	4.3628	3.89216	3.97928	4.19669	3.98582	4.10044	3.67576	4.1205	4.09324	3.91133	4.01376	3.29436	4.0745	4.21373	4.13044	4.5347	4.29977	3.62531	4.17597
4.84482	4.01454	3.94594	3.60314	3.98389	4.46817	3.58438	4.71627	4.09567	4.13279	3.78355	4.09023	3.77553	4.05082	4.26578	4.27777	3.72206	4.17877	4.20107	4.16951	4.50827	4.37528	3.79092	3.95165	3.4779	3.93771	3.84858	4.53695	3.95018	4.13034	3.72275	3.98842	4.04031	3.68701	3.86052	4.21592	4.07212	4.00659	3.73786	3.41845	3.84862	3.77219	3.4573	3.94993	3.61929	5.04	3.69147	4.0674	3.89234	3.59869
4.90178	4.23387	3.73358	3.48046	4.11958	3.9528	3.43882	4.33223	3.58838	3.46378	3.71979	3.49433	3.71784	3.54648	4.2254	4.5995	3.71819	3.62311	4.01444	4.30057	3.96739	3.89197	3.61897	3.65501	3.38108	3.8992	4.03827	4.28621	3.41443	3.99079	3.43471	3.60554	3.69283	3.61034	3.84296	3.82021	3.76953	3.23911	3.68277	3.04622	3.86935	3.28185	3.60542	3.45033	3.93086	4.28275	3.70259	3.59791	3.64691	3.69301
4.90322	3.93914	3.96216	3.4465	4.18044	3.99469	3.58159	4.43286	3.85548	3.76446	3.86956	3.82297	3.88881	3.9818	4.18976	4.45699	3.81374	3.63676	4.05876	4.24516	4.08405	4.22109	3.8068	3.71005	3.65022	4.08219	4.07868	4.31317	4.00295	3.99257	3.85799	3.87183	3.91022	3.90204	4.03225	3.56225	3.66844	3.77117	3.88727	3.5625	4.11795	3.80796	3.73119	3.69824	3.8702	4.74508	3.8486	3.83593	4.01766	3.89135
4.79494	4.0257	3.73615	3.31663	3.81678	3.90792	3.36158	4.18576	3.71918	3.5643	3.7354	3.64282	3.50017	3.21998	4.12863	4.13393	3.5905	3.35238	3.91071	3.8927	4.08889	3.89388	3.6077	3.88162	3.46963	3.84551	3.96591	4.27274	3.25362	3.7998	3.33452	3.62586	3.49746	3.60107	3.65239	3.84011	3.37884	3.28872	3.71511	3.21484	3.55947	3.42769	3.37505	3.54598	3.64844	4.51478	3.47762	3.54944	3.57927	3.62644
4.80249	5.09033	4.9486	5.16632	5.12536	4.77569	4.81262	5.5685	4.87922	5.26172	4.6147	4.84096	4.34477	4.94543	5.17044	5.32195	4.80989	5.14557	4.96181	5.40169	4.57755	5.29628	5.01549	4.96077	4.44942	5.13246	4.77905	5.58714	4.85208	4.99695	4.43179	4.954	5.31699	4.86243	4.79922	4.87341	4.80399	4.87682	4.3812	4.73791	4.85386	5.11772	4.46207	4.62729	4.96616	5.87616	4.61684	4.94487	5.01012	4.55965
4.74203	3.85004	3.80057	3.67199	4.02104	3.86635	3.4488	4.41859	3.5982	3.44652	3.35542	3.92812	3.40938	3.7664	4.16189	4.17763	3.46811	3.73675	3.98327	4.22088	3.88793	4.05342	3.63362	3.66514	3.31248	3.50997	3.57695	4.00823	3.58794	3.92006	3.58962	3.64423	3.6948	3.40069	3.75317	3.59094	3.84238	3.50365	3.51304	3.36313	3.8105	3.51196	3.28926	3.60992	3.66868	4.52732	3.65732	3.71008	3.81	3.5962
4.98873	3.89389	4.08244	3.88863	4.28701	4.09332	3.94958	4.5071	3.79905	3.33791	3.85018	3.81284	3.83636	4.04222	4.23526	4.40418	4.10705	4.14468	3.96611	4.30264	4.07337	4.22991	3.80778	3.84047	3.90207	3.76534	3.95034	4.32493	3.78503	4.01652	3.73197	3.97416	3.94796	3.71621	4.16364	3.86498	3.81917	3.92128	3.86098	3.78359	4.12616	3.79677	3.67013	3.99548	4.24036	4.52767	4.13334	3.98183	4.12841	4.00397
4.99347	4.07202	4.06009	3.59111	4.15611	4.10397	3.55299	4.31367	3.89288	3.67065	3.79118	3.67152	3.87583	3.77096	4.35144	4.79144	3.86711	4.05125	4.20907	3.96104	4.32467	4.14094	3.83348	3.75747	3.71739	3.76146	3.96569	4.33072	3.72477	4.03795	3.82645	4.03198	3.80769	3.55851	3.98301	3.9368	3.80009	3.68535	3.83388	3.59189	3.79723	3.83064	3.78991	3.57593	3.86594	4.44214	3.97564	3.85071	3.70127	3.88596
5.15876	4.17786	3.88363	3.67601	4.33311	4.17128	3.38132	4.57933	3.66319	3.77965	4.04832	3.97603	3.70724	3.88984	4.63846	4.81652	3.84538	3.98963	3.90126	4.14796	4.33028	4.3807	3.78429	3.85445	3.30766	4.02326	4.4392	4.44871	3.6736	4.26529	3.7017	3.62126	3.81974	3.71973	3.98931	4.12651	3.50429	3.58719	3.88602	3.2069	3.72467	3.43406	3.37652	3.58617	3.61383	4.48584	3.54151	3.64019	3.58025	3.66442
5.20442	4.65838	4.28581	4.34093	4.54119	4.47191	4.30008	4.95221	3.63492	4.50811	4.21038	4.17884	3.90027	4.3678	4.59309	5.00741	4.34501	4.3555	4.67516	4.4625	4.54989	4.59162	4.52137	4.53379	4.16	4.22652	4.41598	4.63418	4.30878	4.14673	4.05577	4.41126	3.72925	4.28559	4.41307	4.10202	4.33621	4.15747	4.47345	4.43503	4.37034	4.45352	3.81976	3.86592	4.33523	4.59549	4.3737	4.37946	3.76017	4.27399
4.85	3.96365	3.98591	3.83419	4.10024	4.45048	3.89458	4.59774	4.07611	3.86007	3.73568	4.06083	3.90699	3.85966	4.36302	4.33265	3.88225	4.34384	4.10653	4.19299	4.71181	4.40698	3.76308	4.11481	3.63495	3.91666	3.78832	3.95742	3.75945	4.11179	3.97152	3.97544	3.75477	3.22521	3.75027	4.13483	3.73699	3.97513	3.75981	3.60823	3.9937	3.89328	3.36671	3.78253	3.97213	4.77919	3.81744	3.78365	3.96943	3.86029
5.20466	4.59705	4.76048	4.68704	4.47413	5.08052	4.66935	5.09913	4.63008	4.72445	4.47081	4.55726	4.4765	4.73392	4.72412	5.02947	4.28366	4.89349	4.9688	4.77846	4.84285	5.09121	4.80064	4.53783	4.45054	4.07491	4.51449	4.34401	4.89177	4.71834	4.66378	4.66486	4.22319	4.21731	4.7888	4.40717	4.88549	4.90061	4.37594	4.84474	4.77419	4.76487	4.33034	4.66468	4.45156	5.14128	4.84104	4.662	4.42404	4.82567
4.95199	3.98526	3.96811	3.94826	4.23092	4.52526	3.54913	4.58799	3.7546	3.66709	4.2611	3.91621	3.93416	3.68491	4.62733	4.93273	3.84736	3.80742	4.08337	4.35617	4.49142	4.30973	4.19625	3.8715	3.45607	4.04905	4.18952	4.34264	3.56684	4.06834	3.72356	3.71384	3.76687	3.38592	3.95424	3.97649	3.68796	3.58604	3.86306	3.44826	3.84596	3.68221	3.75851	3.53267	3.93247	4.52362	3.64245	3.4692	3.63918	3.9306
4.78216	3.95506	3.68331	3.83167	3.84389	4.30658	3.63476	4.09292	3.66454	3.86719	4.01349	3.98129	4.04171	3.74822	3.95177	4.58144	4.01133	3.88646	3.82098	4.17231	4.43394	4.08681	3.96121	4.14548	3.72242	4.18528	4.20243	4.5021	3.5184	4.26535	3.45823	4.09425	3.86528	3.71934	3.81528	4.13845	3.69406	3.55919	3.79652	3.49929	3.86214	3.9128	3.45894	3.72543	3.76745	4.63556	3.75098	3.51743	3.53284	3.55755
4.79566	4.02538	3.99321	3.5598	4.06797	4.06183	3.72474	4.554	3.75766	3.58878	3.82435	3.69415	3.90778	3.87479	4.2748	4.2513	3.79049	3.89426	4.24178	4.18122	4.31915	4.09812	3.82647	3.7083	3.56514	3.55637	3.99101	4.11724	3.72319	4.11874	3.70371	3.59601	3.4072	3.5546	4.01934	3.94994	3.76023	3.70734	3.74004	3.44962	3.76225	3.43577	3.64411	3.663	3.85527	4.6136	3.77674	3.75666	3.76589	3.77389
4.63346	3.69929	3.69555	3.77815	4.04416	3.98268	3.36447	4.57014	3.64215	3.71381	3.51473	3.85852	3.70769	3.88174	3.95887	4.22696	3.5158	3.8769	3.6624	3.9664	4.04872	4.02939	3.77552	3.52044	3.50511	3.81055	3.80159	3.93703	3.67234	3.64642	3.64206	3.76173	3.68134	3.4369	3.67694	3.84679	3.23098	3.6956	3.55213	3.45705	3.92181	3.60504	3.20761	3.53338	3.77312	4.1365	3.52712	3.48472	3.63232	3.42559
4.53677	3.72428	3.89073	3.79339	3.86869	4.30204	3.67908	4.30295	3.7871	3.88389	3.91312	4.1316	3.64238	3.68021	4.03612	4.16938	3.62503	3.97347	3.90626	3.91144	4.44805	4.02888	3.69374	4.03451	3.4287	3.94978	3.73471	4.36366	3.7762	4.18417	3.72564	3.97038	3.75505	3.8211	3.64761	4.06677	3.90944	3.68994	3.76788	3.34658	3.83439	3.70602	3.5055	3.65127	3.90726	4.53938	3.79201	3.61453	3.40291	3.43565
5.17097	4.72072	4.58285	4.87979	4.63998	5.201	4.65449	4.89382	4.88778	4.63694	4.88816	4.73946	4.66052	4.43697	4.69408	5.1637	4.7152	4.88104	4.81985	4.82784	5.43048	4.99414	4.61912	4.94066	4.67037	5.04025	4.87039	5.04253	4.96308	5.08734	4.54979	4.80821	4.99792	4.4236	4.73729	4.87101	4.69134	4.90777	4.07513	3.84736	4.9172	4.73634	4.60959	4.68595	5.07192	5.10188	4.54411	4.74543	4.42747	4.62134
5.36722	5.08925	4.96156	4.57259	4.63426	4.87472	4.52859	4.63457	4.41374	4.31095	4.57423	4.06235	4.27978	4.40249	5.29452	5.26254	4.61933	4.38807	4.8254	5.07837	5.03801	4.59663	4.52017	4.7859	4.52784	4.59104	5.08277	4.96015	3.46579	4.56902	4.17551	4.42987	4.32368	4.6379	4.49942	4.33557	4.05801	4.44023	4.66151	4.25959	4.24099	4.55321	4.4952	4.22103	4.66869	4.64973	4.59219	4.24163	4.48248	4.73002
5.04947	4.42383	4.21598	4.14624	4.22855	4.28025	4.24673	4.61455	3.94082	4.06143	4.26163	4.09597	4.23088	4.05868	4.61443	4.83084	4.46771	4.14227	4.65574	4.48753	4.50534	4.4383	3.85998	4.38734	3.92412	3.62779	4.54171	4.69972	4.10777	3.70978	3.95557	3.70443	3.90865	4.26431	4.21386	3.64741	4.12814	3.963	3.9008	3.72171	4.21868	3.8022	4.18602	4.00486	4.41466	4.81599	4.09663	4.28612	4.08579	4.29596
4.72769	4.13475	4.09691	3.88143	4.46802	4.27412	3.7216	4.59852	3.69306	3.94206	3.98212	3.75018	3.78069	3.84354	4.31289	4.62146	3.90167	3.93759	4.19055	4.45549	4.30456	4.18915	4.02821	4.00118	3.55088	3.85269	4.08518	4.23365	3.80715	4.06078	3.84228	3.64809	3.87307	3.88412	4.09962	3.69667	3.58542	3.8496	3.82022	3.47376	4.02883	3.45616	3.59289	3.64388	3.94899	4.59696	3.59935	3.7351	3.83519	3.79583
4.93136	4.15655	4.39567	4.15054	4.69171	4.6166	4.01982	4.80724	3.97778	3.82848	4.01683	4.03149	4.05106	4.19932	4.66927	4.14846	4.21138	4.46972	4.18722	4.588	4.71284	4.52443	4.04816	4.22778	4.09286	3.73814	4.08642	4.10363	3.98161	4.36594	4.12067	3.85559	4.00924	3.44931	4.02611	4.10417	3.91031	4.35839	3.91414	3.74212	4.30006	3.74931	3.78803	4.03923	4.27797	4.77943	3.89591	4.13111	4.19518	4.15696
4.83811	4.21517	4.18949	3.86174	4.24493	4.39371	3.69068	4.45732	3.81938	3.56204	4.02166	3.84134	3.87871	3.82242	4.30991	4.67901	3.99376	4.02912	3.92506	4.27994	4.22648	4.02765	3.89407	4.0441	3.61895	4.03838	4.13333	4.59382	3.64309	4.12799	3.44936	3.94452	3.75579	3.93905	4.11961	4.20966	3.66329	3.59015	3.87899	3.56704	3.92792	3.56717	3.60976	3.81251	4.03398	4.09264	3.71843	3.76288	3.5766	3.82853
5.56634	5.00095	5.5793	5.31976	4.52	5.48914	5.19012	4.52755	5.42208	5.13631	5.09937	5.2025	4.90334	5.14458	4.85876	5.46626	5.04994	5.35822	5.27485	5.25161	5.82457	4.66164	5.05536	5.4083	5.38033	5.33847	5.21312	5.50424	4.61711	5.19797	4.76593	5.62751	5.37626	5.53553	4.67052	5.40428	5.23035	5.45415	4.64522	5.43909	5.09067	5.60672	5.28207	5.28828	5.54215	4.9203	5.33084	5.24302	5.18749	5.48669
5.18994	3.93585	4.32305	4.04358	4.2749	4.53616	3.91886	4.66987	3.98577	4.10031	4.03059	4.17224	4.00957	4.24284	4.32989	4.44559	4.00746	4.65487	4.51988	4.42449	4.73986	4.49819	4.15608	4.39063	3.79508	3.83092	3.81438	4.71579	4.0899	4.44637	3.84066	4.2902	3.84176	3.71332	4.13774	4.3211	4.36004	4.27399	4.10576	3.99835	4.16167	4.23727	3.81338	4.0966	3.96973	5.10105	4.25512	4.17171	4.07345	4.04634
5.25857	4.11837	4.00182	3.91053	4.23401	4.42161	3.9361	4.51153	3.94304	3.60543	4.05999	4.02083	4.02404	3.90708	4.64752	4.54116	4.08774	4.05162	4.00443	4.28352	4.43975	4.36907	3.79151	4.12869	3.88501	3.93729	4.14432	4.19693	3.42892	4.10939	3.79059	4.17069	3.59045	3.56872	3.96413	4.43538	3.60993	3.9523	4.14236	3.78376	3.90517	3.76473	3.58457	3.66551	4.04972	4.63289	4.04756	3.81065	3.84096	4.14734
4.95471	4.16592	3.82577	3.98566	4.27876	4.29687	4.0529	4.81724	4.0884	4.15902	3.92442	4.35273	4.27864	4.41397	4.33588	4.51833	4.16177	4.35069	4.33537	4.28627	4.26951	4.52536	3.95269	3.88177	4.08439	3.97059	3.92577	3.58362	4.32158	3.97378	4.20943	4.27069	3.9255	3.66138	4.06655	3.95321	3.79585	4.21863	3.92555	4.19594	4.45667	4.04572	3.73425	3.88284	4.43947	4.83052	4.33384	4.21043	4.17189	3.88406
5.2041	4.00085	3.72849	4.05766	4.30679	4.30671	3.85014	4.83142	3.85494	3.74468	4.01955	4.29771	3.89015	4.1463	4.29966	4.50852	3.87728	4.36231	4.42793	4.31714	4.35215	4.46081	3.82894	4.01899	3.64178	3.85563	3.92134	4.04734	3.89164	4.15211	3.88502	4.0322	3.90165	3.41824	4.10361	3.95601	4.03285	4.01489	3.84892	3.72878	4.08083	3.91455	3.30833	4.09086	4.00077	4.6173	3.99916	3.84698	3.93582	3.64282
4.81774	3.85046	4.16582	3.93954	4.05517	4.5366	3.82148	4.48974	3.5544	3.68389	3.65137	3.64488	3.75801	3.73904	4.20287	4.28004	3.87589	3.7323	4.12561	3.79214	4.47846	4.15194	3.87178	4.05915	3.4748	3.25822	3.74766	4.39595	3.58753	3.48595	3.50846	3.93282	3.53971	3.72019	3.75898	3.86596	3.87184	3.95714	3.67235	3.74136	3.80093	3.84306	3.44145	3.76915	3.95902	4.57361	4.03161	3.96695	3.57772	3.73553
4.94367	3.92494	3.88929	3.76057	3.7282	4.19339	3.89993	4.27479	4.03254	4.0081	4.3103	4.29178	3.85035	3.80544	4.08209	4.60728	3.81452	3.95243	3.92807	4.0467	4.26393	4.0118	4.0323	4.06672	3.70884	4.38286	3.95773	4.61283	3.85922	4.34631	3.59767	4.07082	3.91109	4.02377	3.90135	4.34758	4.08679	3.49633	3.9618	3.73152	3.88159	3.89424	3.63049	4.09295	4.02532	4.64431	4.03034	3.93721	3.81832	3.58345
4.93954	4.00427	4.1735	3.64477	3.88712	4.47526	3.8142	4.0163	4.18619	3.47666	4.32352	4.06707	3.94813	3.79658	4.13218	4.39518	3.94153	4.10476	3.9769	3.9682	4.53401	3.80967	3.88588	4.01859	3.83349	4.20102	3.82866	4.68641	3.90524	4.471	3.59023	4.16727	3.95607	4.02347	3.83768	4.14061	4.03601	3.75144	3.8702	3.65987	4.08266	4.02232	3.7633	4.05963	4.3383	4.00162	4.1779	3.95184	3.92284	3.88816
4.89787	3.92077	4.05442	3.7061	4.05567	3.71664	3.43407	4.42088	3.63505	3.6819	3.54104	3.85932	3.51499	3.73847	4.25793	4.11466	3.63244	3.66058	3.77776	3.72076	3.86609	3.97488	3.51226	3.52528	3.60734	3.52422	3.93321	4.18028	3.60558	3.43512	3.70774	3.70761	3.64753	3.64571	3.64907	3.59539	3.36151	3.53063	3.63411	3.26462	3.45004	3.50316	3.26065	3.60212	3.84322	4.29031	3.55314	3.62436	3.28496	3.64966
4.40636	3.94187	3.95425	3.96059	4.00783	4.41213	3.88671	4.36987	3.77083	3.62359	3.91286	3.68944	3.95174	3.88006	3.98665	4.3911	3.7579	4.08868	3.82407	4.31897	4.34922	3.89251	3.90788	3.83394	3.73291	3.7835	3.94885	4.22576	3.90866	3.95491	3.63201	4.03228	3.95509	3.52701	3.60213	3.82577	3.91408	3.64764	3.54685	3.61545	3.74341	3.88932	3.4581	3.79742	4.29945	4.30831	3.93174	3.53713	3.94452	3.70357
5.06812	4.2444	4.25985	4.12354	4.04108	4.53385	3.9914	4.15708	4.15116	4.23326	4.40915	4.19395	4.11777	3.94475	4.36279	4.76718	3.99538	4.33897	4.33145	4.18994	4.70769	4.2688	4.21037	4.41423	4.068	4.2047	4.42347	4.81259	3.90324	4.37524	3.90443	4.54269	4.22827	4.35592	3.88157	4.53507	4.10428	4.02055	4.3596	4.16254	3.81923	4.37941	4.04321	4.11503	4.45047	4.82071	4.27174	4.19822	3.97648	4.18972
5.06634	4.32734	4.62873	4.65569	4.46079	4.82698	4.0783	5.03378	4.45053	4.25801	4.53037	4.55632	4.35403	4.35458	4.60331	4.91362	4.42533	4.75891	4.55571	4.69371	4.85988	4.84853	4.18015	4.54052	4.30617	4.5643	4.26752	4.90337	4.57101	4.77881	4.18226	4.28224	4.67456	4.12053	4.28042	4.49838	4.49099	4.54749	3.76929	3.55918	4.73876	4.3414	3.94769	4.57604	4.66756	5.20171	4.39999	4.31518	4.21882	4.04641
4.72669	4.20758	3.78926	4.06459	4.5495	4.11955	3.79039	4.82686	3.84114	4.08435	3.70201	4.14334	4.04818	4.26141	4.14654	4.59147	3.95458	4.35833	4.56227	4.59183	4.01359	4.49289	3.98458	3.46916	3.77952	3.87515	3.87449	3.72907	4.1602	4.14669	4.1511	4.06557	4.04001	3.29447	4.36689	3.67226	4.12174	4.0814	3.72415	3.86736	4.46863	3.90826	3.69621	3.85833	4.16125	4.83143	3.89686	4.34741	4.46744	3.94834
4.7225	3.87415	4.18827	3.73141	3.567	4.32135	3.76984	3.99753	4.12665	3.86465	4.1274	3.79424	3.73503	3.82455	4.01482	4.22863	3.75287	4.06066	3.82627	3.74346	4.47828	4.00821	3.57193	3.94515	3.69822	4.11767	4.27762	4.70045	4.00455	4.27819	3.66827	3.92405	4.13726	3.98948	3.75568	4.07375	4.00098	3.61737	3.83996	3.55119	3.94124	3.78161	3.82711	4.07304	4.00391	4.91434	3.77652	3.86789	3.87665	3.7606
5.16211	4.10439	3.87793	3.9797	4.37655	4.48254	3.75681	4.6006	4.11584	4.24588	4.06102	4.37237	4.23442	4.14112	4.1673	4.73364	4.35843	4.35189	4.45783	4.50569	4.6752	4.22516	3.81639	4.03306	4.02619	4.37902	4.3078	3.62135	4.09357	4.11891	4.18292	4.20205	4.31456	3.93587	4.34334	3.8383	3.87906	4.1441	4.08239	4.14346	4.38869	3.96038	3.74319	4.33908	4.19505	4.7048	4.03765	4.19734	4.16521	3.98296
5.01961	3.98184	3.95278	3.96103	4.28421	4.12183	3.87647	4.8404	3.92613	3.72313	3.74948	4.22051	3.69162	3.98921	4.63892	4.34017	3.86857	4.1564	4.44449	4.37976	4.30695	4.43408	3.68377	4.03783	3.6076	3.99185	3.68207	4.38447	3.71977	4.15929	3.88872	3.88127	3.93858	3.30767	3.92406	4.01882	3.8251	3.82966	3.66785	3.48248	3.99476	3.78958	3.54394	3.73673	3.9212	4.72863	3.64978	3.64293	3.95235	3.78346
4.91236	3.97024	3.73568	3.80704	3.93515	4.05565	3.46748	4.20635	3.6383	3.61663	3.87128	3.76207	3.79597	3.56078	4.22385	4.36495	3.57195	3.52275	3.73681	4.07333	4.11441	3.90162	3.63431	3.85912	3.22303	3.8587	3.98781	4.15905	3.33498	3.82907	3.60661	3.68331	3.64512	3.60276	3.85547	3.80676	3.65814	3.2755	3.81559	3.26757	3.61422	3.6104	3.5357	3.31473	4.00113	4.5034	3.58443	3.34687	3.71431	3.71495
4.66587	4.05858	3.60478	3.46606	3.9367	3.99703	3.49477	4.22603	3.8075	3.54218	3.79283	3.67948	3.68375	3.36389	4.16599	4.32119	3.47793	3.38797	3.67164	3.93296	3.99623	4.01875	3.63991	3.77343	3.43411	3.95325	4.00845	4.50204	3.41275	3.92642	3.38047	3.7587	3.64985	3.60515	3.82561	3.97769	3.4733	3.22237	3.70423	3.05648	3.67531	3.36495	3.30745	3.40866	3.62345	4.19584	3.76996	3.62937	3.36052	3.63599
4.67863	4.25052	4.0655	3.65478	4.16241	4.0397	3.61459	4.56767	3.85029	3.61466	4.02455	3.9213	3.90075	3.70174	4.5017	4.70328	4.00417	3.83224	4.12667	3.98768	4.16594	3.94937	3.93553	3.91239	3.59937	3.93992	4.05955	4.20478	3.71099	3.9955	3.70251	3.918	3.84922	3.54135	3.84674	3.98021	3.69649	3.55164	3.82063	3.53697	4.02807	3.76647	3.60189	3.85292	4.24505	4.43959	3.86325	3.81595	3.60648	3.42174
4.90729	4.11657	4.00618	3.82436	3.96737	4.31352	3.6683	4.2171	3.4844	3.6847	3.72997	3.99676	3.80134	3.85535	4.28808	3.99103	3.65695	3.9864	3.85336	4.19803	4.45063	4.02585	3.94655	3.90343	3.73104	3.62589	4.0724	4.09958	3.40092	3.73655	3.64883	3.8094	3.50303	3.54039	3.82354	3.99124	3.6353	3.64315	3.93568	3.49198	3.56793	3.59335	3.30043	3.47434	3.89059	4.20116	3.91992	3.50711	3.68536	3.81599
4.79018	4.05726	4.36683	4.08976	4.17203	4.43394	3.8903	4.49909	3.87737	3.88209	4.02533	3.62952	3.86642	3.96625	4.52903	4.4499	4.14439	3.97104	4.27011	4.33386	4.78448	4.31171	3.8725	4.2906	3.96839	4.11212	4.25335	4.27923	3.42563	4.11528	3.71477	3.77661	3.67744	3.96863	3.94912	4.02534	3.77422	4.17276	4.08303	3.7867	3.78561	4.02315	3.90381	4.01637	4.05387	4.41729	4.04485	3.81295	3.99397	4.1954
5.27433	4.28136	3.83672	3.84264	4.34218	4.38725	3.53312	4.73767	3.7813	3.8905	4.074	4.06501	3.86367	4.1314	4.23717	4.75423	4.00253	4.12621	4.04306	4.4601	4.40193	4.38209	4.0008	3.70248	3.6427	4.06025	4.34626	4.65681	3.85447	4.35288	3.71213	3.78136	3.88308	3.88543	4.26425	4.00205	3.5939	3.5848	4.02311	3.53291	3.87834	3.76761	3.52291	3.86312	3.87564	4.45685	3.91473	3.90605	3.6391	3.51348
5.10555	3.93658	4.10147	3.78541	3.67947	4.17473	3.67215	4.02801	4.24992	4.02279	4.35714	4.19261	3.83782	4.07884	4.20174	4.63545	3.85428	3.82735	3.91405	3.7836	4.45596	4.12512	4.02696	4.27389	3.88133	4.48594	4.23258	4.81073	3.94558	4.53928	3.60574	4.50174	4.1386	4.3252	3.77375	4.26704	4.02577	3.71089	4.13527	3.93579	3.58242	4.26161	3.6739	3.96922	4.20739	4.80655	4.1575	3.74889	3.86794	3.87627
4.30224	4.21197	4.46438	3.99533	3.68826	4.59036	4.04467	4.27466	4.69668	4.49641	4.66979	4.23482	4.32973	3.86343	4.04703	4.43507	3.91719	4.02653	4.23203	4.01746	4.60621	3.89613	4.05764	4.66874	4.27816	4.97662	4.16136	5.05095	4.50134	4.61818	3.89695	4.83869	4.75799	4.77733	3.90819	4.59837	4.36595	3.97303	4.02281	4.25897	4.65961	4.55748	4.31114	4.69768	4.76179	5.23486	4.36803	4.61496	4.51983	4.54747
4.78551	4.33977	4.77683	4.63325	4.51305	4.94466	4.55839	4.54735	4.37348	4.32029	4.1034	4.20525	4.27066	4.3662	4.4972	4.5729	4.3104	4.79373	4.56328	4.51907	4.65221	4.60055	4.56206	4.5282	4.43166	4.15891	4.29991	5.10065	4.3997	4.03772	4.39161	4.88235	4.39914	4.51095	4.3832	4.3518	4.58941	4.7266	4.4762	4.72769	4.62584	4.72859	4.3123	4.7808	4.9271	5.11659	4.78645	4.81033	4.72131	4.93047
4.30349	4.05226	4.96999	4.53631	3.92697	5.01516	4.59171	4.46118	4.90381	4.73875	4.53822	4.36131	4.49887	4.38188	4.35301	4.52878	4.3296	4.8273	4.75105	4.21788	5.15561	4.53724	4.45179	4.8711	4.83288	4.74871	4.17884	5.18268	4.75556	4.61766	4.43935	5.0882	4.76778	4.73246	4.00471	4.67246	4.84875	4.67055	4.31611	4.82987	4.71942	4.91492	4.56161	5.20578	4.86982	5.74341	4.96236	5.15236	4.89044	4.77256
4.42016	3.7147	4.06188	4.00726	4.10068	4.67752	3.73372	4.39927	3.9972	4.08494	3.9531	3.9562	3.67952	3.94805	4.47839	4.62509	3.6051	4.03965	3.97456	4.19212	4.48893	4.01476	4.02963	4.12397	3.96979	4.09266	4.00164	4.24056	4.03883	4.11801	3.63259	4.29956	4.12079	3.72068	3.7778	4.14819	4.05165	4.05343	3.75019	4.14931	3.9183	4.05299	3.47861	4.14969	4.00596	4.21208	4.16692	4.17616	4.11278	4.09182
4.55079	3.99528	4.58928	4.30785	4.26183	4.28696	3.84032	4.473	4.44991	4.59872	4.53275	4.33918	4.07534	4.25532	4.49148	4.74582	4.07309	4.36467	4.05265	4.03176	4.34507	4.48129	4.25198	4.47554	4.28653	4.88352	4.47267	4.56511	4.5737	4.53399	4.18741	4.50893	4.47672	4.48511	4.13815	4.23012	4.04762	4.35837	4.01221	4.30198	4.65561	4.45743	4.21023	4.75512	4.52538	5.2462	4.06237	4.44283	4.18879	4.2907
4.2411	4.23363	4.72798	4.40798	4.37901	4.74285	4.24914	4.44882	4.54853	4.63349	4.54597	4.40541	4.529	4.12338	4.5183	4.80084	4.29854	4.32841	4.49684	4.51481	4.81091	4.30069	4.43729	4.74808	4.47077	4.86058	4.45279	4.89067	4.45422	4.62249	4.38388	4.86118	4.78845	4.75746	4.0269	4.58126	4.37511	4.47947	4.15951	4.60832	4.78355	4.71139	4.53745	4.88085	4.75046	5.40563	4.47221	4.63799	4.69115	4.54816
4.41031	4.06269	4.69505	4.38779	4.21592	4.9051	4.46239	4.38579	4.70561	4.47628	4.65975	4.24028	4.59265	4.25585	4.47739	4.80501	4.41956	4.47746	4.64299	4.41551	4.75265	4.41608	4.62527	4.42495	4.57126	4.78067	4.46784	5.08006	4.78769	4.61997	4.51996	4.62841	4.65876	4.91852	4.24717	4.49639	4.86631	4.3487	4.32329	4.8053	4.7608	4.8163	4.69952	4.91997	4.96854	5.04343	4.61758	5.11208	4.71348	4.74143
4.48854	3.80366	4.17317	3.81489	3.69997	4.37071	4.13845	3.77399	4.23898	4.02158	4.25335	4.0673	4.15616	3.87301	3.95162	4.47593	3.85694	4.27217	4.19992	3.89088	4.43319	3.8783	3.88391	4.09913	4.01992	4.38019	3.69803	4.46172	4.12583	4.42005	3.67294	4.56628	4.34924	4.16327	3.79519	4.16788	4.1959	3.84525	3.79569	4.23131	4.1487	4.44267	3.94539	4.24729	4.51362	4.52989	4.49436	4.41172	4.18589	4.23701
4.27528	4.36364	4.85853	4.81879	4.19243	4.93434	4.68917	4.17722	4.96248	5.04988	4.87469	4.55899	4.72042	4.53647	4.63021	5.04452	4.50789	4.75854	4.76263	4.53779	4.91109	4.64589	4.68753	5.02731	4.76289	5.03175	4.71666	5.32451	4.94091	4.80768	4.43487	5.30481	5.14222	5.16049	4.33374	5.06215	4.67952	4.60046	4.55396	4.92281	5.07089	5.20146	4.78601	5.10349	5.25056	5.65136	4.939	5.1396	4.6703	4.96876
4.37606	4.14425	4.59077	4.25281	4.07527	4.26629	4.44489	4.47731	4.52855	4.22058	3.97679	4.33881	4.09059	4.11513	4.37106	4.19594	4.23966	4.64564	4.51847	4.29254	4.63124	4.10186	4.0263	4.41813	4.23337	4.19576	4.10845	4.76328	4.33551	4.37218	4.01651	4.45483	4.40872	4.44179	3.83512	4.09955	4.53997	4.27675	4.01164	4.17043	4.62083	4.35971	4.16991	4.62649	4.83112	5.29024	4.38893	4.58199	4.38995	4.05004
4.98846	4.20407	4.51751	4.25788	4.18783	5.01679	4.04371	4.43872	4.67865	4.49135	4.93497	4.5362	4.40258	4.45033	4.53956	5.13179	4.25057	4.63546	4.01369	4.3751	4.891	4.41718	4.57674	4.37588	4.37985	5.04563	4.51294	5.04371	4.4939	4.92509	4.36142	4.35283	4.64361	4.63406	4.74844	4.64183	4.4829	4.26583	4.29033	4.58735	4.55736	4.53618	4.23354	4.8433	4.67162	4.02408	4.89045	4.64561	4.54825	4.58039
4.99838	4.30914	4.54053	4.62766	4.14673	4.85754	4.57812	4.66684	4.85614	4.65025	4.64502	4.7168	4.43013	4.73708	4.6101	4.45001	4.04269	4.8367	4.47792	4.62018	5.18676	4.87916	4.54648	4.89319	4.48095	4.92528	4.10987	4.83554	4.76131	5.00619	4.38785	4.89526	4.5935	4.22107	4.40472	4.98185	4.77425	4.63177	4.53911	4.5891	4.83293	4.98431	4.38966	4.84696	4.71865	5.1496	4.7887	4.47123	4.79538	4.52685
4.91045	3.88258	4.3939	4.29262	3.45029	4.49407	4.23821	4.04416	4.51774	4.42726	4.76095	4.53025	4.39936	4.38568	4.44855	4.72441	4.16378	4.31918	3.77288	4.08943	4.68885	4.65499	4.16327	4.63369	4.35376	5.01622	4.33847	4.98555	4.21116	4.62132	4.25764	4.6508	4.26966	4.66269	4.06457	4.93395	4.13721	4.43766	4.55396	4.45928	4.18663	4.60677	4.08253	4.55104	4.65713	5.10257	4.67647	4.17276	4.27351	4.3329
4.77252	3.79914	4.2107	4.01237	4.03907	4.65757	3.7174	4.45948	4.17675	4.09965	4.18345	4.27768	3.92753	4.22827	4.60632	4.75634	3.64488	4.21003	3.88594	3.8775	4.30556	4.33388	4.08885	4.05424	3.92442	4.50861	4.18564	4.59923	4.24111	4.41215	4.2911	4.23762	4.05635	4.22985	4.33269	4.33976	4.03803	3.92382	4.21321	3.94778	4.1845	4.21898	3.85328	4.34743	4.33067	4.70021	4.15749	4.11857	4.06333	4.06035
5.2791	4.52182	4.60222	4.22575	3.92683	4.7136	4.18121	4.3649	4.70737	4.36952	4.49103	4.04694	4.1998	4.41026	4.97793	4.89191	3.89107	4.39873	4.25228	4.18316	5.07875	4.45902	4.15808	4.5831	4.48506	4.89042	4.49972	4.60684	3.92533	4.69916	4.05149	4.92659	4.54906	4.54634	4.14433	4.52614	4.37803	4.14363	4.54972	4.25832	4.08331	4.79694	4.1211	4.37052	4.71831	4.9486	4.72498	4.01299	4.21063	4.36047
5.55394	4.62097	4.47563	4.72537	4.48675	5.09804	4.41366	4.70051	4.8957	4.75665	4.82477	4.94577	4.58324	5.01693	4.59735	5.23085	4.61388	4.99769	4.53214	4.56683	5.26693	5.09348	4.507	4.72011	4.63104	5.12576	4.3866	4.1938	4.71382	4.93287	4.60255	5.16832	4.91215	4.38767	4.8658	4.48759	4.4394	4.74435	4.85208	4.77341	5.00175	4.88713	4.35006	5.10052	4.99045	4.99247	5.1091	4.7954	4.67929	4.76942
5.10295	4.12412	4.45756	4.04946	3.84557	4.79231	4.16682	4.29789	4.31158	4.22112	4.54068	4.58538	4.11308	4.38047	4.31737	4.53358	3.89519	4.56106	3.97901	3.82238	4.99266	4.6098	4.11755	4.40235	4.1275	4.48576	3.9228	4.66698	4.28633	4.41822	4.10427	4.74538	4.24396	3.97264	4.09343	4.7359	4.16158	4.32	4.18675	4.09838	3.99061	4.40632	3.76487	4.44062	4.33257	5.1076	4.46924	4.1529	4.14688	3.98103
4.89413	3.69415	4.13543	4.02502	3.76411	4.6321	4.01423	4.41583	4.2521	3.74645	4.06518	4.41782	4.13596	4.16525	4.11919	4.54121	3.85845	4.37353	3.78071	3.94171	4.46345	4.28375	4.22031	4.23565	4.06599	4.23198	3.82476	4.74959	4.21	4.14123	3.97554	4.64513	4.14061	3.82244	3.83608	4.49543	4.37413	4.15544	4.12389	4.3066	3.91865	4.2888	3.62065	4.31577	4.37686	4.8366	4.43856	4.03386	4.05509	3.92248
5.05593	3.9558	4.15354	3.93182	3.98639	4.47739	3.94984	4.52472	4.11911	4.10194	4.2132	4.17243	4.22629	4.55235	4.49042	4.31449	3.84556	4.34663	3.93273	4.15887	4.66029	4.58273	3.8636	4.05581	4.00883	4.35395	4.0022	4.21312	4.25275	4.34589	3.96066	4.43803	3.97792	3.87992	3.9814	4.51663	3.89867	4.19339	4.16338	4.17078	4.22191	4.10102	3.66765	4.20043	4.46323	4.70215	4.47008	4.06332	4.05971	4.21262
4.96738	4.01554	4.12587	4.18058	3.84834	4.74214	4.17265	4.63849	4.20418	4.37968	4.15458	4.47026	4.22038	4.30058	4.53761	4.15487	3.71288	4.38616	4.11798	4.30121	5.0814	4.50266	3.82951	4.35182	4.16152	4.1661	3.75072	3.79185	4.38459	4.10162	4.1604	4.60506	4.01289	4.17665	3.7808	4.50832	4.25298	4.30616	4.15314	4.19829	3.8878	4.15491	3.71594	4.22131	4.12665	4.81258	4.55352	4.17748	3.90315	4.05664
4.77364	3.89508	4.39811	4.14224	3.78857	4.6405	4.26593	4.55435	4.32893	4.40921	3.98389	4.46684	4.00929	4.50275	4.06816	4.15262	3.83275	4.65444	3.99968	3.83692	4.69616	4.56065	3.75276	4.31929	3.89919	4.30548	3.64893	4.52069	4.36275	4.32374	4.11989	4.68807	4.20916	3.9222	4.02334	4.61364	4.34397	4.2772	3.98375	4.18651	4.24009	4.18973	3.6457	4.35136	4.21799	5.28463	4.33708	4.19951	4.06668	4.04365
4.90518	3.84333	4.05321	3.85944	3.81338	4.56963	4.05945	4.30928	4.22358	4.04833	4.18568	4.33472	4.10079	4.15429	4.06952	4.25221	3.88604	4.34975	3.87412	3.90883	4.75517	4.49377	3.60142	4.30919	4.01355	4.38073	3.72664	4.31078	4.08076	4.21123	4.00184	4.45802	4.15606	3.82618	4.07669	4.51224	3.88277	4.01169	4.03912	4.0934	4.03681	4.1129	3.67881	4.3527	4.4039	4.84629	4.21904	4.10207	3.95373	3.94536
5.29081	4.56465	4.946	4.77977	4.29345	5.49129	4.89341	5.22801	4.87871	4.86927	4.7263	4.91695	4.55083	4.8601	4.80594	4.75142	4.48326	5.35911	5.02323	4.58505	5.60167	5.26514	4.62676	5.02219	4.58785	4.59868	4.28563	5.10175	5.07309	4.68052	4.70293	5.41742	4.46955	4.42133	4.61842	5.22896	4.92619	5.03169	4.83172	4.87463	4.68372	4.88366	4.40372	5.01775	4.86305	5.27846	5.05515	5.07476	4.62898	4.71628
4.73146	3.98095	4.21129	4.09483	3.63347	4.46002	3.97605	4.15343	4.46004	4.32563	4.62037	4.42356	3.86764	4.19556	4.20203	4.45597	4.01285	4.38345	3.69759	4.06518	4.61317	4.35316	4.19482	4.35546	4.21344	4.82344	4.05077	5.09238	4.36942	4.56655	3.9474	4.47705	4.53465	4.14341	4.2801	4.4353	3.90829	4.00536	4.19496	4.16572	4.24831	4.29799	3.89697	4.45213	4.51277	4.68186	4.36832	4.24498	4.24659	4.01008
4.76511	4.00753	4.299	4.35032	3.78974	4.81201	4.34602	4.14853	4.40555	4.30665	4.73086	4.50626	4.27535	4.358	4.14931	4.56563	4.23062	4.52149	3.72403	4.09348	5.07813	4.42355	4.41551	4.63693	4.42428	4.75865	4.41102	5.1426	4.38259	4.63685	4.13065	4.81851	4.67733	4.58597	4.05175	4.74165	4.04312	4.50616	4.39707	4.45134	4.33598	4.66085	3.99746	4.79075	4.84224	4.98331	4.67501	4.37647	4.5173	4.36902
4.50792	3.85437	4.0018	3.85627	3.70854	4.35259	3.97524	4.34475	3.88867	3.97131	4.11115	4.17504	3.78953	3.83556	4.40845	4.27616	3.52451	4.10359	3.57913	3.72852	4.30907	4.28085	3.8823	4.07822	3.91302	3.86563	3.93617	4.5856	3.90989	3.89067	3.88454	4.27984	3.92051	3.84336	3.59454	4.33599	3.88471	3.83396	3.9881	3.83222	3.64489	3.83423	3.48881	4.32782	3.96284	4.43952	4.23442	3.92283	3.80788	3.98746
4.62929	3.89969	3.87003	3.72996	3.86173	4.49314	4.04477	4.32309	4.21206	3.95758	4.22472	4.19715	4.04849	4.08008	4.42531	4.29034	3.91522	4.19102	3.55568	3.75731	4.62976	4.11566	3.84166	3.97461	3.83728	4.53023	3.97582	4.56933	4.15859	4.32937	3.92139	4.30119	4.17155	3.90175	3.72064	4.53216	3.86313	3.86839	4.01506	3.89712	3.9573	3.8416	3.63333	4.21522	4.39049	4.43043	4.45965	4.05446	3.65765	3.83087
4.67448	3.91448	3.93496	3.88561	3.32701	4.27645	3.83564	3.84356	4.07083	4.18094	4.51161	4.09236	4.08717	4.01145	4.17827	4.39867	3.78042	3.82199	3.79355	3.80737	4.54463	4.39824	3.8538	4.30114	3.77077	4.4997	4.02748	4.39673	3.65409	4.22741	3.80856	4.32033	3.9679	4.05383	3.74407	4.52945	3.81967	3.77403	4.30238	3.87084	3.89261	4.20192	3.67172	3.85706	4.33269	4.81292	4.11649	3.75832	3.84548	3.81673
4.73713	4.12127	4.15123	3.91529	3.32903	4.30943	3.85251	3.95644	4.34866	4.17475	4.49174	4.13559	4.05869	3.92538	4.40273	4.39109	3.83821	4.0421	3.73162	3.69991	4.54921	4.28109	3.88018	4.35454	3.84681	4.73921	4.07725	5.04072	3.95601	4.40611	3.67663	4.29767	4.17923	4.39554	3.88946	4.53882	4.06861	3.78829	4.26412	4.0243	3.87691	4.26424	3.87847	4.31093	4.29393	4.8987	4.24755	4.19763	3.94026	4.06773
4.97077	4.17444	4.54762	4.32822	3.764	4.36574	4.13694	4.24451	4.5771	4.3487	4.8689	4.49677	3.98886	4.26757	4.41247	4.45146	3.96968	4.47762	3.67973	3.85725	4.45865	4.61255	3.93633	4.54505	4.27839	5.07821	3.92001	4.7872	4.39066	4.7616	3.97904	4.67618	4.55116	4.54309	3.9116	4.52256	4.06492	4.21356	4.36453	4.12537	3.98332	4.39457	3.87191	4.56651	4.56657	5.09806	4.24547	4.25516	4.25574	4.22256
4.82561	4.02053	4.31826	4.41554	4.31427	3.86966	4.0638	4.50227	4.02762	4.66414	4.35253	4.41746	3.90986	4.45906	4.33853	4.79878	3.99191	4.53718	4.1577	4.09485	3.85865	4.43587	4.50674	4.11155	4.27373	4.5054	4.21153	4.82814	4.65436	4.08079	4.26704	4.50501	4.55245	4.54187	4.21168	4.09928	4.09098	4.33455	4.25324	4.45751	4.18127	4.48749	3.7429	4.45826	4.41224	4.77482	4.19975	4.62323	4.16652	4.34277
4.72362	4.03577	4.5336	3.8978	3.54203	4.79101	4.20569	4.46992	4.40278	4.39026	4.61325	4.48541	4.25315	4.18451	3.87747	4.51467	4.05989	4.4657	4.31928	3.93106	4.97941	4.50334	4.05645	4.43842	4.17301	4.73652	3.97134	4.36152	4.56982	4.57939	4.31201	4.45883	3.90863	4.26904	4.21133	4.80039	4.37238	4.27982	4.31187	4.30557	4.21009	4.25217	3.89704	4.56958	4.29061	5.00579	4.47636	4.29025	4.31496	4.14316
4.54092	3.6793	3.9589	3.93842	3.71207	4.29083	4.11042	4.0301	4.03538	4.21485	4.25332	4.23301	4.00543	3.90525	4.05438	4.581	3.80521	4.25644	3.79109	4.00363	4.27147	4.3047	4.16449	4.19357	4.00048	4.42523	4.01265	4.65896	4.26815	4.31263	4.01696	4.46914	4.00112	4.18765	4.0624	4.45036	4.07448	4.00047	4.13593	4.13135	4.31035	4.1395	3.9517	4.23758	4.0226	5.162	4.38481	4.29327	4.07121	3.93539
4.87297	4.19614	4.39833	4.0877	3.84298	4.16915	3.73953	4.28934	4.26521	3.89047	4.30438	4.27134	3.74013	4.20498	4.58859	4.65177	4.06594	4.05255	3.86763	4.02781	4.18799	4.21762	4.02226	4.00012	3.84319	4.58705	4.39967	4.80463	3.94705	4.20161	3.7666	4.06141	4.16306	4.10834	4.02045	4.22988	3.99599	3.78558	4.36565	3.77512	4.22461	4.14836	3.93194	4.01548	4.62677	4.71767	4.05058	4.02273	4.05209	3.6612
4.57035	3.64806	3.95616	3.29851	3.64513	3.9903	3.39618	3.97816	3.77367	3.65036	4.0105	3.71631	3.40819	3.65668	4.07173	4.2386	3.46262	3.87545	3.406	3.63615	3.94841	4.06926	3.5453	3.72059	3.34699	4.2191	3.96636	4.26509	3.65638	4.15509	3.45536	3.41897	3.68246	3.89965	3.78324	3.96816	3.40841	3.43143	3.74139	3.51446	3.64859	3.45256	3.36181	3.89661	3.78401	4.21943	3.83998	3.52081	3.50717	3.65269
5.02964	4.47962	4.5953	3.99792	3.83437	4.50184	4.00507	4.23993	4.36464	4.42893	4.57133	4.47929	4.2087	4.11482	4.32577	4.65307	4.23404	4.07089	4.32225	3.95836	4.58386	4.40086	4.07091	4.67145	4.16183	4.75933	4.2257	4.93094	4.42148	4.43265	4.28368	4.9214	4.48409	4.44431	4.08747	4.57549	4.02631	4.26422	4.29006	4.23324	4.25342	4.31649	4.11755	4.47852	4.78206	5.09155	4.49543	4.13476	4.06926	4.23081
4.82624	3.79366	4.21692	3.88757	3.92433	4.4402	4.127	4.37412	4.30321	4.2856	4.26833	4.36475	4.31775	4.17394	3.7864	4.21018	4.14602	4.47732	3.92267	4.26176	4.46837	4.02434	4.03681	4.15405	4.01969	4.48154	4.04449	4.73822	4.39699	4.61231	4.076	4.6924	4.31414	4.33295	4.07322	4.44644	4.40232	4.09715	3.95848	4.45151	4.32036	4.36587	4.01837	4.53623	4.55221	4.60678	4.39928	4.5025	4.26428	4.23367
5.45268	4.5822	5.48155	5.01671	3.9345	5.32083	5.24402	4.31139	5.3368	4.95911	5.006	4.76704	5.0631	4.90244	4.76747	4.98534	4.97804	5.30978	4.79351	4.71759	5.61433	4.74854	4.77198	5.32484	5.31929	5.05896	4.95596	5.37826	5.06934	5.15226	4.75813	5.60017	5.17328	5.4147	4.69698	5.13022	5.15918	5.30098	4.79603	5.53105	4.83751	5.35163	5.02424	5.25043	5.46891	5.35926	5.37859	5.33552	4.99243	5.3078
4.41619	3.58473	3.86766	3.80383	3.5477	4.15385	3.66664	3.82118	3.81383	3.67215	3.75895	3.83709	3.69461	3.56234	3.97967	4.23034	3.69967	3.70409	3.7633	3.77301	4.23878	3.79827	3.97999	3.7643	3.82572	3.89677	3.92029	4.37203	3.62589	3.92179	3.63617	4.10223	3.81073	3.7374	3.45833	3.99096	3.78782	3.79108	3.74371	3.88999	3.87369	4.03479	3.61486	3.65332	3.94081	4.67379	3.95534	3.69506	3.86121	3.91924
5.10516	4.51961	4.31693	4.43712	4.35898	5.06963	4.5733	4.95604	4.29343	4.68911	4.47438	4.69556	4.23694	4.51625	4.08954	4.93027	4.65041	4.7097	4.70042	4.31265	4.71705	4.56281	4.51293	4.36565	4.2704	4.05479	4.05466	5.25472	4.68505	4.49078	4.44854	4.8137	4.42728	4.48688	4.56537	4.56259	4.4795	4.29031	4.25797	4.52243	4.52238	4.24479	4.1623	4.39633	4.73826	4.6741	4.76495	4.77424	4.09656	4.23627
5.15401	4.72003	4.84396	4.51356	3.83531	4.78919	4.6002	4.14329	4.72606	4.64199	4.59925	4.17628	4.56426	4.44586	4.5089	4.92105	4.59884	4.43628	4.84283	4.53296	5.11352	4.39825	4.62305	4.6648	4.60459	4.64624	4.77145	5.05629	4.22998	4.55179	4.05398	5.07256	4.73604	5.05153	4.23619	4.64553	4.71458	4.54241	4.47455	4.82921	4.19125	4.84288	4.56448	4.40736	5.04133	5.16241	4.81973	4.58178	4.50671	4.42245
4.49205	3.72278	3.92131	3.85751	3.69947	4.23591	3.82129	4.15607	4.03907	3.86874	3.96657	4.22828	3.83905	3.90884	3.93528	4.46336	3.54374	3.96817	3.57288	3.83152	4.1133	4.18863	3.871	4.05499	3.78803	4.2534	3.84741	4.50576	4.02527	4.19321	3.76252	4.37492	4.14691	3.79615	3.73762	4.3566	3.90644	3.75638	3.67102	3.75167	3.8221	3.93404	3.35014	3.70679	4.10812	4.79022	3.92416	3.70416	3.63206	3.65809
4.64826	4.22145	4.18711	3.96913	3.84446	4.39114	4.0135	4.09206	3.87235	4.06187	4.16728	3.84073	4.03527	3.98036	4.05151	4.53928	4.07264	3.99053	4.14122	4.13077	4.47913	4.19483	3.87059	4.09866	3.65544	4.35378	4.36752	4.74426	4.10937	4.21739	3.79295	4.05321	4.04185	4.26528	4.13596	4.25306	4.09101	3.84657	4.00296	4.14414	4.18302	4.01374	3.99588	3.99974	4.13346	4.78066	4.06874	4.01956	3.74284	3.97512
4.89628	3.85728	4.05818	4.01118	4.0264	4.3412	3.96081	4.35345	3.70954	3.94173	3.88098	4.09706	3.94826	4.08028	4.28568	4.17988	3.70514	4.20841	3.54001	4.21624	4.59593	4.31369	3.87655	4.1999	3.84156	3.95085	4.0595	4.3212	3.79346	4.04721	3.58513	4.40197	3.57102	3.64143	3.81709	4.3889	3.85424	3.97254	3.99034	3.77044	3.71322	3.84536	3.13298	3.7761	4.01699	4.52159	4.07486	3.70329	3.36554	3.70231
4.89417	4.0646	4.0885	3.80889	3.82927	4.10472	3.84601	4.10456	3.96074	4.1123	4.33325	4.24034	3.69606	4.04319	4.15409	4.74334	3.92437	4.11338	3.82148	3.76039	3.90179	4.312	3.965	4.05238	3.80385	4.39586	4.06627	4.68811	4.08831	4.16533	3.73004	4.20852	3.80849	4.09954	4.18459	4.20025	3.81848	3.69194	4.00892	3.75595	3.98477	3.93468	3.71103	3.78763	4.01275	4.51644	3.85419	3.89213	3.68228	3.97729
5.24369	4.05468	4.27683	4.49907	4.11546	4.72483	4.52704	4.82739	4.69018	4.63919	4.46369	4.71587	4.30348	4.67045	3.83682	4.54383	4.45387	4.97085	4.37411	4.38171	4.793	4.67099	4.0789	4.32869	4.42008	4.6758	4.13185	4.48999	4.8199	4.36827	4.4684	4.94641	4.64964	4.48422	4.35289	4.59046	4.47321	4.69879	4.40013	4.82109	4.57841	4.49522	4.04421	4.91203	4.70791	5.15601	4.56782	4.8136	4.588	4.47411
5.39925	4.74414	4.54769	4.66105	4.30588	4.83578	4.83614	4.81597	4.74576	4.47242	4.4746	4.29944	4.81545	4.68218	5.04888	5.26063	4.47302	4.63351	4.60923	4.7103	5.14886	4.79384	4.49082	4.93606	4.59605	4.65966	4.72571	5.12638	4.16714	4.54263	4.43462	4.84936	4.64713	4.83328	4.60734	4.80349	4.90282	4.66098	4.69128	4.64769	3.87687	4.88198	4.33533	4.44881	4.93023	5.1035	5.18827	4.54918	4.3686	4.40423
4.94461	3.9258	3.91685	3.75256	3.79302	4.14378	3.68986	4.11277	3.61502	3.65524	3.95393	3.94395	3.698	3.75975	3.68241	4.29982	3.71101	3.98291	3.47465	3.84695	4.34611	4.00911	3.70331	4.19497	3.76577	4.00894	3.95442	3.89201	3.82648	3.99217	3.35555	3.98874	3.85968	3.66878	3.74172	4.26654	3.59025	3.71922	3.92943	3.47157	3.62887	3.7575	3.40816	3.64504	4.06639	4.56355	3.78949	3.51807	3.3448	3.44572
5.12484	4.024	4.11821	4.15002	3.94475	4.35598	3.87185	4.33046	3.99844	3.94357	4.18576	4.38412	3.95958	4.25842	4.11191	4.75069	4.05341	4.20857	3.76807	4.19814	4.46196	4.36932	3.93419	3.95539	3.9074	4.34463	4.12716	4.44743	4.12061	4.08227	3.77428	4.33039	4.15291	3.83093	3.90253	4.60223	3.87097	4.05791	3.89269	3.8338	3.91103	4.04429	3.5698	3.84602	4.14167	4.135	4.03224	3.94216	3.76314	3.63144
4.94891	4.08601	4.01663	3.64138	3.87271	4.35244	3.75062	4.33778	3.67784	3.70789	4.00188	4.0318	3.70088	4.03623	4.09487	4.49301	3.8534	3.97623	3.83015	4.02932	4.24451	4.28059	3.5434	3.86502	3.75485	3.84949	3.99031	4.44936	3.88889	3.9496	3.6991	3.9477	3.71203	3.85239	3.99048	4.07307	3.72142	3.56845	3.78406	3.58447	3.76978	3.53991	3.42097	3.84673	3.91791	4.35532	3.90714	3.86377	3.47401	3.81671
5.06369	4.33956	3.95093	4.02668	3.83914	4.32044	3.8841	4.3282	4.14227	4.00346	4.32403	4.38043	3.96887	4.16806	4.42026	4.75954	3.85486	4.14071	3.63469	4.11029	4.35758	4.21216	4.16216	3.94367	3.94184	4.55511	4.12546	4.52681	3.98772	4.15711	3.77529	4.5454	4.05776	3.85302	3.91494	4.4234	3.94243	3.74626	4.33044	4.01608	3.8149	4.20703	3.57359	3.75135	4.42734	4.29345	4.42518	3.93993	3.76967	3.72935
4.79919	4.02315	3.83361	3.80512	3.83703	4.15199	3.59475	4.05002	3.84507	3.93476	4.3356	4.10489	3.66084	4.01635	4.24966	4.58388	3.54138	3.73232	3.65757	3.9141	3.96715	4.05719	3.98033	4.06831	3.72661	4.39247	3.93146	4.43437	3.76024	3.95001	3.88612	4.23934	4.00698	3.92412	4.06348	4.03693	3.7505	3.54012	3.89499	3.68342	4.09491	3.97663	3.41184	3.86778	4.31413	4.37614	3.80111	3.63151	3.71537	3.82157
5.17644	4.13221	4.37567	4.19118	4.09988	5.00704	4.14007	4.76498	4.3429	4.30968	4.01166	4.23102	4.25736	4.54571	4.54062	4.46042	3.90055	4.50773	4.34311	4.28577	5.01463	4.73838	4.10491	4.45912	4.02559	4.1725	4.07626	4.5529	4.42452	4.30481	4.08202	4.55252	4.27578	3.84236	4.08281	4.54739	4.23894	4.41395	4.07237	4.29624	4.0843	4.46509	3.7348	4.50821	4.32428	4.98419	4.49294	4.39345	4.08495	4.13277
4.99266	4.22157	4.81324	4.47792	3.66553	4.68743	4.5744	4.24762	4.72056	4.34948	4.59479	4.46774	4.23066	4.65458	4.07309	4.71125	4.25824	4.64979	4.13485	4.28854	4.80513	4.34737	4.35963	4.7391	4.31166	4.80139	4.14264	4.96051	4.49091	4.83302	4.08968	5.15202	4.72473	4.69848	4.17852	4.82779	4.7362	4.45241	4.68649	4.80297	4.39154	4.81391	4.22487	4.63741	5.05619	4.96815	4.90909	4.44669	4.49752	4.42009
4.70068	3.81863	3.95221	3.75808	3.98741	4.19463	3.48911	4.21303	3.84508	3.75692	4.11852	3.73595	3.77803	3.63552	4.39814	4.49426	3.60979	3.51376	3.58739	4.00833	4.29649	4.09186	3.84023	3.92163	3.53199	4.26163	4.15168	4.32383	3.45304	4.0284	3.66292	3.78033	3.80891	3.67808	3.76013	3.89002	3.3466	3.58207	3.8569	3.6398	3.63675	3.75437	3.44817	3.87397	3.76498	4.47273	3.80333	3.43421	3.57535	3.87919
4.8422	4.01164	4.24538	3.71499	3.93871	4.37343	3.60963	4.32413	3.96082	3.97152	4.34667	3.86004	4.01051	3.97141	4.14658	4.63212	3.79506	3.88586	3.64617	4.00258	4.32428	4.14283	4.00304	4.12856	3.68051	4.30982	4.2228	4.59419	3.94088	4.11102	3.7031	4.18559	4.04082	3.98781	4.00134	4.19861	3.61535	3.68045	4.11063	3.65964	4.07526	3.9826	3.45346	4.15008	4.19873	4.61816	4.13616	3.69264	3.58761	3.75581
5.1242	4.45529	4.57508	4.60401	4.24224	4.61124	4.437	4.27146	4.32528	4.00554	4.08604	4.06106	4.25662	4.25665	4.79896	4.83967	4.20324	4.57555	4.35373	4.48518	4.75882	4.37448	4.54468	4.50306	4.48433	4.3173	4.46761	4.62024	3.56476	4.07285	4.12564	4.57506	4.25895	4.39628	4.28607	4.26172	4.41223	4.34747	4.51372	4.32827	3.98956	4.60591	4.23771	4.10669	4.51164	4.08846	4.76307	4.28199	4.47343	4.61118
4.87304	4.0702	4.27506	3.96429	4.07903	4.4572	3.83036	4.52043	3.80796	3.97804	4.13949	4.28128	3.80765	4.08419	4.36053	4.49433	3.97018	4.41262	4.27213	4.08952	4.50317	4.38463	3.96299	4.18745	3.79025	3.83575	3.83302	4.40279	3.96997	4.12539	3.82741	4.20997	3.67144	3.43504	3.82123	4.52907	3.95931	4.02737	4.0453	3.82785	4.04782	4.054	3.52266	4.2077	4.11818	4.76808	4.15269	3.92484	3.91441	3.89187
5.04206	4.00836	4.17237	4.10866	3.9375	4.6134	3.93172	4.35126	3.99799	4.05532	4.26761	4.22508	4.13208	4.34995	4.49533	4.58762	3.54724	3.89917	3.9442	3.86498	4.58535	4.42217	4.02675	4.13557	4.17383	4.01369	4.06764	4.66636	4.10589	3.89671	3.9952	4.46247	4.21141	4.05231	3.82127	4.17933	4.06625	4.14558	4.01075	4.09268	3.86171	4.02256	3.69465	4.24991	4.20653	4.45897	4.42486	4.02897	4.05101	4.24212
4.81512	4.00256	4.13602	4.1302	3.93392	4.27903	4.00862	4.34294	4.36859	4.36435	4.47352	4.22746	3.87679	4.42278	4.55258	4.77106	3.75405	4.17488	3.78447	3.98568	4.22502	4.56482	4.27649	4.17874	3.91432	4.65126	4.30799	4.7573	4.36702	4.56855	3.92541	4.35335	4.43436	4.32378	4.18962	4.17692	3.81924	4.00164	4.10705	3.95645	4.09405	4.49847	3.86765	4.09798	4.19092	4.92042	4.05014	3.97326	4.14047	4.04328
5.26351	4.07233	4.46685	4.14709	3.87637	4.73652	4.10266	4.46062	4.59704	4.4138	4.73808	4.75751	3.98826	4.38677	4.31092	5.006	4.25426	4.48497	3.79852	3.85207	4.75191	4.61303	3.88998	4.67319	4.2984	5.07769	4.46154	5.09867	4.49244	4.9204	4.17543	4.84606	4.56432	4.59008	4.31966	4.85132	4.20187	4.02594	4.7309	4.20401	4.4657	4.45707	4.21265	4.76139	4.55583	5.11016	4.57572	4.47552	4.21455	4.33216
4.99062	4.21385	4.21383	4.21147	3.7424	4.66052	4.33787	4.79503	4.40754	4.35854	4.29219	4.4699	4.40367	4.51097	4.02844	4.40419	4.1744	4.70029	4.1979	4.39932	4.91401	4.59615	4.12209	4.59357	4.17566	4.23388	4.01808	4.33666	4.20261	4.52781	3.95468	4.58867	4.01058	3.99298	4.05728	4.68458	4.20184	4.41069	4.21792	4.41054	4.31996	4.28975	3.81329	4.30099	4.29706	5.30841	4.4078	4.26068	4.24616	3.97463
4.82853	4.06972	4.51628	3.94514	3.56874	4.48063	4.21903	4.35813	4.17681	3.92903	4.2161	4.17577	3.83174	4.04258	3.98317	4.08246	4.1909	4.41089	3.93173	4.02891	4.6747	4.30296	3.86396	4.45614	3.99089	4.31601	4.16043	5.06991	3.99967	4.2611	3.75566	4.24969	3.95222	4.2891	4.04202	4.55063	4.08172	4.01802	4.21316	3.9556	4.03011	4.08801	3.73068	4.2654	4.09481	4.89701	4.18658	3.96305	3.78004	4.11378
4.93645	3.99115	4.46894	4.15374	4.1083	4.36575	3.90001	4.51029	4.33971	3.92416	4.36691	4.2235	4.06683	4.2304	4.47097	4.47581	4.20744	4.14873	3.9631	3.98009	4.47097	4.29928	3.96978	4.16731	3.92094	4.63527	4.25065	4.63597	4.12388	4.337	4.00502	4.54535	4.36693	4.07427	4.00686	4.34603	3.76343	4.10052	4.2953	4.27618	4.35427	4.09004	4.00216	4.37028	4.50304	4.86989	4.17061	4.13467	4.17761	4.24361
4.84767	4.06908	4.51755	4.04416	4.06392	4.78175	3.87467	4.40958	4.18846	4.11392	4.34347	4.23623	4.15852	4.24637	4.37733	4.7731	4.05751	4.35563	4.39367	4.08163	4.93763	4.27173	3.90111	4.17308	4.06781	4.23242	4.24325	4.37406	4.2385	4.37388	4.12603	4.37103	4.20181	3.81302	4.04841	4.43853	4.10097	4.14637	3.88276	4.15106	4.20537	4.06369	3.94475	4.3221	4.34992	4.91289	3.99972	3.96525	4.18599	4.10085
4.94565	4.16615	3.77141	4.08146	3.98661	4.17607	3.98975	4.2526	3.92495	4.21038	4.21967	4.14899	4.03033	4.13012	4.04234	4.72157	4.19572	4.05236	3.65658	4.14639	4.33831	4.346	3.97198	4.20383	4.14294	4.53863	4.17393	4.7102	4.10594	4.33481	3.76801	4.54849	4.18219	4.10166	4.18893	4.16414	3.79466	3.74759	4.32982	3.91144	4.08912	4.21362	3.53835	3.87179	4.24805	4.88834	4.33059	4.03442	3.82775	3.85945
4.93096	4.12373	4.20871	4.14565	3.87421	4.81436	4.09325	4.42099	4.0703	4.34559	4.3445	3.93498	3.90764	4.12397	4.48373	4.93541	3.94255	4.03239	4.27947	3.86673	4.45026	4.49019	4.29569	4.35293	3.97546	4.03684	4.10037	4.77374	4.28522	3.80594	4.05306	4.54004	4.05523	4.34834	4.31061	4.22583	4.18612	4.25413	4.23223	4.41719	4.04477	4.33724	3.74813	4.40926	4.39308	4.40553	4.54446	4.42574	3.87599	4.38742
5.08709	4.13083	4.33569	4.28546	3.6948	4.38586	4.10952	3.88655	3.90944	4.11084	4.31336	4.13792	4.03406	3.98168	4.18593	4.50865	4.08308	4.22091	3.83798	4.17615	4.62908	4.25463	3.98217	4.32789	4.14189	4.19601	4.40989	4.74257	3.71533	3.98936	3.73748	4.4526	4.1062	4.42263	3.89673	4.44285	4.024	4.15009	4.31891	4.10977	3.83845	4.31043	3.78967	4.12331	4.51257	4.39133	4.13894	3.93624	3.9079	4.33916
4.75069	4.10873	4.3347	4.07645	3.71425	4.51022	4.05158	4.0528	4.49237	4.3977	4.67363	4.37771	4.327	4.22586	4.21863	4.85673	4.02468	4.2313	3.81988	4.03167	4.64946	4.30316	4.3569	4.67783	4.25673	4.88872	4.2755	4.92838	4.31823	4.62922	3.75537	4.89982	4.37033	4.581	4.09558	4.68908	4.10305	4.02032	4.34674	4.33881	4.34243	4.6614	3.94754	4.33935	4.67335	5.04216	4.45407	4.1019	4.02687	4.13599
4.61352	3.73948	4.12711	4.17085	3.84715	4.66666	3.83201	4.41337	4.43578	4.30178	4.37194	4.3708	4.0065	4.25146	3.97791	4.42303	3.74634	4.29551	3.82443	4.0887	4.5464	4.45191	4.08092	4.19266	3.97581	4.47096	3.88931	4.60492	4.37115	4.44193	4.00843	4.61263	4.4961	3.881	3.93071	4.47722	4.06296	4.05199	3.70008	4.02868	4.16723	4.40742	3.50738	4.4006	4.45524	4.69644	4.08604	4.12287	4.21323	4.08935
4.93841	4.14975	4.0294	3.74053	4.36238	4.43263	3.99254	4.75258	3.92068	3.97386	3.75362	3.89094	3.81458	4.07033	4.32617	4.23509	3.72523	3.99357	4.16001	4.10969	4.41821	4.31298	3.80828	4.10615	3.51238	3.77118	3.81594	4.29595	3.84813	4.05876	3.73183	4.14967	3.77759	3.70504	3.75418	4.09409	4.09483	3.93363	3.70937	3.55709	3.78618	3.67904	3.24855	3.86473	4.1381	4.93848	4.07025	3.79214	4.0379	3.56319
5.1388	3.8065	4.21202	4.04054	4.03454	4.39265	3.74532	4.58629	4.10432	4.02524	4.13401	4.09564	4.08266	4.20378	4.34926	4.52996	4.01337	4.10813	3.95347	4.12138	4.46629	4.34729	3.81705	3.88597	3.57641	4.18364	4.13482	4.40879	4.07011	4.26815	4.01699	3.9403	4.07	3.80582	4.01711	4.44511	4.04137	3.96916	3.87825	3.8758	3.93305	3.96062	3.37153	4.03702	4.18509	4.60233	3.86182	4.05374	3.83133	3.50063
5.03605	3.91963	4.02291	4.02462	3.85939	4.29074	3.93779	4.07464	3.56356	3.73783	4.12229	4.07824	3.85216	3.99296	4.22874	4.43228	3.69664	4.03343	3.94906	4.15612	4.40887	4.19139	3.90559	4.22049	3.9223	4.0412	3.97569	4.7355	3.8571	3.75768	3.77157	4.22685	3.8554	3.96139	3.92654	4.19223	3.90199	3.85367	4.03027	3.85851	3.60288	3.93358	3.62151	3.88253	4.02555	3.87042	4.15318	3.95818	3.68916	4.01057
5.01929	4.37956	4.54765	4.20883	3.99978	4.80156	4.38635	4.44219	4.23094	4.27516	4.38752	4.39031	4.11397	4.39912	4.51913	4.65963	4.04904	4.64236	4.13629	4.30752	4.73057	4.39807	4.18427	4.30274	3.99211	4.3744	4.18009	4.8811	4.28716	4.16769	4.03985	4.42949	4.11549	4.30153	4.37887	4.53039	4.21564	4.3101	4.2201	4.20037	3.95768	4.17814	3.87277	4.41987	4.32481	4.54181	4.42076	4.11712	3.92898	4.28224
5.46829	4.6286	4.53255	4.61745	4.64872	5.03349	4.63073	5.17286	4.48853	4.68802	4.47872	4.80719	4.63988	4.84767	4.84303	4.93037	4.28605	4.97011	4.76501	4.92623	5.18917	4.95457	4.49589	4.58289	4.49936	4.47892	4.38391	3.64363	4.56505	4.6692	4.75396	4.89252	4.30962	3.88015	4.72165	4.5984	4.35774	4.79414	4.65946	4.67239	4.98682	4.62897	4.2152	4.75399	4.55727	4.91351	4.90751	4.6985	4.72057	4.71176
5.25548	4.61829	4.91314	4.6238	4.2816	4.39871	4.62082	4.49791	4.37958	4.17379	4.3981	4.34415	3.95758	4.31462	4.82055	4.83004	4.2248	4.44499	4.50672	4.63738	4.59214	4.64877	4.37344	4.76455	4.42918	4.47976	4.40886	5.01872	3.7409	4.04772	4.25909	4.59676	4.48867	4.37728	4.24078	4.3704	4.37795	4.44601	4.44835	4.39519	3.9279	4.49763	4.08494	4.12171	4.6294	4.85569	4.59211	4.08975	4.36161	4.54625
4.91833	4.12799	3.89981	3.88516	3.81893	4.28681	3.72264	4.24085	4.01019	3.82045	4.24619	4.05179	3.98105	3.82199	4.46977	4.56254	3.93915	4.05344	3.87759	3.97711	4.23326	4.17065	3.89244	4.2438	3.64749	4.27753	4.02373	4.58952	3.68095	4.41413	3.56673	4.31675	4.00007	4.07383	3.99321	4.44704	3.77703	3.54422	4.08698	3.56166	4.00731	3.83754	3.62453	3.81748	4.4495	4.49805	4.20193	3.90474	3.80068	3.81474
4.99192	3.89564	4.09214	4.0128	3.76718	4.37893	3.87552	4.27301	3.95799	3.86287	3.94768	3.94934	3.87199	4.2127	4.01775	4.39795	3.83329	4.12252	4.09141	4.26466	4.44858	4.39874	3.95851	4.2098	3.78808	3.80079	3.72136	4.43489	3.70486	4.08119	3.72189	4.36004	3.96001	3.54093	3.90666	4.38753	3.94834	3.84456	3.86758	3.93454	3.78156	4.10478	3.41395	3.74506	4.17961	4.75195	4.24024	3.71414	3.73007	3.92
4.85934	4.09426	4.09863	4.15636	3.88701	4.11037	4.02029	4.43739	4.09491	4.23204	4.57347	4.55937	3.81482	4.06216	3.99546	4.63625	4.07066	4.32014	3.92444	4.22704	4.15973	4.47842	4.33721	4.12965	3.78833	4.2949	4.04769	4.81672	4.17475	4.28539	3.88142	4.32742	4.21638	4.01794	4.01934	4.442	4.02765	3.8009	4.27347	3.96211	3.86362	4.07736	3.52854	4.14928	4.21745	4.71063	3.91971	3.94643	3.97492	3.8444
4.57648	3.94982	3.86907	3.67349	3.68319	4.08711	3.64366	3.93902	3.65641	3.46598	3.98679	3.73741	3.5797	3.47397	3.81865	4.27162	3.69138	3.91632	3.88611	3.98284	4.17619	4.02185	3.80441	4.05601	3.47081	3.96535	3.66877	4.42944	3.684	3.94797	3.36529	3.89504	3.65152	3.69349	3.70132	3.86074	3.63273	3.46688	3.85664	3.4172	3.95506	3.61931	3.35871	3.61472	3.88212	4.51389	3.71809	3.48882	3.48816	3.63992
5.12376	3.89516	4.20602	3.93211	3.71368	4.55059	4.01352	4.42482	4.06237	4.14404	4.29794	4.41976	3.99428	4.22296	3.98545	4.39953	3.93821	4.26104	3.9107	3.94703	4.60687	4.50207	3.84326	4.32517	3.96052	4.28518	3.93007	4.78046	4.16361	4.36645	3.95661	4.53453	4.20554	4.13981	4.1743	4.38718	4.0045	4.15425	4.03782	3.92986	3.99224	3.96811	3.62055	4.235	4.09974	4.83812	4.12871	4.03184	3.87233	3.86323
4.80037	3.85644	4.05239	3.82852	3.59234	4.42533	3.80988	4.25281	4.06098	3.97576	3.91584	4.01927	3.66785	4.09907	3.98521	4.32479	3.831	4.28948	3.90904	4.0457	4.75679	4.38068	3.75447	4.14667	3.82175	3.97114	3.94788	4.2991	3.94414	4.30811	3.80165	4.03393	3.85429	3.95002	3.91927	4.22957	3.90697	4.07556	4.07775	3.89723	3.87316	3.82387	3.59251	3.82629	3.71789	4.77184	4.01124	4.0738	3.79718	3.91967
5.14895	3.95314	4.28085	3.9211	3.86754	4.68316	4.03494	4.65288	4.32345	4.19677	4.48504	4.45666	3.8791	4.23004	4.32277	4.53287	3.82056	4.71234	4.00416	3.86754	4.69105	4.53732	3.70098	4.61582	3.92789	4.51231	3.97251	4.7775	4.19342	4.39658	3.9611	4.40122	4.10205	4.01577	4.11275	4.88457	4.052	4.02706	4.19663	3.92945	4.09932	4.04449	3.44419	4.41326	4.18651	4.75205	4.25824	4.16917	3.77847	3.95328
4.83004	4.23496	4.43705	3.90356	3.76418	3.99852	4.05308	4.19333	4.17659	4.02077	4.10923	4.04357	3.85265	3.68825	4.109	4.23895	3.98246	4.03518	4.16213	4.23602	4.31388	4.14241	4.23155	4.36532	4.00304	4.19145	3.91642	4.68768	4.03422	4.14781	3.80348	4.51792	3.97093	4.3073	4.03957	4.43281	3.9229	4.03304	4.10702	4.03765	3.87698	3.99423	3.68752	3.89412	4.25046	4.65939	4.13947	4.09583	3.81405	3.93508
4.84966	4.00137	3.84004	3.79545	3.87967	4.19422	3.7698	4.07329	3.61585	3.7522	3.83959	3.93065	3.73079	3.89914	3.95672	4.35027	3.695	3.90102	3.67797	3.96699	4.12429	4.13307	3.74099	3.90764	3.55857	4.00268	3.69935	4.25772	3.61675	3.94076	3.60836	4.20521	3.75215	3.59554	3.83132	4.10145	3.38888	3.59704	3.84128	3.71331	3.89021	3.79442	3.32756	3.43056	4.24704	4.07643	3.97087	3.58285	3.51093	3.54804
4.87789	4.38081	4.43116	4.28817	3.89197	4.29749	4.52859	4.74353	4.35723	4.58259	4.18059	4.62228	4.09812	4.47589	3.83716	3.89462	4.09278	4.95309	4.61146	4.41223	4.63096	4.61078	4.34632	4.5489	4.36835	4.04738	3.79421	4.71177	4.79604	4.5133	4.31268	4.75283	4.26398	4.28776	4.2536	4.70516	4.66555	4.35617	4.25748	4.56225	4.43279	4.37204	3.94529	4.49876	4.57511	5.07416	4.52838	4.73529	4.23565	4.43176
4.88678	4.13222	4.06635	4.12032	4.2613	4.44939	4.02561	4.64342	3.89128	3.81053	3.96137	4.0559	3.90707	4.14689	4.39085	4.1914	3.96597	4.09391	4.0619	4.40953	4.60193	4.38817	3.77869	3.80584	3.53998	3.99378	3.90901	4.20469	3.86074	4.12359	3.86767	3.73823	4.0357	3.30599	3.9097	4.17493	3.73573	3.97926	3.75122	3.69798	3.92405	3.72221	3.54731	3.74207	4.05898	4.67297	3.85075	3.80317	3.8994	3.65049
5.91225	5.2237	6.12534	5.95812	4.79395	6.08055	5.92942	5.18212	6.06171	5.84562	5.76039	5.66529	5.51428	5.82259	5.26868	5.79549	5.6567	6.09549	5.44712	5.51599	6.2353	5.63299	5.49456	6.00309	6.17696	6.10183	5.77623	6.07727	5.93116	5.85343	5.45173	6.38015	6.05879	6.15621	5.29233	6.17771	5.82132	6.23187	5.22616	5.92777	5.80515	6.14292	5.71119	6.04964	6.14447	6.41422	6.03688	5.81623	5.81214	5.87945
5.47196	4.54089	4.60913	4.29047	4.22774	4.85121	4.57208	4.90631	4.57288	4.43894	4.22925	4.6609	4.29283	4.63458	4.37225	4.2983	4.27482	5.02902	4.70971	4.57284	4.95194	4.76957	4.02451	4.57	4.25822	4.44	3.83783	4.90214	4.56999	4.49229	4.35865	5.05055	4.4078	4.12081	4.24972	4.88832	4.68473	4.55676	4.45856	4.42399	4.18001	4.52311	3.891	4.60929	4.57127	5.27877	4.53787	4.6102	4.32921	4.27684
5.17853	4.32278	4.68486	4.46396	4.2879	4.67935	4.58905	4.61384	4.34712	4.35557	4.12453	4.64385	4.12846	4.40554	3.99081	4.29596	4.65779	5.04338	4.41599	4.76114	4.90164	4.64484	4.44318	4.60189	4.35295	4.18957	4.14978	5.13886	4.37611	4.55654	4.18472	4.61957	4.22946	4.2838	4.55329	4.77676	4.43236	4.65123	4.44623	4.38254	4.53362	4.33275	4.05396	4.36761	4.57828	5.05991	4.63484	4.68256	4.48655	4.67261
5.06103	4.01631	4.60933	4.10188	4.38593	5.06485	4.32077	5.03399	4.28346	4.22268	4.07627	4.04557	4.04714	4.33812	4.519	4.82851	4.41455	4.81328	4.67627	4.31908	4.96376	4.73653	3.96865	4.37127	3.92374	3.66024	3.95041	4.57394	4.56057	4.30828	4.22581	4.52842	4.13131	4.00311	4.42951	4.32002	4.62559	4.575	3.95088	4.30932	4.07551	4.24725	3.97975	4.67174	4.27419	4.96782	4.41427	4.68821	4.22841	4.19733
4.5633	3.66087	4.20824	3.94119	3.84213	4.60911	3.90633	4.62041	4.28552	4.1988	4.26457	4.59986	3.94427	4.04584	4.19138	4.45672	3.85853	4.35183	4.12722	4.02566	4.61171	4.4257	3.99471	4.20212	3.914	4.19594	3.80269	4.59127	4.31751	4.58433	3.93105	4.29881	4.06912	3.98915	4.08068	4.55992	4.11137	4.07989	3.76591	3.98995	4.11041	3.9544	3.68401	4.20487	3.91212	4.84683	4.02379	4.08438	4.02725	3.80782
5.36789	4.60067	4.7901	4.47516	4.04433	5.12725	4.70979	4.46227	4.74866	4.48511	4.88642	4.85752	4.77155	4.78262	4.54643	4.82262	4.41688	4.77917	4.46996	4.40432	5.16572	4.39011	4.64755	4.83096	4.60972	4.91171	4.43973	5.35134	4.81049	4.70078	4.47787	4.90447	4.84168	4.90791	4.37064	4.91896	5.01367	4.72685	4.33168	4.69153	4.22868	4.84237	4.24672	5.12872	4.84997	4.04542	5.04772	4.81358	4.53672	4.48541
4.56412	3.82934	4.25192	3.94113	3.75819	4.29986	3.73964	4.27283	4.48972	4.22938	4.42856	4.10182	3.78196	3.922	4.24457	4.23347	3.85542	4.1399	3.93178	3.82998	4.49597	4.10879	3.9807	4.40652	4.08718	4.54997	4.19903	4.5033	4.14827	4.52067	3.87555	4.63973	4.19467	4.3449	3.76512	4.57957	3.95844	3.78508	4.23343	4.10749	4.18165	3.881	3.93508	4.38496	4.37352	4.99315	3.94032	4.37787	4.08198	4.33494
4.73079	3.98641	4.29072	3.99449	3.72847	4.45478	3.98724	4.0249	4.64537	4.10771	4.49264	4.01774	4.07192	3.987	4.14484	4.2881	3.81237	4.30001	3.97262	3.99624	4.63053	4.0066	3.8483	4.21013	3.96741	4.66664	3.90535	4.75391	4.30827	4.49013	3.77721	4.65948	4.24059	4.15793	3.624	4.42645	4.29422	3.69932	3.91145	3.93568	4.18924	4.37383	3.94248	4.27306	4.46339	4.90732	4.27029	4.10145	4.2241	3.97773
5.14816	3.98487	4.27388	4.34357	4.08363	4.20824	3.95886	4.48238	4.43264	3.89759	4.39096	4.1624	4.06303	4.10391	4.38281	4.62576	4.1878	4.20972	3.70614	4.12093	4.30365	4.3125	4.00287	4.08079	4.00019	4.53762	4.52231	4.8584	4.04382	4.56803	3.68408	4.44023	4.13595	4.268	3.94289	4.54134	3.7776	4.02086	4.303	3.98655	4.08825	4.02928	3.71843	3.983	4.44217	4.82448	4.09262	4.15612	3.92292	4.02137
5.52568	4.52325	4.88837	4.69865	4.76495	5.30691	4.50519	5.10443	4.91463	4.68536	4.99262	4.67715	4.98729	5.02002	5.05772	5.29565	4.6362	4.83362	4.72577	4.89603	5.35103	5.06791	4.59538	4.90712	4.79422	5.17087	4.88418	5.065	5.01161	5.33066	4.64027	4.93534	5.05854	4.47773	4.72309	4.97452	4.73624	4.90889	4.13336	3.8361	4.99108	4.79876	4.45226	4.83041	5.12384	5.41851	4.74575	4.55569	4.4895	4.40686
4.83738	4.01321	4.20905	3.75853	3.56674	4.22795	3.73409	3.80665	4.11828	3.9431	4.24372	3.75326	3.83287	3.93071	4.09948	4.44668	3.87827	3.89152	3.66181	3.81196	4.64021	4.01444	3.90949	4.32112	4.00788	4.56191	4.11172	4.64569	3.86015	4.27807	3.49552	4.33338	4.0793	4.08713	3.58377	4.20735	3.73319	3.78582	4.00713	3.81963	3.73625	4.03994	3.61605	4.11871	4.20207	4.88229	3.856	3.71937	3.73874	3.77875
4.65413	4.0174	4.61503	4.19969	3.65177	4.71786	4.09249	4.16603	4.31439	4.16514	4.13775	3.92006	3.99116	4.06625	4.32082	4.67267	4.03513	4.43894	4.12731	4.27185	4.88704	4.24134	4.2607	4.59686	4.13704	4.19884	4.42161	4.91271	3.85686	4.31213	3.68	4.62728	4.15386	4.43793	3.8845	4.64902	4.30604	4.25869	4.1275	4.42143	3.86968	4.54024	3.93669	4.32245	4.64067	4.74031	4.26936	4.38592	4.04324	4.36842
4.57969	4.0247	4.18568	3.85284	3.74735	4.11031	4.02825	4.23353	4.43969	4.02385	4.09776	3.92972	3.97402	3.85494	3.98033	4.12766	3.75998	4.19574	4.09319	3.84484	4.31536	3.92558	3.65547	4.35555	3.91568	4.13935	3.58917	4.67416	4.25961	4.28818	3.70867	4.63954	4.0195	4.25534	3.75354	4.45312	4.12691	3.87254	3.85554	3.95728	4.01823	4.08303	3.63842	3.89339	4.5881	4.77603	4.20038	4.20667	3.88679	3.83125
4.81779	4.12918	4.22557	4.19736	3.89101	4.01653	4.02801	4.49738	3.77628	4.28107	4.30543	4.38635	3.76609	4.10728	4.28601	4.36201	3.86108	4.40723	4.18761	4.25453	4.31633	4.56497	4.03544	4.28521	4.05364	3.98775	3.94071	4.33143	4.03525	3.95747	3.74061	4.35515	3.7573	3.76957	3.81645	4.30919	3.95463	4.23663	4.08748	3.80204	3.94267	4.29646	3.65171	3.8212	3.97759	4.76777	3.98453	3.9524	4.0688	3.77485
4.66575	4.254	4.16683	3.88341	3.63509	4.21765	3.86902	3.97046	4.10377	4.03934	4.32775	4.07873	3.85499	3.76872	4.25811	4.61838	3.86039	3.81203	3.91858	4.08843	4.29822	4.13034	4.04498	4.44218	3.8529	4.33503	4.13851	4.78532	3.69737	4.11853	3.68195	4.42688	3.96559	4.28457	3.87774	4.51904	3.66037	3.62971	4.20648	3.72954	4.07478	4.09709	3.80326	4.09521	4.27768	4.85981	4.15085	3.98834	3.94487	3.91361
4.58799	4.23487	3.92693	3.58333	3.7055	4.3141	3.89921	4.04357	4.1868	4.18098	4.37635	4.4035	3.71555	4.20202	4.23272	4.55744	3.98433	4.09061	3.92219	3.81255	4.0571	4.11091	3.93151	4.07663	3.72171	4.68126	4.07632	4.72945	4.26852	4.28055	3.804	4.1857	3.95957	4.04021	4.17779	4.31462	4.14864	3.64277	4.06643	3.87425	4.23975	4.0153	3.85955	4.08461	4.23032	4.43589	4.041	4.26919	3.87568	3.89258
4.76904	3.93444	3.97406	3.99919	3.87938	4.55398	4.01089	3.93058	4.03031	4.3874	4.48704	4.28927	3.95215	3.98853	4.13313	4.72723	4.14566	4.07835	3.78422	3.8367	4.61328	4.03663	3.87413	4.32258	3.94579	4.55889	4.42433	4.75476	4.02624	4.39064	3.74282	4.41733	4.21539	4.38675	3.87494	4.48758	3.62615	3.93607	4.15804	4.17764	4.06591	4.02685	3.8688	4.40267	4.31155	4.61412	3.89905	4.26692	3.85331	4.22737
4.88377	4.25035	4.39179	4.35388	3.70208	4.49284	4.44772	4.33829	4.60922	4.38147	4.51322	4.53952	4.25426	4.37585	4.19054	4.41167	4.31049	4.47976	4.01062	4.30613	4.73577	4.51825	4.18387	4.35836	4.44209	4.82033	4.03883	4.99601	4.35184	4.4893	4.04897	4.95002	4.42698	4.36421	4.13841	4.78816	4.09511	4.05074	4.45113	4.32959	4.18749	4.45308	4.04691	4.33262	4.61168	5.08406	4.47735	4.44468	4.13689	4.1369
4.83477	3.85223	4.17132	3.85239	3.65911	4.51341	3.77886	4.48455	4.3986	4.21516	4.22739	4.25414	4.06986	4.19995	4.31997	4.30711	3.62045	4.37921	4.09465	3.90403	4.70488	4.54343	3.90887	4.44164	3.93013	4.43004	3.83181	4.31078	4.41016	4.44693	3.99557	4.34167	3.95375	4.05653	3.9507	4.64087	3.8315	4.03541	4.14582	3.97186	4.03068	3.99701	3.70619	4.37761	4.05726	4.77204	4.33557	4.18618	3.86063	4.08859
4.85268	4.19315	4.01951	3.61597	3.91915	4.48305	3.70632	4.09521	4.00675	3.69849	4.21564	3.88817	4.06453	3.70338	4.39026	4.73066	3.81381	3.81071	3.83669	3.9851	4.42127	4.05048	4.05085	4.00138	3.6816	4.20564	4.33644	4.45095	3.76743	4.16075	3.88693	4.15873	3.9129	3.92653	3.97416	4.2792	3.58065	3.77767	3.95589	3.69248	3.85182	3.88826	3.70485	4.00923	4.23955	4.56925	4.19987	3.66772	3.84043	3.85874
4.91595	4.43245	3.67415	4.0233	3.98945	4.1402	3.96023	4.6987	4.04613	4.27405	4.02756	4.29603	4.00973	4.41821	4.40965	4.69955	3.95575	4.19694	4.18426	4.29864	3.72662	4.55256	3.92058	3.73394	3.79671	3.97793	4.01609	4.40703	4.32589	3.93857	4.03129	4.11579	4.28901	4.07733	4.23147	3.97183	4.16342	3.85429	3.78416	3.83364	4.27349	4.16747	3.56033	3.91975	4.21657	4.71814	4.19924	4.16639	3.92291	3.67652
4.77283	3.98342	4.30897	4.20022	3.83398	4.56735	4.12387	4.18312	4.2744	4.41507	4.47911	4.71871	3.88664	4.20632	3.89566	4.66439	4.07951	4.57931	3.91639	4.24049	4.57939	4.36538	4.09973	4.5778	4.17967	4.58423	3.8986	4.60146	4.2965	4.15756	3.94875	4.73214	4.35085	4.05271	4.09187	4.40413	4.0041	4.29635	4.32496	4.19022	4.41896	4.42041	3.94276	4.51682	4.50633	4.78777	4.30947	4.18495	4.25133	4.15979
4.22063	4.40043	4.30592	4.41889	4.10764	4.54815	4.22171	4.78419	4.43248	4.59902	4.41593	4.36662	3.96879	4.372	4.41459	5.00278	4.20346	4.4473	4.07636	4.19281	4.32395	4.73628	4.38676	4.70038	4.08219	4.6113	4.29636	5.17659	4.27952	4.5876	4.03196	4.53258	4.78235	4.36672	4.35314	4.68928	4.36155	4.07374	4.00574	4.32934	4.21345	4.41424	3.65503	4.42656	4.55071	5.1324	4.31077	4.41577	4.17189	4.09667
4.77368	4.09592	4.20676	4.30976	3.84031	4.6497	4.35381	4.49681	4.10958	4.41987	4.22483	4.42482	4.22573	4.49394	4.02897	4.53538	4.2115	4.58547	3.92247	4.27622	4.81083	4.69088	3.99662	4.39508	4.28906	4.54325	4.15634	4.60869	4.318	4.23586	3.93761	4.84993	4.234	3.93257	3.98713	4.71501	4.13824	4.49952	4.14182	4.46037	4.05817	4.43742	3.71768	4.19113	4.45091	4.67949	4.57163	4.38148	4.08309	4.05523
5.1622	4.14949	4.25022	4.24718	3.81852	4.54977	4.20345	4.33762	4.35855	4.32184	4.63171	4.55802	4.19518	4.43197	4.38185	4.63809	4.15545	4.36619	3.61526	4.19652	4.74614	4.32299	4.13013	4.39656	4.44005	4.88836	4.39357	4.93677	4.32812	4.49643	4.20966	4.81266	4.44235	4.38128	4.17336	4.6338	4.01881	4.0898	4.53295	4.27595	4.22532	4.33357	3.89269	4.50422	4.49224	4.98333	4.67331	4.34457	4.21421	4.07514
4.8323	3.77824	3.92594	3.90209	3.95288	4.4286	3.86093	4.60728	3.88032	4.00078	3.65355	4.19233	3.79588	3.99437	4.14243	4.1023	3.78434	4.45445	4.25394	3.91765	4.5717	4.15323	3.59035	3.93959	3.79847	3.64538	3.63718	4.11441	4.05829	3.92781	3.8976	4.29211	4.02099	3.52448	3.66141	4.35854	4.24065	4.06447	3.67075	3.88397	3.85793	3.76655	3.34776	3.96019	3.92133	4.81296	3.93313	4.0448	3.92533	3.68969
5.29396	4.27956	4.2747	4.44352	4.50179	5.14718	4.08009	4.88393	4.47514	4.53059	4.54586	4.59402	4.302	4.62135	4.4626	5.0867	4.25602	4.81399	4.14167	4.32926	5.0341	4.75362	4.3353	4.37745	4.4455	4.64168	4.57216	4.18367	4.37386	4.40957	4.49782	4.57574	4.6674	4.08237	4.66098	4.33907	4.13073	4.53782	4.42646	4.51983	4.5154	4.39676	3.92345	4.81127	4.27314	4.77415	4.59197	4.47807	4.50209	4.50255
4.87436	4.18148	3.8927	3.7615	3.82949	4.02974	3.76353	4.28429	3.73514	4.01097	3.97282	3.98691	3.85355	4.09405	4.29755	4.89182	3.67324	3.77768	3.92842	4.2204	4.00346	4.22041	3.88345	3.93606	3.76778	4.21972	4.04366	4.22042	3.6863	3.94034	3.76938	4.35547	4.08355	3.75413	3.82869	4.07576	3.38689	3.52787	3.94751	3.62646	4.06786	3.97931	3.24612	3.24027	4.18163	4.55378	3.96556	3.52513	3.66815	3.56003
4.87602	4.12041	4.16955	3.95527	3.73729	4.22431	3.95659	3.91254	3.95098	4.08604	4.4548	4.14781	3.77579	4.1678	4.44253	4.77015	3.79764	3.92416	3.86574	4.08583	4.48936	4.12478	4.05401	4.33044	4.09515	4.61065	4.15651	4.53655	3.84264	4.41556	3.81472	4.15373	3.92232	4.22344	3.9776	4.26998	3.9426	3.94895	4.28591	3.9692	3.84648	4.31524	3.72976	3.98822	4.2253	3.91042	4.24817	3.71324	3.81144	4.17719
4.92185	4.10309	4.12834	4.15937	4.12073	4.64494	3.91735	4.51309	3.78559	4.42733	4.23763	4.30951	3.79131	4.29348	4.25127	4.66437	4.03015	4.17584	3.99766	4.10839	4.5297	4.7058	4.10589	4.27337	3.93128	4.3101	4.06516	4.58589	4.13167	4.29103	3.95053	4.27466	4.25546	3.70164	4.14053	4.37505	3.90537	4.07402	4.18144	3.8627	4.40663	4.27542	3.44771	4.09987	4.42346	4.86677	4.15066	3.88651	3.8638	3.82336
4.69948	3.8955	3.73743	3.73835	3.64543	4.33743	3.73234	4.05094	4.01701	4.09757	4.32831	4.10276	4.03362	4.03522	4.13108	4.55397	3.70598	3.87183	3.53092	4.08352	4.26937	4.26046	4.14972	4.10735	3.83577	4.61503	4.20696	4.65258	3.82805	4.34491	3.73922	4.2084	4.05496	4.06093	3.87321	4.31429	3.5508	3.61418	4.0791	3.82965	3.79394	4.24417	3.64599	3.58543	4.08704	4.58781	3.99323	3.72901	3.87014	3.83599
4.65485	4.02088	4.12224	3.93594	3.95096	4.31446	4.12381	4.37408	4.15732	4.17046	3.92768	4.26761	3.82673	3.97681	4.07298	4.31128	3.83349	4.41859	3.87642	4.27775	4.40159	4.27282	3.8488	4.1188	3.713	4.14451	3.90182	4.32812	4.12064	4.07054	3.77504	4.55305	4.03994	3.75638	3.88063	4.44179	3.97435	3.98113	3.92241	3.86989	4.00477	4.16239	3.38762	3.8935	4.20607	4.69888	3.99781	4.05806	3.65869	3.76138
4.77555	3.63657	4.20551	3.91636	3.6004	4.26131	3.83473	4.10722	4.10333	4.03794	4.05481	4.23671	3.59253	3.94101	3.82653	4.26498	3.69354	4.23491	3.71426	3.753	4.3079	4.07888	3.81142	4.32376	3.89001	4.33298	3.45516	4.40862	4.01242	4.07003	3.65102	4.28606	4.02476	3.89779	3.95789	4.20101	3.81232	3.90029	3.93041	3.93223	4.24371	3.99568	3.58605	4.2587	4.12081	4.64268	4.05506	3.85459	3.908	3.90101
4.28296	4.04631	4.19693	4.08357	4.26585	4.55658	3.84389	4.54997	3.81995	4.06548	4.10481	3.98616	4.01152	3.86746	4.57232	4.36206	3.8469	3.98598	3.97611	4.21716	4.36016	3.87647	3.84215	4.00276	3.50257	4.16303	4.14713	4.28109	3.7954	4.07063	3.83834	3.77993	4.13001	3.8002	3.86342	4.17418	3.7459	3.93301	3.6599	3.62932	4.1888	3.77619	3.85243	3.98885	4.22353	4.51295	3.67022	4.01262	3.97155	4.06453
4.53088	4.18464	4.23372	4.41896	4.35047	4.65338	4.47859	4.59516	4.35936	4.27006	4.25734	4.47784	4.14377	4.26088	4.2126	4.70022	4.04954	4.32745	4.34118	4.479	4.4179	4.37473	4.07609	4.30879	4.04537	4.49891	4.05747	4.135	4.29991	4.34717	4.21651	4.51428	4.52218	4.0343	4.17147	4.19807	4.11635	4.23502	4.04468	4.18115	4.48332	4.43692	4.02392	4.32628	4.48946	4.86669	4.09973	4.10123	4.49224	4.22081
4.634	3.96508	4.07126	3.97873	3.75977	4.25936	4.00362	4.07714	4.03979	3.88989	3.99001	4.25255	3.90199	4.02134	3.88858	4.46236	3.79963	4.44631	3.74201	4.09732	4.066	3.95213	4.01747	3.91367	3.9708	4.19067	3.91633	4.4957	4.04604	3.99266	3.74802	4.50065	4.06881	3.90959	3.97237	4.17899	3.84074	3.73469	4.00453	3.90805	4.24589	4.28319	3.74889	3.84774	4.51106	4.37991	4.13003	4.10558	4.07884	3.75795
4.4438	4.1063	3.89806	3.94423	4.09468	4.61274	4.029	4.15191	3.67403	4.00262	4.25563	3.93302	3.98683	3.84123	4.54135	4.36229	3.5877	3.70685	3.64451	4.01724	4.423	4.0354	3.90688	4.14503	3.6568	3.91445	4.18396	4.22823	3.61662	3.85087	3.67659	3.86551	3.94958	3.95871	3.71984	4.15508	3.8375	3.82361	3.83093	3.64615	3.71709	3.92083	3.60609	3.95397	4.25699	4.30046	3.92471	3.56109	3.78015	4.07445
4.60323	4.31011	4.3118	4.01061	4.19638	4.36949	3.96554	4.30317	3.92295	4.29152	4.38629	4.13033	3.81214	3.99694	4.47723	4.51025	3.96001	4.11622	4.06016	4.44528	4.22318	3.95208	4.23895	4.16152	4.00047	4.5646	4.26646	4.74623	4.08968	4.29128	3.93448	4.16182	4.19921	4.29265	3.90169	4.1185	3.75321	3.78751	3.83231	3.80575	4.24346	3.96141	3.8095	3.97705	4.27545	4.4796	3.92184	3.97816	4.01786	4.10608
4.91413	4.32506	4.21678	4.19314	4.16197	4.65232	4.09619	4.4389	4.11678	4.21163	4.54269	4.25612	4.40535	4.10249	4.21906	4.80691	3.72554	4.43375	4.20901	4.18975	4.70272	4.50698	4.19109	4.57284	4.11926	4.44032	4.11696	4.45445	4.4341	4.28487	4.10152	4.7005	4.24002	4.05913	3.96567	4.63893	3.91437	4.31384	4.17538	4.17084	4.42295	4.32737	4.1994	4.38392	4.43432	4.89155	4.48353	4.09196	4.04521	4.43817
4.67901	3.82718	4.17121	4.13265	3.92709	4.34147	4.13371	4.27887	4.20934	4.09974	4.01088	4.32088	3.97995	4.01813	4.26031	4.14905	3.99521	4.39117	4.0371	4.23647	4.73928	4.47323	4.05906	4.27459	3.89039	4.31312	3.80228	4.76948	4.04123	4.42608	3.85788	4.67107	4.21436	3.89687	3.80227	4.57912	4.08861	4.16644	4.147	4.1427	3.72947	4.19836	3.76417	4.1926	4.31308	4.88809	4.20727	4.23874	4.15099	4.07105
4.35366	4.14338	3.85417	3.80459	3.87915	4.43828	3.77078	4.13408	4.00431	4.08699	4.3138	4.13849	3.94225	3.72885	4.36188	4.59368	3.49126	3.8326	3.98466	4.05542	4.28886	3.97942	3.90474	4.04782	3.80801	4.31606	3.99736	4.46832	3.68675	4.14607	3.75512	4.2708	3.86841	3.86224	3.78711	4.37685	3.61422	3.41202	3.94382	3.77751	3.99232	4.03833	3.6791	3.95109	4.18058	4.61414	3.9971	3.74091	3.76646	3.97093
4.37191	3.85758	3.58189	3.65657	3.783	4.03226	3.58441	4.2279	3.46157	3.90138	3.77594	3.76774	3.2993	3.5735	3.97119	4.25934	3.75987	3.8495	4.03563	3.91934	4.16023	4.19049	3.7474	3.98549	3.36508	3.82435	3.64875	4.43135	3.51655	3.96646	3.48293	3.7583	3.67844	3.50763	3.67182	3.95889	3.74368	3.64017	3.67259	3.37292	3.60601	3.48579	3.20534	3.47667	3.58538	4.61269	3.68804	3.68096	3.38956	3.35776
4.62919	4.33919	4.7485	4.20399	3.98107	5.02594	4.23109	4.37268	4.54458	4.31578	4.91192	4.6179	4.14702	4.03272	4.54717	4.82125	4.19535	4.49147	4.16237	4.3084	5.02716	4.20789	4.51448	4.7233	4.39093	5.11205	4.63486	5.13682	4.63373	4.88909	4.49379	4.711	4.65356	4.51743	4.38651	4.89518	4.02952	4.30431	4.59823	4.51028	4.67256	4.62911	4.47591	4.84659	4.76164	4.8873	4.69438	4.46712	4.72174	4.61096
5.44687	4.07568	4.68222	4.49783	4.1252	4.58503	4.60155	4.633	4.48415	4.4072	4.49112	4.74241	4.37164	4.59028	4.59521	4.73008	4.5715	4.89979	4.25385	4.28614	5.03835	4.85876	4.23305	4.57627	4.56896	4.84719	4.24435	4.75296	4.65062	4.81729	4.37328	5.10857	4.56358	4.37338	4.32944	5.08795	4.63136	4.6463	4.45242	4.61976	4.27837	4.54309	4.17209	4.47546	4.70738	5.39933	4.75935	4.61524	4.54395	4.44047
4.89297	3.8822	4.03778	4.0626	3.91294	4.53324	3.99319	4.12437	4.17893	4.29525	4.35548	4.21823	4.23806	4.28665	4.36091	4.6728	4.17045	4.21062	3.81722	4.03085	4.61647	4.40997	3.97029	4.0215	3.98157	4.62894	4.26976	4.46995	4.40513	4.47309	4.08862	4.41428	4.53648	4.11274	4.2222	4.28562	4.06718	4.03032	4.14739	3.95472	4.33691	4.32828	3.88734	4.49614	4.42335	4.95595	4.41264	4.17038	3.98799	3.71257
5.06945	4.22322	4.45547	4.23707	3.85418	4.30741	4.20511	4.47475	4.57456	4.43923	4.59458	4.52033	3.86317	4.1932	4.35025	4.57194	4.00131	4.51241	4.17579	3.91906	4.85191	4.43547	3.99176	4.6084	4.43659	4.83535	4.32978	4.79912	4.47189	4.67623	3.89432	4.89953	4.4783	4.39506	4.07806	4.61083	4.05961	4.30111	4.18664	4.00228	4.08307	4.38007	4.03288	4.22992	4.46531	5.1536	4.26472	4.26713	3.94614	4.0078
5.09728	4.33461	4.49008	4.14258	3.95553	4.32482	4.11364	4.36493	4.26446	4.26872	4.27293	4.12855	3.85166	4.21381	4.28929	4.56525	3.94561	4.39037	4.29497	4.23194	4.74523	4.3255	4.08535	4.59534	4.17183	4.29495	4.26166	4.78238	3.92859	4.23648	3.65026	4.64434	4.14808	4.37658	3.98466	4.67589	3.95815	4.22943	4.21468	4.06671	3.86607	4.37462	3.77524	4.18857	4.16697	4.95903	3.95097	4.17526	3.93793	4.26971
5.10246	4.18582	4.17332	3.92781	4.0222	4.44999	3.77554	4.49645	3.99163	3.86099	4.13476	4.20918	3.81571	3.97869	4.31428	4.44363	4.03404	4.40676	3.79597	4.11742	4.64685	4.46256	3.62771	4.19792	3.87901	4.01737	4.06579	4.49304	3.81811	4.11849	3.7497	4.13453	3.90971	3.67581	3.90344	4.1454	3.5286	3.92974	4.05956	3.48667	4.05302	3.84995	3.44403	3.99952	3.94529	4.68432	3.9527	3.70933	3.73527	3.63994
4.89592	3.80136	3.96982	3.72885	3.55645	4.31059	3.45327	4.1938	3.86857	4.03594	4.24123	4.21643	3.90718	4.00501	4.08261	4.49624	3.3842	4.10696	3.75877	3.64969	4.2068	4.25636	3.92395	4.24295	3.8746	4.15955	3.93833	4.1632	4.03424	3.75646	3.80264	4.13833	3.56636	3.94355	3.83471	4.22192	3.67046	3.78264	4.11966	3.74639	3.70857	3.89364	3.43836	4.18582	4.06441	3.96506	4.08056	3.78639	3.76924	3.91193
4.75759	3.83763	3.9614	4.02981	4.18059	4.44917	4.03514	4.38154	4.11841	4.22148	4.23646	4.19094	3.99267	4.2473	4.289	4.44824	4.08998	4.43952	3.52106	4.16778	4.38528	4.48472	4.04372	4.09682	4.04721	4.44344	4.2703	4.1834	4.19686	4.47542	4.17183	4.33761	4.27536	3.6989	4.06322	4.41924	3.74222	4.19492	4.14927	4.02576	4.22639	4.02925	3.70874	4.34377	4.35172	4.73526	4.05172	4.11833	4.1928	3.89728
4.87635	4.14685	3.82548	4.02704	3.84703	4.67745	4.19171	4.50055	4.23551	4.21711	4.41816	4.37691	4.60215	4.3452	4.4012	4.55717	3.83808	4.34898	4.16709	4.29392	4.96783	4.67094	4.28184	4.51803	4.33204	4.4701	4.01649	4.06784	4.37016	4.34732	4.20162	4.56264	3.9526	3.84375	3.98944	4.53099	3.84163	4.3343	4.24332	4.31814	4.39402	4.52753	3.88975	4.48067	4.37673	4.98908	4.6924	4.19119	4.23713	3.89563
4.86449	4.04271	4.39613	4.17588	4.02249	4.56752	4.28384	4.17668	4.40205	3.9901	4.46292	4.62138	4.2061	3.92933	4.13267	4.83649	4.07005	4.67165	4.00692	4.32563	4.56329	4.19613	4.09335	4.42014	4.16671	4.60507	3.95145	4.77904	4.31479	4.26084	3.8845	4.57594	4.18554	4.04838	4.12806	4.7138	4.23567	4.16287	4.05683	4.02165	4.09767	4.19318	4.01777	4.38159	4.39694	3.96582	4.55842	4.37304	4.27347	4.17149
4.86992	4.27909	4.11459	4.20061	4.15904	4.62864	4.15855	4.55484	4.09755	4.05616	4.09058	4.08155	4.28723	3.96329	4.59894	4.94367	3.78129	4.15637	4.09488	4.36412	4.54228	4.06641	4.14895	4.21737	3.74474	4.10571	4.21657	4.64292	3.81995	4.10839	4.02378	4.35311	4.33969	4.06442	3.9294	4.35132	4.20124	3.81276	3.9731	3.94725	3.83941	4.26902	3.78991	3.87885	4.63513	4.58108	4.28808	3.89698	4.01914	3.91997
4.75424	3.59756	4.04587	3.98316	3.64249	4.47873	3.73115	4.16999	4.00818	3.67802	4.12387	3.98015	3.61892	4.07692	4.36506	4.12042	3.51791	4.10171	3.98748	3.75982	4.47046	4.02355	3.8901	3.96539	3.5105	4.04501	3.87094	3.77483	3.8443	4.18829	3.87662	4.03142	3.87091	3.63982	3.73734	3.96255	3.79551	4.00397	3.7228	3.80646	3.95707	3.91344	3.51803	4.05494	4.09466	4.1303	3.91854	3.64885	3.92627	3.94964
4.90794	4.11414	3.85721	3.86997	3.9821	4.37193	3.89911	4.52736	3.59143	3.98572	3.91919	3.94456	3.67989	4.11985	4.24955	4.35745	3.9028	3.9643	4.2474	4.24538	4.04257	4.45695	3.98018	3.95992	3.78047	3.84417	3.93056	4.69598	3.99074	3.94713	3.85544	4.16333	3.73345	3.99211	4.05883	4.03777	3.95868	3.84128	3.97067	3.94255	3.84416	4.00976	3.51981	3.89874	4.18477	4.47706	4.20996	3.851	3.77753	3.86332
4.71867	3.87356	4.01244	4.20929	3.8048	4.48609	4.06128	4.05022	4.09336	4.19591	4.47654	4.01432	4.19538	3.99364	3.94947	4.50685	4.09404	4.04481	3.79938	4.09236	4.54329	4.34477	4.08693	4.19076	4.12731	4.5672	4.28762	4.76598	4.26145	4.23973	3.79498	4.55892	4.30365	4.37964	3.71766	4.35936	3.73305	4.11823	3.9785	4.0805	4.29171	4.26355	3.92866	4.01311	4.391	4.88725	4.1279	3.9176	3.86886	4.17564
4.65909	3.71655	3.56449	3.4381	3.76784	4.27061	3.69779	4.17405	3.78718	3.53769	3.76234	3.69368	3.8284	3.85198	4.11639	4.31294	3.574	3.95134	3.60166	3.85439	4.18559	3.9657	3.8773	3.60642	3.52501	4.05801	3.80585	4.3195	3.7094	3.91882	3.74929	4.13526	3.77999	3.58148	3.86541	3.91266	3.91222	3.45986	3.85153	3.61688	3.81714	3.8747	3.33232	3.82902	4.08347	4.34567	4.09511	3.81082	3.88801	3.60406
4.53189	3.99688	4.1104	3.66255	3.55088	4.32532	3.76549	3.87033	4.243	4.01318	4.23629	3.85309	3.73991	3.76414	4.24773	4.30833	3.44202	3.95101	3.8543	3.99777	4.45599	4.05623	3.92509	4.06288	3.75232	4.3011	3.85246	4.43791	3.7262	4.08938	3.61918	4.40337	4.09998	4.15643	3.5526	4.30819	3.9003	3.53904	4.14931	3.84564	3.79962	4.03646	3.67531	3.99781	4.27873	4.83533	4.06718	4.03498	3.91355	3.86781
5.04418	4.06125	3.96506	3.64788	3.89478	4.38782	3.63008	4.10779	3.46298	3.75975	4.0675	3.82346	3.7476	3.86431	4.28949	4.41085	3.84631	3.9354	3.97428	3.76671	4.3204	4.23835	3.9294	4.02825	3.53422	3.7707	3.97122	4.71382	3.44244	3.86941	3.58532	4.065	3.58103	3.74842	3.7376	4.13057	3.82048	3.5779	3.93631	3.58751	3.48171	3.93538	3.36185	3.79613	3.97287	4.42289	4.00799	3.72455	3.50814	3.63915
4.58179	3.78695	3.96058	3.69319	3.6833	3.98096	3.82931	4.29217	4.1164	3.91725	3.98029	4.25996	3.76125	3.99829	4.09182	4.43248	3.8846	4.52523	3.7168	3.68617	4.21942	4.38926	3.81417	4.27587	3.9805	4.31553	3.90666	4.54126	3.95498	4.48535	3.7055	4.47048	3.96536	3.91275	3.90945	4.53514	3.98499	3.8393	4.1902	4.01255	3.89173	4.03625	3.57698	4.23892	4.36352	4.63867	4.38558	4.3421	3.98541	3.9228
4.71177	4.21544	4.09794	3.87639	3.78543	4.25506	3.98599	4.3907	4.0383	4.16235	4.28581	4.2832	3.7838	3.98779	4.12078	4.36582	3.76735	4.23852	4.13825	4.09304	4.2307	4.24465	3.9796	4.23028	3.69466	4.48765	4.16852	4.85643	3.95433	4.28861	3.96008	4.33807	3.97578	4.1094	4.04698	4.40798	4.07847	3.73163	4.24584	3.92036	4.2094	4.1302	3.76827	4.25696	4.30065	4.98717	3.97881	4.02395	4.10676	3.65796
4.73455	4.03719	4.06486	3.91788	3.57316	4.37783	3.8159	4.26822	3.99579	4.17038	3.94293	4.09846	3.884	4.1167	4.25969	4.55756	3.84765	4.20084	3.87088	3.97185	4.47306	4.27587	3.96356	4.03794	3.84229	4.28208	4.02906	4.4586	3.92767	4.13235	3.66666	4.30012	3.93495	3.80901	3.77566	4.41725	3.98948	3.72024	4.16347	4.06377	3.75774	4.19818	3.40212	4.01789	4.08544	4.77173	4.24256	4.06138	3.74059	3.89176
4.4808	3.6565	3.83972	3.83195	3.78419	4.06295	3.92644	4.15679	4.15428	4.15676	3.9421	4.07859	3.77826	4.1921	4.18899	4.49216	3.67795	4.30818	3.74765	3.71338	3.95917	4.36035	4.05033	4.18302	4.28989	4.35972	3.77214	4.4434	4.15561	4.16899	3.86047	4.78376	4.13539	3.80149	3.74602	4.34259	4.14861	3.96496	4.10048	4.25678	3.84584	4.16431	3.47673	4.1543	4.3792	4.57302	4.49132	4.27285	4.11393	4.07975
4.75973	4.00494	3.94913	3.80611	3.96075	4.11956	3.50827	4.30085	3.70146	3.72164	3.91821	3.97606	3.56641	3.58853	4.34902	4.30541	3.46416	3.83444	3.87735	3.78024	4.16491	4.19352	3.66334	3.99836	3.53714	4.05154	3.79183	4.07106	3.74641	3.89617	3.58817	3.953	3.7349	3.45283	3.83731	3.97179	3.52212	3.7124	3.48962	3.31775	3.61911	3.64427	3.36952	3.71019	4.01901	4.41136	3.68107	3.68581	3.69688	3.64434
4.48813	3.80722	3.67948	3.5662	4.14661	3.62427	3.49597	4.45416	3.70367	3.74759	3.62699	3.86478	3.67963	3.64696	4.17929	4.33555	3.49449	3.80435	3.72698	4.07154	3.56015	3.86692	3.89717	3.61252	3.24721	4.07728	3.8724	4.53696	3.53689	4.18865	3.59175	3.71378	3.9377	3.50258	3.93415	3.94513	3.7191	3.40015	3.59931	3.45645	3.77667	3.7048	3.31167	3.61967	4.02842	4.29201	3.67715	3.75597	3.68759	3.40357
4.74254	4.15436	4.47202	3.90247	3.7572	4.41249	4.20752	4.19708	4.42159	4.26909	4.29477	4.08917	3.6482	4.25649	4.12966	4.32348	3.98392	4.34198	4.17236	3.85957	4.77489	4.32285	3.90077	4.57765	4.10027	4.45712	3.87442	4.68702	4.11984	4.49883	3.83482	4.8391	4.32593	4.41377	3.61163	4.53684	4.32708	4.05884	4.26565	4.22756	4.00989	4.38754	3.79912	4.34658	4.58649	5.06249	4.36379	4.37094	4.12932	4.23015
4.74182	3.79967	3.68386	3.86521	3.80778	3.84871	3.72868	4.14708	3.91999	3.78162	3.9159	4.05618	3.65312	3.97766	4.0672	4.61959	3.63347	3.84695	3.87702	3.83085	3.68573	4.13083	3.83886	3.85548	3.84552	4.28261	3.81959	4.48928	3.89022	3.99478	3.73768	4.33323	4.03991	3.77446	3.94041	4.07502	3.98046	3.51639	3.99473	3.88774	3.88523	3.9554	3.48904	3.86085	4.24614	4.36828	4.07134	3.81742	3.94015	3.90802
4.62808	3.76078	4.03087	3.9191	3.54991	4.5591	3.8426	4.03778	4.12943	4.09169	4.39238	4.24346	3.95831	3.89139	4.33851	4.4168	3.63304	3.93922	3.58441	3.66192	4.43471	4.26141	3.91818	4.32463	3.80394	4.5074	3.80088	4.48578	3.99473	4.36668	3.81144	4.5714	4.05797	3.87587	3.55091	4.61483	3.8327	3.8349	3.93371	3.82744	3.99352	4.23968	3.56598	4.02931	4.10571	4.8708	4.075	3.7504	3.87295	3.955
4.91202	4.2675	4.26545	4.27323	4.24448	4.56195	4.27869	4.76192	4.06863	4.24834	4.11058	4.58819	4.14154	4.46712	4.64158	4.34784	4.06663	4.45434	4.15933	4.68767	4.3999	4.82212	4.35224	4.19351	3.89748	4.19333	3.92499	4.59915	4.20164	4.13502	4.2614	4.45128	4.1405	3.78311	4.07509	4.44441	4.03794	4.21696	4.19329	4.07352	4.43959	4.26769	3.71862	4.18427	4.48878	4.85361	4.09206	4.1659	4.31652	4.20817
4.74189	3.7293	3.99152	3.75088	4.19244	4.0416	3.46352	4.49012	3.73115	3.88481	3.86059	4.10619	3.68865	4.06051	4.33351	4.45208	3.37613	4.02385	3.92977	4.01454	3.95291	4.32873	3.89908	3.95975	3.69979	4.09674	3.67133	4.03447	3.84303	3.93582	3.75912	4.06411	3.83247	3.46698	3.74519	3.8061	3.61853	3.74346	3.74161	3.62227	4.01135	3.84898	3.33534	3.87251	3.94606	4.51839	3.80703	3.64863	3.98062	3.93382
4.85017	3.7872	3.90091	3.67352	3.80358	4.15534	3.62862	4.12568	3.65423	3.94776	4.03551	3.97974	3.74287	3.93053	4.35162	4.47707	3.45551	3.96504	3.91166	3.71888	4.39811	4.10465	3.79916	3.95154	3.66548	3.81845	3.96016	4.39344	3.76663	3.73959	3.65031	3.95212	3.9311	3.72115	3.58609	4.01486	3.83537	3.77837	3.78076	3.54264	3.43941	3.89949	3.47566	3.76615	3.72924	4.3391	3.86066	3.86738	3.37044	3.89807
4.18676	3.96744	3.74933	3.90649	3.81738	3.68615	3.73996	4.22429	3.88797	4.00523	4.13206	3.82865	3.58159	3.69641	4.22431	4.26447	3.51177	3.92148	3.84876	4.19399	3.88196	4.26752	3.7829	4.01252	3.47089	4.21051	3.87712	4.24599	3.64989	4.07978	3.52113	3.96917	3.88808	3.63692	3.73542	4.03258	3.70728	3.5028	3.90669	3.63599	3.7888	3.77243	3.56352	3.60565	3.97779	4.68939	3.89134	3.74331	3.93323	4.04514
4.94845	4.03633	3.82337	3.97715	4.03263	4.36208	3.5988	4.35343	3.59258	3.64755	4.11135	4.02995	3.89805	4.01607	4.47042	4.74343	3.50018	3.83001	3.82086	3.98516	4.27362	3.94327	3.88595	4.03093	3.57273	4.08973	4.11319	4.47318	3.79334	4.0624	3.68347	3.90448	3.94894	3.82552	3.78086	4.25057	3.60515	3.58518	3.85292	3.56185	3.96138	3.92077	3.5825	3.86311	4.17049	4.02259	4.0744	3.60671	3.70959	3.83657
5.01558	3.96588	4.18539	4.11362	4.06995	4.48499	4.07166	4.76483	4.17758	4.19386	4.01884	4.42558	3.96906	4.53674	4.21404	4.1535	3.80499	4.63157	4.34837	4.17692	4.52101	4.59667	3.84837	4.16907	3.99044	4.21007	3.69355	3.84059	4.31489	4.34906	3.97444	4.70258	3.98858	3.43797	3.83569	4.47775	3.95259	4.25617	4.04558	4.23127	4.41811	4.30682	3.60764	4.0838	4.37122	4.94649	4.34844	4.2702	4.13548	3.94071
4.58886	3.816	4.27319	3.82965	3.68407	3.89744	3.795	4.22385	4.38159	4.16254	4.30727	4.32397	3.71205	4.02796	4.08766	4.6062	3.94557	4.29572	3.98243	3.64341	3.99499	4.34162	3.91535	4.46848	4.02333	4.61159	3.9441	4.79622	4.09939	4.393	3.75202	4.76242	4.15794	4.19701	3.78183	4.5114	4.13407	3.77165	4.2956	3.8501	3.94261	4.05393	3.60833	4.05002	4.48756	5.02172	4.14705	4.17127	3.80515	3.93945
4.61949	4.00057	3.74524	3.40982	3.45973	4.37939	3.46549	3.8781	3.99463	3.85826	4.04497	3.69956	3.7044	3.77117	4.04481	4.57745	3.56362	3.88058	3.65222	3.86104	4.25927	4.03487	3.81486	3.75669	3.60334	4.33737	3.84507	4.14733	3.65901	3.97804	3.44859	4.03216	3.95618	3.71273	3.7731	3.9448	3.52886	3.26406	3.8921	3.56299	3.69203	3.67984	3.22824	3.81598	3.79001	3.71857	3.85508	3.64838	3.48823	3.53182
5.16536	4.24223	4.39511	4.26499	3.87365	4.90072	4.39276	4.75462	4.6038	4.2728	4.59873	4.74729	4.36007	4.23106	4.40758	4.67663	4.30782	4.67372	4.30776	3.90576	5.06497	4.53951	4.13178	4.7577	4.47196	4.50942	4.20624	5.0637	4.40984	4.40124	4.08433	4.81225	4.40283	4.34875	4.11987	4.93175	4.48736	4.46721	4.39035	4.32662	4.16349	4.46742	3.89648	4.62507	4.51752	5.14219	4.79664	4.57543	4.28719	4.13447
5.10381	4.34311	4.75144	4.54986	4.35518	5.17813	4.51708	4.38589	4.8456	4.57549	5.15923	4.91326	4.72628	4.26502	4.04858	5.12933	4.82134	5.07708	4.43192	4.68226	5.09493	4.35663	4.70337	4.51065	4.61265	5.13431	4.70653	5.20102	4.98427	5.04445	4.41377	4.63612	4.78348	4.77998	4.78527	5.07071	4.8571	4.6049	4.31014	4.69346	4.84769	4.62064	4.54123	5.15993	5.08278	4.08812	4.89869	5.22038	4.82428	4.52418
5.05377	4.06771	4.018	3.7215	3.95953	4.3636	3.57568	4.46566	3.86176	4.09072	4.01228	4.08666	3.89152	4.18814	4.30426	4.45811	3.96719	4.17469	3.97021	4.13781	4.38868	4.28548	3.63821	4.01598	3.51552	4.09678	3.8713	4.19876	3.79582	4.11128	3.60645	4.06962	3.87684	3.64813	3.86739	4.07818	3.79138	4.06033	3.73691	3.65523	3.62014	3.95383	3.48369	3.99199	3.81119	4.00662	3.8152	3.80307	3.74489	3.60439
5.07197	4.38877	4.50132	4.01637	3.95188	4.45616	3.98505	4.23102	4.27217	4.22603	4.15623	3.80363	3.696	4.25159	4.59368	4.82162	3.83425	4.26261	4.2233	4.2096	4.8294	4.32704	4.1191	4.75305	4.17957	4.56954	4.48087	4.06666	3.52443	4.30541	3.79525	4.5254	4.32762	4.23008	3.69592	4.46652	4.0813	4.29145	4.29633	4.0907	3.74871	4.44043	3.85185	4.11322	4.39166	4.79252	4.2427	3.89579	3.8912	4.2323
4.96459	3.905	4.05553	3.62495	3.89765	4.24629	3.74211	4.15956	4.10938	4.04225	4.05729	3.94178	3.87522	4.10115	4.33959	4.25034	3.51662	4.04782	3.67232	3.83867	4.45149	4.25438	3.75161	4.16405	3.76527	4.29104	3.85678	4.45114	4.0287	4.49183	3.57449	4.43044	3.91204	3.7894	3.64833	4.42618	3.91252	3.75735	4.06278	3.90816	3.84383	4.08684	3.49586	4.02918	4.09967	4.95372	4.0539	3.86237	3.71172	3.75873
4.86601	4.04343	4.02824	3.75628	3.82229	3.78364	3.83189	4.19081	3.87333	3.86612	4.01011	4.16531	3.68694	4.15051	4.2335	4.14076	3.77091	4.0779	3.9615	3.94301	4.06619	4.21638	3.85939	4.16621	3.7251	4.31133	3.80001	4.24209	4.01871	4.22337	3.6317	4.31112	4.12097	3.71749	3.7138	4.28869	3.80511	3.71495	3.89955	3.84494	4.08986	4.03178	3.56611	4.04788	4.27171	4.80528	3.95171	3.72414	3.9774	3.83238
5.35282	4.25577	3.90554	3.94013	4.47861	4.49788	3.79137	4.75319	3.64534	4.24559	3.99406	4.0476	3.61782	4.24181	4.52516	4.80186	4.03149	4.27537	4.27989	4.12908	4.42372	4.81668	4.08133	4.41577	4.02736	4.05103	4.02105	4.23222	3.93839	3.78162	3.9074	4.06562	3.89696	3.57119	4.39466	4.06121	3.85854	4.10609	4.18846	3.86899	4.12977	3.95851	3.54057	4.09454	4.04853	4.51223	4.23749	3.90271	3.73305	4.03298
4.91951	3.9981	4.16878	4.02268	4.07573	4.31411	3.7579	4.59633	3.7323	3.87057	3.94614	4.03463	3.79043	3.99403	4.29063	4.57568	3.77575	4.04123	3.78227	4.32693	4.15105	4.3272	4.2477	3.98907	3.63838	3.92639	4.0609	4.47664	3.79955	4.02255	3.72352	4.26087	3.99228	3.62292	3.77895	4.09158	3.72395	3.93782	3.91114	3.78585	4.16516	4.06799	3.48346	3.52376	4.24144	4.56855	3.91116	3.74699	3.96701	3.64118
5.00136	4.01299	3.98899	3.801	3.7516	4.16921	3.58627	4.40174	3.73201	3.96654	4.10864	4.00615	3.89269	4.20466	4.26705	4.53173	3.73912	3.8681	3.73638	3.90602	4.07829	4.41391	3.80172	3.89838	3.52983	4.17835	4.05235	4.49183	3.88573	4.1668	3.7113	3.9402	3.91964	3.83364	3.93402	4.25935	3.81146	3.68609	4.05367	3.6672	3.77857	3.90093	3.42114	3.79419	4.06359	4.41196	3.71933	3.85884	3.74603	3.73347
5.09377	4.0956	4.34141	4.03428	4.2927	4.35775	4.10641	4.49115	3.84626	4.04899	4.10975	4.34917	3.68729	4.2585	4.56469	4.56859	3.91579	4.46653	4.16843	4.04519	4.51964	4.59971	4.09154	4.4242	4.03976	4.3504	3.96429	4.81314	4.11769	3.72311	3.8099	4.05176	3.69854	4.20441	4.35721	4.20506	4.19294	4.16344	4.50534	4.17213	4.10248	4.37665	3.91188	4.32611	4.39974	4.55153	4.37095	4.11053	3.92836	4.21295
4.55072	4.07145	3.57482	3.67737	3.8478	4.10836	3.67886	4.27568	4.05089	4.13188	3.96279	4.17823	3.72428	4.03826	4.19791	4.66661	3.56415	4.12404	3.88481	4.02218	4.04339	4.33573	3.89662	3.96767	3.73073	4.47306	3.70544	4.1821	3.98226	4.36312	3.91371	4.12119	4.00034	3.6167	3.91861	4.13436	3.97353	3.71651	3.84076	3.71307	4.02025	3.86321	3.50369	3.58676	4.09832	4.65166	4.05734	4.04137	4.04499	3.91879
4.89067	3.96545	4.15999	3.87393	3.87437	4.43976	3.82278	4.19372	3.91197	3.99744	4.33306	4.03058	4.20275	4.12318	4.32616	4.78478	3.84137	3.98868	3.533	3.90771	4.59652	4.10958	4.23397	4.46469	3.91696	4.49039	4.2609	4.88608	3.7794	4.28393	3.59997	4.64909	4.03277	4.18542	3.86435	4.55623	4.10846	3.87886	4.26435	3.96675	3.72534	4.28037	3.7195	4.02044	4.24961	4.53254	4.24804	3.99117	3.56734	3.94409
4.66593	3.88697	4.01835	4.19797	4.30178	4.25408	3.81762	5.05974	4.00599	4.11349	3.70941	4.2003	3.73799	4.19551	4.54937	4.44525	3.62151	4.3239	4.22681	4.3221	4.26567	4.49773	4.01771	4.10061	3.80239	4.14673	3.90828	4.18411	4.0272	4.39684	3.96406	4.12513	4.19929	3.59369	3.54216	4.29476	3.9267	4.18421	3.72586	3.96685	3.91293	3.88405	3.60822	3.88399	4.14809	4.78743	3.79313	3.99365	4.14662	3.87482
4.99153	4.27528	3.93017	3.97933	4.15216	4.18921	3.79459	4.50318	3.98757	3.99387	4.13931	4.15045	3.7128	3.98799	4.53086	4.85869	3.73789	4.08226	4.13928	4.03566	4.34512	4.51381	4.10784	4.19837	3.75775	4.33838	4.06196	4.6026	3.73559	4.10588	3.76545	4.14896	3.97324	3.67278	4.03127	4.24471	4.04975	3.5485	4.09829	3.80593	3.77239	4.13104	3.33942	3.59959	4.1993	4.73898	4.20195	3.77362	3.50803	3.88163
4.93974	3.81444	3.93768	4.0755	4.30612	4.45927	3.8979	4.53196	4.07459	4.13716	4.03554	4.53372	3.87915	4.31239	4.23521	4.6097	4.02078	4.54692	3.99119	4.21874	4.76251	4.52682	3.99301	4.24135	4.08149	4.52644	3.8039	4.06109	4.32765	4.38185	3.99663	4.32552	4.23497	3.82891	4.10125	4.24018	3.84973	4.2027	4.14743	4.13426	4.2525	3.95032	3.707	4.33226	4.27207	4.34165	4.13369	3.995	4.13705	4.16421
4.79968	3.85487	3.74374	3.65194	3.83707	4.24495	3.50255	4.288	3.50258	3.86258	4.03549	3.98919	3.6576	3.87076	4.14447	4.26471	3.71547	3.8528	3.7026	3.9952	4.41049	4.26192	3.56184	3.81906	3.24823	3.73496	3.97202	4.14528	3.60325	4.06767	3.6233	3.77411	3.56773	3.62326	3.88734	4.19972	3.67409	3.67203	3.96138	3.66162	3.54511	3.61439	3.30555	3.99685	3.7464	4.30336	3.78292	3.67002	3.37432	3.55702
4.99869	4.38378	4.56836	4.07787	3.92044	4.61543	4.21992	4.10777	4.51961	4.34331	4.56235	4.15787	4.25205	4.37947	4.63354	4.80089	3.96601	4.41583	4.1996	4.10877	4.82443	4.40619	4.18717	4.72967	4.2674	4.87921	4.66737	4.67895	4.00554	4.5664	4.11393	4.90013	4.35675	4.438	3.97757	4.75069	4.17744	4.26382	4.59072	4.3144	4.33744	4.43762	4.12147	4.46938	4.5254	4.96268	4.60223	4.23195	4.04034	4.62091
4.42241	3.9794	4.19706	3.99072	3.61763	4.36419	4.02645	4.32757	4.41423	3.82414	4.23342	4.14665	3.94682	4.0273	4.23628	4.58699	3.95892	4.16364	3.87598	3.72879	4.42059	4.4971	3.92817	4.15669	3.97147	4.41164	3.9248	4.63574	4.2471	4.2674	4.11126	4.32293	4.04061	3.80032	4.14556	4.35465	3.984	4.08516	4.19418	4.07297	4.128	3.9348	3.63536	4.12159	4.23169	4.80254	4.45122	4.16274	3.96131	3.77184
4.61862	3.63134	4.03246	3.85422	3.63919	4.28812	3.79455	4.03534	4.15973	4.17453	4.4186	4.13338	3.84309	4.1457	4.31833	4.3042	3.69615	4.20462	3.66349	3.83591	4.57384	4.23729	3.80123	4.30715	3.98696	4.63263	3.84007	4.53216	3.98487	4.4905	3.81257	4.42631	4.362	4.06101	3.70244	4.48588	3.98433	3.79494	4.01546	3.85893	3.71179	4.19556	3.66575	4.36273	4.31605	4.85082	3.98751	3.88608	4.00037	3.86287
4.77589	3.92486	4.07625	3.87916	3.65192	4.11391	3.80868	4.17492	4.21361	4.01434	4.14609	4.06211	4.02514	4.1403	4.23165	4.25314	3.69138	3.95935	3.44347	3.91944	4.16885	4.19798	4.01502	4.22006	3.94616	4.74742	4.07958	4.78856	3.92913	4.35908	3.74523	4.42804	4.24675	4.03375	3.8218	4.29457	3.88165	3.66102	4.09297	3.95633	3.85182	4.24412	3.51644	3.92962	4.45161	4.64927	4.15457	3.94602	3.97009	3.94474
4.93703	4.2471	4.19931	4.05302	3.70087	4.42249	4.11415	4.26833	4.26117	4.38706	4.56497	4.57213	4.10812	4.30999	4.53709	4.79589	3.73158	4.32351	4.05462	4.18101	4.40188	4.42854	4.20864	4.58325	4.22081	4.83531	3.92538	5.03023	4.2663	4.34227	4.00007	4.71594	4.16446	4.32714	4.19548	4.69962	3.90361	3.80806	4.48775	4.35667	4.35	4.36935	4.01857	4.37214	4.54161	4.99366	4.53427	4.18057	4.1617	4.23924
5.38965	4.31921	5.16536	4.76792	4.45227	5.23274	4.46485	5.1835	4.84904	4.71135	4.59718	4.79927	4.31905	4.78707	4.83915	4.86294	4.72121	5.23668	4.88934	4.48414	5.31229	5.29697	4.57037	4.89827	4.53231	4.36892	4.19281	5.18731	4.8217	4.63824	4.59979	5.18368	4.69118	4.31291	4.56345	4.99617	4.76865	5.08061	4.72963	4.76705	4.62591	4.82272	4.32733	5.02894	4.77729	5.49376	4.81439	4.84248	4.53986	4.69174
4.85176	4.0799	3.95691	4.02909	4.31494	4.27851	3.56992	4.64381	3.91505	4.03368	4.14734	4.25231	3.84732	4.13841	4.66285	4.61569	3.70875	4.14617	3.58977	4.33206	4.23112	4.49897	4.25175	4.00718	3.66385	4.32333	4.09042	4.64502	3.88505	4.09547	4.13939	4.03749	4.03142	3.97959	4.16904	4.43455	3.79729	3.83848	4.22506	3.60598	4.00222	4.03415	3.49486	4.09195	4.18303	4.51534	4.2424	3.952	3.78411	3.62951
5.21243	4.01288	4.16532	3.84222	3.69652	4.40041	3.8804	4.04148	4.11639	3.89001	4.36789	4.18379	3.84726	4.15084	4.2261	4.58106	3.80904	4.13109	3.47782	3.95736	4.44514	4.11155	4.06968	4.29259	4.03574	4.33622	4.10098	4.78182	3.84415	4.22083	3.55679	4.63094	4.18774	4.12765	3.72326	4.5195	3.82209	3.75787	4.30241	3.94264	3.86828	4.14759	3.63302	4.05076	4.32942	4.63198	4.45009	3.75835	3.81638	4.0545
4.63575	3.78869	4.3123	4.14257	3.79341	4.63334	4.07422	4.49369	4.3153	4.30859	4.30061	4.44145	4.0652	4.26185	4.32883	4.44949	3.76141	4.56975	4.15154	4.13348	4.89314	4.55576	3.99749	4.38666	3.85219	4.14789	3.71705	3.8875	4.16921	4.3354	4.01031	4.47755	4.10896	3.70577	4.05244	4.52448	4.10213	4.17633	4.12201	4.21604	4.1802	4.17182	3.6667	4.44209	4.12547	5.09219	4.24565	4.24325	4.13963	3.99003
4.89788	3.88865	3.82424	3.70019	3.54291	4.44362	3.6446	4.10524	3.82436	3.85718	4.13355	4.02126	3.88973	4.05175	4.13992	4.52572	3.5549	3.97778	3.72748	3.64358	4.43518	4.22292	3.53537	4.16461	3.7877	4.10325	3.95327	4.33107	3.79773	3.85554	3.76615	4.28654	3.92476	3.91893	3.76692	4.1154	3.68544	3.72786	4.05501	3.89501	3.70406	3.90207	3.27376	4.23714	4.1686	4.37704	4.2373	3.99575	3.59739	3.8591
4.68494	3.96998	4.02622	3.85313	3.4762	4.57593	3.95627	3.87037	3.90228	3.87845	4.21798	4.08331	3.89115	4.05638	4.23255	4.4304	3.79109	4.21443	3.75822	3.78971	4.45347	4.03342	3.68021	3.91922	3.89076	4.25151	3.83472	4.69462	4.12947	3.97342	3.68025	4.35399	4.03638	3.96282	3.86164	4.59569	3.98722	3.74243	3.86069	3.84179	3.76607	3.78999	3.59213	4.11969	4.12924	4.02158	4.07222	3.97257	3.41717	3.81099
4.76518	3.98405	4.22686	3.96463	3.68802	4.35366	3.64561	4.30299	4.02784	4.02913	4.36277	4.23222	3.8254	4.21953	4.22424	4.74507	3.67493	3.93059	3.58855	3.65829	4.2959	4.08887	3.96725	4.32452	3.88401	4.57492	4.17784	4.25227	4.20418	4.32273	3.71292	4.48405	4.42946	4.19874	3.70106	4.36354	3.79889	3.79924	4.11214	3.80709	3.89454	4.17549	3.52891	4.16457	4.24653	4.56814	4.01061	3.95089	3.63403	3.87354
4.70331	3.73707	3.68766	3.60954	3.92927	4.03069	3.41855	4.32362	3.5239	3.79502	3.93291	3.9884	3.47738	3.78415	4.18298	4.4163	3.45763	3.71227	3.71351	3.79143	3.99236	4.13635	3.59927	3.84839	3.40824	4.01637	3.71957	4.00864	3.49857	3.98844	3.39685	3.78716	3.81232	3.5496	3.66971	3.85616	3.48431	3.5499	3.65425	3.39038	3.68067	3.63307	3.18572	3.67961	3.76944	4.42245	3.65326	3.49949	3.48711	3.29971
5.41433	4.29775	4.65542	4.71508	4.25663	4.94458	4.40857	4.79232	4.85218	4.68507	4.73686	4.87747	4.44905	4.70104	4.51962	4.64026	4.58539	4.88398	4.4689	4.22974	5.20581	4.96107	4.05991	4.7582	4.74471	5.13573	4.33483	4.41904	5.03919	4.927	4.56227	4.96592	4.6196	4.39988	4.58488	5.11271	4.45804	4.63795	4.76094	4.74815	4.69147	4.51281	4.26997	4.93552	4.92095	5.16649	4.67859	4.89148	4.55153	4.66972
4.70268	3.83218	4.06965	3.93814	3.65229	4.51746	3.91413	4.15243	4.11215	4.132	4.28671	4.10886	3.97838	4.09821	4.18496	4.39175	3.67075	4.05927	3.75178	3.8568	4.70727	4.13593	3.85858	4.34448	3.69773	4.47775	3.98063	4.65329	3.93709	4.26543	3.6211	4.1382	4.25492	4.05718	3.69079	4.53393	4.08033	4.02998	3.93758	4.02549	3.72654	4.03162	3.70984	4.24528	4.17985	4.81649	4.05719	3.95528	3.73028	3.83136
4.89677	4.12196	4.20762	4.07651	3.80215	4.61851	4.07555	4.47791	4.44124	4.35296	4.62774	4.43715	4.16726	4.3325	4.65531	4.76476	3.97447	4.13463	3.60216	4.11303	4.6636	4.61	4.22829	4.63343	4.1562	4.9202	4.37519	4.91749	4.12958	4.5763	4.11535	4.59063	4.41664	4.36314	4.16991	4.74135	3.84633	3.99932	4.25955	4.09903	4.14745	4.35755	3.82312	4.49498	4.46871	5.11412	4.44834	4.08206	4.17907	4.10177
5.20274	4.21505	4.20426	4.2579	4.03109	4.35282	3.96495	4.51494	4.09498	4.18345	4.42676	4.11105	4.0119	4.33978	4.66422	4.71008	4.03935	4.38042	4.22114	4.27571	4.22839	4.79492	4.10365	4.42607	4.0273	4.03728	4.17472	4.37575	4.13642	4.40249	3.83793	4.34093	4.24066	3.93045	4.0613	4.24667	4.01509	4.12004	4.14458	4.02854	4.11672	4.41548	3.68467	4.24318	4.59402	4.96738	4.35773	3.90543	3.99845	3.98348
5.10103	4.12815	4.24082	4.10136	4.24935	5.05954	4.1702	4.50491	3.98384	4.12482	4.21441	4.36539	4.01585	4.49128	4.59848	4.83106	4.06494	4.55518	4.10612	3.79255	4.74512	4.56393	4.30575	4.45692	4.10721	4.16913	4.25404	4.73969	4.26625	3.92111	4.20099	4.32216	3.88549	4.07846	4.23765	4.39354	4.23594	4.33195	4.14294	4.45697	3.95424	4.32665	3.80773	4.47283	4.53719	4.15633	4.5057	4.48623	3.96524	4.15791
4.75694	4.58235	4.52269	4.61095	4.19843	5.01723	4.88039	4.87658	4.59286	4.65113	4.44913	4.62983	4.42851	4.48116	4.73531	4.71479	4.13784	4.95543	4.73418	4.81073	5.19577	5.00797	4.23131	4.94124	4.48222	4.50649	4.27998	5.04422	4.62429	4.63726	4.44026	4.87445	4.32121	4.27041	4.45733	4.97306	4.56351	4.61764	4.4192	4.53113	4.74705	4.38883	4.1714	4.52701	4.72714	5.3817	4.9726	4.672	4.29379	4.39818
4.9737	4.16264	4.05593	4.13548	3.98766	4.57278	3.97333	4.57253	4.3833	4.3969	4.38766	4.53167	4.1705	4.61571	4.31477	4.73643	4.13899	4.34922	3.67947	4.04696	4.21038	4.70027	4.25996	4.24884	4.20758	4.75673	4.07528	4.59022	4.48788	4.36576	4.09694	4.731	4.45894	4.0086	4.16936	4.68765	3.90502	4.07035	4.32483	4.11697	4.37829	4.43415	3.51639	4.23078	4.5768	4.83935	4.41531	4.13919	3.96756	3.87276
4.95768	3.77326	4.24883	3.94345	3.94657	4.4418	3.82502	4.29026	4.00259	4.12389	4.3586	4.19902	4.02452	4.14796	4.41601	4.46681	3.87659	4.04195	3.44554	4.23991	4.53246	4.47296	4.28307	4.30631	3.99459	4.30957	4.08981	4.65389	4.05647	4.47611	3.68374	4.48727	4.25262	4.02554	3.89263	4.71011	3.86918	3.95738	4.22478	3.98209	3.98126	4.28812	3.63308	4.099	4.49972	4.98028	4.11773	3.85321	4.06457	4.09153
4.99469	4.12289	4.35625	4.15633	4.15198	4.41019	4.03463	4.42319	4.29519	4.24662	4.51134	4.43858	4.13735	4.31103	4.55566	4.58944	4.09838	4.54234	3.53057	4.3283	4.48923	4.52476	4.38824	4.31545	4.39907	4.6767	4.29372	4.8077	4.36479	4.68288	3.96872	4.66968	4.33792	4.267	4.17292	4.85099	3.95252	4.11309	4.55891	4.21891	4.32053	4.3492	3.87444	4.41538	4.56859	4.87098	4.41977	4.24482	4.36735	4.19904
4.83019	4.36512	4.23121	4.29175	4.29235	4.86555	4.2736	4.70334	4.56473	4.57844	4.49939	4.52585	4.42828	4.39576	4.73369	5.18136	4.02953	4.6797	4.25895	4.42177	4.8149	4.80925	4.46819	4.67261	4.38614	4.85539	4.43581	4.76199	4.43379	4.62043	4.167	4.65906	4.40076	4.2434	4.43133	5.08446	4.58507	4.45439	4.55599	4.57897	4.43341	4.42778	4.23139	4.73222	4.39822	5.17763	4.69126	4.55645	4.37137	4.29318
4.75615	3.98017	4.04134	3.99398	3.85073	4.27818	4.00695	4.4009	4.42067	4.14532	4.28637	4.13197	3.99076	4.32602	4.3763	4.37862	3.62099	4.28458	4.04691	4.0819	4.4055	4.46798	4.21076	4.49536	3.94675	4.4654	3.91116	4.42965	4.06732	4.48096	3.89838	4.70158	4.23533	3.86967	3.93576	4.53185	4.10617	4.15913	4.15208	4.30543	4.25647	4.45315	3.53169	4.24832	4.53667	5.05057	4.57334	4.07362	4.28672	3.87705
4.963	4.03212	3.94105	3.70985	4.03777	4.3236	3.67864	4.56016	3.67485	3.91674	4.234	4.19675	3.94678	4.06033	4.44774	4.72564	3.86727	3.96853	3.61392	4.07165	4.47403	4.38084	3.89318	4.19887	3.78507	4.39727	4.15021	4.55695	3.72448	4.36631	3.59879	4.00967	3.87616	3.69036	3.90829	4.63185	3.8383	3.78732	4.01613	3.69902	3.68825	3.72107	3.22497	3.99841	4.12204	4.76077	4.15301	3.78346	3.52611	3.39032
4.71694	3.78237	3.84446	3.46413	3.59464	3.93336	3.55638	4.06103	4.00169	3.76331	3.92421	3.96116	3.63592	3.91573	4.09583	4.48439	3.70442	3.95867	3.52486	3.69982	3.95703	4.04746	3.87858	3.83453	3.87751	4.26137	4.01701	4.41153	3.91716	4.12259	3.50166	4.01186	3.94854	3.82513	3.68342	3.9162	3.56762	3.59813	3.99784	3.79185	3.77939	3.84212	3.5019	3.90705	3.99238	4.48862	3.91446	3.79571	3.59072	3.75755
4.99093	4.25727	3.96324	3.86414	4.05713	4.47499	3.87623	4.43701	4.07273	4.1962	4.65431	4.53825	4.18614	4.13618	4.6933	5.18001	3.87129	3.99155	3.8025	4.31099	4.35999	4.40931	4.36588	4.56679	3.85021	4.75737	4.49424	4.86622	3.95714	4.44549	4.00311	4.41615	4.08011	4.11014	4.25656	4.81765	3.79422	3.65609	4.54767	3.9379	4.13874	4.37444	3.80955	4.33375	4.39318	4.61129	4.23545	3.76858	3.86088	4.05454
5.406	4.43653	4.60793	4.28496	4.25119	5.12788	4.51362	4.79653	4.54101	4.71796	4.47428	4.61998	4.27577	4.74545	4.63341	4.8227	4.42099	4.71343	4.44616	4.33341	4.96115	5.13732	4.44595	4.81564	4.36804	4.34479	4.14281	5.04543	4.62518	4.37776	4.43592	4.9215	4.30536	4.17395	4.5342	4.95724	4.7436	4.36283	4.49181	4.38032	4.40094	4.63187	3.838	4.76375	4.58089	5.23326	4.81608	4.61746	4.20618	4.30199
5.01811	3.89696	4.23491	4.01128	3.74167	4.58454	4.19323	4.3336	4.40698	4.35089	4.32593	4.30538	4.29615	4.35765	4.49754	4.40708	3.92462	4.15585	3.90619	4.09605	4.98513	4.4179	3.91335	4.51444	4.06049	4.76413	4.09056	4.57402	4.11749	4.74087	4.1053	4.50439	4.56162	4.01064	3.83036	4.6022	4.2467	4.22178	4.21503	4.13055	4.06302	4.33324	4.0321	4.43579	4.39032	5.13029	4.53166	3.96823	4.05459	3.95948
5.5142	4.40951	4.38963	4.31871	4.13511	4.72254	4.09331	4.80873	3.8025	4.31081	4.51272	4.28791	3.87739	4.62546	4.55581	5.18087	4.15485	4.19473	4.18913	3.79298	4.47434	4.80929	4.61364	4.49106	4.2941	4.41233	4.39929	5.0448	4.3015	4.03658	4.123	4.485	4.23757	4.26276	4.29779	4.47687	4.30229	4.37976	4.61423	4.35237	4.0372	4.40621	3.82775	4.41153	4.36156	4.57381	4.60295	4.39988	3.83646	4.11232
4.623	3.72863	3.87019	3.75101	3.97978	4.07566	3.59721	4.41673	3.82506	3.73977	3.95586	3.877	3.92943	3.90685	4.40339	4.40092	3.62049	3.89001	3.49352	3.89495	4.0905	4.0723	4.04388	3.91484	3.82837	4.29185	3.82907	4.50094	3.97714	4.05654	3.72707	4.33311	3.93136	3.81229	3.83696	4.26209	3.60165	3.43897	4.10537	3.73667	3.72122	4.018	3.40327	3.84033	4.20324	4.39174	4.05889	3.80751	3.71556	3.74276
4.79703	4.12476	4.68023	4.27711	3.98911	5.03187	4.47068	4.78027	4.80247	4.51329	4.6303	4.6684	4.52308	4.4127	3.91676	4.47082	4.41605	4.82417	4.46258	4.07906	5.00308	4.67395	4.22692	4.78733	4.43391	4.552	4.14008	4.77571	4.85489	4.64899	4.4347	5.01002	4.61206	4.53948	4.36057	4.91697	4.48017	4.67894	4.12195	4.62133	4.55034	4.41604	4.29997	4.8284	4.76989	5.42859	4.59334	4.67915	4.61291	4.74029
4.8708	4.05055	4.09468	3.81555	3.60509	4.44381	4.02305	4.6114	4.09647	4.10151	3.95103	4.4661	4.00034	4.29863	3.77782	3.97202	3.89475	4.45332	4.22899	4.20645	4.42524	4.34979	3.9524	4.38575	3.94537	4.17813	3.59035	4.69803	4.20499	4.42347	3.99984	4.54934	3.96673	4.10411	4.09187	4.63613	4.16613	4.07131	3.87049	4.0809	4.11675	4.06128	3.69767	4.05677	4.21204	4.90457	4.26407	4.18313	3.89761	3.93293
4.76858	4.4046	4.53557	4.32579	3.67098	4.74036	4.54539	4.19615	4.57981	4.50071	4.48495	4.23266	4.3156	4.25332	3.75491	4.66756	4.63306	4.55401	4.04061	4.50489	4.69059	4.48526	4.56287	4.60183	4.3688	4.59156	4.44185	5.19911	4.28983	4.55575	4.12047	4.8893	4.47642	4.66707	4.36658	4.82223	4.30156	4.28664	4.45581	4.48296	4.33049	4.58208	4.2153	4.18787	4.78421	4.98524	4.6548	4.55909	4.31318	4.46631
5.19486	4.55551	4.49435	4.68096	4.56948	5.06835	4.80257	5.0928	4.4235	4.66497	4.49847	4.71246	4.26959	4.71078	4.06716	4.77936	4.85352	4.88483	4.72149	4.42281	4.61475	4.75561	4.88195	4.74152	4.49429	4.22429	4.22139	5.30717	4.79551	4.32107	4.54769	4.86914	4.59773	4.70886	4.83872	4.66213	4.90164	4.6814	4.5121	4.8003	4.77728	4.56886	4.30025	4.84933	4.92615	4.7801	4.88902	5.22632	4.4388	4.66641
5.11264	4.67548	4.47208	4.32602	4.13101	4.60477	4.51737	4.50062	4.51937	4.24757	4.26015	4.36893	4.26073	4.34995	4.33005	4.59849	4.48423	4.77199	4.14779	4.67025	4.84391	4.38577	4.54335	4.51163	4.47726	4.6908	4.36916	4.96367	4.23833	4.64992	4.2896	4.91166	4.3081	4.4095	4.41852	4.88203	4.41666	4.19181	4.75119	4.44456	4.60326	4.49817	4.13462	4.46941	4.70698	5.10098	4.95085	4.67387	4.48875	4.41552
4.80088	3.85726	4.09703	3.84591	3.59325	4.37384	3.88307	4.31822	3.95314	4.0749	4.07652	4.14832	3.73334	3.93801	4.06423	4.34008	3.90557	4.14904	3.94331	3.72268	4.3924	4.26979	3.53676	4.01416	3.67324	4.19979	3.68501	4.3334	3.93605	4.33535	3.86391	4.19502	3.98832	3.92393	3.9226	4.42184	3.8994	3.74253	3.77391	3.79049	3.74488	3.80199	3.39276	4.06595	4.09214	4.4977	3.93348	3.8734	3.5408	3.52176
5.10223	4.31969	4.51848	4.50028	4.3254	4.3534	4.36684	4.70759	4.22449	4.61174	4.34406	4.76913	4.11964	4.54989	4.39422	4.80138	4.10454	4.54827	4.33952	4.67754	4.52776	4.55079	4.27775	4.25964	4.27605	4.54225	4.30411	4.86222	4.64002	4.30496	4.44408	4.62642	4.56747	4.3573	4.4288	4.46765	4.50187	4.42632	4.29902	4.40175	4.25235	4.28415	3.48981	4.51299	4.52917	4.90004	4.07833	4.46108	4.20787	4.31298
5.37443	4.31665	4.27461	3.85148	3.90577	4.4226	3.8649	4.56573	3.95885	4.21436	4.52749	4.61072	3.98234	4.07367	4.44034	4.77717	4.12543	4.29977	4.12407	3.96794	4.47966	4.45637	3.99926	4.38616	3.9373	4.43954	4.17838	4.49091	3.95275	4.32071	3.83775	4.36576	3.77771	3.91547	4.15929	4.62422	3.97598	3.90837	4.3538	3.74563	3.91929	3.85058	3.4921	4.14557	4.03412	4.83004	4.1586	3.87003	3.59276	3.89287
5.17512	4.30551	4.01197	4.19865	4.29474	4.07617	4.05642	4.61202	4.0206	4.0401	4.21093	4.2614	4.13102	4.32696	4.45361	4.89598	4.19762	4.25234	4.00976	4.44794	3.58225	4.37275	4.37656	3.55877	4.14641	4.23813	4.29161	4.4047	4.01124	4.19962	4.11509	4.35052	3.95057	3.89714	4.43533	3.98929	3.67493	3.88318	4.12208	3.98423	4.06908	4.19834	3.58355	3.57974	4.33318	4.24097	4.20899	4.18352	3.80806	3.92753
4.72038	3.93078	4.11519	4.02714	3.94524	4.69137	4.0972	3.9357	4.31103	3.77491	4.40332	4.40356	4.17176	3.85603	3.87519	4.67999	4.19978	4.52092	3.98861	4.32079	4.62723	3.80887	4.1499	3.96149	3.88325	4.33401	4.04484	4.5128	4.18562	4.37342	4.06847	4.04988	4.18245	4.06365	4.3594	4.22706	3.93255	4.00918	3.90945	4.08435	4.42258	4.03429	3.81473	4.47446	4.44409	3.51701	4.49692	4.31148	4.15646	4.07992
4.89817	3.843	3.90169	3.68249	3.56784	3.95951	3.46494	4.03876	3.7521	3.64415	4.00767	3.78587	3.67884	3.85081	3.99477	4.19175	3.73985	3.8589	3.59892	3.76466	4.13486	4.10336	3.49474	3.85325	3.67931	3.97099	3.91577	4.43402	3.59392	4.11844	3.48224	4.03566	3.81611	3.6816	3.67289	4.15948	3.60625	3.69956	3.69363	3.57836	3.83526	3.58017	3.29808	3.90587	3.95966	4.37063	3.93388	3.66783	3.3748	3.62748
5.02269	4.06964	3.94698	3.88387	3.8432	4.24826	3.97153	4.33288	3.98534	3.98132	4.20874	4.09722	3.79427	4.05577	3.9793	4.65374	3.89036	3.82248	3.88463	4.03963	4.45479	4.38203	3.91757	4.24096	3.87877	4.09845	3.95155	4.09026	3.81671	4.27483	3.73465	4.33223	4.029	3.83984	3.87561	3.88964	3.89356	3.88729	4.04211	3.82362	3.86873	4.03403	3.5795	3.69783	4.07443	4.92986	4.06927	3.6099	3.78732	3.71377
5.42358	4.15036	4.54532	4.48102	4.39723	5.28664	4.25316	4.96145	4.52028	4.29176	4.62321	4.48867	4.67402	4.53201	4.74372	4.78144	4.3235	4.67727	4.34822	4.56173	5.32709	4.78882	4.21154	4.64773	4.3747	4.67028	4.41976	4.63788	4.43576	4.56894	4.25377	4.52073	4.55148	4.19987	4.23651	4.81286	4.31346	4.65943	4.18972	4.15371	4.42006	4.53802	3.89187	4.67753	4.5763	4.7445	4.71376	4.15585	4.23994	4.21127
5.15926	3.81352	4.17138	4.08507	4.08936	4.48678	3.75386	4.57337	3.9279	3.98311	4.19025	4.10698	3.82808	4.05597	4.36004	4.39989	4.04271	4.07422	4.08608	4.14417	4.78559	4.42775	3.88263	4.28069	3.65505	3.97231	3.88387	4.35373	3.82229	4.2312	3.70099	4.04546	4.11781	3.47245	3.93252	4.39184	3.79672	4.1231	3.97248	3.72939	3.88369	3.91124	3.51471	3.9065	4.06309	4.74114	3.79261	3.82547	3.75678	3.58346
4.8304	3.72045	3.89394	3.64714	3.75251	4.19656	3.69482	4.14584	3.70568	3.50636	3.73966	3.64693	3.79261	3.4486	4.12514	4.45586	3.72433	3.59201	3.69728	3.75155	4.11045	3.98385	3.73511	3.7406	3.67376	3.81368	4.09525	4.40552	3.74347	3.69145	3.5331	3.93495	3.65991	3.84046	3.82937	4.12629	3.70897	3.50076	3.8728	3.59817	3.71651	3.75996	3.51404	3.92419	3.92728	4.34334	3.93633	3.74936	3.65696	3.78135
4.72405	3.86462	4.42015	4.04152	3.9444	4.45576	4.22681	4.48807	4.29969	4.22833	3.79099	4.32415	3.79855	4.24031	3.97459	4.08214	4.04533	4.70839	4.26831	4.241	4.51304	4.46646	4.05244	4.31719	4.16849	4.00755	3.57939	4.84147	4.34914	4.21374	3.96943	4.57326	4.1091	4.03985	3.94294	4.30842	4.38437	4.24313	4.23957	4.28954	3.99677	4.13532	3.72145	4.25209	4.32424	4.93429	4.43553	4.42664	4.13362	4.05149
5.09251	4.60113	4.26105	4.32591	4.60682	4.68034	4.46695	5.10221	4.33659	4.71832	4.49882	4.91564	4.1438	4.39794	4.66855	4.65643	4.27293	4.75283	4.8539	4.65335	4.71988	4.92524	4.21124	4.74193	4.06442	4.41082	4.14711	4.92246	4.40927	4.78052	4.53068	4.38314	4.30846	3.86185	4.49437	4.87806	4.23084	4.38578	4.37437	4.14368	4.69336	4.13893	4.20205	4.48808	4.31017	5.25386	4.48158	4.54381	4.28251	4.496
4.94542	3.94627	4.45364	4.08795	3.98443	4.18086	4.06339	4.14918	4.43283	4.03096	4.37565	4.15569	3.9343	4.03405	4.35351	4.83976	3.79339	3.96816	4.09224	4.07903	4.50025	4.13189	4.12684	4.32421	4.10104	4.62576	4.4723	4.72281	4.13937	4.61823	3.94127	4.29846	4.05452	4.43122	3.99304	4.29758	3.99973	3.84852	4.10756	4.00024	4.05389	4.03716	3.5712	4.18072	4.44442	4.63019	3.90463	3.78434	4.01324	4.28345
4.88478	4.34462	3.85444	3.9762	4.35019	3.99685	3.82056	4.74606	3.73933	4.03274	4.15745	4.34479	3.80263	4.02971	4.39734	4.53089	4.0441	4.12047	4.12194	4.40881	4.06567	4.56082	4.03474	3.90819	3.7501	4.17114	4.08231	4.46759	3.98929	4.23624	4.14211	3.79855	3.88061	3.75571	4.29205	3.94959	3.61328	3.62932	4.03513	3.40494	4.13291	3.60647	3.55485	3.81282	4.06605	4.73365	3.83734	3.98269	3.78558	3.64039
4.95918	4.50306	4.27023	4.24336	3.97658	4.80144	4.36109	4.56631	4.23096	4.37666	4.44991	4.39405	4.0294	4.2674	4.27774	4.88559	4.09925	4.42557	4.32779	4.04846	4.37888	4.62146	4.01655	4.43314	4.00661	4.26003	4.20199	5.05165	4.32592	4.03046	3.99722	4.43877	4.25063	4.15521	4.31184	4.27661	4.27936	4.16737	3.98295	4.19731	4.08067	4.37004	3.59125	4.33411	4.29909	4.44811	4.50102	4.39913	3.82936	4.15553
5.48556	4.56286	4.47334	4.51211	4.47559	4.89324	4.35695	4.53705	4.2171	4.30454	4.40828	4.12286	4.30197	4.42743	4.96164	5.22078	4.14941	4.2584	4.57713	4.52375	4.76869	4.95421	4.54673	4.47416	4.03291	4.3068	4.39527	4.73083	3.87411	4.1321	4.21103	4.42673	4.14416	4.24893	4.43005	4.32935	4.45626	4.27414	4.49851	4.38614	4.00347	4.43167	3.8511	4.10666	4.44079	4.99522	4.54372	4.09119	3.94021	4.23979
5.03185	4.03716	3.99357	3.90459	4.20235	4.42569	3.73212	4.53034	3.61856	3.63589	3.91901	3.69459	3.88379	3.76092	4.82395	4.66748	3.77051	3.80459	4.04284	4.40794	4.36173	4.14796	3.9795	3.56065	3.48562	3.82997	4.2555	4.47824	3.30117	4.03777	3.7743	3.61911	3.70427	3.46307	4.068	3.71439	3.63454	3.74264	3.80016	3.36834	3.63064	3.62096	3.49959	3.69285	3.69573	4.33042	3.90531	3.39068	3.58093	3.87696
4.86202	4.36563	4.10997	3.94917	4.50461	4.42424	3.83708	4.84131	3.84447	3.79462	4.03901	4.01781	3.87899	4.19937	4.59392	4.68387	4.03566	3.98442	4.24448	4.42184	4.1461	4.50373	4.03175	3.90188	3.49147	3.94127	4.17948	4.4435	3.84946	4.26097	4.03223	3.61827	4.04629	3.64654	4.21112	3.99928	3.94643	3.77473	3.87295	3.45314	4.1395	3.58013	3.44499	3.86408	4.06973	4.58166	3.97635	3.76248	3.9092	3.30421
4.8539	3.83406	3.80367	3.72859	3.88006	4.23369	3.61885	4.50826	3.82405	3.70304	3.79226	4.05895	3.70476	3.93144	4.32543	4.30247	3.54307	4.09122	3.86898	3.92461	3.94799	4.28047	3.68163	3.75589	3.57756	3.94548	3.63503	4.15215	3.78438	3.72615	3.59852	4.01466	3.64644	3.47864	3.73404	4.13249	3.74369	3.72625	3.62022	3.80215	3.68626	3.65029	3.18416	3.68435	3.91259	4.43526	3.9017	3.75995	3.50101	3.4569
5.05173	4.18593	3.74921	3.78685	3.87237	4.26359	3.72575	4.20467	3.91372	3.8449	3.89288	3.99422	3.89206	3.83682	4.03321	4.59983	3.84248	3.87633	3.68243	4.15769	3.98364	4.15771	3.75851	3.87103	3.7057	4.16902	4.0282	4.49376	3.73378	4.04572	3.68792	4.10919	3.85529	3.76749	3.98774	4.13757	3.78595	3.63	4.00369	3.3383	3.84846	3.73066	3.50517	3.54846	3.91567	4.2234	4.12447	3.64778	3.54432	3.63912
4.98305	4.44403	4.02228	4.44902	4.25226	4.28288	4.17016	5.05504	4.21946	4.29671	4.29908	4.75776	4.20062	4.47954	4.64214	4.68501	4.14079	4.71799	4.61105	4.75064	4.24914	4.9218	4.4654	4.09321	4.03134	4.422	4.04971	4.11104	4.38196	4.53042	4.36259	4.31255	3.82922	3.77442	4.42462	4.31161	4.11874	4.29155	4.56496	4.34086	4.59971	4.20875	3.65958	4.20762	4.14131	4.69252	4.35203	4.4161	4.33772	4.20718
4.88707	4.21473	4.05989	4.14368	4.4017	4.33711	3.89913	4.69156	3.94746	3.91674	3.83655	4.22765	3.74226	4.42681	4.7109	4.46136	3.84134	4.20759	4.22531	4.43766	4.48607	4.47627	3.97672	4.04659	3.81331	4.11967	4.08582	3.84133	3.66601	4.28318	4.02788	4.13888	4.15493	3.59203	3.85912	3.88378	3.93795	3.96719	3.84921	3.76339	4.0219	3.97157	3.56497	3.9455	4.25784	4.76489	3.95592	3.63905	4.10156	3.82271
4.8487	4.16383	4.25555	3.97413	4.1883	4.36645	3.92274	4.60938	4.19902	3.81715	4.23036	4.1598	4.0758	3.9233	4.37926	4.73809	4.24141	4.06621	4.00447	4.17561	4.34263	4.20761	3.77965	4.17452	3.75395	4.25389	4.19048	4.80675	3.94286	4.06365	3.72878	4.16137	3.95935	4.24575	3.9727	4.39701	4.00631	3.80213	3.9492	3.56575	3.93432	3.72083	3.65355	4.14739	4.15785	4.40154	4.16685	4.07174	3.41647	3.68501
4.97928	4.00729	3.96421	3.94873	3.74052	4.53276	3.80332	4.49208	3.52098	3.88241	3.91036	3.89522	3.54731	4.08645	3.82088	4.56204	4.0961	4.16101	4.1776	3.62822	4.1366	4.27964	4.04132	3.85152	3.8809	3.60625	3.98295	4.85973	4.0443	3.5779	3.8761	3.91349	3.7118	4.05079	4.08693	3.5014	4.09649	4.15851	4.04058	4.12147	3.9388	3.88439	3.63899	4.00487	3.96038	4.16926	4.28127	4.03565	3.65399	3.86227
4.79666	3.83234	3.9281	3.76484	3.79161	4.36831	3.75855	4.0675	3.98376	3.90628	4.10368	3.96804	4.02591	4.02936	4.17324	4.43091	3.64335	3.78718	3.92522	4.07988	4.30411	4.19265	4.01712	4.18993	3.765	4.02132	3.77833	4.33599	3.83169	3.9397	3.68321	4.37142	3.81459	3.64978	3.41085	4.20311	3.73879	3.90601	3.80453	3.79804	3.64534	4.10983	3.52341	3.86964	4.12067	4.44175	4.13462	3.69994	3.78645	3.89606
5.29192	4.38871	4.16893	4.17656	4.40132	4.24951	4.08658	4.52219	3.9075	4.02839	4.38233	4.48827	3.9886	4.15022	4.5357	4.98118	4.16992	4.23992	4.37684	4.58612	4.13491	4.45356	4.34351	4.20758	3.72983	4.44724	4.36069	4.78879	3.89787	4.36462	3.82031	4.40497	4.07641	3.77027	4.38245	4.39452	3.98886	3.59998	4.46065	3.79291	4.24943	4.24275	3.78392	3.78699	4.45039	4.61245	4.25314	3.77943	3.99022	4.0879
4.99693	4.04217	4.06296	3.86788	4.22161	4.37564	3.70532	4.70442	3.61178	3.94395	3.81291	4.17657	3.49723	4.01551	4.43905	4.63019	3.63918	3.98751	3.96449	4.31969	4.31097	4.4412	4.01587	4.08822	3.44477	3.76764	3.90323	4.47301	3.73573	3.93946	3.77517	3.58166	3.6777	3.35096	4.12489	3.80034	3.88748	3.82706	3.82095	3.43832	3.72731	3.66882	3.29666	3.84414	3.64914	4.55266	3.88057	3.62028	3.41739	3.42623
4.9012	4.23772	3.94257	3.63176	3.69499	4.21549	3.92034	4.12708	3.85187	3.95796	4.10639	3.88391	3.60545	3.80042	4.04955	4.28644	3.91919	4.0271	4.08729	4.19941	4.35972	4.15717	3.84356	4.16517	3.73461	4.05704	3.95884	4.65667	3.79877	4.21457	3.4659	4.00047	3.72496	3.94369	3.97335	4.11803	3.80152	3.66675	3.71636	3.49719	3.68039	3.77721	3.61329	3.62095	3.90636	4.39768	3.76628	3.62586	3.36157	3.74145
5.07784	4.65888	3.90572	4.03687	4.21321	4.22026	3.98886	4.47473	3.89713	3.97616	4.12292	4.29267	3.96477	4.27345	4.48121	5.11211	3.95946	4.10225	4.05527	4.50875	3.80227	4.16332	4.15979	3.71135	3.93701	4.41544	4.34509	4.86013	3.85298	4.23971	3.72	4.11448	4.15574	3.98076	4.27196	3.89653	3.74921	3.73078	3.98609	3.83682	4.07065	4.01755	3.73216	3.70049	4.14018	3.84907	4.12183	4.02195	4.00161	3.83275
4.73572	3.76041	4.09223	3.9669	3.98078	4.77596	4.0442	4.61575	4.03547	3.98254	3.9898	4.03335	4.05729	4.01908	4.37124	4.35309	3.95308	4.38705	4.28892	4.15681	4.81841	4.34462	3.63122	3.76466	3.76211	4.06888	3.85553	4.09673	4.10117	4.31827	4.06015	4.15064	3.77356	3.82222	3.88663	4.29432	4.13882	4.22224	3.65659	4.08193	3.94521	3.82629	3.7723	4.1201	3.93522	4.751	4.10624	4.12864	4.09235	3.97618
4.92655	4.28285	4.41389	4.08735	4.13571	4.52631	4.25176	4.84237	4.06757	4.25911	4.05856	4.17755	4.08055	4.38903	4.36735	4.18739	3.90267	4.67479	4.47536	4.18297	4.74908	4.46745	3.7769	4.40081	3.83211	3.99094	3.87838	4.53292	4.31374	4.16862	4.16849	4.30152	4.14429	3.88925	3.94726	4.38724	4.49402	4.36651	3.87457	3.83127	4.00583	4.0175	3.55758	4.30079	4.24416	4.88467	4.24946	4.44069	3.97877	3.9392
5.20493	4.14569	4.12124	4.30061	4.24761	4.44537	4.09703	4.83649	3.82149	3.87754	4.14179	4.27074	4.16202	4.26353	4.3122	4.53601	4.10387	4.33754	3.84207	4.3482	4.20159	4.42495	3.94179	3.89939	3.79548	4.18117	3.9585	4.21804	4.07508	4.03341	4.02016	4.19774	3.90672	3.38722	4.13667	4.08739	4.00499	4.02216	4.13786	3.97989	4.05121	3.7668	3.52381	3.98997	4.23138	4.29126	4.11824	3.95839	3.8416	3.78772
4.61127	3.96964	4.18498	4.33447	4.07494	4.3551	4.14452	4.59523	4.2901	4.14957	4.1433	4.21114	4.10334	4.23732	4.31396	4.48332	4.0999	4.15516	4.06092	4.3454	4.35693	4.45174	4.1783	3.92227	4.03147	4.26608	3.96369	4.17266	4.12614	4.11654	4.13614	4.49859	4.25274	3.90106	3.78155	4.16248	3.9496	4.33028	3.76845	4.30368	3.91972	4.34005	3.75185	3.88207	4.27775	4.88954	4.08098	3.93465	4.08319	4.02869
4.85549	4.16214	3.94431	4.01508	4.04414	3.99866	3.8492	4.30086	3.92426	3.81978	3.82014	3.99624	3.71023	4.01486	4.00602	4.2529	3.77864	3.9502	4.17515	4.22136	4.07601	4.25741	3.92206	3.90588	3.58308	3.73776	4.00052	4.00384	3.73585	3.82805	3.83981	4.1606	3.87607	3.69128	3.79723	3.84883	3.70718	3.77849	3.98936	3.69636	3.86978	3.91904	3.47014	3.6747	4.09636	4.66003	3.76421	3.75571	3.99293	3.71463
4.96451	4.03737	3.73659	3.68591	4.01437	4.09432	3.38847	4.15684	3.63214	3.68592	4.01951	3.78014	3.88003	3.7481	4.50521	4.63347	3.70179	3.85456	3.94852	3.96433	4.02126	4.24812	3.82278	3.89033	3.42449	4.1351	3.8708	4.09085	3.61296	3.9419	3.72802	3.78632	3.57194	3.50439	3.96532	3.97844	3.69209	3.46896	3.94981	3.20466	3.8054	3.62511	3.3136	3.72877	3.88749	4.33329	3.80361	3.54313	3.50253	3.6695
5.09043	4.21197	4.51795	4.322	4.303	4.38305	4.28302	4.62944	4.29412	3.90733	4.00283	4.22247	3.93676	4.42138	4.66414	4.57599	4.14154	4.50562	4.22204	4.49625	4.65147	4.59697	4.15805	4.37666	4.12749	4.03685	3.93735	4.7277	4.03645	4.04182	4.04363	4.47479	4.16008	3.89809	4.07373	4.40303	4.2107	4.37647	4.15392	4.17732	3.78986	4.27862	3.63111	4.11343	4.18525	4.87135	4.44312	3.9341	3.94166	4.13897
4.9334	3.82993	3.93565	3.88455	3.76338	4.16946	3.65297	4.26749	3.74533	3.83665	4.06348	4.2613	3.68722	4.07897	4.29999	4.55357	3.86278	4.27369	3.75254	4.00411	4.18134	4.25482	3.95426	4.00271	3.73769	4.12585	4.04432	4.29058	3.80436	4.2209	3.56958	4.2123	3.8421	3.66843	3.6749	4.36466	3.85303	3.86223	3.92343	3.70102	3.88405	3.79044	3.23974	3.68279	4.02556	4.47988	3.92137	3.65075	3.64995	3.61922
4.94624	4.28533	3.68165	3.83344	4.03583	4.22489	3.80734	4.39889	3.86983	4.10325	4.20408	4.11014	3.84974	4.16509	4.24004	4.79543	3.70897	3.86471	3.98625	4.14269	3.92504	4.3759	3.87554	4.03047	3.81754	4.35332	4.08428	4.18374	3.86997	4.09106	3.88972	4.40038	4.09162	3.92998	4.13653	4.12182	3.75625	3.6133	4.08226	3.77545	3.89329	3.93248	3.43383	3.9235	4.14248	4.36536	4.10431	3.75553	3.69766	3.7513
5.02221	4.45628	3.97484	4.06938	4.20557	4.28719	3.9951	4.62256	4.00446	4.15598	4.08267	4.16073	4.06959	4.06225	4.34089	4.66957	4.05132	4.10529	4.16764	4.33071	4.33733	4.37075	3.98592	4.00118	3.82502	4.26831	4.33679	4.56606	3.91215	4.09029	3.81596	4.37039	3.9785	4.05398	4.08884	4.37989	4.02203	3.68909	4.049	3.61457	3.95114	3.89317	3.41196	3.6958	4.17679	4.79247	4.23274	4.03698	3.62153	3.59614
5.0472	4.15568	3.84136	4.06481	4.22242	4.37745	3.71732	4.2034	3.93133	3.75241	4.34047	4.10391	4.33653	3.88922	4.51776	4.84844	4.14089	3.89763	3.75488	4.50021	4.52119	4.28929	3.9989	4.05456	3.87495	4.35685	4.4397	4.55498	3.65069	4.1756	3.70513	4.26162	4.06481	3.83399	4.17086	4.27243	3.46565	3.70488	4.13847	3.72646	4.12219	3.95197	3.7007	3.89526	4.12482	4.566	4.16597	3.59687	3.75746	3.93272
4.85246	4.00707	3.94208	3.44752	3.86352	4.2879	3.67305	4.23001	3.91961	3.70313	3.63786	3.71502	3.62264	3.87865	4.21813	4.23745	3.60474	3.96164	3.82529	4.03901	4.42617	3.95174	3.61156	3.9362	3.45585	3.94335	3.9428	4.19661	3.46605	3.93543	3.26184	3.93953	3.6425	3.6865	3.65245	4.13483	3.80554	3.54435	3.78774	3.56799	3.51412	3.56624	3.06556	3.76223	3.94486	4.42359	4.00055	3.9392	3.50618	3.5498
4.90667	4.05451	3.87103	3.77252	4.24412	4.19288	3.64324	4.41783	3.5724	3.66282	4.10432	3.93764	3.93099	4.02892	4.33268	4.70796	4.13161	3.7963	3.97265	4.27127	4.32014	4.23324	3.83396	3.81319	3.60904	4.02499	4.27211	4.46669	3.82053	4.26309	3.55755	3.62228	3.73098	3.73814	4.12652	3.89635	3.4667	3.80014	3.82414	3.28573	3.76359	3.35615	3.42258	3.77907	3.83608	4.22006	3.88895	3.72657	3.61623	3.52024
5.21602	4.43999	3.83539	4.15551	4.61405	4.54814	3.92518	5.02328	3.87472	3.94722	4.21815	4.45464	3.87092	4.22523	4.69384	5.1038	4.33183	4.5034	4.51637	4.62608	4.07749	4.8206	4.32575	3.97792	3.74509	4.10004	4.33459	4.45517	3.91704	4.30739	4.10456	3.898	4.20797	3.55311	4.57133	4.06767	3.96598	3.94507	4.26655	3.85597	4.30676	3.67423	3.63508	3.95747	3.86812	4.52512	4.14391	4.20022	4.09439	4.06591
5.22742	4.27653	4.18493	3.99387	4.03433	4.35457	3.68589	4.1099	3.77632	3.82552	4.15961	3.9118	3.9817	3.96507	4.37151	4.58719	3.96285	3.96401	4.16053	4.19232	4.32696	4.13764	3.95126	3.81453	3.86657	3.78829	4.33784	4.48552	3.742	3.72459	3.59859	4.06092	3.97753	3.82251	4.00597	3.9013	3.89823	3.71607	3.91048	3.7431	3.72512	3.95336	3.61511	3.80479	3.76255	3.79656	4.00748	3.88026	3.77771	3.81723
4.72938	4.15748	3.92435	3.78239	3.67104	3.99561	3.78618	4.06802	4.00028	4.05427	4.08335	4.153	3.91543	3.8956	4.35937	4.73324	3.67647	3.95584	3.91959	3.9891	4.07158	4.11423	3.92676	3.99418	3.67669	4.29547	4.05702	4.43961	3.77212	4.01171	3.75605	4.26289	3.87049	3.90816	3.86086	4.23051	3.70397	3.36204	3.99416	3.71375	3.64363	3.96245	3.48526	3.71158	4.02018	4.54876	4.07901	3.67269	3.38208	3.64505
4.81963	4.10241	4.09445	3.81289	3.87679	4.67377	3.75658	4.43018	3.96726	3.93	4.10872	4.10172	3.89806	4.08483	4.10045	4.48057	3.71418	4.09579	4.17697	4.28247	4.31778	4.18816	3.88618	4.10639	3.59318	3.92361	3.84311	4.43397	4.07607	4.0699	3.80368	4.01532	4.02846	3.79374	3.91019	4.21235	4.17959	3.80662	3.57954	3.66303	3.61052	3.87798	3.39989	4.12283	3.95165	4.41076	4.06299	3.9089	3.64299	3.83287
4.88263	3.82191	3.68233	3.57003	3.77384	4.20806	3.57889	3.9837	3.7176	3.79089	3.87543	3.92862	3.83267	3.90473	4.01516	4.35084	3.44665	3.52998	3.73954	3.93087	3.94873	4.15935	3.71988	3.67064	3.39212	3.96446	3.75511	4.28969	3.88636	4.09247	3.64285	3.94369	3.81172	3.70221	3.79488	3.91525	3.8624	3.4684	3.53237	3.495	3.50318	3.99158	3.20864	3.81311	3.94206	4.22068	3.79902	3.63629	3.51864	3.6552
4.82797	4.18028	4.17939	4.28137	4.18493	4.21349	4.06438	4.26777	4.04588	4.11003	4.12657	4.56012	3.98496	4.25642	4.18305	4.48117	4.19813	4.13194	4.19456	4.4669	4.00233	4.28395	4.17113	4.01475	3.99754	4.27438	4.01411	4.43995	4.14366	4.27074	3.99927	4.30488	4.20515	3.7018	3.91742	4.26041	3.93826	4.06095	3.95311	4.00879	4.30401	4.03789	3.72006	3.86173	4.38636	4.5472	4.08552	3.97663	4.02484	3.94335
4.98994	4.14682	3.89588	3.89656	3.84637	4.15257	3.78661	4.18337	3.93182	3.83789	4.19757	3.9657	3.92869	3.72171	4.13153	4.79459	4.12529	3.82478	3.70272	3.98157	4.17712	4.31803	4.01662	4.20596	3.90493	4.35878	4.20816	4.75844	3.6302	4.00298	3.60456	4.53601	4.04782	4.04058	4.01604	4.41801	3.85746	3.57111	4.33511	3.7778	3.54551	4.09156	3.54832	3.99999	4.1429	4.51956	4.37779	3.85814	3.64661	3.88823
5.08241	4.07762	4.19477	4.01439	3.92908	4.48788	3.83284	4.34482	4.01676	3.87595	4.49016	4.21893	3.97956	4.0382	4.18696	4.58032	4.12226	4.16341	3.73908	3.9712	4.49626	4.55796	3.87726	4.16863	3.77616	4.15547	4.28529	4.65732	3.91885	4.4328	3.82993	4.10781	3.988	4.03034	3.90378	4.50902	3.7215	3.75068	4.11924	3.62237	3.7972	3.71814	3.57906	3.92997	3.95214	4.62506	4.06642	3.83971	3.35209	3.60847
5.67843	4.60522	4.19306	4.35399	4.77179	4.95242	4.19725	4.71245	3.65573	3.81397	4.36967	4.10239	4.23394	4.33005	5.02474	5.27393	4.40273	4.05712	4.44456	4.31346	4.67108	4.61093	4.48535	4.25597	4.14243	3.94327	4.64845	4.91266	3.82692	3.83421	4.12856	4.27084	4.08969	3.9492	4.52316	4.12633	3.82328	4.15026	4.39697	3.96951	4.09775	4.21721	4.08313	4.13549	4.34392	4.29592	4.35807	4.12116	3.98219	4.43487
4.61004	4.13673	4.16496	4.25067	4.00983	4.2426	4.13888	4.3403	4.04055	4.17245	4.39388	4.03245	3.7214	4.26949	4.55424	4.49964	4.00049	4.24231	3.89845	4.07829	3.82938	4.3698	4.01712	4.0082	3.8708	4.12706	4.03104	4.55772	4.25883	4.05978	4.12689	4.26969	4.15894	4.14438	3.9116	4.01205	3.98502	3.90608	3.97763	4.03803	4.11388	4.1629	3.60915	4.19225	4.49278	4.50818	4.05724	4.08433	3.88343	3.84083
4.9292	4.20506	4.01078	4.04703	4.29449	4.5404	4.12658	4.83051	3.94552	4.08688	3.99103	4.43606	3.89348	4.29817	4.39427	4.5561	3.97039	4.57875	4.11918	4.52563	4.43551	4.64723	4.06451	3.96689	3.6573	3.97968	3.94013	4.23605	4.16595	4.28376	3.93824	4.09776	3.84775	3.52245	4.27848	4.32188	4.11168	4.07892	3.99885	3.9611	4.11275	3.895	3.36998	4.07173	4.2194	4.62395	4.10073	4.19098	3.99182	3.8208
4.92651	4.12667	4.27303	3.84275	3.69679	4.24672	3.91583	4.09612	4.15719	3.95066	4.44811	3.94071	4.05833	3.86256	4.22124	4.62051	4.08147	4.00929	4.00384	4.14266	4.61332	4.11547	4.02123	4.44447	3.97584	4.23801	4.2978	4.83411	3.66934	4.40857	3.48479	4.38965	4.10816	4.16184	3.76364	4.43757	4.03017	3.80642	4.257	3.81854	3.46101	4.08759	3.64382	3.92036	4.29794	4.60534	4.24978	3.92289	3.60458	3.88175
5.13192	4.10575	4.26362	4.20066	4.26305	4.50445	3.99956	4.6381	4.13522	4.23672	4.09189	4.46449	3.88965	4.25835	4.23521	4.6199	3.98035	4.38548	4.05665	4.2812	4.62456	4.56261	3.9848	4.27936	3.93701	4.33135	3.92879	4.64532	4.01296	4.21374	3.85807	4.19911	4.30336	3.80285	3.98526	4.40092	4.15346	4.18964	4.13328	3.88519	3.70211	4.06787	3.38876	4.1803	4.03055	4.80439	4.28088	4.04481	3.9482	3.58813
4.78486	4.176	3.87486	4.1513	4.00367	4.11668	4.02642	4.37366	3.96526	3.88816	4.16477	4.14744	3.85892	4.08033	4.35205	4.64388	3.9661	4.03913	3.91337	4.21492	3.93179	4.30809	4.23534	3.89312	3.89151	4.38272	4.07151	4.53115	3.93626	4.05263	3.83097	4.34586	4.00854	3.70428	3.94086	4.15002	3.72431	3.71411	3.92783	3.95821	4.26587	4.14915	3.54372	3.76391	4.33098	4.35759	4.26532	3.94665	3.9237	3.8595
5.10229	4.16715	4.46796	4.20731	3.98112	4.59968	4.04639	4.47754	4.49613	4.2794	4.5642	4.20533	3.92091	4.5137	4.1186	4.27886	3.98224	4.52506	3.90355	4.04978	4.94434	4.56133	4.20799	4.46681	4.24962	4.6989	4.36595	4.43901	4.40919	4.75719	3.97206	4.63691	4.58723	4.32404	4.01877	4.46252	3.92349	4.25592	4.11713	4.12814	4.42112	4.51429	3.8026	4.51739	4.48636	5.04839	4.08026	3.96582	4.26468	4.0509
5.44051	4.70851	4.9728	4.67717	4.62167	4.9984	4.74096	5.1422	4.97885	4.80506	4.21924	5.02245	4.51006	4.91055	4.25158	4.28696	4.77942	5.24148	4.93245	4.91012	5.22004	4.96203	4.57489	4.88013	4.86294	4.51222	4.18211	5.19185	5.02371	4.61408	4.7979	5.2616	4.8522	4.43836	4.66266	4.91597	5.04646	4.96982	4.42712	4.91114	4.98071	4.91664	4.35422	4.88722	4.71125	5.68514	4.99919	5.06602	4.95414	4.96761
4.91793	4.21333	4.09479	3.72163	3.63292	4.29465	4.12274	4.37919	4.11644	3.86936	3.83069	3.95599	4.0063	4.15217	3.76346	4.06183	4.04113	4.22697	4.15107	4.31328	4.62029	4.15076	4.02711	4.09168	3.86073	3.88049	3.94001	4.53139	3.74911	4.07175	3.72963	4.4824	3.93428	3.85702	3.92107	4.16655	3.82549	3.92144	3.96547	4.01347	3.99988	3.91889	3.55035	3.94976	4.20765	4.86533	4.26912	4.05858	3.84047	3.71257
4.76013	4.2703	4.04693	4.06041	3.8082	4.48669	4.0159	4.33957	4.15116	3.94568	4.03674	3.98651	3.9794	4.24803	4.24496	4.4027	3.97437	4.14899	4.02895	4.55265	4.37352	4.27054	4.03068	4.18528	3.92925	4.3143	3.9427	4.53009	3.93545	4.41464	3.95433	4.09009	4.12493	3.9789	4.07931	4.19659	3.86252	3.99911	4.05689	3.94979	4.18354	4.31512	3.78422	4.08208	4.26686	4.90257	3.98898	4.08098	4.09796	4.14864
5.0297	4.09756	4.13642	3.55425	3.86019	4.34994	3.5794	4.23623	3.73754	3.80657	3.95289	3.8983	3.62157	3.83434	4.29902	4.40523	3.6449	3.88218	3.8107	4.02036	4.44234	4.00874	3.74205	4.17006	3.41911	4.10146	4.04095	4.50328	3.44448	4.00735	3.56829	3.83523	3.61137	3.727	3.76064	4.21684	3.92758	3.6475	3.85717	3.49765	3.65366	3.94274	3.26128	3.77594	3.85461	4.38352	3.89257	3.53837	3.39577	3.53271
5.03735	4.20529	3.99862	3.88374	3.98644	4.56903	4.03421	4.66987	3.99289	4.05804	3.80564	4.41907	3.78249	4.2351	4.18759	4.48876	3.86475	4.12383	4.09656	4.0935	4.39127	4.40947	3.96359	4.16381	3.70429	4.16858	3.61929	4.26538	4.14596	3.98605	3.91394	4.07333	4.06431	3.66662	4.06964	4.0696	4.04624	4.00578	3.738	3.69227	3.91213	3.98949	3.24792	4.09565	4.02735	4.56108	4.21954	3.91486	3.80228	3.77596
5.16256	4.65131	4.87751	4.62177	4.3724	4.37011	4.64968	4.79016	4.67097	4.71664	4.2688	4.83694	4.30171	4.70894	4.15581	4.34316	4.50219	4.87904	4.71309	4.69432	4.63643	4.67639	4.63653	4.86953	4.66004	4.60265	4.19943	4.99549	4.66027	4.7292	4.29838	5.25975	4.88326	4.47675	4.10027	4.97617	4.74004	4.6755	4.39246	4.77958	4.57258	4.80266	4.30572	4.56464	5.00901	5.61393	4.69438	4.6958	4.74593	4.58109
4.75445	4.09197	3.81878	3.83146	3.93908	4.31362	3.62799	4.11488	3.61211	3.66315	3.95697	3.60115	3.78309	3.6933	4.2137	4.41343	3.50421	3.66376	4.08375	4.20118	4.32289	3.82316	3.96814	3.79046	3.42277	3.96206	3.84247	4.28929	3.58152	4.01822	3.50613	3.75291	3.9662	3.75233	3.78144	3.81036	3.88992	3.55795	3.45859	3.53878	3.57789	3.7065	3.5608	3.56084	3.95052	4.46954	3.85854	3.43094	3.86654	3.74303
5.22727	4.28259	4.07227	4.09982	4.14964	4.58843	4.00764	4.47289	3.76991	4.10059	4.25159	4.06548	3.79928	4.08172	4.44593	4.79844	4.03948	3.96944	4.19874	3.94853	4.40867	4.23657	4.06497	4.04295	3.91118	3.718	4.18641	4.58448	4.07959	3.9682	3.86935	4.18602	3.91777	4.24721	4.03139	3.95208	3.87626	3.92765	4.2328	3.90541	3.70996	3.79644	3.54174	4.05291	4.26064	4.15386	4.28095	4.1572	3.40629	3.92703
5.26918	4.33983	3.86549	4.28899	4.48813	4.71431	3.97828	4.82864	3.83022	4.20758	4.34618	4.27895	4.3033	4.20262	4.65428	5.02224	3.92345	4.34027	4.37278	4.55167	4.73717	4.76966	4.39939	4.35072	4.02103	4.14282	4.44438	3.88763	4.07276	4.17884	4.30427	4.4016	3.93018	3.57359	4.38617	4.29639	4.11676	4.25317	4.24169	4.19417	4.16472	4.14997	3.78563	4.05328	4.30842	4.72719	4.25408	4.02959	3.95404	4.29139
5.00075	4.29389	4.23845	4.09842	4.26815	4.30594	3.88265	4.71363	3.75892	3.78056	4.00112	3.90085	3.9154	3.99022	4.8519	4.55909	3.94572	4.13134	4.10412	4.5443	4.26252	4.49488	4.01038	4.08771	3.6486	3.89512	4.18109	4.59634	3.50998	3.99689	3.88831	3.8746	3.77524	3.62904	4.03107	4.14445	3.91462	3.87824	4.09373	3.54444	3.86655	3.64571	3.77338	3.84259	3.94034	4.65428	4.01383	3.62423	3.82284	3.91769
5.0129	3.91951	3.93597	3.81646	4.01114	4.11268	3.62473	4.39714	3.61017	3.73369	3.96403	4.06747	3.82283	3.9804	3.95614	4.2802	3.93796	4.07551	3.64704	3.98699	4.41067	4.37343	3.78711	3.95929	3.8072	4.13471	3.94121	4.3484	3.71426	3.90293	3.46484	4.12306	3.73147	3.51695	3.86628	4.34715	3.62004	3.77487	3.99842	3.77628	3.77347	3.78657	3.18078	3.94508	3.79414	4.435	3.92092	3.71847	3.56071	3.39488
4.99119	4.30777	3.74352	3.69491	4.1908	4.28838	3.79135	4.49377	3.75666	3.7341	4.02145	3.94986	3.83473	3.91693	4.41787	4.69784	3.79945	3.6602	3.81534	4.11005	4.2893	4.13381	3.73506	3.9925	3.58602	4.18195	4.24708	4.36936	3.57173	4.07884	3.58589	3.726	3.90592	3.74919	4.10349	4.04724	3.73787	3.50532	3.87889	3.35344	3.82563	3.56913	3.31758	3.94512	3.94398	4.43529	3.86762	3.70073	3.51617	3.66391
4.96201	4.21286	3.74406	3.80895	4.02982	4.23778	3.67786	4.43214	3.50115	3.70958	4.11256	3.65758	4.04835	4.00329	4.46481	4.77824	3.84534	3.85534	4.04893	4.37011	4.23156	4.34742	3.83865	3.76589	3.5592	4.0184	4.17712	4.3059	3.48802	4.1331	3.621	3.92232	3.69949	3.46801	3.94795	4.23243	3.52846	3.55773	3.93204	3.52801	3.80194	3.73756	3.41053	3.68022	4.13301	4.41124	4.08656	3.63562	3.68878	3.62469
5.07272	4.28822	4.30324	4.29408	4.25168	4.22776	4.16079	4.47479	4.05237	4.02037	4.09826	4.22055	4.11598	4.19142	4.5352	4.80142	4.04008	4.07499	4.23209	4.69428	4.45315	4.46816	4.29904	4.27317	4.09986	4.15212	4.43731	4.36703	3.92978	4.16244	3.97527	4.54758	3.81802	4.11169	4.21419	4.25316	3.84156	4.06352	4.28521	4.04207	4.17298	4.28593	3.78348	3.59161	4.39702	4.77379	4.33043	4.04061	4.11597	4.18125
5.17242	4.07606	3.74837	3.40834	4.19365	3.95335	3.51712	4.42578	3.68743	3.52162	3.73373	3.96228	3.77424	3.84418	4.46508	4.54925	3.88704	3.66397	4.02324	4.30044	4.17777	4.19983	3.98496	3.83703	3.55233	3.86766	3.99039	4.311	3.49717	4.1583	3.53103	3.87765	3.63729	3.40282	4.07772	3.86949	3.67043	3.46623	3.82766	3.4772	3.85992	3.56765	3.46496	3.25126	3.90376	4.43107	3.86279	3.61254	3.60719	3.66392
5.36218	4.49353	4.43491	4.25772	4.26692	4.78748	4.17236	5.08772	4.24755	4.12622	4.15667	4.50693	4.31455	4.25813	4.54482	4.88607	4.26298	4.65446	4.58591	4.87922	4.94146	4.79659	4.29487	4.42089	4.23053	4.37617	4.3385	4.40277	3.97072	4.49548	4.15602	4.29635	3.94127	3.87884	4.4495	4.51514	3.97631	4.39461	4.36014	4.15878	4.48541	4.0465	4.08679	4.3695	4.2676	4.57924	4.55437	4.2925	4.08788	4.36067
5.43412	4.3498	4.3566	4.3354	4.54402	4.63137	4.22194	4.83551	4.3271	4.19227	4.365	4.41358	4.58936	4.36562	4.50179	4.84998	4.68075	4.67342	3.96178	4.66872	4.5534	4.79876	4.52373	4.09656	4.24841	4.3933	4.79562	4.83079	4.24553	4.60638	4.12448	4.53946	4.27383	4.17559	4.56598	4.88788	4.11114	4.20126	4.54402	4.11298	4.42401	4.23601	4.03139	4.14854	4.50726	4.86229	4.52633	4.60278	4.33256	4.21396
5.51945	4.42643	4.22949	4.23854	4.61829	4.48001	3.98116	4.66605	4.11224	4.0862	4.33297	4.37866	4.13507	4.20689	4.69776	4.96243	4.56719	4.49229	4.52469	4.58274	4.74151	4.70221	4.40202	4.19483	4.33048	4.19857	4.37412	4.68926	4.07975	4.6052	3.98953	4.501	4.15034	3.88401	4.25863	4.30607	4.06745	4.08214	4.46309	4.08646	4.29309	4.30097	3.76244	3.99532	4.32666	4.76292	4.47581	4.21499	4.08121	4.2229
4.83992	3.9603	3.96347	3.89869	4.2697	4.39581	3.75914	4.60388	3.72391	3.87626	4.06994	4.21156	3.95358	4.06202	4.47632	4.34674	3.90088	3.94136	4.01996	4.18363	4.22386	4.57327	4.02256	3.96117	3.4905	3.7043	3.99722	4.35607	3.89026	3.85397	3.92896	3.87417	3.84546	3.52422	3.92033	4.09818	3.69821	3.85631	3.88641	3.60394	3.99817	3.69884	3.20417	4.09815	3.99105	4.4825	3.83247	3.69425	3.53538	3.695
4.45207	4.33346	4.595	4.55841	4.23366	4.8371	4.3743	4.50708	4.40729	4.60394	4.56454	4.15296	4.31031	4.4042	4.53441	4.99469	4.21924	4.61192	4.1915	4.65566	5.19073	4.57738	4.69977	4.74857	4.45325	4.43372	4.67403	5.23293	4.19321	4.67731	4.0121	4.87162	4.81953	4.47007	4.08409	4.85107	4.61412	4.5405	4.11962	4.62418	3.8168	4.86826	4.04634	4.654	4.59584	5.13472	4.72773	4.35245	4.50093	4.41908
4.8942	4.39748	4.50533	4.3324	4.38828	4.71444	4.01473	4.82466	4.21907	4.08838	4.06537	4.34224	4.1409	4.37417	4.90098	4.72028	3.90415	4.27716	4.47952	4.77132	4.70353	4.47191	4.22195	4.38578	4.02472	4.30984	3.82371	4.22399	3.82194	4.11026	4.08007	4.45891	4.10481	3.70919	3.90917	4.34193	4.16356	4.39362	3.93946	4.01579	4.12561	4.38431	3.92199	4.01996	4.39853	4.70579	4.29588	3.87307	4.18587	4.40396
4.99007	4.09182	4.0862	4.17688	3.91429	4.39212	3.75218	4.35039	4.22559	4.13717	4.19838	4.33154	3.87971	4.35016	4.28154	4.76333	3.9944	4.44305	4.05874	3.93249	4.13148	4.50373	4.0372	3.98423	3.95574	4.35171	4.15118	4.65635	4.16848	4.4587	3.75124	4.51284	4.11321	3.82838	4.01182	4.24681	4.13673	3.91394	4.08089	4.15012	3.88816	4.21176	3.66348	4.08683	4.15874	4.51813	4.23878	4.44339	3.94592	4.00282
4.84781	4.03353	4.02296	3.83531	4.04194	4.21054	3.73538	4.47915	3.7695	3.9428	4.15413	3.95355	3.88631	4.15831	4.23907	4.58357	3.77209	3.58304	3.6355	4.1382	4.05628	4.41425	3.98642	4.10234	3.60776	4.20151	4.22007	4.26707	3.75551	4.07923	3.7948	3.89339	3.94636	3.76743	3.95536	4.16206	3.54158	3.72324	3.92691	3.52887	3.95602	3.795	3.17511	3.79383	4.14836	4.43346	3.81051	3.42188	3.55549	3.52281
5.04371	4.29769	4.19314	4.0229	4.29075	4.34384	3.83732	4.64999	3.7762	4.15947	4.18665	4.22426	3.87361	4.09896	4.66384	4.97877	3.85601	4.20021	4.1165	4.49362	4.35633	4.55981	3.91444	4.21036	3.83656	4.23793	4.10731	4.39751	3.82994	4.24637	4.09965	4.10862	4.01532	3.72852	4.29095	4.12102	3.67725	3.77824	4.08661	3.65623	4.15399	4.06244	3.73601	3.86727	4.10626	4.73696	4.09302	3.68055	3.72805	4.00185
4.89273	4.1525	3.71426	3.85625	4.11431	3.9951	3.61104	4.19628	3.51608	3.95733	4.03705	4.03194	3.8102	3.94479	4.32421	4.65149	3.7396	3.80104	3.86932	4.47932	4.13402	4.17796	3.98964	4.09522	3.6015	4.00535	4.13408	4.23738	3.50301	4.09389	3.52405	4.10331	3.63945	3.7805	4.01296	4.06365	3.57891	3.61864	3.94722	3.5912	3.83886	3.85444	3.38258	3.47281	4.06414	4.30969	3.90797	3.45236	3.5968	3.86616
5.4169	4.66408	4.8883	4.57409	4.3757	5.19596	4.71549	5.36274	4.9938	5.00703	4.88343	5.02136	4.69982	5.12249	4.86844	4.77039	4.28986	5.10533	4.9332	4.87829	5.44463	5.2913	4.63693	5.02678	4.83068	4.85214	4.34346	4.21267	5.33825	5.05424	5.0004	5.24088	4.54417	4.23087	4.72768	5.08749	4.62467	4.98197	4.76345	4.93855	4.76576	4.99578	4.32892	5.00672	4.80592	5.616	5.10451	4.76255	4.76822	4.62691
4.72149	4.33598	4.02363	3.99108	4.13003	4.01989	3.93305	4.36401	3.96969	4.21371	4.26732	4.28083	3.59401	4.03208	4.23329	4.69923	3.71664	3.88524	3.87564	4.19212	3.64602	4.17377	4.00229	3.84509	3.983	4.16644	4.05888	4.80415	4.20301	3.94678	3.75881	4.33439	4.27345	4.37762	4.05717	3.92931	3.55022	3.63098	3.93679	3.6402	3.92278	3.92037	3.52826	3.82565	3.92971	4.44317	4.02854	3.86076	3.81677	3.82132
4.90172	3.72307	4.23219	3.93741	3.98712	4.51289	3.71436	4.28904	4.07844	3.93994	4.19991	3.85545	3.88001	3.92435	4.55851	4.56851	3.75075	4.07448	3.76235	4.14101	4.57981	4.42286	3.93405	4.33428	3.94521	4.12804	3.97604	4.42339	3.78712	4.1457	3.78767	4.33204	4.08426	3.72354	3.61942	4.26869	3.93308	3.96311	4.02155	4.02474	3.8448	4.01994	3.52298	3.98388	4.32538	4.7362	4.09344	3.72824	3.86522	3.9842
4.80198	3.79065	4.01197	3.68612	3.85281	3.98843	3.56333	4.51617	3.77987	3.83496	4.14174	4.14085	3.79925	3.80599	4.32141	4.63118	3.87207	3.78561	3.78403	3.69902	4.08905	4.3746	3.82328	4.04957	3.64985	4.32447	4.24393	4.61411	3.72596	4.1812	3.85995	3.58949	3.66133	3.8807	3.82788	4.1887	3.5315	3.73961	4.07495	3.25599	3.74546	3.52497	3.63371	3.71379	3.88918	4.45503	3.85173	3.66365	3.61162	3.82371
4.58157	3.81286	3.6756	3.45313	3.9383	3.38491	3.15604	4.25446	3.56103	3.64103	3.5703	3.51079	3.28735	3.6372	4.34042	4.17733	3.43812	3.37415	3.66777	3.90474	3.42404	4.0869	3.61542	3.65524	3.50498	3.78047	3.82699	4.24945	3.24222	3.80778	3.57937	3.4743	3.62764	3.45519	3.71499	3.28849	3.45121	3.46733	3.50198	3.05201	3.29239	3.23484	3.21796	3.20022	3.51123	4.39456	3.56552	3.408	3.52831	3.60424
5.34124	4.68033	3.93664	3.96653	4.55278	4.12299	3.96934	4.65748	3.88792	3.98458	4.33085	4.15859	3.79283	3.98728	4.96444	5.24132	4.1632	4.18267	4.32981	4.58413	4.13227	4.59145	4.3193	4.20239	3.66528	4.32578	4.50045	4.67096	3.65902	4.43678	3.98494	3.88431	3.95505	3.85481	4.54594	4.16978	3.89508	3.50074	4.39542	3.56322	4.15185	3.90644	3.9207	3.72103	4.11713	4.44724	4.18778	3.95983	3.96533	3.95374
5.01967	4.35851	3.88628	3.875	4.40315	4.25626	3.70486	4.66106	3.45208	3.76357	3.93631	3.87683	3.69646	3.91568	4.39753	4.62722	3.94863	3.99973	4.05956	4.54625	4.06889	4.259	4.01518	3.60769	3.45471	3.79724	4.04638	4.23817	3.72468	3.86183	3.74314	3.51402	3.68603	3.40367	4.29698	3.60353	3.71038	3.6587	3.75784	3.36281	3.8367	3.62662	3.29918	3.45828	3.76216	4.13046	3.76461	3.73447	3.50014	3.53257
4.95034	4.34991	4.04662	3.68231	4.36849	3.63137	3.48817	4.56212	3.79292	3.89693	4.03638	3.80227	3.45043	3.8578	4.50903	4.56261	3.80382	3.54877	3.99433	4.32938	3.35204	4.43339	3.99418	3.9923	3.69654	4.27581	4.19138	4.30301	3.50152	4.21873	3.66482	3.85161	3.75669	3.59719	3.97185	4.16983	3.47981	3.60841	3.91363	3.30969	3.54454	3.59163	3.52747	3.44165	3.84377	4.57927	3.79934	3.71697	3.81136	4.02344
5.07379	4.44125	4.19492	4.32895	4.53451	4.11644	3.88418	5.15303	3.60045	4.11226	3.95303	3.95393	3.60275	4.28599	4.84801	4.6705	3.93188	3.98938	4.3268	4.38292	3.84736	4.73836	3.98556	4.30709	3.86274	3.90147	4.00935	4.5036	3.53955	3.88828	3.96932	3.88735	3.84242	3.56893	4.34203	3.99307	3.93303	4.03359	4.0987	3.81091	3.96838	3.72227	3.58327	3.50302	4.0023	4.51445	4.05345	3.98813	3.64012	3.94
4.936	4.22252	3.92951	3.83432	4.10634	4.25109	3.36706	4.67828	3.91265	3.72965	3.90339	4.06295	4.00414	3.75177	4.30761	4.66885	3.95026	3.85875	4.27872	4.571	4.25455	4.08688	3.90992	3.94567	3.47228	3.91484	4.13737	4.4463	3.65441	4.17014	3.75861	3.51434	3.9834	3.56181	4.02493	4.07622	3.75177	3.626	3.79911	3.39204	3.74393	3.60579	3.68052	3.42197	4.02222	3.92914	3.64863	3.69601	3.67608	3.55036
4.78634	4.12668	3.83379	3.78861	4.18628	4.04869	3.69864	4.61992	3.43199	3.90285	4.07838	3.95102	3.72994	3.96085	4.28208	4.53205	3.82223	3.80318	4.14791	4.35397	4.13753	4.23044	3.98169	4.10028	3.7601	3.74161	4.08186	4.34918	3.40789	4.12274	3.71973	3.79509	3.7626	3.61009	3.83279	3.82389	3.59722	3.67605	3.84055	3.42019	3.72385	3.63614	3.31793	3.64799	3.78046	4.55082	3.80764	3.65405	3.65616	3.82072
5.34148	4.21851	4.07069	3.9666	4.16819	4.41053	3.93895	4.64029	3.8882	3.78067	3.89058	4.22443	3.83845	4.14807	4.37082	4.62379	3.97534	4.31772	4.32391	4.29733	4.68907	4.52072	3.95603	4.13133	3.91699	3.85881	3.92135	4.54041	3.84026	3.96278	3.94884	4.21903	4.08271	3.65975	4.09448	4.0413	4.12021	4.20046	3.99418	3.86643	3.89852	4.26395	3.61661	3.96471	3.8506	4.85769	4.22864	3.86771	4.00502	4.05647
5.10629	4.27325	3.85977	3.77263	4.21716	4.49535	3.53383	4.63137	3.6235	3.63629	4.25704	3.96325	3.85286	3.94172	4.5802	4.88272	4.17482	3.91771	3.97522	4.29752	4.37387	4.32727	4.02704	3.66049	3.64901	4.06164	4.37373	4.52603	3.64387	4.23806	3.92254	3.75309	3.75717	3.72526	4.30867	3.98347	3.53621	3.53273	4.099	3.59407	3.91686	3.6696	3.49776	3.88702	3.90241	4.40753	4.06887	3.86959	3.68538	3.87673
5.31548	4.4087	4.04065	4.22672	4.12957	4.60897	4.03514	4.67453	4.05037	4.31533	4.32129	4.38415	4.05256	4.35375	4.36226	5.20663	4.04223	4.46582	4.40229	4.54111	4.70939	4.55575	4.3736	4.37281	4.0175	4.22354	4.40766	4.45592	4.01658	4.52641	3.81435	4.43309	4.0198	3.86132	4.45781	4.45475	4.14589	4.06143	4.297	4.18264	4.17922	4.31805	3.78588	3.81287	4.43056	4.36327	4.35122	4.22382	3.80796	3.97725
5.3468	4.84081	4.99717	4.90735	5.0805	4.43215	4.60462	5.05835	4.73368	4.9065	4.54864	4.56634	4.14162	5.06031	5.08637	4.9644	4.44608	5.03504	4.91501	4.99275	4.20582	4.8902	4.52432	4.72694	4.66701	4.6959	4.43284	5.23418	4.78109	4.5698	4.51629	5.19694	5.02883	4.73574	4.72299	4.23264	4.48564	4.82172	4.41596	4.51089	4.82656	5.08091	4.61639	4.4379	5.06478	5.12995	4.39965	4.77693	4.75739	4.83707
5.00239	3.96617	4.01713	3.75439	4.04467	4.05692	3.58347	4.5586	4.01175	3.80982	4.07701	4.10479	3.76948	3.7739	4.62096	4.48798	3.61876	3.80044	3.98554	3.94913	4.40461	4.31446	3.63721	4.0834	3.67313	4.20137	3.98986	4.44201	3.53241	4.2456	3.8165	3.85947	3.93809	3.60172	3.80876	4.1661	3.77695	3.5635	3.98943	3.40705	3.83429	3.71982	3.56825	3.87288	3.85412	4.77684	3.72306	3.35247	3.74171	3.63469
4.65658	4.02336	4.21028	4.08123	4.29111	4.43829	4.03741	4.58174	4.4694	4.11367	4.08889	4.04082	4.16122	4.16039	4.2135	4.3226	4.1278	4.32066	4.16889	4.46229	4.8511	4.13687	4.23747	4.27864	4.10687	4.26498	4.30601	4.41827	4.23392	4.66517	3.84838	4.3864	4.46089	4.03156	4.24239	4.16619	4.00916	4.17352	3.99204	3.73111	4.3618	4.14564	3.99767	4.07842	4.42717	4.59388	4.18562	4.23259	4.22163	3.98743
4.78957	3.74187	3.60548	3.51519	3.94685	4.13195	3.35215	4.24148	3.29737	3.42464	3.93334	3.9222	3.63336	3.85838	4.03234	4.32749	3.37507	3.61524	3.56717	3.73439	4.14165	3.90497	3.68357	3.73037	3.37162	3.8136	3.65302	4.02446	3.52895	3.83444	3.26271	3.6559	3.45777	3.24905	3.58051	3.76725	3.39779	3.42465	3.58716	3.30335	3.59432	3.43947	3.00287	3.62082	3.7759	3.9848	3.67475	3.39535	3.3533	3.19879
4.98236	3.86442	3.93909	3.71671	3.71905	4.53608	3.69495	4.30484	4.15915	4.05332	4.0084	4.2169	3.79618	4.09591	4.04168	4.577	3.83404	4.22968	4.03594	3.94673	4.54843	4.35256	3.61385	4.21415	3.57633	4.04012	3.81205	4.42635	4.01523	4.08636	3.64724	4.43341	4.07113	3.75286	3.91731	4.34014	3.83745	3.78872	3.86665	3.75868	3.7396	3.93904	3.40331	4.09256	3.88679	4.56391	4.07214	3.94204	3.56877	3.73597
4.87932	4.08108	4.27038	4.13804	3.99368	4.24405	3.77495	4.46446	4.16981	3.90369	4.16561	4.23625	3.76096	3.89802	4.37653	4.6155	3.88299	4.16361	4.15499	3.86951	4.16336	4.3121	3.94613	4.25124	3.91835	4.2569	4.01082	4.65947	3.99186	4.31241	4.00232	4.19852	3.98224	4.0315	3.8263	4.05579	3.94676	3.93714	4.04508	3.68158	3.84466	3.7972	3.65721	3.94391	4.00915	4.76258	4.0206	4.10248	3.91753	4.08404
4.99636	4.05239	4.00088	4.003	4.44022	4.2475	3.83016	4.72154	4.05004	3.92499	3.92866	4.15316	3.80209	3.95241	4.3864	4.57717	3.93861	4.3518	4.21068	4.41695	3.9702	4.21473	3.89601	3.52516	3.70112	4.12841	3.96246	4.31539	4.07468	3.83567	4.04209	4.12407	4.03331	3.6346	4.01825	3.84366	3.76726	3.81303	3.85082	3.73653	4.10976	3.73507	3.41984	3.7545	4.14581	4.31946	4.01971	4.05002	4.12118	3.94748
5.03401	4.06317	4.28613	3.94748	4.04453	4.28785	3.73793	4.25886	4.0565	3.92892	3.99455	4.18646	3.91288	4.04289	4.22017	4.37424	3.70181	4.14067	3.84578	4.17824	4.28011	4.051	3.94187	4.26084	3.66526	4.13292	3.91686	4.61527	3.88843	4.05099	3.40956	3.96589	4.08784	3.86416	3.9093	4.09999	3.91996	3.88822	3.87813	3.70246	4.10175	4.10053	3.54959	3.99137	4.18228	4.50046	3.98545	3.56849	3.86021	3.66941
4.94904	3.93583	4.19092	3.88784	3.68141	4.32197	4.03738	3.94285	4.31385	4.11289	4.26825	4.24946	3.84139	3.98317	3.88083	4.52476	3.83448	4.12583	3.74294	4.03678	4.58168	3.98406	3.82876	4.30795	4.10452	4.41625	4.17874	4.85512	3.86992	4.34445	3.48974	4.57526	4.34685	4.23836	3.6377	4.37307	4.08124	3.7697	4.21379	3.89111	3.81326	4.14679	3.82198	4.2104	4.41316	4.83673	4.21521	3.80842	4.06033	3.9729
4.76851	3.80829	3.76132	3.51656	3.65818	3.9569	3.58219	4.19913	3.88827	3.57406	3.63278	4.05074	3.50474	3.72502	4.12729	4.32258	3.49573	4.08925	3.63816	3.64093	3.87877	3.94552	3.54533	3.7387	3.33266	4.15867	3.85574	4.50378	3.61689	4.06737	3.56121	4.04699	3.76979	3.52068	3.67672	4.12226	3.55737	3.42846	3.80299	3.4742	3.67281	3.71421	2.97347	3.80485	3.9175	4.22291	3.59567	3.57368	3.62267	3.50139
4.84861	4.32413	3.83329	3.87551	4.1034	4.10165	3.69056	4.50381	3.65607	3.91339	3.96113	4.11573	3.71825	4.22204	4.01303	4.59257	4.03364	4.08001	3.9375	4.16924	3.99063	4.15512	3.97389	3.65561	3.82767	3.99006	4.14808	4.46506	3.91659	4.0682	3.80808	3.89028	3.89305	3.83321	4.22947	3.78052	3.63363	3.64447	4.02969	3.72585	3.99183	3.62467	3.45791	3.5519	4.02768	4.38734	3.91359	3.89654	3.49645	3.53287
5.5763	4.55015	4.58799	4.68297	4.60731	4.80728	4.45954	4.91512	4.53972	4.22389	4.78551	4.60795	4.63001	4.56419	4.64298	4.81112	4.90468	4.61615	4.25609	4.84522	4.68973	5.01382	4.86967	4.59618	4.50053	4.47009	4.63873	5.28154	4.39302	4.85665	4.17547	4.76274	4.68168	4.3323	4.53773	4.97476	3.85064	4.76649	4.60359	4.48207	4.48055	4.84405	4.29346	4.56101	4.87091	5.02615	4.47555	4.5459	4.72317	4.67981
4.43331	3.79679	3.93247	3.70747	3.6711	4.2605	3.76787	4.33652	3.94824	3.9881	3.78544	3.91231	3.63729	3.99428	3.82051	4.19633	3.75342	4.01958	3.96316	3.86213	4.40542	4.32219	3.71317	4.12391	3.6855	3.8928	3.74013	4.34372	3.83421	3.83367	3.65336	4.01726	3.88503	3.60841	3.90301	4.15234	3.89617	3.87736	3.71512	3.75216	3.52462	3.70725	3.17232	4.09383	3.83017	4.71765	3.94587	3.95997	3.60305	3.80045
4.9143	4.11252	4.21374	3.95854	3.87275	4.15283	3.84786	4.0832	4.29527	3.87856	4.36873	4.18806	3.97975	3.76732	4.13327	4.62938	4.19982	4.25046	3.8471	4.10174	4.51065	3.91262	3.9798	4.17388	4.288	4.56364	4.29503	4.4664	4.04144	4.40878	3.59001	4.36519	3.98264	4.22723	4.02231	4.37121	3.99616	3.87667	4.36016	4.00374	3.92106	4.06318	3.80495	4.27174	4.37167	4.46432	4.36805	4.2086	3.87218	3.99941
5.13915	3.99008	3.94619	3.85365	4.13803	4.31372	3.61338	4.64324	3.91809	3.65637	3.98435	4.35982	3.71535	3.987	4.37203	4.77086	3.89364	4.33844	4.22934	4.07907	4.41515	4.24194	3.7014	4.00816	3.72069	3.98053	3.99408	4.46014	3.84682	4.25127	3.83274	3.93431	3.78204	3.61585	3.99306	4.07083	4.00502	3.93147	3.92306	3.59266	3.73421	3.72284	3.29085	3.87538	4.01762	3.93013	4.11513	4.01039	3.72791	3.6632
5.48401	4.46826	4.1108	3.97122	4.2955	4.53118	3.87314	4.87395	3.85779	4.17135	4.14381	4.14469	4.16789	4.3536	4.54999	4.95444	4.13028	3.95782	4.20139	3.96466	4.53636	4.49694	4.11058	4.24375	3.96589	4.10908	4.51956	4.43162	3.86988	3.82119	3.92946	4.32756	3.832	4.03089	4.12903	4.27331	3.81869	4.10525	4.2785	3.81906	3.95894	4.02816	3.48418	4.00744	4.10166	4.40115	4.40853	4.12293	3.32321	3.79313
4.8353	4.16313	3.76262	3.54341	4.13801	4.27597	3.74768	4.71221	3.9089	4.12581	3.72336	4.07601	3.75024	3.9943	4.14507	4.39511	3.81197	4.20392	3.98477	4.30552	4.15472	4.33064	3.88461	3.85716	3.53993	3.77737	3.73962	4.23055	3.86862	4.05763	3.78577	3.84459	3.72621	3.5619	3.97411	4.16161	3.8532	3.7639	3.73882	3.49949	3.95172	3.71067	3.20783	3.76532	3.54242	4.52432	4.01084	4.03844	3.73257	3.63363
4.69671	3.9794	3.82808	3.26073	3.82916	4.09164	3.55654	4.30155	3.5134	3.59905	3.84531	3.98067	3.49057	3.6747	3.8779	4.26781	3.7137	3.82669	3.60544	3.81279	4.17759	4.19935	3.77659	4.09255	3.43582	3.85342	3.8664	4.29793	3.4313	4.10371	3.60308	3.539	3.45475	3.41939	3.82333	4.05303	3.62614	3.51092	3.72382	3.258	3.56125	3.36543	3.27429	3.73566	3.64711	4.62278	3.79831	3.63108	3.31572	3.39723
5.24188	4.47678	4.168	4.09756	4.09443	4.1426	4.01335	4.43961	4.35937	4.13845	4.33649	4.26219	3.96262	4.3895	4.50774	4.68554	4.09212	4.29616	4.10674	4.3239	4.23177	4.52021	3.93478	4.1056	3.94929	4.54261	4.1163	4.42302	4.01621	4.5405	3.87792	4.39523	4.19313	4.09005	4.02666	4.37834	3.76986	3.8819	4.26344	3.77852	4.16777	4.06163	3.80224	3.739	4.44693	4.82804	3.98375	3.97038	3.82368	3.69418
5.34248	4.45447	3.82423	3.9308	4.40912	4.56417	3.98168	4.54898	3.42073	3.90171	4.08728	3.83868	3.73032	4.24135	4.26272	4.65824	4.08754	4.10264	4.25393	4.04079	4.46727	4.43092	4.01508	4.10781	3.57308	3.52199	4.25042	4.67463	3.77513	3.77298	3.69106	3.87997	3.66869	3.77862	4.31775	3.96116	3.95784	4.05105	4.15647	3.71283	3.6658	3.94486	3.33586	3.83334	4.00298	4.19092	4.15926	3.94901	3.27825	3.7154
5.11445	4.09442	3.75712	3.56289	4.0232	4.01007	3.52114	4.52785	3.69819	3.67465	3.70382	4.19236	3.59517	3.8956	4.18269	4.40222	3.68909	4.03476	3.98799	4.11268	3.8848	4.16562	3.64976	3.84777	3.46077	3.7411	3.77398	4.17665	3.65631	3.90054	3.56383	3.95729	3.64692	3.34321	3.73567	3.95705	3.54775	3.57431	3.86541	3.35067	3.7226	3.69124	2.97614	3.40509	3.84361	4.49021	3.73708	3.63353	3.36546	3.08018
5.09327	4.10561	4.10352	3.84637	3.98288	3.86262	3.57653	4.27944	3.84172	3.74816	4.14149	4.01436	3.63751	3.86406	4.2565	4.69909	3.95917	3.86721	3.62743	3.98525	4.07759	4.20287	3.92411	3.93563	3.6925	4.07934	4.30746	4.71757	3.63325	3.91769	3.43939	3.88538	3.68175	3.92029	4.06134	4.0258	3.49335	3.63081	3.93159	3.4596	3.63161	3.62871	3.47191	3.52846	3.84707	4.34985	3.84947	3.65135	3.37093	3.67558
5.04073	4.21719	4.01932	4.01435	4.13058	4.31635	3.7845	4.35745	4.16656	3.90923	4.40382	4.19437	4.04824	3.96379	4.47683	4.92705	4.06531	4.01516	3.85731	4.19037	4.46677	4.37303	4.00087	4.25355	3.82996	4.48997	4.29514	4.64742	3.81097	4.33725	3.79836	4.0127	3.8587	4.00369	4.1586	4.30886	3.7352	3.87461	4.26826	3.60211	3.844	4.02615	3.77408	4.00171	3.93342	4.54267	4.31773	3.78436	3.80757	3.74484
4.98042	4.04708	4.00359	3.90934	4.23926	4.44644	3.77135	4.58636	3.79296	4.01418	3.85166	3.98377	3.7481	4.3515	4.15735	4.64236	4.08146	4.44241	4.2716	4.20583	4.43832	4.28804	3.92769	4.0899	3.4684	3.73204	3.96502	4.24147	3.99246	3.86077	3.71933	4.15864	3.81096	3.6588	3.87286	3.94745	4.07576	3.98507	3.90335	3.86328	3.89526	3.84264	3.33302	3.88021	4.17858	4.55092	4.03283	4.02354	3.58255	3.77599
5.44995	4.42549	4.06348	3.79896	4.34354	4.21743	3.52137	4.65589	4.05067	3.93173	4.14453	3.95429	3.94174	4.06222	4.67004	4.86208	4.07175	3.83015	4.31118	4.32352	4.31392	4.48863	4.10575	4.10477	3.57699	4.15347	4.20344	4.29679	3.76338	4.28465	3.87203	3.8511	3.90828	3.77495	4.09846	4.14629	3.77744	3.66922	4.1424	3.3698	3.98695	3.78932	3.52413	3.62025	3.87478	4.51275	3.99421	3.66767	3.61129	3.74209
4.9436	4.17555	3.99153	4.20808	4.48304	4.2466	3.74266	4.81567	3.78574	3.90153	4.12138	4.18438	3.86012	4.27526	4.43715	4.87281	4.10531	4.19489	3.92954	4.39634	3.91456	4.60303	4.09637	3.99276	3.68405	4.29587	4.5203	4.60358	3.74465	4.46374	3.88558	3.84974	4.04593	3.6713	4.43447	4.2525	3.70163	3.87388	4.17819	3.71099	4.01743	3.6303	3.42025	3.92979	4.09674	4.59466	3.82938	3.98687	3.76652	3.71964
5.06093	3.86514	3.65856	3.55069	3.97454	4.18701	3.45737	4.29386	3.55296	3.40352	3.79237	3.57075	3.72309	3.63026	4.06423	4.40479	3.75915	3.91452	3.73072	3.74388	4.24101	4.13182	3.47098	3.84711	3.31566	3.6991	4.00741	3.78544	3.44634	3.83628	3.13608	3.77708	3.4822	3.47416	3.61911	4.0044	3.49984	3.46791	3.86654	3.46011	3.60505	3.71768	3.09879	3.62623	3.88977	4.35744	3.86757	3.54073	3.37504	3.46314
5.40353	4.35506	4.36093	4.16849	4.53854	4.78795	4.34333	5.27682	4.47831	4.38012	4.17617	4.75437	4.45186	4.60111	4.64581	4.78371	4.40374	4.7503	4.64492	4.38323	4.86428	4.88013	4.19181	4.49375	4.18457	4.36291	4.15482	4.61385	4.64114	4.69903	4.59077	4.77825	4.2772	3.7752	4.30319	4.71706	4.63868	4.51259	4.34928	4.47721	4.53232	4.39575	4.03296	4.33012	4.69267	5.10886	4.63469	4.47025	4.52353	4.22286
4.79369	4.45718	4.12008	4.06195	4.48666	4.17552	3.79331	4.82637	3.64629	4.24107	4.19641	4.2319	3.80893	4.0187	4.70543	4.852	3.95195	3.80465	3.8718	4.34419	4.08611	4.4146	4.41404	4.18435	3.70237	4.31848	4.32386	4.66486	3.60812	4.16113	3.81113	3.74757	4.10423	3.81224	3.9906	4.17903	3.67859	3.78936	4.04694	3.59747	3.8557	3.87666	3.29745	3.923	4.08235	4.63131	3.88792	3.80681	3.63183	3.61125
4.96656	4.22932	4.03456	3.72931	3.98693	4.28728	3.52943	4.3798	3.8586	3.77555	4.08126	3.95129	3.7054	3.77924	4.41052	4.7385	3.7048	3.88733	3.90026	4.0447	4.19329	4.1768	3.87127	4.07266	3.25024	4.03943	4.19083	4.33657	3.54244	4.05961	3.58163	3.56353	3.70431	3.70931	4.05221	3.95076	3.7538	3.57134	3.94344	3.26738	3.79094	3.77474	3.42686	3.67495	3.72533	4.15504	3.76612	3.57342	3.47241	3.80261
5.29917	4.2591	3.96038	3.76906	3.96549	4.19697	3.86888	4.45656	3.66965	3.71845	4.15232	3.82199	3.82649	3.72331	4.57726	4.69296	3.82719	3.97101	3.8899	4.10512	4.30289	4.16457	3.82571	4.00434	3.46247	4.08862	4.3312	4.68412	3.60659	4.03752	3.47765	4.04863	3.58979	3.68327	4.07325	4.27109	3.77273	3.71119	3.98105	3.66281	3.7619	3.68783	3.5202	3.78682	4.08453	4.48957	4.13032	3.9382	3.60918	3.83855
5.1637	4.50762	4.16263	3.80105	4.34453	4.40806	3.63149	4.71779	3.51758	4.05349	4.07849	3.98615	3.91216	4.00685	4.59643	4.68615	3.92078	3.99322	4.19221	4.4115	4.47092	4.29537	4.14572	4.02822	3.49055	3.90177	4.10209	4.54887	3.68558	4.24638	3.71101	3.83642	3.75542	3.54769	4.17941	3.89423	3.8848	3.86024	3.85513	3.49983	3.93227	3.76885	3.38793	3.79455	3.75837	4.66612	3.89494	3.64253	3.6307	3.62868
4.62241	4.00769	3.59008	3.90078	3.92988	4.04934	3.73715	4.25167	3.67596	3.8419	3.9866	4.04796	3.79138	3.95506	4.02287	4.73666	4.02665	3.81691	3.56874	4.22791	4.01272	4.13832	4.08457	3.82847	3.61166	4.10615	4.07959	4.34909	3.6968	3.98101	3.65612	3.91969	3.74066	3.54736	3.91849	3.78346	3.60349	3.42893	4.0102	3.41501	3.6857	3.74556	3.23704	3.32073	4.12174	4.33394	3.83412	3.55281	3.50411	3.54017
4.66726	4.01596	3.83317	3.76531	4.02545	4.1536	3.52496	4.22012	3.64286	3.7912	4.01347	4.11615	3.61932	3.87326	4.28627	4.48466	3.70878	4.17521	3.94471	4.23597	3.88968	4.07578	3.85414	3.54735	3.29852	3.84563	3.86351	4.11964	3.86701	3.82575	3.80546	3.56308	3.61563	3.50528	4.01241	3.84191	3.57011	3.69987	3.71461	3.53378	4.04751	3.78231	3.54423	3.6693	4.09341	3.88173	3.71189	3.81966	3.7954	3.59931
4.50102	3.82036	3.71976	4.07416	3.40154	4.15484	3.80464	4.2022	4.18458	4.02306	4.31734	4.22274	3.77497	3.876	3.7668	4.53931	3.84208	4.25893	3.72646	3.99651	4.01404	4.21105	3.90632	3.89798	3.913	4.51268	3.87838	4.59151	4.09209	4.3814	3.67134	4.2297	4.1835	3.93606	3.89367	4.34673	3.81811	3.89144	3.84904	3.81106	3.92278	4.07439	3.61306	3.87594	4.12419	4.47009	4.03369	3.99555	3.82538	3.69196
5.17764	4.19752	4.03813	4.12023	4.61947	4.62235	4.13602	4.97162	3.60783	4.15339	3.79986	4.14362	3.86905	4.23198	4.65745	4.80159	4.19092	4.35074	4.22163	4.43632	4.54773	4.55008	4.04784	4.18697	4.07229	3.91546	3.96602	4.52599	3.83066	3.69887	4.06933	4.45775	3.80681	3.7629	4.29071	4.23856	4.00107	4.25838	4.34129	4.23381	3.80424	4.24643	3.52959	4.051	4.26436	4.49171	4.47867	4.16457	3.80487	3.96484
5.10174	3.84214	4.23035	4.07499	3.87415	4.14436	3.68551	4.47296	4.07727	4.00114	4.39375	4.38957	3.91088	3.75013	4.30935	4.62402	3.93101	3.90728	3.83188	3.96456	4.41937	4.36967	3.93118	4.41729	3.98548	4.34783	4.17499	4.64156	4.01718	4.18767	3.61217	4.33442	3.94304	4.05268	3.93795	4.44334	3.73933	3.8986	4.11955	3.76426	3.87874	4.06552	3.75564	4.02723	4.0256	4.66222	4.03912	3.77692	3.83355	3.80639
5.33399	4.41449	4.02057	3.856	4.46306	4.28121	3.76468	4.96298	3.86992	4.13602	3.9086	4.41595	3.78885	4.25781	4.7401	4.71445	4.16264	4.16618	4.14075	4.41827	4.38023	4.72081	4.04753	4.15909	3.74186	4.10107	4.2436	4.30753	3.75016	4.16005	3.99232	3.86642	3.99893	3.52669	4.21826	4.06132	3.54135	3.9262	4.14831	3.56246	4.005	3.81634	3.3952	3.81418	3.95895	4.71379	3.9079	3.7902	3.73389	3.81233
5.26599	4.12138	4.1326	3.92834	4.32599	4.53302	3.6665	4.78997	4.00674	4.06594	4.08092	4.26991	4.05535	4.25283	4.23689	4.5531	4.00709	4.34917	4.03462	4.29139	4.50032	4.22661	3.90738	3.80013	3.86686	4.06015	4.0011	4.06942	4.09919	4.32862	3.95145	4.23656	4.26037	3.66348	4.14469	4.02962	3.78701	3.86712	3.97609	3.64288	4.01473	3.87966	3.44136	3.95588	4.12386	4.58346	3.98947	3.80714	3.57196	3.74173
5.3039	4.44273	4.10653	4.21274	4.61992	4.60915	3.8827	4.80829	3.86649	3.8256	4.34955	4.10167	4.10584	4.05038	4.87248	4.84045	4.13426	3.97135	4.23914	4.66335	4.47684	4.40967	4.16122	3.81102	3.68605	4.24244	4.43753	4.5143	3.64892	4.2407	4.01315	3.53164	3.90581	3.55109	4.371	4.04914	3.89141	3.83807	3.99826	3.524	4.03965	3.80569	3.69615	3.86496	4.17328	4.58117	3.84363	3.80107	3.91388	3.92845
4.74022	4.13539	3.99253	3.75325	4.02626	4.25196	3.46755	4.4005	3.65202	3.88765	4.16821	3.79754	3.97943	3.81277	4.3996	4.38465	3.70631	3.84917	3.90538	4.25983	4.30489	4.06298	3.94386	4.10729	3.35513	4.13113	4.15165	4.31437	3.51217	4.17317	3.54373	3.69199	3.60244	3.58733	3.64099	4.07477	3.51362	3.57104	3.88942	3.4598	3.87632	3.73686	3.42459	3.7648	3.96581	4.62524	3.64463	3.48621	3.59028	3.71059
4.96403	4.45974	4.24946	4.10015	4.2775	4.10211	4.06953	4.78774	4.21441	4.17294	4.23956	4.00027	3.66472	4.36424	4.63133	4.61485	4.22549	4.3933	4.39591	4.62588	4.06809	4.6327	4.07552	4.10859	4.11219	4.01491	4.03151	4.49752	4.13517	4.41629	3.81388	4.03289	3.9196	3.90396	4.23858	3.75188	3.96796	4.06776	4.02859	3.68186	4.27337	4.09231	3.73681	3.89553	4.20199	4.39366	4.20002	3.91658	3.8802	4.00581
4.7702	3.91027	3.84461	3.67329	3.82091	4.05619	3.34648	4.35834	4.03361	3.93434	4.25069	4.17358	3.81502	3.71684	4.22259	4.74524	3.62612	3.84983	3.83043	3.8916	4.01432	4.28887	3.88562	4.12744	3.67929	4.56077	4.0979	4.45714	3.69273	4.27374	3.53692	3.94992	3.83673	3.91126	3.88139	4.22878	3.71475	3.45753	3.99732	3.51922	3.57219	3.72976	3.53903	3.9409	3.89929	4.41863	3.80595	3.58672	3.61829	3.56554
4.95792	4.21884	3.81516	3.96459	4.39654	3.7539	3.59862	4.57855	3.75562	3.89599	3.92221	3.99934	3.71397	3.92528	4.50045	4.42677	4.07371	3.94866	3.88946	4.60807	3.77744	4.2591	4.08083	3.5826	3.76873	4.03945	4.24256	4.43261	3.62539	4.22016	3.82977	3.55963	3.82626	3.423	4.06054	3.72536	3.38048	3.39508	4.08587	3.40974	4.15541	3.54307	3.51938	3.5946	3.99207	4.35647	3.81276	3.81597	3.98996	3.80078
5.38763	5.07306	4.50242	5.08261	4.8903	4.91314	4.45892	5.41073	4.59956	5.0338	4.77683	4.69698	4.84428	4.80381	5.27901	5.53853	4.5791	4.70587	4.98157	5.44194	5.10104	5.45279	5.06453	4.94308	4.73957	4.97798	5.00208	4.66944	4.55651	5.07708	4.63912	4.63128	4.79602	4.10074	4.93004	4.78021	4.4285	4.86693	4.51661	4.39299	4.6425	4.62194	4.45373	4.48267	4.7125	5.6183	4.59162	4.62709	4.58508	4.6725
5.09435	4.00764	3.75861	3.65059	4.22081	3.96491	3.42607	4.42166	3.69165	3.86984	4.1273	3.99094	3.70255	3.86837	4.46788	4.91756	3.80053	3.31589	3.72216	4.07465	3.95564	4.21394	3.84659	3.97407	3.65142	4.1392	4.30211	4.32812	3.68349	4.15493	3.61888	3.81392	3.75071	3.84203	3.85791	4.09097	3.48382	3.34722	4.03323	3.44947	3.88824	3.74697	3.50203	3.77783	3.91781	4.44757	3.85635	3.60603	3.65868	3.78298
4.44374	4.04237	3.87712	3.98393	3.99505	4.16419	3.67977	4.50788	3.86139	3.95367	4.13829	4.12835	3.66048	4.0072	4.6517	4.49667	3.51758	3.89652	4.03733	3.93203	4.09168	4.21833	4.12605	3.98178	3.59449	4.26649	3.83269	3.90291	3.86992	4.24253	4.05663	4.00277	4.19676	3.69845	3.81314	4.06272	3.77348	3.84743	3.88858	3.63445	3.70917	3.94698	3.49928	3.90569	3.96919	4.06021	3.96498	3.92412	3.7418	3.58838
4.55929	3.69504	3.81003	3.59171	3.72772	3.82658	3.46008	4.23592	3.48089	3.6506	3.65415	3.59306	3.73867	3.66571	4.23201	3.98086	3.55986	3.68428	3.61215	3.77664	4.06216	4.11217	3.50516	3.89751	3.43519	3.56452	3.76454	4.31709	3.3811	3.68701	3.39096	3.70926	3.50594	3.35079	3.40694	4.1037	3.29302	3.62514	3.71853	3.20736	3.56978	3.42135	3.16962	3.55861	3.67246	4.33491	3.703	3.46771	3.13481	3.38185
4.59059	3.99606	3.68102	3.76713	3.68666	3.97998	3.7304	3.9158	3.72783	3.54697	3.5368	3.48749	3.7276	3.96107	4.21392	4.47783	3.54117	3.7	3.64651	4.17582	3.92922	3.84355	3.84568	3.60573	3.53097	3.81279	4.04889	3.7545	3.35893	3.93904	3.39099	3.95559	3.74867	3.60703	3.75862	3.82286	3.55169	3.66117	3.71408	3.56767	3.32364	3.99671	3.2981	3.40341	3.91708	3.74391	3.79274	3.62526	3.67676	3.71927
4.82916	4.44562	3.94626	4.10446	4.47784	4.40829	4.07565	4.91627	4.04548	4.27529	4.01187	4.35557	3.83172	4.47198	4.52432	4.61606	4.01604	4.23495	4.37106	4.65449	4.01217	4.60808	4.18763	3.88141	3.70302	4.20536	4.06161	4.14022	4.27642	4.14256	4.13251	3.9753	4.084	3.59102	4.06424	4.19245	4.14811	4.03389	3.81178	3.71444	4.05712	4.0531	3.5764	3.68671	4.26182	4.64931	4.11834	4.10564	4.31686	3.96177
5.07394	4.24605	4.20361	3.88494	4.0493	4.75722	4.07142	4.57186	4.32069	4.07823	4.10511	4.12026	4.13302	4.23155	4.08322	4.28815	3.84109	4.37633	4.13206	4.33799	4.96633	4.31743	4.00629	4.28238	4.09502	4.3385	3.90292	3.99243	4.20308	4.50787	3.97384	4.26249	4.3573	3.81956	3.93388	4.41059	4.08661	3.96822	4.08202	3.93152	4.19874	4.1997	3.61313	4.13097	4.4917	4.85416	4.2849	4.24356	4.29065	4.07482
4.65559	3.86251	4.05215	3.64481	3.67459	4.40653	3.77995	4.02167	3.96574	4.03619	3.83067	3.85196	3.8947	3.96486	4.08527	4.20486	3.55417	3.8189	4.13288	3.84921	4.57588	3.8937	3.76915	4.27178	3.78448	4.03118	3.62471	4.39047	3.89068	4.12332	3.61988	4.16216	4.1305	4.01806	3.56678	3.98904	4.02477	3.79275	3.71665	3.85701	3.84872	4.06417	3.65186	3.88988	4.01984	4.95922	3.71463	3.8746	3.6919	3.89491
4.9779	4.00479	3.90031	3.8495	4.04962	4.07612	3.64612	4.53494	3.82649	3.83414	3.95839	3.9968	3.70796	3.99502	4.40373	4.61663	3.91651	4.00595	3.8045	3.90993	4.04704	4.54725	3.98142	4.1182	3.4307	4.31257	4.07537	4.81387	3.62894	4.34417	3.69794	3.83488	3.7196	3.58718	4.06252	4.24443	3.87042	3.42293	4.14053	3.59821	3.72367	3.9053	3.19186	3.69595	3.97944	4.48091	3.96757	3.7172	3.63093	3.69287
5.09754	4.29619	3.79575	3.74928	4.04482	4.26579	3.70403	4.30553	3.81339	3.79938	4.31535	3.94403	4.07036	3.99813	4.67519	5.02425	3.72237	3.74696	3.9297	4.29477	4.34728	4.27645	4.06414	4.09947	3.58174	4.26711	4.33681	4.5209	3.45401	4.34516	3.62742	4.12433	3.89593	3.88611	3.86502	4.28977	3.68018	3.57097	4.06621	3.60225	3.6515	4.2627	3.58932	3.63877	4.08578	4.51625	3.9816	3.40205	3.61888	3.78259
4.78377	3.67526	3.70282	3.88107	3.93388	4.19102	3.4054	4.31468	3.58288	3.7108	4.18228	4.00999	3.82029	3.8186	4.33933	4.63075	3.85876	3.63032	3.45108	4.02839	4.09804	4.16547	3.76802	3.64778	3.54901	4.21589	4.17078	4.17171	3.582	4.18023	3.64828	3.59937	3.76483	3.5977	3.93936	4.00199	3.38958	3.50024	3.87518	3.59322	3.89311	3.75012	3.30192	3.74424	3.97769	4.18001	3.81202	3.6709	3.61586	3.67042
4.61449	4.07536	4.1993	4.26865	4.14401	4.01595	3.92204	4.34592	4.0602	4.19788	4.26192	4.38935	3.74383	4.2509	4.49469	4.63534	3.84361	4.39399	4.05228	4.05711	4.00558	4.44262	4.27399	4.06432	3.96897	4.2456	4.06111	4.79993	4.31618	3.94643	4.22264	3.95737	4.15743	4.06833	4.32079	4.07778	4.10643	4.02373	4.19639	3.8554	4.11158	4.14574	3.67143	4.08103	4.00455	3.96249	4.05658	4.06129	4.04027	4.0965
4.56283	4.1627	4.10599	4.07385	4.41704	4.22491	3.90685	4.75035	3.87596	4.22692	4.1172	4.15248	3.61744	3.96021	4.56047	4.89248	3.81729	4.0624	4.1714	4.31477	3.90875	4.41282	4.2571	4.08971	3.72709	4.09558	4.12129	4.59025	3.86523	4.05826	4.04356	3.86233	3.78604	4.08965	4.31117	3.78988	3.87995	3.78184	4.08821	3.63132	4.24643	3.93486	3.84073	3.97019	3.91871	4.28496	3.93104	3.95781	4.02634	4.2533
5.12397	3.85454	4.22603	4.44743	4.27089	4.31769	4.05928	4.83765	4.14516	3.94718	4.04564	4.57663	3.93123	4.29927	4.54636	4.46061	4.15885	4.59336	4.16946	4.18807	4.23161	4.80685	4.20237	4.09375	4.05764	4.01708	4.13796	4.69566	4.16116	4.30238	4.35747	4.44988	3.90397	3.59856	4.26603	4.45161	4.04698	4.28541	4.26733	4.14765	4.25935	4.037	3.6837	4.05677	4.43865	4.72605	4.36926	4.25812	4.26604	4.20304
4.69141	3.83092	4.01135	3.76191	3.87873	4.10525	3.70361	4.33885	4.1594	4.13466	4.33689	4.19959	3.8162	4.13961	4.31216	4.29652	3.42576	3.86823	3.89704	3.77208	4.35168	4.01942	3.83475	4.01759	3.71705	4.47864	3.89089	4.61039	4.18712	4.44367	3.72524	4.10731	4.24835	4.16257	3.69611	4.07617	4.01163	3.77568	3.70079	3.75744	3.79612	4.04527	3.55087	4.22034	4.12252	4.72381	3.91674	3.8226	4.02027	3.84607
4.95816	4.30308	4.2405	4.10574	4.32904	4.72017	4.03363	4.78367	4.4083	4.06998	4.25334	4.1489	4.0838	4.25815	4.46039	4.41578	3.83682	4.20469	4.1176	4.32605	4.70959	4.22378	4.13823	4.05591	3.86711	4.40697	4.21733	4.44585	4.23711	4.33068	4.12745	4.24183	4.52742	4.04357	4.16073	4.35057	4.23251	4.07057	4.17624	3.82916	4.16813	4.22945	3.73213	4.37855	4.4128	4.72182	4.31933	4.1272	4.07184	3.73473
4.811	3.93555	4.33766	3.81858	3.91911	4.67552	4.04284	4.42265	4.27275	3.95217	3.98087	4.25446	3.97981	4.18665	4.64083	4.48522	3.76007	4.35117	3.67711	4.24697	4.46581	4.29219	3.85124	3.92263	3.92084	4.54115	3.94447	4.53646	4.17787	4.38977	4.10335	4.25414	4.1075	3.90785	4.04105	4.4764	4.10069	3.90176	4.19648	4.0027	4.05258	4.03724	3.652	4.35244	4.44605	4.55483	4.25322	4.135	4.01873	4.04538
4.80937	4.13802	4.07969	3.65748	3.98618	4.22556	3.73664	4.3724	4.2966	3.98314	4.43005	4.22084	4.11226	3.8416	4.6657	4.65835	3.71335	3.941	3.99517	4.00287	4.35378	4.1227	4.02718	3.99169	3.74371	4.58313	4.28823	4.68013	4.00172	4.58008	3.96874	4.17289	4.15008	4.03402	3.91918	4.39825	4.00975	3.46793	4.22227	3.60296	4.12189	4.10615	3.97654	4.08867	4.41302	4.83574	3.83414	3.84886	4.04433	3.94726
4.56573	3.65924	3.90087	3.86533	3.94173	4.29996	3.58739	4.2054	3.53883	3.80139	4.05085	4.15624	3.53418	3.84813	4.25071	4.3727	3.70856	4.16554	3.98422	4.0683	4.10636	4.15334	3.86529	3.73324	3.47803	3.71938	3.77663	4.41646	4.10107	3.99825	3.89474	3.96502	3.88456	3.34294	3.85535	3.89451	3.75724	3.72949	3.85729	3.55926	4.14408	3.74757	3.45535	3.8103	3.8676	4.35931	3.79892	3.85892	3.79194	3.78254
4.57455	3.74244	4.03709	3.89647	3.76406	4.29956	3.89702	3.86368	4.242	4.24457	4.0728	3.96644	3.91444	3.95176	4.04844	4.59725	3.74156	3.93192	3.67199	3.81842	4.24203	4.15577	4.00869	4.1623	4.12637	4.59019	4.35634	4.48102	4.07278	4.30076	3.68899	4.5099	4.13444	4.11279	3.61732	4.47619	3.84161	3.80406	3.9924	4.0923	3.9386	4.23226	3.78325	4.03255	4.30093	4.81051	4.02749	4.01757	4.06764	4.04336
5.2384	4.1334	4.17445	4.25896	4.0799	4.60477	3.84822	4.25006	3.68519	4.25887	4.56787	4.18875	4.21647	4.36794	4.27117	4.9057	3.95743	4.29211	3.89696	4.02366	4.68796	4.12155	3.94277	4.3557	4.15934	4.32174	4.45211	4.7716	4.09341	4.09267	3.76731	4.36669	4.133	4.39318	4.0066	4.32822	3.98275	4.21189	4.28602	4.19961	3.94757	4.46265	3.90707	4.44637	4.30035	4.45607	4.44997	4.07405	3.81897	4.16431
5.554	4.61025	4.93397	4.96867	4.33133	4.75967	4.87331	5.06456	4.94483	5.28655	5.00661	5.15265	4.66467	5.24311	5.02664	5.21007	4.71496	5.35105	4.99802	4.6658	4.74566	5.06507	4.81478	4.81892	4.86624	4.76341	4.56593	5.33712	5.54526	4.81502	4.9159	5.25156	5.14652	5.02605	4.65066	4.64187	5.12617	5.0762	4.63236	5.10346	4.89026	5.30758	4.42747	5.00352	5.29184	5.30514	5.03649	5.15949	4.88	4.94047
4.76698	4.31681	3.97899	4.0563	4.54941	4.50529	3.87822	4.55288	4.23344	4.37912	3.89504	4.19177	3.99456	4.31191	4.33763	4.64621	4.16286	4.26869	4.23533	4.3562	4.42677	4.40284	3.83241	4.07987	4.16114	4.67945	4.17246	3.58155	4.19765	4.28641	4.20033	4.52011	4.41537	3.80829	4.18489	3.87234	3.73421	4.11723	4.10804	4.11015	4.61535	4.17743	3.75074	4.28933	4.45449	4.83861	4.08128	4.25621	4.48043	4.28945
4.93064	3.9534	4.13184	3.79406	4.14532	4.60612	3.76174	4.76795	4.11633	4.29398	4.14334	4.42237	3.74169	4.20845	4.31675	4.65724	3.77977	4.31999	4.15085	3.84034	4.53717	4.67597	3.6977	4.06762	3.70695	4.27442	4.05436	4.43026	4.15134	4.52582	4.20984	3.8355	4.13194	3.82901	4.20105	4.32558	4.19103	4.16458	3.83218	3.7401	3.95334	3.92872	3.71796	4.20713	3.60282	4.95971	3.95274	4.02746	3.87386	3.8489
4.9138	4.28389	4.00637	4.08594	4.04168	4.23421	3.90568	4.78653	4.11326	4.44572	3.96346	4.45944	4.05103	4.37434	4.52735	4.44297	3.70013	4.33538	4.24457	4.44681	4.2339	4.65429	3.90227	4.09765	3.89797	4.1895	3.91505	4.16289	4.25355	4.14814	4.13107	4.25686	4.00058	3.54353	3.9655	4.22587	4.08111	4.37027	3.98085	3.98401	4.29508	4.15531	3.82298	3.58646	4.09031	4.90865	3.96166	4.10891	4.16204	3.92079
4.77289	4.03467	4.23852	4.22599	4.36778	4.53638	3.85684	4.53041	3.80136	3.72405	4.00145	3.94104	4.10606	3.95962	4.4425	4.69308	3.89529	4.09737	4.07848	4.69294	4.47822	4.20509	4.19269	3.7773	3.61944	4.06695	4.16749	4.43887	3.92646	4.33841	3.94561	3.38025	3.8196	3.60411	4.25425	4.02969	3.75707	3.94825	3.65386	3.57232	4.13502	3.72462	3.73589	3.84563	4.35088	4.18073	3.91202	3.93313	4.03308	3.82486
5.11255	4.37022	4.07273	3.92613	4.59591	4.27293	3.64071	4.80086	3.46645	3.8196	3.92958	3.95185	3.97176	4.05501	4.74037	4.42094	3.82249	4.14801	4.07792	4.65016	4.24361	4.12624	4.08808	3.78073	3.66712	3.74528	4.14971	4.2698	3.67001	4.14232	3.77816	3.67824	3.68991	3.46546	4.19572	4.06019	3.83044	3.68781	3.88941	3.33126	4.14519	3.36237	3.58539	3.62228	4.07665	4.10136	3.61268	3.80956	3.81749	3.67178
4.48046	3.81842	3.73053	3.75959	3.97962	3.91841	3.59989	4.38673	3.89721	3.84648	3.92732	3.76759	3.786	3.69103	4.24287	4.29115	3.83914	3.82942	4.02174	4.24375	4.25753	3.96999	3.80304	3.99194	3.58218	4.263	4.0489	3.90571	3.71458	4.26086	3.52287	3.78748	3.75844	3.90209	3.81863	4.18971	3.60845	3.66172	3.88288	3.73368	3.886	3.63457	3.7493	3.94732	4.07465	4.66085	3.48362	3.95953	3.78193	3.69488
5.47951	5.09222	5.15605	4.72091	4.51891	5.07554	4.6121	4.81533	4.77226	4.59574	4.7688	4.24605	4.65429	4.64475	5.27882	5.71644	4.76774	4.58488	4.88699	4.69962	5.18742	4.64141	4.62413	4.96622	4.80777	4.73539	5.27679	4.89221	3.84344	4.55544	4.4174	4.75139	4.63419	5.00895	4.64718	4.6561	4.75314	4.69347	4.90872	4.73902	4.3246	4.90429	4.72115	4.58891	5.0475	4.90233	4.91587	4.71458	4.32369	4.75098
5.40263	3.92892	3.77554	3.82771	4.12526	4.43925	3.87435	4.65751	4.13543	4.07917	4.28927	4.36118	4.21315	4.28589	4.33637	4.70312	4.18664	4.36246	4.08935	3.85764	4.55261	4.48538	3.87265	4.11398	3.94639	4.38245	4.42092	4.46578	4.20572	4.44501	3.94857	4.44572	4.03025	3.96935	4.21736	4.70803	4.03616	3.9823	4.22948	4.09612	3.97572	4.00337	3.64612	4.20086	4.07777	4.56685	4.23877	4.4306	3.81469	3.81134
4.73785	3.74005	3.74448	3.34489	3.98903	4.11096	3.25638	4.53742	3.493	3.45414	3.72699	3.65199	3.67362	3.42884	4.32359	4.38139	3.63403	3.59055	3.66862	3.94997	4.12243	4.05059	3.68023	3.61495	3.31279	3.62354	4.05095	4.33396	3.43967	3.99046	3.5244	3.32833	3.31413	3.47534	3.89933	3.86498	3.59195	3.41873	3.57965	3.28207	3.64916	3.16776	3.45659	3.70684	3.60357	4.29034	3.6391	3.54412	3.58469	3.51661
4.99561	4.33321	4.32956	4.14494	4.61757	4.08982	3.60299	4.82047	3.93509	4.07031	4.08381	4.2415	3.87407	4.12208	4.94461	4.99003	3.71812	4.16773	4.33111	4.5454	4.04477	4.27996	4.46647	3.97603	3.85494	4.21454	4.4795	4.66842	3.94424	3.9669	4.14823	3.73542	4.11903	4.16463	4.19758	3.85806	3.90092	3.84339	4.04068	3.62631	4.09416	3.70254	3.52413	3.82777	4.10155	4.41894	3.53146	4.00826	3.94837	4.08751
5.16366	4.35156	4.09059	3.93364	4.42996	4.38641	3.71805	4.53536	3.80168	3.73686	4.0083	3.62991	4.12182	3.99507	4.70465	4.72702	3.93612	3.835	4.16798	4.58678	4.4439	4.21375	4.26438	3.90354	3.62616	3.95277	4.39916	4.45828	3.39615	4.05149	3.61945	3.86911	3.85218	3.59844	3.8397	4.13913	3.82879	3.66783	4.03434	3.63108	3.87349	3.85438	3.5807	3.57919	4.26293	4.35635	3.98024	3.59657	3.75372	3.7162
5.05291	4.4605	4.1502	4.11732	4.17241	4.36022	3.98062	4.8215	3.87714	4.22104	4.19246	4.04584	3.9516	4.31091	4.24712	5.17091	4.14663	4.3068	4.5347	4.26609	3.98363	4.55391	4.44904	4.12871	3.97195	3.86799	4.38662	5.00286	4.24798	3.87547	4.11406	4.08938	3.90569	4.3442	4.54471	3.94998	4.36995	4.10491	4.17279	4.09441	4.01093	4.20943	3.96443	4.11996	4.30263	4.75719	4.17542	4.60773	3.76379	4.03972
4.28495	3.76478	4.02576	3.59582	3.6146	4.31592	3.71629	4.05981	4.2515	3.93424	4.09935	4.09448	3.88039	3.88146	4.15944	4.48004	3.66631	4.04973	3.84398	3.81313	4.43873	3.92415	3.90168	4.15422	3.77599	4.37376	3.92339	4.5112	4.15139	4.21989	3.515	4.42608	4.00605	4.13089	3.36843	4.44422	4.23295	3.74612	3.89725	3.93678	3.60917	4.1334	3.51603	4.2364	4.09915	4.18859	3.9338	3.92131	3.67372	3.77036
[truncated: 450 more columns]

## Sheet: FigureS1B_MTL
0	3.20357	3.26004	3.59018	3.52642	3.50464	3.2644	3.66468	3.37728	3.63157	3.89291	3.1775	3.20554	3.47784	3.25983	3.91532	3.55627	3.59862	3.162	3.73239	3.26977	3.62312	3.39874	3.35996	3.36503	3.60536	3.57542	3.97015	3.64841	3.269	3.33789	3.38067	3.58545	3.87734	3.53278	3.21465	3.52854	3.38367	3.12887	3.36222	3.75149	3.76073	3.24907	3.91866	3.40965	3.71224	3.44647	3.59171	3.74196	3.21304
3.20357	0	3.24688	3.28405	3.1511	3.52737	3.23542	3.25148	2.91917	3.32885	3.54576	2.88969	3.27859	3.01592	2.866	3.13417	3.24968	3.36567	3.14725	3.09807	3.45931	2.96343	3.18221	3.37746	3.13666	3.04305	3.3493	3.58083	3.0285	2.86261	2.99848	3.16843	3.05479	3.25889	3.35928	2.98104	3.11447	3.28748	3.21238	3.18434	3.37061	3.21915	3.09963	3.39261	2.94925	3.04378	3.23089	3.32285	3.28016	3.15795
3.26004	3.24688	0	2.90431	3.07573	3.04397	3.03564	2.97733	2.78054	3.31301	3.22167	2.75715	3.16189	3.21311	2.77888	3.46748	3.27802	2.93436	3.50379	2.96488	3.13247	2.55169	2.65815	3.01396	2.707	2.91793	3.21819	2.96504	2.85177	2.82728	2.55311	2.79538	3.02477	3.2693	3.12963	2.9186	3.15574	2.95251	2.85495	2.66454	3.19552	2.95063	2.99992	3.11577	3.17989	2.95979	2.97445	2.96691	3.08549	3.03126
3.59018	3.28405	2.90431	0	2.97277	3.21047	3.08535	2.98775	2.89238	3.42631	3.48708	2.8011	3.3198	2.91827	3.09363	3.55573	3.22355	3.16034	3.43042	3.27259	3.13116	2.89345	2.64926	3.16238	2.75555	3.05016	3.15566	2.85088	2.84762	2.97709	2.87718	2.83775	3.2781	3.28585	3.09701	2.93244	3.09082	2.74561	3.07564	2.65748	3.08223	2.9763	2.90153	3.47884	3.00815	3.28523	3.13194	3.09222	3.21548	3.18938
3.52642	3.1511	3.07573	2.97277	0	3.3554	3.30118	2.9911	2.87557	3.40533	3.08253	2.86783	3.23954	2.82909	2.58484	3.32243	3.08271	2.98254	3.49152	3.03665	3.36479	2.84196	3.23826	2.88254	3.05995	3.09349	2.93194	3.06775	3.2532	2.86599	2.9576	3.00147	3.20078	2.86872	3.08486	3.33047	3.14226	3.31946	3.01996	3.00148	3.09431	3.18861	3.1129	3.08265	2.78592	3.15906	3.00945	3.12523	3.18698	3.19771
3.50464	3.52737	3.04397	3.21047	3.3554	0	3.02138	3.42111	3.06736	3.18413	3.53091	3.18157	3.17967	3.45345	3.06149	3.61254	3.26264	3.46343	3.54469	3.58407	3.08092	3.4007	3.2579	3.07822	3.37831	3.23634	3.39764	3.56033	2.92906	2.97985	3.1882	2.98799	3.41907	3.47418	3.16755	2.82529	3.19235	3.20901	3.0541	3.19695	3.4149	3.40665	3.11543	3.1222	3.39294	3.40376	3.59646	3.30202	3.26492	3.32339
3.2644	3.23542	3.03564	3.08535	3.30118	3.02138	0	3.31257	3.34581	3.17093	3.54792	3.13913	3.17152	3.19992	3.04634	3.37824	3.30705	3.24643	3.1078	3.62189	3.23569	2.90796	3.04993	3.15314	2.90395	2.99823	3.46704	3.33003	3.07556	2.85078	2.85788	2.96002	3.35901	3.38426	3.10037	2.91117	3.09331	3.04338	3.08715	3.14595	3.4195	3.14355	2.83861	3.41978	3.07246	3.18049	3.14126	3.13403	3.3396	3.38496
3.66468	3.25148	2.97733	2.98775	2.9911	3.42111	3.31257	0	3.13319	3.2192	3.51572	2.94915	3.57721	3.1067	2.89578	3.39948	3.16609	3.34609	3.48591	2.83027	3.33669	2.88958	3.10247	3.30253	2.98565	3.26284	3.31059	3.24	2.85729	2.88687	3.09843	2.89495	3.40029	3.2968	3.33295	3.31602	3.23738	2.9247	3.10512	3.00119	3.1216	3.10933	2.92681	3.5066	3.10449	3.20517	3.09233	3.15103	3.04596	3.45347
3.37728	2.91917	2.78054	2.89238	2.87557	3.06736	3.34581	3.13319	0	2.97787	3.18064	2.7836	2.94385	2.72481	2.6692	3.01787	3.02575	3.10284	3.26603	3.10845	3.1922	2.76265	2.72902	2.93942	2.9119	2.69093	2.98712	3.06697	2.78572	2.95776	2.76636	2.50181	2.64824	3.08483	2.92683	2.77066	2.89746	3.0613	2.98566	2.80668	3.03824	2.96563	2.7459	3.1019	3.07803	3.31991	2.99889	2.90877	2.95121	2.82872
3.63157	3.32885	3.31301	3.42631	3.40533	3.18413	3.17093	3.2192	2.97787	0	3.40878	3.21849	3.17171	3.26422	3.22865	3.47456	2.94142	3.52598	3.56911	3.13969	3.25866	3.05403	2.99313	2.94791	3.48279	3.03136	3.72748	3.73446	3.12145	2.89483	3.08316	2.94701	3.32895	3.07852	3.171	3.16423	3.35568	3.14036	3.15117	3.30055	3.49731	3.24584	3.06757	3.57513	3.29499	3.28424	3.4116	3.24156	3.33296	3.25975
3.89291	3.54576	3.22167	3.48708	3.08253	3.53091	3.54792	3.51572	3.18064	3.40878	0	3.062	3.17454	3.48395	3.09339	3.89244	3.50583	3.4244	3.50622	3.42862	3.56411	3.31842	3.25858	3.19983	3.46195	3.37294	3.38981	3.54794	3.50786	3.11478	3.31296	3.20018	3.5321	2.94997	3.31874	3.15682	3.1388	3.70118	3.28202	3.44705	3.77334	3.39179	3.31933	3.68587	3.32591	3.54724	3.6004	3.50249	3.54388	3.47084
3.1775	2.88969	2.75715	2.8011	2.86783	3.18157	3.13913	2.94915	2.7836	3.21849	3.062	0	3.28999	2.85693	2.82664	3.38827	3.26931	2.94801	3.20233	3.03149	3.07521	2.72334	2.7396	2.98427	2.7238	2.73346	3.18656	2.93326	2.67012	2.84943	2.81652	2.92067	2.96274	3.2372	2.97958	2.92736	2.86485	2.80081	2.76842	2.76871	3.11307	2.93675	2.86022	3.12244	2.8555	3.22234	2.96656	3.09728	2.88103	2.88353
3.20554	3.27859	3.16189	3.3198	3.23954	3.17967	3.17152	3.57721	2.94385	3.17171	3.17454	3.28999	0	3.35691	3.13855	3.73245	3.02921	3.62421	3.74613	3.66787	3.17001	3.08068	3.38007	3.01654	3.23092	3.27593	3.17798	3.79972	3.50988	2.7627	3.0182	2.90944	3.34809	3.17588	3.2021	2.89941	3.06907	3.43175	3.20099	3.31128	3.44489	3.48573	2.83701	3.53475	3.10522	3.49286	3.47351	3.45858	3.32858	3.02639
3.47784	3.01592	3.21311	2.91827	2.82909	3.45345	3.19992	3.1067	2.72481	3.26422	3.48395	2.85693	3.35691	0	2.62331	2.911	3.09338	3.32324	3.47561	3.11835	3.04188	2.79621	2.82857	2.85342	2.89526	2.38247	2.76035	3.07456	2.92975	2.94056	2.90662	2.73927	2.95048	3.18722	2.71018	2.99905	3.01069	3.14246	2.87269	3.01522	2.95229	2.6968	2.85627	3.47012	2.5618	3.12646	2.98633	3.01712	3.24016	3.0871
3.25983	2.866	2.77888	3.09363	2.58484	3.06149	3.04634	2.89578	2.6692	3.22865	3.09339	2.82664	3.13855	2.62331	0	2.74412	2.74808	3.19199	3.33552	2.91181	2.97834	3.00326	2.85132	2.64174	2.78492	2.60051	2.85298	2.93944	3.11262	2.72722	2.78695	2.65844	2.91031	2.84339	2.54362	2.98573	3.01903	3.30895	2.76467	2.85261	3.13149	2.77013	2.8371	3.26154	2.52511	2.87714	2.89766	3.15892	2.94124	2.93029
3.91532	3.13417	3.46748	3.55573	3.32243	3.61254	3.37824	3.39948	3.01787	3.47456	3.89244	3.38827	3.73245	2.911	2.74412	0	3.24137	3.89737	3.52032	3.60223	3.69511	3.33658	2.91077	3.28817	3.38909	2.75232	3.593	3.41569	3.35657	3.49069	3.13208	3.19607	3.32176	3.4793	3.09385	3.20224	3.48972	3.64203	3.27616	3.4796	3.32645	2.95697	3.31887	3.71512	2.97208	3.54207	3.24724	3.53128	3.54223	3.42801
3.55627	3.24968	3.27802	3.22355	3.08271	3.26264	3.30705	3.16609	3.02575	2.94142	3.50583	3.26931	3.02921	3.09338	2.74808	3.24137	0	3.51573	3.72212	3.20132	3.43311	3.13754	3.26016	3.07048	3.03432	3.03887	3.39768	3.56442	3.39651	2.85964	3.06223	2.84088	3.20223	3.1056	3.09368	3.18454	3.22805	3.01766	3.09625	3.07123	3.09432	3.31011	3.08204	3.56059	2.6692	3.15758	3.11474	3.18041	3.36895	3.41799
3.59862	3.36567	2.93436	3.16034	2.98254	3.46343	3.24643	3.34609	3.10284	3.52598	3.4244	2.94801	3.62421	3.32324	3.19199	3.89737	3.51573	0	3.48404	3.13441	3.20113	3.03371	2.97373	3.10283	3.13411	3.27274	3.65064	3.31838	3.32676	2.93138	3.05989	3.25341	3.23024	3.28984	3.40169	3.22783	3.11619	3.09471	2.87258	3.19454	3.4303	3.21623	3.33551	3.14998	3.13552	3.19495	3.19869	3.10092	3.44467	3.00393
3.162	3.14725	3.50379	3.43042	3.49152	3.54469	3.1078	3.48591	3.26603	3.56911	3.50622	3.20233	3.74613	3.47561	3.33552	3.52032	3.72212	3.48404	0	3.69969	3.52586	3.41094	3.22304	3.40041	3.57827	3.37891	3.81268	3.87692	3.25217	3.5152	3.4688	3.33464	3.53071	3.40645	3.48593	3.52015	3.32388	3.38468	3.36169	3.44258	3.56951	3.43112	3.59979	3.54937	3.40561	3.35865	3.48599	3.61541	3.61003	3.3115
3.73239	3.09807	2.96488	3.27259	3.03665	3.58407	3.62189	2.83027	3.10845	3.13969	3.42862	3.03149	3.66787	3.11835	2.91181	3.60223	3.20132	3.13441	3.69969	0	3.41783	3.08372	2.98979	3.41449	3.19754	3.23892	3.48874	3.19227	3.33364	3.15998	3.18072	2.93043	3.10069	3.53647	3.21592	3.15308	3.5651	3.13372	2.97733	3.30028	3.38851	3.20135	3.20167	3.49008	3.29837	3.22921	3.44214	3.18159	3.33799	3.52419
3.26977	3.45931	3.13247	3.13116	3.36479	3.08092	3.23569	3.33669	3.1922	3.25866	3.56411	3.07521	3.17001	3.04188	2.97834	3.69511	3.43311	3.20113	3.52586	3.41783	0	3.12307	3.04951	3.14695	3.09335	3.09629	3.08123	3.41531	3.29441	2.85987	3.09494	3.10138	3.51789	3.21808	3.23598	2.78278	2.9774	3.24441	3.12826	3.28803	3.51266	2.92606	2.71694	3.33011	3.30565	3.32096	3.12157	3.34469	3.35498	3.10279
3.62312	2.96343	2.55169	2.89345	2.84196	3.4007	2.90796	2.88958	2.76265	3.05403	3.31842	2.72334	3.08068	2.79621	3.00326	3.33658	3.13754	3.03371	3.41094	3.08372	3.12307	0	2.85883	2.95965	2.78708	2.81141	3.12518	3.03134	2.5838	2.8449	2.34501	2.67671	3.07838	3.20685	2.95488	2.73633	2.96133	2.89638	2.71489	2.62011	2.69909	2.79938	2.6506	3.10373	2.81894	2.93808	3.04146	2.76638	2.71822	3.03157
3.39874	3.18221	2.65815	2.64926	3.23826	3.2579	3.04993	3.10247	2.72902	2.99313	3.25858	2.7396	3.38007	2.82857	2.85132	2.91077	3.26016	2.97373	3.22304	2.98979	3.04951	2.85883	0	3.04354	2.7327	2.81628	3.30139	2.72446	2.87857	2.78758	2.64755	2.63711	2.96256	3.36247	2.73693	2.64406	3.08694	2.91213	2.75498	2.8707	3.23585	2.60822	2.6302	3.65868	3.0751	3.30592	2.76979	3.08405	3.14719	2.95355
3.35996	3.37746	3.01396	3.16238	2.88254	3.07822	3.15314	3.30253	2.93942	2.94791	3.19983	2.98427	3.01654	2.85342	2.64174	3.28817	3.07048	3.10283	3.40041	3.41449	3.14695	2.95965	3.04354	0	3.11716	2.89267	3.14948	3.30824	3.28974	2.89989	2.71631	2.67451	3.07899	2.86457	2.95373	3.04358	3.15416	3.15534	3.02746	2.97707	3.4559	2.95825	3.10196	3.0987	2.84003	3.13739	3.04283	3.30619	3.30512	2.90941
3.36503	3.13666	2.707	2.75555	3.05995	3.37831	2.90395	2.98565	2.9119	3.48279	3.46195	2.7238	3.23092	2.89526	2.78492	3.38909	3.03432	3.13411	3.57827	3.19754	3.09335	2.78708	2.7327	3.11716	0	2.92109	2.97348	3.0527	3.19549	2.80269	2.75793	2.75536	3.1498	3.44679	3.19662	2.97064	3.04933	2.86471	2.92768	2.58081	3.14667	2.90135	2.71245	3.52206	2.74726	3.12713	2.948	3.10411	2.9889	3.06334
3.60536	3.04305	2.91793	3.05016	3.09349	3.23634	2.99823	3.26284	2.69093	3.03136	3.37294	2.73346	3.27593	2.38247	2.60051	2.75232	3.03887	3.27274	3.37891	3.23892	3.09629	2.81141	2.81628	2.89267	2.92109	0	3.23757	3.02937	2.77896	2.8016	2.68275	2.55775	2.96112	3.12858	2.66432	2.9616	3.09714	3.11793	2.73407	3.17365	2.86893	2.49564	2.84001	3.28125	2.44571	3.27843	2.99651	3.09775	2.94715	2.93122
3.57542	3.3493	3.21819	3.15566	2.93194	3.39764	3.46704	3.31059	2.98712	3.72748	3.38981	3.18656	3.17798	2.76035	2.85298	3.593	3.39768	3.65064	3.81268	3.48874	3.08123	3.12518	3.30139	3.14948	2.97348	3.23757	0	3.35585	3.60502	3.14695	3.21776	2.9862	3.35963	3.13873	2.97624	3.16917	3.34007	3.58056	3.25555	3.17756	3.48865	3.2647	3.08565	3.51675	2.9763	3.55339	3.19119	3.3945	3.34364	3.32392
3.97015	3.58083	2.96504	2.85088	3.06775	3.56033	3.33003	3.24	3.06697	3.73446	3.54794	2.93326	3.79972	3.07456	2.93944	3.41569	3.56442	3.31838	3.87692	3.19227	3.41531	3.03134	2.72446	3.30824	3.0527	3.02937	3.35585	0	3.21824	3.10922	3.15269	3.12214	3.38202	3.42409	3.28747	3.07006	3.29498	3.22719	3.06031	3.22199	3.40927	2.93676	3.09511	3.51523	3.1114	3.4851	3.1291	3.48409	3.40236	3.46665
3.64841	3.0285	2.85177	2.84762	3.2532	2.92906	3.07556	2.85729	2.78572	3.12145	3.50786	2.67012	3.50988	2.92975	3.11262	3.35657	3.39651	3.32676	3.25217	3.33364	3.29441	2.5838	2.87857	3.28974	3.19549	2.77896	3.60502	3.21824	0	2.91206	2.6967	2.84449	3.30069	3.25284	3.09603	3.05898	3.05819	2.93082	3.16853	2.88753	2.75388	2.65516	2.98099	3.2306	3.1219	3.03914	3.33979	3.09491	2.85293	3.26662
3.269	2.86261	2.82728	2.97709	2.86599	2.97985	2.85078	2.88687	2.95776	2.89483	3.11478	2.84943	2.7627	2.94056	2.72722	3.49069	2.85964	2.93138	3.5152	3.15998	2.85987	2.8449	2.78758	2.89989	2.80269	2.8016	3.14695	3.10922	2.91206	0	2.70415	2.69683	3.04654	2.88257	3.13715	2.73861	2.83144	2.74063	2.93777	2.89965	3.17355	3.03336	2.63029	2.98156	2.67786	3.07335	2.88451	2.9256	3.00879	2.86771
3.33789	2.99848	2.55311	2.87718	2.9576	3.1882	2.85788	3.09843	2.76636	3.08316	3.31296	2.81652	3.0182	2.90662	2.78695	3.13208	3.06223	3.05989	3.4688	3.18072	3.09494	2.34501	2.64755	2.71631	2.75793	2.68275	3.21776	3.15269	2.6967	2.70415	0	2.65946	3.08701	3.03142	2.86988	2.74353	2.85794	2.94399	2.79526	2.80081	2.92401	2.81419	2.86923	3.03901	2.7935	3.0346	2.89372	3.00767	2.95517	2.9896
3.38067	3.16843	2.79538	2.83775	3.00147	2.98799	2.96002	2.89495	2.50181	2.94701	3.20018	2.92067	2.90944	2.73927	2.65844	3.19607	2.84088	3.25341	3.33464	2.93043	3.10138	2.67671	2.63711	2.67451	2.75536	2.55775	2.9862	3.12214	2.84449	2.69683	2.65946	0	2.74415	3.03419	2.81762	2.74596	3.00619	2.8712	2.72565	2.65978	2.80048	2.68996	2.59954	3.39986	2.69826	3.19462	2.86434	2.96509	2.92568	2.77
3.58545	3.05479	3.02477	3.2781	3.20078	3.41907	3.35901	3.40029	2.64824	3.32895	3.5321	2.96274	3.34809	2.95048	2.91031	3.32176	3.20223	3.23024	3.53071	3.10069	3.51789	3.07838	2.96256	3.07899	3.1498	2.96112	3.35963	3.38202	3.30069	3.04654	3.08701	2.74415	0	3.44776	3.23089	3.05431	3.48211	3.3144	3.10206	2.87059	3.30085	3.24465	3.15781	3.56303	3.07596	3.38182	3.17966	3.22483	3.32466	3.19371
3.87734	3.25889	3.2693	3.28585	2.86872	3.47418	3.38426	3.2968	3.08483	3.07852	2.94997	3.2372	3.17588	3.18722	2.84339	3.4793	3.1056	3.28984	3.40645	3.53647	3.21808	3.20685	3.36247	2.86457	3.44679	3.12858	3.13873	3.42409	3.25284	2.88257	3.03142	3.03419	3.44776	0	3.21882	3.26522	3.1388	3.49709	3.35031	3.42223	3.66435	3.14722	3.26642	3.26899	3.29734	3.23771	3.37614	3.41527	3.52018	3.28525
3.53278	3.35928	3.12963	3.09701	3.08486	3.16755	3.10037	3.33295	2.92683	3.171	3.31874	2.97958	3.2021	2.71018	2.54362	3.09385	3.09368	3.40169	3.48593	3.21592	3.23598	2.95488	2.73693	2.95373	3.19662	2.66432	2.97624	3.28747	3.09603	3.13715	2.86988	2.81762	3.23089	3.21882	0	2.93566	3.38922	3.3821	2.90743	3.13375	3.0868	3.04805	2.96578	3.54599	2.7894	3.39702	2.93068	3.1157	3.40603	3.06513
3.21465	2.98104	2.9186	2.93244	3.33047	2.82529	2.91117	3.31602	2.77066	3.16423	3.15682	2.92736	2.89941	2.99905	2.98573	3.20224	3.18454	3.22783	3.52015	3.15308	2.78278	2.73633	2.64406	3.04358	2.97064	2.9616	3.16917	3.07006	3.05898	2.73861	2.74353	2.74596	3.05431	3.26522	2.93566	0	3.02604	3.26274	2.70366	2.99869	3.17566	2.83513	2.51456	3.241	3.02141	3.09829	3.07962	3.3453	3.30531	3.11852
3.52854	3.11447	3.15574	3.09082	3.14226	3.19235	3.09331	3.23738	2.89746	3.35568	3.1388	2.86485	3.06907	3.01069	3.01903	3.48972	3.22805	3.11619	3.32388	3.5651	2.9774	2.96133	3.08694	3.15416	3.04933	3.09714	3.34007	3.29498	3.05819	2.83144	2.85794	3.00619	3.48211	3.1388	3.38922	3.02604	0	2.84469	3.12107	3.12066	3.31589	3.14619	2.62601	2.97673	3.01812	3.41587	3.14155	2.91054	2.97054	3.02179
3.38367	3.28748	2.95251	2.74561	3.31946	3.20901	3.04338	2.9247	3.0613	3.14036	3.70118	2.80081	3.43175	3.14246	3.30895	3.64203	3.01766	3.09471	3.38468	3.13372	3.24441	2.89638	2.91213	3.15534	2.86471	3.11793	3.58056	3.22719	2.93082	2.74063	2.94399	2.8712	3.3144	3.49709	3.3821	3.26274	2.84469	0	3.11974	2.69161	3.02923	3.11466	2.94107	3.28221	2.989	3.08789	2.91005	3.07543	3.09969	3.20628
3.12887	3.21238	2.85495	3.07564	3.01996	3.0541	3.08715	3.10512	2.98566	3.15117	3.28202	2.76842	3.20099	2.87269	2.76467	3.27616	3.09625	2.87258	3.36169	2.97733	3.12826	2.71489	2.75498	3.02746	2.92768	2.73407	3.25555	3.06031	3.16853	2.93777	2.79526	2.72565	3.10206	3.35031	2.90743	2.70366	3.12107	3.11974	0	2.94919	3.06029	3.04073	2.71738	3.13623	2.85329	3.11637	3.04984	3.0348	3.18445	2.91517
3.36222	3.18434	2.66454	2.65748	3.00148	3.19695	3.14595	3.00119	2.80668	3.30055	3.44705	2.76871	3.31128	3.01522	2.85261	3.4796	3.07123	3.19454	3.44258	3.30028	3.28803	2.62011	2.8707	2.97707	2.58081	3.17365	3.17756	3.22199	2.88753	2.89965	2.80081	2.65978	2.87059	3.42223	3.13375	2.99869	3.12066	2.69161	2.94919	0	2.90376	2.97996	2.8191	3.47293	2.78461	3.35726	2.85017	3.05288	2.58431	3.02182
3.75149	3.37061	3.19552	3.08223	3.09431	3.4149	3.4195	3.1216	3.03824	3.49731	3.77334	3.11307	3.44489	2.95229	3.13149	3.32645	3.09432	3.4303	3.56951	3.38851	3.51266	2.69909	3.23585	3.4559	3.14667	2.86893	3.48865	3.40927	2.75388	3.17355	2.92401	2.80048	3.30085	3.66435	3.0868	3.17566	3.31589	3.02923	3.06029	2.90376	0	3.19572	3.17844	3.50217	3.08788	3.35287	3.15884	3.23718	3.26617	3.22973
3.76073	3.21915	2.95063	2.9763	3.18861	3.40665	3.14355	3.10933	2.96563	3.24584	3.39179	2.93675	3.48573	2.6968	2.77013	2.95697	3.31011	3.21623	3.43112	3.20135	2.92606	2.79938	2.60822	2.95825	2.90135	2.49564	3.2647	2.93676	2.65516	3.03336	2.81419	2.68996	3.24465	3.14722	3.04805	2.83513	3.14619	3.11466	3.04073	2.97996	3.19572	0	2.72152	3.60352	3.07113	3.29744	2.95229	3.27871	2.9906	3.23858
3.24907	3.09963	2.99992	2.90153	3.1129	3.11543	2.83861	2.92681	2.7459	3.06757	3.31933	2.86022	2.83701	2.85627	2.8371	3.31887	3.08204	3.33551	3.59979	3.20167	2.71694	2.6506	2.6302	3.10196	2.71245	2.84001	3.08565	3.09511	2.98099	2.63029	2.86923	2.59954	3.15781	3.26642	2.96578	2.51456	2.62601	2.94107	2.71738	2.8191	3.17844	2.72152	0	3.35177	2.7864	3.37194	3.01852	3.15993	2.97668	2.93878
3.91866	3.39261	3.11577	3.47884	3.08265	3.1222	3.41978	3.5066	3.1019	3.57513	3.68587	3.12244	3.53475	3.47012	3.26154	3.71512	3.56059	3.14998	3.54937	3.49008	3.33011	3.10373	3.65868	3.0987	3.52206	3.28125	3.51675	3.51523	3.2306	2.98156	3.03901	3.39986	3.56303	3.26899	3.54599	3.241	2.97673	3.28221	3.13623	3.47293	3.50217	3.60352	3.35177	0	3.38362	3.23402	3.57021	3.24885	3.29163	3.35753
3.40965	2.94925	3.17989	3.00815	2.78592	3.39294	3.07246	3.10449	3.07803	3.29499	3.32591	2.8555	3.10522	2.5618	2.52511	2.97208	2.6692	3.13552	3.40561	3.29837	3.30565	2.81894	3.0751	2.84003	2.74726	2.44571	2.9763	3.1114	3.1219	2.67786	2.7935	2.69826	3.07596	3.29734	2.7894	3.02141	3.01812	2.989	2.85329	2.78461	3.08788	3.07113	2.7864	3.38362	0	3.29469	3.02938	3.05626	2.96542	3.09288
3.71224	3.04378	2.95979	3.28523	3.15906	3.40376	3.18049	3.20517	3.31991	3.28424	3.54724	3.22234	3.49286	3.12646	2.87714	3.54207	3.15758	3.19495	3.35865	3.22921	3.32096	2.93808	3.30592	3.13739	3.12713	3.27843	3.55339	3.4851	3.03914	3.07335	3.0346	3.19462	3.38182	3.23771	3.39702	3.09829	3.41587	3.08789	3.11637	3.35726	3.35287	3.29744	3.37194	3.23402	3.29469	0	3.59857	3.22149	3.31305	3.27221
3.44647	3.23089	2.97445	3.13194	3.00945	3.59646	3.14126	3.09233	2.99889	3.4116	3.6004	2.96656	3.47351	2.98633	2.89766	3.24724	3.11474	3.19869	3.48599	3.44214	3.12157	3.04146	2.76979	3.04283	2.948	2.99651	3.19119	3.1291	3.33979	2.88451	2.89372	2.86434	3.17966	3.37614	2.93068	3.07962	3.14155	2.91005	3.04984	2.85017	3.15884	2.95229	3.01852	3.57021	3.02938	3.59857	0	3.22184	3.42403	3.21627
3.59171	3.32285	2.96691	3.09222	3.12523	3.30202	3.13403	3.15103	2.90877	3.24156	3.50249	3.09728	3.45858	3.01712	3.15892	3.53128	3.18041	3.10092	3.61541	3.18159	3.34469	2.76638	3.08405	3.30619	3.10411	3.09775	3.3945	3.48409	3.09491	2.9256	3.00767	2.96509	3.22483	3.41527	3.1157	3.3453	2.91054	3.07543	3.0348	3.05288	3.23718	3.27871	3.15993	3.24885	3.05626	3.22149	3.22184	0	2.99971	3.25875
3.74196	3.28016	3.08549	3.21548	3.18698	3.26492	3.3396	3.04596	2.95121	3.33296	3.54388	2.88103	3.32858	3.24016	2.94124	3.54223	3.36895	3.44467	3.61003	3.33799	3.35498	2.71822	3.14719	3.30512	2.9889	2.94715	3.34364	3.40236	2.85293	3.00879	2.95517	2.92568	3.32466	3.52018	3.40603	3.30531	2.97054	3.09969	3.18445	2.58431	3.26617	2.9906	2.97668	3.29163	2.96542	3.31305	3.42403	2.99971	0	3.42536
3.21304	3.15795	3.03126	3.18938	3.19771	3.32339	3.38496	3.45347	2.82872	3.25975	3.47084	2.88353	3.02639	3.0871	2.93029	3.42801	3.41799	3.00393	3.3115	3.52419	3.10279	3.03157	2.95355	2.90941	3.06334	2.93122	3.32392	3.46665	3.26662	2.86771	2.9896	2.77	3.19371	3.28525	3.06513	3.11852	3.02179	3.20628	2.91517	3.02182	3.22973	3.23858	2.93878	3.35753	3.09288	3.27221	3.21627	3.25875	3.42536	0
3.36059	3.39343	3.03829	3.28679	2.99308	3.34896	3.14536	3.171	2.93898	2.90194	3.06315	2.90473	3.31432	3.08299	2.98832	3.46051	2.97254	3.22269	3.32898	3.01248	3.30624	2.76161	2.90679	2.80753	3.07859	3.10188	3.3537	3.30151	3.25897	2.94736	2.95453	2.79001	3.05946	3.23531	3.13817	3.22017	2.85232	3.02661	2.82735	2.63299	3.15454	3.18089	3.0101	3.39096	2.97414	3.16607	3.28295	2.87497	3.07521	3.04475
3.58957	3.52737	3.16062	3.20219	3.01922	3.25406	3.11259	3.29147	3.30011	3.37222	3.47501	3.09064	3.30655	3.35139	3.1138	3.74516	3.26954	3.34095	3.48881	3.58137	2.81116	3.05379	3.41395	3.12503	3.04357	3.25136	3.26779	3.59503	3.1487	3.02811	3.16384	3.05888	3.48516	3.4472	3.26769	2.98351	2.97403	3.36331	3.14352	3.17567	3.39123	3.27425	2.91472	3.13503	3.10933	3.51079	3.37373	3.3239	3.16497	3.32066
3.50704	3.16823	2.99979	3.08057	3.0036	3.19003	3.13017	3.2392	2.87906	2.92925	3.19926	3.14672	3.214	2.76025	2.62233	3.00203	2.96352	3.44854	3.44857	3.1228	3.42572	2.94608	2.82501	2.8379	2.91464	2.76948	3.16262	3.09249	3.21129	3.12105	3.00933	2.87975	3.00162	3.09459	2.67437	3.07809	3.36989	3.20513	2.66828	2.98105	3.23926	3.10391	3.0953	3.15824	2.75776	3.10111	3.16983	3.1117	3.25167	3.11256
3.45485	2.90774	2.82514	3.20843	2.80014	3.10922	2.66345	2.91694	2.93337	2.96492	3.13016	2.98462	3.0748	2.56516	2.45717	2.75045	2.72739	3.04379	3.26191	3.0236	3.33868	2.75458	2.81157	2.72618	2.97234	2.57482	3.08901	3.22282	2.77668	2.76932	2.54782	2.58722	2.80902	2.7348	2.67315	2.76937	3.22118	2.92782	3.01314	3.03268	3.06222	2.85226	2.81687	3.00407	2.75426	2.88452	2.92694	2.91276	3.04978	3.17048
3.05736	3.21676	3.08687	3.20862	3.37745	3.19405	3.0001	3.43547	3.01889	2.8927	3.49327	3.0631	2.85124	3.07974	3.02512	3.47071	3.18057	3.3994	3.54692	3.22979	3.15927	2.8595	3.03161	3.06416	3.06644	3.16731	3.43183	3.57255	3.08757	2.90256	3.04089	2.83976	3.08306	3.34857	3.08532	3.02361	2.98811	3.10059	2.99923	2.92166	3.30085	3.1879	2.89929	3.67958	2.90446	3.53377	3.36531	3.08491	3.07558	3.12118
3.98612	3.94231	3.7553	4.09875	2.95895	4.10962	4.00628	4.01969	3.23872	3.83892	3.57419	3.56812	3.72182	3.79627	3.42147	4.09217	3.89694	3.7484	3.5958	4.03222	3.68603	3.84757	3.85802	3.25733	3.93062	3.82603	3.67251	4.18866	4.21961	3.50509	3.76383	3.4256	3.89374	3.34979	3.70578	3.62733	3.63758	4.32143	3.63928	3.87396	4.09905	3.97398	3.91649	3.49394	3.75206	3.93961	3.79099	4.07881	4.06692	3.46194
3.39346	2.79148	2.85893	2.89527	3.08053	2.99704	3.0014	2.99076	2.67778	3.06294	3.16747	2.64263	3.21801	2.88847	2.84863	3.17341	3.15069	3.00122	2.73925	3.09997	3.01195	2.68286	2.76265	3.03424	3.00094	2.66181	3.27217	3.28176	2.50396	2.94281	2.68991	2.68156	2.90814	3.1342	3.08547	2.86866	2.89641	2.7595	2.8914	2.99241	2.85405	2.8699	2.93429	3.01229	2.93203	2.79365	3.12304	2.9011	2.69156	2.97382
3.4338	3.44287	3.70084	3.84981	3.53648	3.98799	3.7675	3.39375	3.38394	3.64972	4.06929	3.31686	3.89507	3.83752	3.54238	3.96658	3.98811	4.07997	3.52152	3.58212	3.93763	3.66485	3.68613	3.78689	3.85713	3.75425	4.08724	4.02139	3.6412	3.49247	3.44138	3.69562	3.81954	4.04213	3.89219	3.8674	3.58307	3.68742	3.66879	3.65357	3.94077	4.06181	3.69477	3.67283	3.88503	3.7675	3.98511	3.8435	3.83713	3.8599
3.61729	3.41971	2.98063	3.05931	2.92543	3.07263	3.12221	3.27016	3.2194	2.72811	3.10351	3.14702	3.13232	3.26494	2.88526	3.6737	3.05368	3.36851	3.73206	3.19124	3.28442	3.02839	3.1401	2.74356	3.11885	3.32324	3.40223	3.30882	3.12587	3.05049	2.95326	2.97874	3.465	3.06937	2.94637	3.30987	3.2663	3.0904	3.07574	3.19138	3.50477	3.37926	3.0007	3.22492	3.1232	3.17177	3.31928	3.33585	3.37625	3.29644
3.37581	3.12021	2.80936	2.98783	3.2482	3.10855	3.07766	3.00356	2.68732	3.01982	3.40465	2.81108	3.18986	3.00946	3.00737	3.3032	3.23029	3.04413	3.48939	2.99473	3.18952	2.78074	2.86694	3.0371	2.98246	2.87299	3.61548	3.21147	2.71949	2.63918	2.70903	2.785	3.03492	3.36984	3.09546	2.72352	2.92526	2.82814	3.01542	2.83501	3.12465	2.90513	2.89336	3.34265	2.88969	3.01388	3.09752	2.92614	3.03585	2.98549
3.37167	2.93972	3.16608	3.27974	2.9074	3.27022	3.1991	3.38873	3.00218	3.21379	3.33632	2.72118	3.1615	2.8678	2.42517	3.08885	2.98623	3.21456	3.53002	3.28967	3.11274	3.19239	3.10907	3.01647	2.97592	2.91858	3.00246	3.25827	3.29281	2.99425	2.96653	3.03146	3.20193	3.1167	2.98167	2.84856	3.02651	3.2327	2.94236	2.997	3.41586	3.14024	2.92882	3.2633	2.64008	3.382	2.88566	3.23583	3.2581	3.1345
3.92588	3.54472	3.06799	3.0099	3.27996	2.96606	3.58403	3.26861	3.0347	3.56742	3.66559	2.96274	3.60587	3.32744	3.35037	3.69459	3.53762	3.54252	3.88388	3.13224	3.50692	3.02834	3.12841	3.38778	3.27332	3.27675	3.52859	3.19862	2.68839	3.24234	3.0747	2.93172	3.18971	3.71231	3.32341	2.83773	3.30079	3.06872	3.07476	2.8805	3.22456	3.36663	3.27436	3.10571	3.33119	3.43618	3.55161	3.27006	3.15397	3.58896
3.70266	3.2217	2.91743	3.13188	3.15043	2.97435	3.25725	3.27387	3.06906	3.27067	3.44121	2.77691	3.2748	3.25078	3.1488	3.40228	3.37092	3.3193	3.59685	3.36569	3.44822	3.01772	2.98822	3.21095	3.00744	3.25006	3.38438	3.09574	3.03067	2.96614	2.88804	3.09132	3.43021	3.33317	2.98632	3.38868	3.25463	3.06505	3.07128	2.70442	3.32598	3.18864	2.93076	3.46685	3.36445	3.58887	2.81133	3.36339	3.34597	3.27612
3.47562	2.8406	2.86431	2.97969	2.59821	3.30241	3.08088	2.97463	2.85641	3.09543	2.89909	2.87565	3.03128	2.75257	2.51135	3.18329	2.77207	3.08407	3.36126	2.8141	3.1168	2.78471	2.77426	2.72873	2.82872	2.8081	3.04653	2.95494	3.12734	2.72909	2.86955	2.64858	3.09191	2.88357	2.85893	2.75143	2.97859	2.97665	2.74011	2.92298	3.1703	2.80654	2.9019	3.09091	2.65273	3.10081	2.91925	2.98318	2.99861	3.21005
3.60514	3.52539	3.17746	3.49916	2.77085	3.55833	3.6337	3.38277	3.1869	3.51841	3.37469	3.25587	3.43678	3.44233	2.96048	3.59308	3.21655	3.47825	3.95334	3.55399	3.63813	3.40594	3.3311	3.01829	3.15152	3.25081	3.12722	3.38632	3.754	3.18667	2.96544	3.0777	3.63059	3.20135	3.14793	3.46663	3.49114	3.5952	3.27314	3.22323	3.70026	3.43868	3.43463	3.43712	3.29586	3.7138	2.93206	3.75059	3.67321	3.39378
3.3091	3.16602	2.77191	2.80277	2.95749	2.94673	2.78968	2.97086	2.49701	2.49052	3.26343	2.7326	3.11573	2.83106	2.81948	3.06079	2.91375	3.05943	3.30988	2.99642	3.03858	2.59148	2.64965	2.75735	2.8906	2.69773	3.28031	3.09217	2.67442	2.63008	2.75039	2.60977	2.83282	3.10646	2.76577	2.91151	2.90114	2.65823	2.87642	2.78771	2.80029	2.65151	2.57488	3.44327	2.79565	3.09034	2.77417	2.84332	2.99145	2.81114
3.53117	3.34407	3.13427	3.02074	3.3569	3.2639	3.24869	3.19462	2.96686	3.34801	3.49312	2.99695	3.18943	2.81563	3.05827	3.49485	3.09134	3.51964	3.69739	3.61495	3.27954	2.88481	2.83395	2.95306	3.11894	2.85177	3.36283	3.39455	3.12175	2.9756	2.88051	2.73741	3.23935	3.54606	3.12744	2.82592	2.89889	3.05867	2.88739	2.95865	3.2841	2.85352	2.51872	3.57411	2.96456	3.43133	3.20107	3.31231	3.16808	3.10201
3.7242	3.35435	3.09812	3.09161	3.21684	3.2634	3.03297	3.20302	2.91068	3.35431	3.4853	2.76978	3.45908	2.92204	2.73355	3.26537	3.34679	3.02394	3.73563	3.21999	3.32054	2.86428	2.98004	3.21804	2.82782	2.78621	3.1428	3.26176	2.84079	2.95493	2.78949	2.85116	3.03004	3.59651	2.99265	2.76786	2.93415	3.1935	2.99697	2.98026	3.08126	2.93334	2.90792	3.38764	2.85309	3.39646	3.15338	2.92759	3.04643	3.48221
3.60461	3.66659	3.50524	3.53051	3.58041	3.64727	3.65	3.47316	3.50852	4.18352	3.56883	3.45458	3.35661	3.662	3.46599	4.19101	3.64605	3.78245	3.96278	3.91637	3.43416	3.38877	3.66758	3.86494	3.37698	3.58744	3.34534	3.88668	3.5992	3.32585	3.51405	3.23082	3.92778	3.82993	3.70326	3.20945	3.62173	3.71285	3.18192	3.34838	3.60328	3.94265	3.29411	3.65093	3.66954	3.51689	3.64142	3.7502	3.44388	3.79028
3.57382	3.24741	3.16975	3.38111	3.2094	3.54523	3.31046	3.51395	3.10374	3.05697	3.52954	3.40527	3.34785	2.95076	2.82243	3.21337	2.68643	3.5306	3.60596	3.32509	3.27186	3.02615	2.88268	2.92487	3.27497	2.87283	3.42701	3.67101	3.43116	3.04227	3.03485	2.93971	3.28449	3.16243	2.918	3.1923	3.34833	3.27296	3.16934	3.14326	3.46594	3.07902	3.15018	3.67168	2.90929	3.05274	3.08681	3.15193	3.40825	3.18822
3.38358	3.02001	3.11044	3.22014	3.36319	3.05125	3.08108	3.23672	3.0001	2.82735	3.33345	3.04022	3.28432	3.04129	3.11813	3.36467	3.14831	3.41194	3.34413	3.24629	3.14468	2.99207	2.95714	3.09415	3.24289	3.00699	3.36171	3.52615	3.10085	3.0128	3.03523	2.91961	3.07097	3.31245	2.91127	2.97282	3.19886	3.14244	3.17152	3.12507	3.26036	3.23881	3.20434	3.5225	3.16431	3.0418	3.27319	3.24572	3.3564	3.00518
3.59443	3.20439	3.1467	3.12248	3.04009	3.14581	2.92446	3.24916	3.07057	2.8844	3.20174	3.02514	2.99413	3.10555	2.94968	3.49407	3.02866	3.18175	3.48021	3.17205	3.33433	2.95627	3.13032	2.9037	3.3433	3.03803	3.42302	3.50694	3.13749	2.96447	2.93951	3.06913	3.1018	2.97646	3.12421	3.24084	3.31068	3.09227	3.10172	3.15589	3.36304	3.27962	3.16927	3.39039	3.1341	3.08794	3.27869	3.22599	3.31581	3.31464
3.82217	3.28394	2.83709	2.94923	3.1657	2.98588	3.12752	3.08381	2.84282	3.04556	3.29167	2.86995	3.38	3.10408	2.92199	3.49059	3.19452	3.19438	3.52958	3.19025	3.14574	2.75869	2.78416	3.06458	2.95341	2.87006	3.32774	3.07327	2.90319	2.88588	2.9539	2.69684	3.11161	3.20481	3.0628	3.0922	2.91954	2.91667	2.94017	2.89417	3.20475	2.73408	2.89916	3.32546	3.01862	3.22848	3.02355	3.11321	2.84901	3.15339
3.50032	3.17123	2.94346	2.93766	3.00732	3.01196	3.04185	3.20459	2.71613	3.18257	3.31408	3.03875	3.03601	2.92749	2.94028	3.4124	2.99254	3.26809	3.4885	3.47935	3.16753	2.78586	3.08493	3.16186	3.08945	3.03316	3.2217	3.24827	2.97314	2.87389	2.94848	2.74232	2.86604	3.1458	3.25719	3.00562	2.931	3.03939	3.13677	2.84886	3.10701	3.04522	2.72432	3.3818	2.76522	3.26846	3.27874	2.998	2.79884	2.99092
3.67906	3.12484	3.08035	3.15215	3.03123	3.00377	3.17551	3.28085	2.99959	3.0967	3.21206	3.17987	3.05936	3.19964	2.59627	3.18884	2.9068	3.40613	3.47407	3.47273	3.37026	3.10095	3.37604	2.95907	3.16716	3.1312	3.05951	3.41289	3.1538	2.77595	3.03855	2.98251	3.29331	2.91213	3.0517	3.18524	2.97932	3.2152	3.28657	2.91922	3.46455	3.41759	3.12286	2.97089	2.99006	3.18589	3.23794	3.28105	3.33153	3.1899
3.98917	3.4083	3.3306	3.33029	3.0154	3.39799	3.32516	3.36076	3.15268	3.29431	3.49186	3.45723	3.45457	2.81989	2.95508	3.26095	2.93007	3.70018	3.9075	3.34817	3.56914	3.30128	3.25627	3.24805	3.40192	3.03747	3.47987	3.32719	3.45463	3.3411	3.17109	2.88554	3.25458	3.32059	3.14611	3.15896	3.58619	3.52131	3.11677	3.3597	3.31056	3.23963	3.21837	3.63767	3.01518	3.4136	3.49284	3.47226	3.47886	3.62332
3.4609	3.1184	3.08683	2.9926	2.98456	3.17845	3.05085	3.13528	2.88915	3.01375	3.55578	2.94874	3.17248	2.6334	2.87294	3.15875	2.93655	3.21183	3.27614	3.27002	3.18782	2.92105	3.06549	2.87425	2.89969	2.88143	3.16789	3.38393	2.89836	2.77305	2.95823	2.77605	3.18302	3.12498	2.89523	2.94038	3.08806	3.03026	2.84637	3.02693	2.93363	2.95163	2.71711	3.23011	2.68623	2.84054	3.1003	2.99433	3.07123	2.92391
3.46275	3.12644	3.2096	3.22939	2.91368	2.97588	3.02526	3.05997	2.82077	2.92326	3.35777	3.08222	3.06941	2.76554	2.70149	2.9443	2.98931	3.45979	3.57523	3.17584	3.31723	3.02739	2.92478	2.94507	3.06742	2.81604	3.12641	3.30283	3.1016	2.90294	2.68825	2.90124	3.1471	3.06031	2.60745	2.97523	3.10811	3.26589	2.91353	3.10152	2.96378	2.93372	2.90777	3.36264	2.93421	3.19195	3.13419	3.0775	3.28595	3.13455
3.56109	3.17228	2.91073	2.78914	2.86977	3.14712	2.93437	3.14239	2.80682	3.23216	3.04281	2.44394	3.19059	2.81024	2.7827	3.27772	3.15863	2.70144	3.36602	3.09337	2.80608	2.76212	2.78402	2.83811	2.81235	2.65357	3.09436	2.84498	2.76138	2.81625	2.73105	2.89745	2.92953	3.08048	2.96428	2.83263	2.94253	2.79703	2.81241	2.77875	3.0661	2.78691	2.80362	2.85695	2.6958	3.23544	2.93372	3.1509	2.91197	3.14
3.32778	2.83509	2.74512	2.90682	2.62241	2.97443	2.81222	3.15837	2.70623	2.92155	3.08133	2.87747	2.95209	2.59417	2.47165	2.9512	2.8675	3.02655	3.06755	3.25041	2.85821	2.67891	2.79543	2.64429	2.84686	2.60174	2.91231	3.04774	3.00474	2.68024	2.63419	2.5049	3.01297	2.79324	2.6829	2.51563	2.5023	2.95429	2.88223	2.87094	2.97009	2.77521	2.77393	3.08962	2.37436	2.80264	2.63358	2.74654	3.07162	2.71099
3.42777	3.16781	3.09201	3.02305	2.99401	3.0042	2.96915	3.15004	2.77886	3.11796	3.36094	2.99522	3.15093	2.516	2.49845	2.89837	2.98801	3.3514	3.39974	3.34065	2.99492	2.75022	2.90021	2.94462	2.97422	2.55669	3.16336	3.29348	2.96863	2.96989	2.92365	2.6786	3.0665	3.10233	2.63769	3.07075	3.04591	3.00421	3.00077	2.92476	2.78276	2.69912	2.80201	3.39429	2.85519	3.08886	2.9957	2.92873	3.11948	2.75137
4.03975	4.05977	3.40042	4.02678	3.35852	3.96512	3.88387	3.91232	3.29939	3.69246	3.89753	3.70471	4.01322	3.33881	3.38137	3.61931	3.48529	3.982	4.23938	3.63536	4.00178	3.7305	3.18765	3.39713	3.87534	3.41332	3.83982	3.86708	3.96475	3.67648	3.62932	3.26028	3.60945	3.87278	3.45694	3.82177	4.0635	3.99359	3.55115	3.49741	3.77333	3.35568	3.6668	4.26723	3.37608	3.86974	3.68874	3.79327	3.92715	3.37539
3.83413	3.31875	3.09478	3.24174	2.94124	3.41624	3.20901	3.17332	3.11898	3.33662	3.43352	2.98714	3.31413	3.19019	3.19993	3.74999	3.44567	2.99135	3.76012	3.29952	3.35415	2.88704	3.41766	3.22299	3.1078	3.26185	3.37521	3.48338	3.1057	3.03839	3.04221	2.97825	3.33371	3.27781	3.12762	2.88498	3.17406	3.38617	2.98926	3.21956	3.00292	3.36875	3.12183	3.17253	3.12838	3.17156	3.40521	3.08134	3.3676	3.36873
3.92222	3.32327	3.05826	2.98528	3.1156	3.06604	3.19312	3.35648	3.1863	3.26017	3.38697	2.98856	3.62517	2.89643	3.22754	3.5216	3.53009	3.11476	3.85145	2.94061	3.31474	3.02898	2.91118	3.16745	3.12351	2.77672	3.42796	3.10251	3.00424	2.96375	2.9736	2.82721	3.2341	3.36166	2.96566	2.7985	3.27599	3.12097	2.96715	3.20712	3.45759	2.7256	2.98945	3.40159	3.03196	3.29679	3.36203	3.36424	3.31082	3.3277
3.47367	3.05981	2.93172	2.88054	2.89011	3.17527	3.02139	3.0355	2.73228	3.19987	3.24592	2.8602	3.10331	2.64329	2.64521	3.14935	3.05082	3.32797	3.51085	3.16293	3.12515	2.84123	2.46108	3.02997	2.85338	2.70432	2.83383	3.02985	2.88732	2.88722	2.6978	2.55076	2.98751	3.31098	2.8675	2.4985	2.83676	2.91378	2.72928	2.83224	3.07994	2.78036	2.56595	3.35691	2.55046	3.25214	3.09624	3.06366	2.73506	3.22535
3.83544	3.24962	3.44589	3.56995	3.47307	3.62327	3.33932	3.33234	3.0965	2.90898	3.69176	3.52924	3.67967	3.14842	3.07461	3.09137	3.24947	3.98391	3.62196	3.493	3.61563	3.26772	3.13828	3.27699	3.46981	2.90281	3.75278	3.50534	3.0903	3.30265	3.24388	3.09074	3.52214	3.11411	3.42139	3.2649	3.46036	3.56712	3.28855	3.48124	3.52722	3.05798	3.25042	3.72965	3.30137	3.27801	3.5136	3.64538	3.57137	3.76646
3.39405	3.10585	2.82146	2.97136	3.13197	3.05377	2.89978	3.03869	2.97556	3.02143	3.33078	2.71688	3.12207	2.85974	2.88474	3.09046	3.12665	3.20611	3.3143	2.95292	3.07282	2.69723	2.93382	3.05948	2.9048	2.78229	3.15698	3.09266	2.61725	2.85926	2.76394	2.76457	2.99633	3.16877	2.92169	2.70427	2.87388	2.81501	2.97561	2.76341	3.03053	2.7125	2.75585	3.32694	2.95245	3.05267	3.19229	2.92643	2.88949	3.07114
3.8672	3.56307	3.49295	3.56342	3.51504	3.08859	3.48487	3.67268	3.30324	3.5325	3.97047	3.50343	3.69317	3.64588	3.14197	3.52338	3.50886	3.76608	3.83829	3.50556	4.02732	3.36905	3.52788	3.36035	3.70179	3.52343	4.0528	3.73411	2.93287	3.32013	3.3207	3.35802	3.55768	3.86202	3.53291	3.16838	3.67568	3.43715	3.40661	3.34239	3.57564	3.95497	3.64417	3.45827	3.53681	3.66714	3.87286	3.63744	3.44269	3.65216
3.9295	3.19234	3.55086	3.49594	3.22154	3.61186	3.27528	3.32078	3.13295	3.15522	3.70217	3.25101	3.45005	2.75629	2.87872	2.95186	3.24817	3.85435	3.76757	3.4222	3.46422	3.22328	3.03279	3.32999	3.26714	2.78078	3.27622	3.57159	3.27987	3.1689	3.30779	2.96702	3.19069	3.31952	2.92661	3.25405	3.44511	3.58299	3.18909	3.37235	3.35803	2.87298	2.93477	3.77217	2.77847	3.64839	3.22213	3.50215	3.32439	3.42453
3.45125	3.01482	3.10723	3.21363	2.95069	3.05675	2.97388	2.99057	2.87362	2.88425	3.2391	2.9993	3.08479	2.71205	2.57307	3.07134	2.98601	3.34596	3.32836	3.29683	2.92	2.79517	3.03649	2.80275	3.07883	2.59234	3.08616	3.27761	2.83521	2.83734	2.67345	2.83955	3.19864	2.97016	2.98948	2.96428	2.82863	3.11577	3.01947	3.01032	3.13393	2.77036	2.7595	3.16752	2.8672	3.12784	3.08765	3.02205	2.96062	3.13269
3.90217	3.51811	3.42736	3.37383	3.10888	3.62914	3.64774	3.59959	3.18484	3.71356	3.45606	3.25272	3.56793	3.12023	2.92764	3.38482	3.4801	3.72723	3.8414	3.84668	3.57287	3.52087	3.34729	3.1046	3.43759	3.20256	3.32631	3.05198	3.58843	3.09726	3.46888	3.15227	3.42612	3.1335	3.48097	3.43963	3.27689	3.65319	3.57915	3.45525	3.68773	3.22713	3.51328	3.71418	3.1258	3.38304	3.5477	3.55139	3.50424	3.4863
3.648	3.23973	2.87698	2.94936	3.10783	3.21322	3.2057	3.24542	2.534	3.10515	3.35121	3.25132	3.14878	2.69949	2.73115	3.01238	2.92768	3.51863	3.65011	3.21539	3.10955	2.77312	2.57932	2.99191	2.93533	2.66527	3.03304	3.09734	3.10179	2.96484	2.84808	2.71549	2.97147	3.17246	2.91264	2.70804	3.18586	3.25395	2.97833	2.95507	3.21232	2.8784	2.75833	3.66506	2.80673	3.27164	3.02694	2.98359	2.95363	3.16541
3.62961	3.03887	3.10833	3.01772	3.04548	3.10473	3.10776	3.07898	2.82169	3.16455	3.53648	2.8806	3.25647	2.68148	2.9411	3.18374	3.20876	3.23827	3.42517	3.11878	3.2758	2.74184	2.8459	3.15152	2.81038	2.85434	3.2683	3.08032	2.80552	2.90896	2.91692	2.6176	2.81594	3.32851	3.06814	2.97508	3.00612	2.9451	2.89031	2.57961	2.79957	2.80243	2.72365	3.23578	2.90853	3.32859	2.97149	2.9674	2.98537	3.22219
3.22896	3.0033	3.12857	3.1473	2.86073	3.23067	2.9665	3.34664	2.71484	3.2597	3.00838	2.80193	2.96297	3.0756	2.62638	3.33657	3.04706	3.1059	3.30605	3.43574	3.02988	3.1874	3.05634	2.95078	3.12789	2.9003	2.89521	3.42187	3.40803	2.96612	2.90107	3.06783	3.15965	2.95607	2.6794	3.02915	3.12626	3.36804	3.01858	3.14719	3.5575	3.21366	3.18169	3.21994	2.80281	3.38603	3.13833	3.18783	3.33867	3.25352
3.35731	3.00141	2.83507	2.84615	2.96416	3.18683	2.86738	2.96235	2.60838	2.94943	3.48792	2.91448	3.1069	2.61929	2.71417	3.11463	2.80765	3.28131	3.54233	3.16308	2.88129	2.54564	2.9967	2.92329	2.82141	2.78023	3.09961	3.16441	2.54817	2.69742	2.68891	2.68954	3.00361	3.09061	2.90018	2.56203	2.7804	2.74563	2.84968	2.69984	2.77906	2.72338	2.51352	3.12883	2.65123	2.8929	2.95143	2.8475	3.06837	3.05939
3.61375	3.21615	2.98274	3.15791	3.02179	3.08708	3.15033	3.22748	2.81969	2.98644	3.10473	2.95989	3.12081	3.07301	2.95782	3.47226	3.14472	2.91728	3.43433	3.10454	3.18586	3.0707	2.74412	3.05779	3.08431	2.95971	3.2562	3.21729	3.15993	2.73526	2.98343	2.76824	3.00665	3.21006	3.26087	2.93855	3.11309	3.11307	3.02742	2.97057	3.2424	3.0841	2.91149	3.39431	2.86929	3.29408	3.30574	3.23681	3.11709	2.83425
3.1544	3.03851	2.93668	2.93837	2.82584	2.78069	3.10699	3.04314	2.64326	3.12472	3.25399	2.77326	3.08212	2.94687	2.59857	3.22898	2.92902	3.30942	3.33882	3.40302	3.10872	2.86019	3.02811	2.80963	2.98753	2.84361	3.14405	3.27387	3.00921	2.73325	2.81094	2.82331	3.1347	3.0676	2.82874	2.86229	2.80423	2.9611	2.82839	2.79015	3.19549	3.09017	2.9376	2.96429	2.77536	3.14097	3.12307	2.81208	2.9413	3.05716
3.74869	3.31338	3.12994	3.09861	2.78158	3.25379	3.10421	3.06185	2.89474	3.24703	3.209	2.86972	3.17852	3.08835	2.97478	3.58549	3.35109	3.35112	3.55868	3.26128	3.6125	2.83121	3.36745	3.19548	3.20776	2.97245	3.24583	3.47191	2.87221	3.06967	2.8398	2.93209	3.22335	3.3087	2.99123	3.09537	3.12928	3.32085	2.98684	3.21087	2.99775	3.42263	3.07202	3.00382	3.00553	3.50746	3.53728	3.09494	3.14167	3.34153
3.79803	3.40675	3.40425	3.63564	3.49969	3.71279	3.36885	3.32092	3.20177	3.50925	3.46749	3.47779	3.47211	3.46923	3.09395	3.71353	3.30778	3.83473	4.02093	3.39129	3.73543	3.35868	3.12091	3.42698	3.19812	2.9819	3.40366	3.67607	3.56988	2.96839	3.28021	3.04446	3.23318	3.58682	3.2808	3.25481	3.73532	3.59668	3.38111	2.96165	3.59246	3.47082	3.21293	3.8955	3.26125	3.65165	3.37848	3.53926	3.29767	3.44879
3.75285	3.39837	3.10664	3.20798	2.82869	3.12345	3.26791	3.40105	2.96273	3.00944	3.16352	3.06184	3.28259	3.2172	2.7419	3.55062	3.05285	3.14164	3.43248	3.27315	3.26494	3.12078	3.04073	2.77933	3.28071	3.26758	3.33859	3.07951	3.37004	2.89856	3.13267	2.83511	3.28783	2.91144	3.27715	3.05758	3.24845	3.31051	3.09824	3.32109	3.65795	3.19417	3.18464	3.0788	3.17442	3.05539	3.19467	3.50303	3.26884	3.26804
3.45705	3.06576	3.06092	3.13634	3.32892	3.20045	3.01009	3.1441	3.11064	3.10568	3.61828	2.978	3.3349	2.89425	2.85811	3.22044	3.1254	3.55711	3.24771	3.21215	3.13126	2.80952	2.94983	3.00503	2.94492	2.62955	3.50111	3.36801	2.47591	2.85094	2.64802	2.85312	3.24621	3.39096	2.99409	3.08035	2.82631	2.82323	3.19183	3.03077	3.06193	2.80585	2.74638	3.39864	2.76105	2.93044	3.1782	3.32201	2.80958	2.96752
3.81293	3.38711	2.97675	3.17548	3.32491	3.33556	3.32143	3.4753	2.70277	3.37143	3.45765	3.16394	3.40095	3.13061	2.94524	3.50333	3.30432	3.42139	3.6459	3.49436	3.32193	3.06244	2.53518	3.29643	3.01179	3.10109	3.40806	2.91712	3.16501	2.82802	3.18107	2.99635	3.21069	3.3858	3.35568	2.99398	3.31555	3.33085	2.98039	3.01589	3.22638	3.08348	3.01664	3.7362	3.15203	3.33711	3.32158	3.36114	3.15867	2.89227
3.82567	3.61365	3.01571	3.15871	3.10614	3.40522	3.33043	3.6706	2.89127	3.48307	3.50273	3.22112	3.57421	2.95795	2.91005	3.44954	3.31967	3.16586	3.87341	3.55879	3.43065	3.07918	2.946	3.16165	3.07928	2.71822	3.35767	3.14715	3.27862	3.20981	3.00096	2.8653	3.31653	3.40348	3.10992	3.19459	3.47123	3.52375	2.96108	3.16564	3.22407	3.19993	3.12436	3.5901	2.9734	3.47627	3.30994	3.35061	3.29077	2.84701
3.65685	3.47044	2.93452	3.19497	3.31501	3.27446	3.37966	3.21879	2.87438	3.42512	3.64841	2.69827	3.54141	3.15854	3.26557	3.51495	3.42392	3.25144	3.75398	3.32615	3.60378	2.72229	3.04561	3.33047	3.11196	2.95065	3.72586	3.1846	2.90402	3.09183	2.95703	3.04143	3.21363	3.60279	3.38394	3.38675	3.27416	2.96532	2.89986	2.75666	3.15367	3.10734	3.18334	3.39208	3.1403	3.45461	3.17753	3.28202	3.35736	2.97211
3.54862	3.14456	3.0614	3.11954	2.99415	3.23834	2.9596	3.0541	2.98526	3.21062	3.7108	2.77106	3.2758	2.76617	2.87532	3.0232	3.03928	3.29014	3.66902	3.13844	3.20912	2.80997	2.99872	2.99101	2.83386	2.72858	3.39238	3.14896	2.93546	2.75801	2.61013	2.86128	3.03528	3.48749	3.14014	3.02143	3.07103	2.91727	2.94165	2.92835	2.90145	2.86549	2.99723	3.45532	2.83122	3.16935	2.95307	3.18608	3.08375	3.17208
3.56439	3.38867	2.87156	2.7802	3.02971	2.82771	2.98684	3.19447	2.75686	3.17022	3.1657	2.85617	3.14751	2.84586	2.90991	3.4291	3.34079	3.11434	3.52566	3.31169	3.11626	2.63303	2.9361	2.88687	2.86063	2.98916	3.03367	3.1374	2.91263	2.79204	3.05389	2.84829	3.1512	3.30487	3.13281	2.97587	2.77636	2.83739	3.09061	2.77986	3.11043	2.96405	2.84398	2.95575	2.91597	3.07462	3.13719	2.83421	2.99079	2.88425
3.52236	2.93811	3.37601	3.10209	3.2798	3.34377	3.08758	3.44447	2.71931	3.27543	3.41986	3.14419	3.30721	2.55566	2.74085	2.76375	3.01684	3.30508	3.11373	3.23972	3.10556	3.04001	2.74964	3.15282	3.07691	2.44712	3.18904	3.3114	3.08455	2.89302	2.96889	2.8644	3.07241	3.22773	2.66389	2.54877	3.23715	3.32868	2.92385	3.11018	3.19317	2.55045	2.74982	3.4878	2.65521	3.36371	3.01758	3.23447	3.28711	3.25944
3.76133	3.48455	3.08519	3.33521	3.21822	2.94586	3.42413	3.44138	3.09673	3.29573	3.43634	3.46453	3.38756	3.35727	2.99671	3.39992	3.22878	3.56221	3.74438	3.5249	3.62927	3.44049	3.4031	3.08603	3.40413	3.37427	3.29484	3.46046	3.47579	3.13497	3.23702	3.12424	3.40629	3.08346	3.26491	3.38799	3.44464	3.46757	3.01821	3.28934	3.56354	3.60836	3.41847	3.27523	3.36109	3.43788	3.68616	3.34212	3.52186	3.37644
3.06981	3.07611	2.92315	3.02458	3.02197	3.08848	2.72784	3.31464	2.91111	3.31565	3.18595	2.84896	3.1664	2.76065	2.72817	3.19599	3.13355	2.78455	2.98445	3.52696	2.96642	2.82215	3.11279	2.88252	2.88102	2.68458	2.99573	3.27439	3.21879	2.78197	2.8448	2.9194	3.04735	3.26372	2.81737	2.6097	2.86898	2.84068	2.76841	2.88113	3.05304	2.92555	2.58823	3.02434	2.87867	3.05316	3.04127	3.02259	3.07196	2.87885
3.4152	3.24684	2.78501	3.08065	2.87423	3.17663	3.19417	3.03694	2.87505	3.51274	3.38494	2.79847	3.2151	3.15685	2.74491	3.38235	3.11066	3.18097	3.60005	3.30156	3.32692	2.68982	3.06371	3.08501	2.79809	2.93149	3.24838	3.21611	2.98955	2.97977	2.80489	2.74126	3.17159	3.42481	3.12775	2.88315	3.08281	3.17427	2.86673	2.92764	2.90025	3.14886	2.84237	3.06354	2.89495	3.27305	3.14753	3.12677	2.82492	3.14287
3.33857	2.94885	3.06148	2.98419	2.88679	3.28833	3.01687	3.00722	2.86512	3.16099	3.4147	2.82697	3.25023	2.71798	2.84367	3.2533	2.99035	3.16555	3.34368	2.75974	3.27412	2.78681	3.12544	3.23229	2.89163	3.0061	3.22822	3.40037	3.16635	2.66028	3.04274	2.95866	2.94771	3.42696	2.92035	3.16328	2.95326	2.81791	2.97847	2.79739	3.00106	3.12398	2.85749	3.38357	2.72305	2.94023	3.16961	2.88671	2.89357	3.1105
3.42756	3.06779	3.46862	3.42943	3.25599	3.57032	3.25132	3.28059	3.14001	2.98242	3.60544	3.11264	3.33715	2.82517	2.92659	2.99844	3.09762	3.77363	3.13775	3.31295	3.45359	3.13432	3.00998	3.08071	3.44391	2.97369	3.57762	3.8572	3.33392	3.11901	3.05105	3.12555	3.2862	3.3642	2.89438	3.3932	3.13077	3.26369	3.34521	3.37063	3.2068	3.23955	3.26211	3.5519	3.12153	3.3018	3.29094	3.34278	3.48984	3.09572
3.74355	3.65151	3.89474	3.89839	3.624	3.68474	3.71073	3.68428	3.28788	3.22253	3.80198	3.60583	3.61837	3.50918	3.24373	3.4615	3.56131	4.06205	3.85289	3.64348	3.83742	3.75828	3.44831	3.36388	3.84014	3.37004	3.82626	4.15725	3.82735	3.5334	3.46595	3.58451	3.67949	3.60641	3.30478	3.6294	3.65975	3.86818	3.72565	3.92317	4.06305	3.86101	3.6455	3.99522	3.55111	3.83245	3.77163	3.74169	3.84587	3.65622
3.16919	3.0937	3.21291	3.32202	3.21193	3.49862	3.08257	3.07384	3.05903	3.10351	3.68325	3.04939	3.25979	2.9485	3.05971	3.17392	2.97213	3.76455	3.26768	3.19526	3.63408	3.08438	3.08987	3.15149	3.15446	3.04501	3.55858	3.61278	3.17472	3.05759	3.16408	2.99476	3.3382	3.59303	2.87159	3.37931	3.21917	3.12681	3.0411	3.1644	3.17038	3.34965	3.06639	3.63016	2.91716	3.04914	3.19572	3.36714	3.29649	3.12094
3.46973	3.13876	3.16271	3.19467	3.09693	3.38479	3.03671	3.08984	2.87253	2.87291	3.19352	3.02811	3.08561	3.10335	2.90061	3.09733	3.15263	3.386	3.3994	3.26477	3.2109	3.0148	2.78118	2.98464	3.02364	3.0165	3.22359	3.57552	3.25761	2.92118	3.05329	2.91504	3.32018	2.98861	3.08089	3.23877	3.14896	3.30364	3.11537	3.23615	3.49678	3.14806	2.91737	3.43266	2.97853	3.40273	3.11521	3.22665	3.23145	2.95225
3.4429	3.32367	3.04226	3.38822	3.38101	3.32423	3.38709	3.14842	3.0555	3.12302	3.55848	3.18371	3.51982	3.14537	3.05848	3.41229	3.12132	3.74241	3.60077	3.14772	3.62194	3.24936	3.07137	3.14583	3.36251	3.28034	3.65367	3.47553	3.11271	3.167	3.1206	3.18164	3.22244	3.34462	3.12063	3.1806	3.55064	3.41068	3.16207	3.26253	3.42093	3.4494	3.25958	3.47518	3.24366	3.16983	3.48208	3.39991	3.45602	3.46905
3.42518	3.54666	3.34971	3.50927	3.22478	3.5811	3.4752	3.26116	3.43994	3.428	3.79045	3.06047	3.67018	3.50871	3.31909	3.70729	3.51996	3.80079	3.8107	3.1797	3.74699	3.54522	3.24492	3.53631	3.47709	3.75579	3.78048	3.75785	3.87183	3.36235	3.52592	3.54801	3.45329	3.78189	3.39488	3.84696	3.73944	3.35521	3.45002	3.41293	3.76263	3.75167	3.51495	3.94633	3.48603	3.87332	3.60357	3.70213	3.71499	3.64461
3.3422	3.25699	3.03702	3.2232	3.00551	3.42253	3.14988	3.2043	2.87161	2.93742	3.41217	3.09853	3.212	2.76518	2.66864	3.10402	2.76491	3.5785	3.57525	2.96758	3.31496	3.02296	2.79599	2.72599	3.0852	2.96576	3.09507	3.3913	3.3598	3.06028	2.80535	2.8869	3.11012	3.23137	2.65361	3.18232	3.39107	3.27366	2.97627	3.20757	3.22091	3.01767	3.13445	3.58378	2.89808	3.22474	3.09694	3.43571	3.34054	3.25153
3.30795	3.37452	3.1897	3.34259	3.02671	3.32356	3.29897	3.15851	3.17301	3.22912	3.52333	2.92813	3.26976	3.30482	3.11705	3.56333	3.18828	3.52711	3.40576	3.34071	3.5535	3.13893	3.34864	3.24284	3.26403	3.39579	3.53679	3.56948	3.34958	3.09218	3.07407	3.3002	3.44057	3.50146	3.44069	3.6364	3.22673	3.19898	3.35543	3.34564	3.44643	3.79005	3.36308	3.31522	3.24572	3.45557	3.36945	3.4581	3.29863	3.35922
3.34698	3.1065	2.99321	3.05438	3.0184	3.15646	3.0664	3.24532	3.03801	3.10708	3.17527	2.94639	3.23445	3.12266	3.04309	3.57821	3.12525	3.09734	3.24625	3.15325	3.1824	3.04607	3.18141	2.98287	3.14516	3.21375	3.43914	3.2182	3.1578	3.09759	3.0132	3.15168	3.18439	3.00706	3.30028	3.16569	3.06742	2.96815	3.07459	3.15819	3.4027	3.28949	3.13099	3.00764	3.06748	3.04282	3.26398	3.3306	3.26047	3.14364
3.54625	3.12525	3.0321	3.03052	3.11438	3.05425	3.09284	3.0643	3.13271	3.51293	3.64198	3.18688	3.40048	3.15891	2.81919	3.50652	3.11998	3.38946	3.32957	3.40127	3.30569	2.92743	3.2856	3.16584	2.93987	3.05583	3.33471	3.37176	3.1173	3.02707	2.73548	3.00713	3.47162	3.38363	3.14547	3.1645	3.20016	3.13273	3.1604	3.04814	3.38426	3.26844	3.07602	3.17157	2.93865	2.93684	3.21555	3.3856	3.15575	3.35552
3.64814	3.59612	3.61456	3.74849	3.30183	3.74471	3.49901	3.72846	3.2845	3.68163	3.92053	3.4906	3.58596	3.24003	2.92493	3.25121	3.27222	3.96107	3.84269	3.32627	3.82636	3.56366	3.27559	3.02894	3.56289	3.41198	3.35785	3.44833	3.97934	3.58238	3.28551	3.30903	3.2412	3.69018	3.26073	3.47089	3.71266	3.78417	3.13534	3.40016	3.67157	3.65702	3.51155	3.80064	3.13304	3.71795	3.59425	3.64812	3.65044	3.44755
3.35812	3.46486	3.28577	3.41634	3.05498	3.58661	3.46779	3.4114	3.2176	3.67407	3.74689	3.15801	3.43955	3.26308	2.9693	3.22921	3.31094	3.75383	3.46972	3.6355	3.65848	3.17896	3.23584	3.20407	3.31442	3.42069	3.48348	3.6079	3.54912	3.446	2.93226	3.29842	3.48044	3.62233	3.04085	3.38896	3.51584	3.39845	3.20679	3.18844	3.25198	3.50035	3.61137	3.74026	3.11835	3.49582	3.42557	3.47452	3.36775	3.53322
3.33365	3.34733	3.49212	3.41798	3.33009	3.52188	3.3597	3.65466	3.35691	3.43398	3.78667	3.15631	3.329	3.20467	2.93519	3.44703	3.09709	3.73244	3.48056	3.3189	3.59842	3.50914	3.15024	3.09932	3.34814	3.42402	3.47516	3.61469	3.69726	3.31387	3.2465	3.14255	3.3868	3.55901	3.02727	3.42217	3.53256	3.38809	3.10002	3.31975	3.4296	3.72435	3.37733	3.74649	3.16281	3.47059	3.30984	3.73461	3.70573	3.07259
3.71943	3.44403	3.51927	3.33505	3.14239	3.46012	3.43724	3.52718	3.22411	3.50293	3.41489	3.33487	3.50103	3.05143	2.80249	3.18135	3.08016	3.50541	3.57945	3.47836	3.6039	3.29828	3.22389	3.10573	3.41698	3.0952	3.41817	3.30785	3.50369	3.00669	3.09446	3.11812	3.37166	3.62815	3.06129	3.19481	3.16433	3.4961	3.24103	3.4854	3.46133	3.48222	3.31472	3.52003	2.97506	3.4851	3.50464	3.30416	3.5271	3.34102
3.61056	3.44117	3.43648	3.29602	3.61534	3.26166	3.40757	3.88374	3.293	3.57302	3.71546	3.41955	3.57716	3.4273	3.05668	3.46867	3.2627	3.73399	3.72988	3.50397	3.70604	3.41704	3.1615	3.34849	3.51131	3.40232	3.67736	3.27478	3.67345	3.27894	3.35236	3.42936	3.65997	3.4865	3.30477	3.07311	3.60564	3.54927	3.18025	3.52006	3.74236	3.56357	3.24156	3.65464	3.20523	3.45179	3.66949	3.60713	3.67484	3.39731
3.40506	3.18495	3.5639	3.42998	3.24726	3.51103	3.45215	3.27997	3.17723	3.23361	3.88575	3.37239	3.32858	3.33226	3.00785	3.22886	3.07952	3.65262	3.57079	3.38984	3.72128	3.23916	3.18628	3.23485	3.45069	3.18163	3.57775	3.88342	3.58858	2.99987	3.28499	3.21096	3.19339	3.73629	3.21317	3.56431	3.37683	3.36043	3.43851	3.3392	3.40599	3.65571	3.27375	3.62753	2.90958	3.61021	3.48337	3.44029	3.33897	3.43688
3.32197	3.30763	3.60957	3.54068	2.83406	3.30019	3.4206	3.49367	3.07747	3.22316	3.38562	3.16141	3.42705	3.27306	2.94578	3.42423	3.20277	3.41459	3.4027	3.50581	3.38385	3.49272	3.23463	3.0575	3.31615	3.27804	3.32067	3.66332	3.61399	3.18429	3.35933	3.35627	3.58866	3.20994	3.17305	3.38846	3.38038	3.48113	3.25977	3.49237	3.65282	3.5971	3.30113	3.55235	3.21358	3.49964	3.40297	3.64791	3.57618	3.27126
3.65943	3.29544	3.17807	3.08395	3.20942	3.23739	3.1921	3.48369	3.03226	3.22963	3.36132	2.95029	3.5213	3.02383	2.79595	3.24378	3.34596	3.44085	3.45045	3.28598	3.39963	2.89743	3.14308	3.17659	3.14945	2.89494	3.45948	3.2356	3.12934	3.18291	2.99744	3.07758	3.32404	3.44511	2.93602	3.07833	3.11511	3.2462	3.18372	2.90944	3.29738	3.16705	3.21879	3.61334	2.9463	3.34274	3.33015	3.24184	2.93506	3.44086
3.33613	2.99148	2.97075	2.97495	2.80284	3.07127	2.89898	3.06813	2.93272	3.09278	3.45213	2.78547	3.12486	2.75484	2.35054	2.80004	2.81034	2.88133	3.22409	3.08637	3.12622	2.81426	2.5674	2.83792	3.01445	2.70008	3.19044	2.87021	3.1234	2.71882	2.73877	2.69445	2.83802	3.2102	2.66791	2.86425	3.23749	3.0317	2.82625	2.98723	2.93585	2.90003	2.85566	3.11785	2.50494	3.12627	2.80127	3.03189	3.07403	3.00841
3.87802	3.54468	3.59332	3.54032	3.32264	3.48084	3.63069	3.71707	3.15705	3.60029	3.77472	3.37445	3.69284	2.98931	2.78603	2.95195	3.35689	3.86204	3.78885	3.60001	3.72363	3.5537	3.00752	3.12376	3.40276	3.05223	3.44236	3.62712	3.54517	3.29455	3.33696	3.26485	3.38652	3.78488	3.01567	3.40832	3.62826	3.67244	3.37691	3.22678	3.57298	3.4169	3.49787	3.81325	2.89152	3.66531	3.49552	3.43367	3.34651	3.2663
3.54023	3.03143	2.88769	3.14031	2.94783	3.09666	3.14873	3.04878	2.82453	2.84567	3.32238	3.08584	3.12369	2.90994	2.66343	2.86923	2.86326	3.37505	3.41222	3.12141	3.30168	2.96838	2.7821	2.78024	3.04017	2.86371	3.3073	3.17945	3.19478	2.87962	2.84953	2.80893	3.07491	3.00865	3.10399	3.0899	3.23044	3.045	3.17261	3.03067	3.39251	3.08551	3.09181	3.31489	2.88756	3.10989	3.08457	3.17444	3.30272	3.20319
3.50899	3.15026	3.33896	3.29073	2.92615	3.52813	2.97138	3.10548	3.07324	3.04441	3.38473	3.19521	3.39433	2.79738	2.58699	3.24382	2.85685	3.41336	3.27994	3.08803	3.36459	3.17887	2.97989	2.96061	3.01117	2.97687	3.25134	3.23642	3.50705	2.95035	3.27287	2.92928	3.26149	3.03579	2.81305	3.27292	3.38186	3.07341	2.90816	3.09968	3.23573	3.04612	2.96114	3.64865	2.71906	3.19205	2.97124	3.32521	3.24732	3.37399
3.47787	3.07893	3.33692	3.67657	2.95631	3.61649	3.31428	3.50323	3.18841	3.61912	3.85596	3.39849	3.54149	3.45993	2.87025	3.63323	3.43147	3.49868	3.59179	3.41301	3.5401	3.49971	3.46966	3.42192	3.35045	3.49507	3.46151	3.80338	3.59169	3.00125	3.30727	3.2431	3.5248	3.50014	3.33031	3.48434	3.0299	3.59503	3.2557	3.33912	3.39676	3.56125	3.4572	3.51968	3.2754	3.49804	3.12745	3.39658	3.63404	3.27741
3.54015	3.24772	3.09638	3.21875	3.26448	3.46829	3.53351	3.1904	3.06868	3.24925	3.58668	3.08374	3.43283	3.11678	2.89962	3.18861	3.19201	3.61231	3.25999	3.24683	3.42384	3.05189	2.9742	3.28162	3.33187	3.04476	3.47511	3.60453	3.22021	3.1031	2.96317	3.0723	3.34757	3.46646	2.96408	3.49853	3.10089	3.17982	3.20305	3.27249	3.2192	3.28268	3.33482	3.50434	3.12455	3.34117	3.12413	3.22713	3.35897	3.41185
3.09932	2.82836	3.13216	3.23925	3.01626	3.30549	3.0467	3.06739	3.09335	3.41319	3.43016	2.92992	3.00192	3.2647	2.90817	3.53695	3.13549	3.3967	3.28882	3.20185	3.13588	2.93929	3.04763	3.29124	2.92812	3.25532	3.11671	3.64717	3.18054	2.88109	2.76628	2.9052	3.27649	3.42742	3.23749	3.04428	3.00463	3.23632	2.97407	3.05335	3.44107	3.48353	3.01826	3.39629	2.91035	3.14056	3.36534	3.21693	2.95998	3.31437
3.22563	3.09969	2.99194	2.87644	2.7636	2.92088	3.09503	3.11601	2.70108	3.01215	3.3325	2.81693	2.99309	2.71234	2.81186	3.19038	2.78924	3.10262	3.3896	3.31684	3.06806	2.86738	3.12122	2.74649	3.04938	2.99091	3.14111	3.29306	3.08519	2.75188	3.01161	2.81243	2.77394	3.12745	2.9499	2.93819	3.10244	2.99455	2.86605	2.84507	3.05428	2.98385	2.977	3.17491	2.7363	3.18261	3.2442	3.04702	3.02163	2.86557
3.06067	3.19834	3.46281	3.36183	3.07329	3.43316	3.16952	3.19908	2.87594	3.32232	3.6813	2.99611	3.20145	2.94009	2.86876	3.37835	3.25176	3.49991	3.45339	3.55028	3.49437	3.27848	3.10474	3.17727	3.28229	3.15513	3.40591	3.55181	3.41783	2.89058	3.31435	3.08002	3.22091	3.6281	3.1189	3.49889	3.27679	3.1345	3.1739	2.91749	3.09812	3.4014	3.03954	3.57273	2.89521	3.66615	3.17862	3.36406	3.25938	3.16261
3.56202	3.12089	2.95734	2.93792	2.85181	3.00517	2.96486	2.89393	3.13435	3.36106	3.4241	2.66847	3.25612	3.05098	2.79716	3.34217	2.98266	2.99715	3.43894	3.2007	2.97174	2.91096	3.09393	3.01811	3.0782	2.99763	3.19676	3.19388	2.89198	2.74484	2.89954	2.97583	3.18219	3.30691	3.12039	2.99779	3.09945	2.8805	3.05872	2.80279	2.99665	3.16401	2.95223	2.81393	2.66295	3.14138	3.25383	3.10305	2.70311	3.41208
3.3742	2.99762	2.98309	3.00148	2.95588	3.17344	2.89288	2.80595	3.05466	3.09367	3.33922	2.96348	3.18098	2.87146	2.906	3.19837	2.84377	3.15664	2.96953	2.98689	3.07161	2.71888	2.78486	2.85895	2.9644	2.87772	3.19777	3.26443	2.89679	2.96752	3.03664	2.72699	3.12372	3.26635	3.02672	2.81689	3.12274	2.99584	2.70064	3.05725	3.24983	2.82151	2.77452	3.29149	2.79875	2.72229	3.08197	3.12838	2.92567	3.09133
3.17012	3.04944	3.26626	3.27089	3.33716	3.18424	3.09171	3.27507	3.22792	3.15519	3.5334	3.20063	2.87309	3.15098	3.216	3.62183	3.25416	3.46099	3.34912	3.43949	2.8893	3.24406	3.29514	3.14549	3.38316	3.34757	3.23938	3.74979	3.52618	2.83279	3.00612	3.00107	3.54551	3.30621	3.23387	2.98255	2.89689	3.23263	3.00447	3.31934	3.54324	3.41144	2.8378	3.39874	3.15347	3.25792	3.12348	3.41013	3.33737	3.08105
3.38855	3.24742	3.32365	3.12184	2.95697	3.36853	3.48306	3.40999	2.6757	3.22817	3.48556	3.16285	3.41153	2.90906	2.59577	3.07572	2.88999	3.43411	3.67155	3.31543	3.47906	3.32949	2.99381	2.98873	3.28865	2.93066	3.09828	3.33751	3.51535	3.21585	2.95865	3.10148	3.10472	3.0864	2.8716	3.23804	3.49708	3.40274	3.2514	3.09356	3.41941	3.37213	3.32566	3.56896	2.75994	3.47507	3.23365	3.34767	3.3609	3.22129
3.22211	3.05442	3.18223	3.34442	2.84183	3.28203	3.06824	3.19587	2.89704	3.11651	3.36126	2.9586	3.17295	2.91488	2.52833	3.17704	3.17621	3.4843	3.31088	3.42449	3.47277	3.02657	3.07802	2.86346	3.24389	2.9414	3.05506	3.45202	3.21086	2.89731	3.08035	3.02701	3.22978	3.18579	2.80335	3.35455	3.0059	3.32071	2.98225	2.91746	3.40789	3.32752	3.084	3.32629	2.78477	3.5025	3.2211	3.17176	2.96512	3.13454
3.2603	3.2082	3.11694	3.35989	2.87681	3.20307	3.14848	3.45246	2.84955	3.03864	2.89971	3.21298	2.79618	3.36503	2.90658	3.63876	3.12088	3.37622	3.34521	3.51375	3.34912	3.15278	3.44778	2.80942	3.2675	3.36058	3.21074	3.7173	3.42367	2.71073	3.11072	3.14849	3.35491	2.81811	3.19444	3.35065	3.11283	3.32822	3.25144	3.25635	3.6524	3.4776	3.17096	3.12434	3.19829	3.16888	3.48142	3.41993	3.3584	3.16309
3.33096	2.8997	2.87422	2.88095	2.68418	3.05053	2.93626	3.06998	2.7103	3.17802	2.93823	2.60222	3.10718	2.71174	2.50536	3.04272	2.99172	3.08853	3.13098	3.16573	2.76268	2.61602	2.89534	2.91993	2.67385	2.71725	2.93663	3.05498	2.73511	2.95509	2.7886	2.64186	2.92113	2.77861	3.0282	2.69676	2.78758	2.93561	2.80067	2.62921	2.94463	2.73012	2.7223	2.94403	2.66329	2.9815	3.04951	2.97912	2.89578	3.02045
3.55899	3.18054	3.01858	2.90096	3.07574	3.17888	3.14036	2.99778	2.64313	3.2092	3.29259	2.93211	3.25712	2.85844	2.99251	3.36624	2.77011	3.07051	3.15634	3.13691	3.11761	2.94576	3.03438	3.12766	3.06763	3.01719	3.19127	3.10102	2.91324	3.04863	3.01312	2.77932	2.95378	3.22566	3.11019	3.00095	2.72947	2.93803	3.05685	2.83553	3.11914	3.10474	2.96286	3.32721	3.02081	3.04725	2.9496	2.97069	2.99486	3.23942
3.2666	3.20224	3.26728	3.56283	2.96441	3.45514	3.19188	3.52488	2.97517	3.5569	3.5875	3.10272	3.41666	3.22272	3.01434	3.28385	3.39706	3.40157	3.59353	3.56735	3.39625	3.27662	3.4744	3.12373	3.21777	3.32192	3.54126	3.62072	3.58631	3.2051	3.19334	3.31246	3.22865	3.47515	3.43015	3.21128	3.26287	3.48767	3.19455	3.15682	3.48645	3.4754	3.15896	3.50205	3.21924	3.4543	3.28899	3.42593	3.59013	3.21594
4.05847	3.61191	3.72327	3.77608	3.13877	3.62278	3.77435	3.4554	3.51789	3.52522	3.93782	3.475	3.85394	3.39351	3.44014	3.34847	3.60807	4.20627	3.71934	3.50613	3.92096	3.52523	3.46102	3.60111	3.96386	3.39166	3.91103	3.86702	3.55816	3.63206	3.52157	3.26041	3.64443	3.83278	3.4906	3.69581	3.89827	3.73218	3.75508	3.66795	3.72448	3.72552	3.93771	3.93853	3.76138	3.86741	3.77662	3.64563	3.82522	3.90461
3.32009	3.10927	3.01191	3.2472	3.03824	3.18939	2.99461	3.19267	3.06433	3.40172	3.40022	2.91124	3.07858	3.22922	2.75956	3.22001	3.15512	3.39506	3.29671	3.3751	3.4405	2.83849	3.20051	3.29105	3.09853	2.9681	3.32323	3.2312	3.22542	3.05581	2.77589	3.02153	3.46486	3.42009	2.94582	3.3296	3.01894	3.1828	2.90419	3.23231	3.14626	3.33656	3.13392	3.01072	3.06866	3.3313	3.20527	3.1404	3.30207	3.21318
3.51282	3.41823	3.41119	3.7327	3.41467	3.69686	3.34318	3.70465	3.36572	3.31721	3.94742	3.48833	3.78388	3.24167	3.111	3.28057	3.42591	3.74192	3.52871	3.38543	3.51982	3.40594	3.00982	3.15265	3.31098	3.15369	3.56569	3.9634	3.7606	3.404	3.14119	3.31284	3.4364	3.67424	3.13438	3.67907	3.54162	3.55832	3.34728	3.42656	3.77649	3.39916	3.52999	3.80445	3.42949	3.41212	3.06247	3.51306	3.59409	3.36222
3.31291	3.13515	2.80703	2.97538	2.65964	3.17646	2.86913	2.82357	2.95084	3.30141	3.24134	2.68722	3.30792	2.65096	2.62997	3.24141	3.08106	3.09197	3.13121	2.90551	3.06067	2.75789	3.02199	3.02314	2.89001	2.85213	2.98837	3.03213	3.01438	2.9843	2.8112	2.77051	2.90485	3.51903	2.65966	2.93789	3.19833	2.90096	2.62177	2.65419	2.9384	2.92436	2.93305	3.27713	2.58352	3.1927	3.16233	2.72507	3.04134	2.91654
3.48808	3.01917	3.00268	2.89624	3.02811	3.08871	2.95546	2.99779	2.96849	3.27725	3.24335	2.78755	3.12295	2.7716	2.78435	3.20025	2.96257	3.35229	3.26999	3.17448	3.08655	2.87833	3.08375	3.10577	2.76251	2.77999	2.90273	3.22722	2.91528	2.97414	2.66006	2.88746	3.09363	3.09522	2.83348	2.89199	2.96842	2.84358	2.87084	2.85606	3.06155	2.94721	2.82991	3.10118	2.70888	3.13868	3.04753	3.17981	3.00315	3.10899
3.37171	3.17759	2.82173	2.86565	2.99961	2.71041	2.99434	3.01657	2.63606	3.04585	3.33014	2.83964	3.17512	2.99515	2.8032	3.17894	3.06591	3.20344	3.54078	2.93507	3.11099	2.89004	2.71966	2.75799	2.86343	2.80302	3.23047	3.01436	2.8186	2.7022	2.62718	2.621	3.07263	3.23421	2.89833	2.99994	2.83064	2.89977	3.01977	2.69793	3.00665	2.71624	2.81633	3.13668	2.85832	3.15675	3.15783	2.81367	2.8695	3.06769
3.52618	2.90995	2.94146	3.08865	2.8739	3.28088	3.29846	3.2477	2.60339	3.07916	3.50503	2.97452	3.25142	2.8804	2.76529	2.96734	2.86653	3.22229	3.26823	2.98723	3.45256	2.82583	2.882	3.04883	3.1165	2.65379	3.36013	3.20185	2.7357	3.11929	2.69348	2.76734	3.04958	3.37189	2.95538	2.87861	3.23848	3.21812	2.72255	3.01718	2.85172	2.90138	2.92026	3.19914	2.6834	3.11786	3.1487	3.12441	2.95631	3.12581
3.51817	3.16574	2.67814	2.98939	2.78198	3.24842	3.13916	3.01308	3.07904	3.33132	3.18329	3.0081	3.18197	3.30496	2.81164	3.84293	3.21666	2.98807	3.36791	3.09538	2.99242	2.85543	2.92848	2.99678	2.9389	3.23658	3.27127	3.27568	3.00314	2.69793	2.89726	2.81678	3.29822	3.14704	3.10324	2.96579	3.1408	3.03263	2.97262	2.92171	3.27628	3.17035	3.02008	2.92199	3.0929	2.83312	3.10961	3.09983	3.04346	3.15465
3.44786	2.83543	3.24676	3.06712	3.04301	3.29679	3.08018	2.89948	2.90185	2.94096	3.58748	2.91749	3.12815	2.62383	2.72166	2.96102	2.90937	3.65349	3.32346	3.17912	3.29971	2.98291	2.73755	3.06358	3.02581	2.73876	3.2024	3.1671	3.05614	2.76574	3.03779	2.88134	3.16829	3.30943	2.91043	3.21175	3.00463	3.06137	2.91828	2.81485	3.05361	3.05052	2.67077	3.46984	2.72487	3.24807	3.03364	3.24341	3.00603	3.31017
3.64306	3.57831	3.48847	3.38417	2.93905	3.36192	3.28264	3.32862	2.84299	3.18535	3.31483	3.08134	3.25504	3.22291	3.1787	3.4436	3.36509	3.58975	3.71777	3.51954	3.57521	3.07579	3.21384	3.19501	3.45109	3.06677	3.53162	3.61735	3.17756	3.15969	3.2412	2.86964	3.35571	3.58243	3.1329	3.27242	3.32829	3.4156	3.16776	3.19089	3.03141	3.40261	3.17393	3.29883	3.24254	3.7358	3.52832	3.15348	3.37828	3.24059
3.50036	3.24283	3.41209	3.21119	3.1543	3.27665	3.48506	3.08181	2.98467	3.37465	3.65365	3.12911	3.31509	3.11279	2.88085	2.91136	3.10758	3.87832	3.74455	3.5098	3.35777	3.27747	3.24032	3.20582	3.21625	3.39954	3.25269	3.18218	3.36454	3.10555	3.11842	3.24528	3.41317	3.36113	3.21999	3.39947	3.12595	3.30524	3.48118	2.83516	3.44897	3.26813	3.18871	3.64006	3.14994	3.68889	3.11384	3.6382	3.3325	3.46547
3.47808	3.0837	3.07668	3.10934	2.70195	3.42537	3.08314	3.23959	2.89796	3.17328	3.16346	2.96004	2.98288	3.03814	2.71704	3.37247	2.95027	3.08484	3.37933	3.35102	3.21093	2.97876	3.33786	2.70913	3.08306	3.10252	3.15722	3.29767	3.3717	2.5096	3.05879	2.87863	3.24064	2.66484	2.96183	3.16443	2.80701	3.11009	3.07968	3.06436	3.31721	3.23794	2.97935	2.95296	2.59134	2.6744	3.18533	3.07855	3.30528	2.7722
3.70501	3.38876	3.03038	3.28201	3.06054	3.38806	3.27199	3.27215	3.0345	3.38538	3.49944	3.21471	3.48652	2.95678	2.74754	3.35893	3.12566	3.2203	3.47816	2.88046	3.54004	3.04304	3.07266	2.98423	3.22452	3.12241	3.41764	3.45979	3.20248	3.22009	2.95434	2.94001	2.98397	3.37768	2.94982	3.20909	3.64645	3.15306	2.91304	3.11971	2.98578	3.25839	3.36728	3.5166	3.09656	3.06346	3.16907	3.46331	3.21581	3.20185
3.59142	3.41971	3.27317	3.50925	3.09589	3.67559	3.19578	3.55256	3.35533	3.78019	3.37614	3.34832	3.45141	3.66122	3.24748	3.89024	3.51868	3.11343	3.28105	3.73513	3.63548	3.2285	3.61906	3.33499	3.43375	3.62172	3.57963	3.7304	3.71517	3.10197	3.34344	3.35039	3.89741	3.37429	3.53167	3.59572	3.12427	3.37899	3.27299	3.53461	3.6431	3.67521	3.57054	3.13093	3.29169	3.29461	3.60352	3.44547	3.75383	3.36138
3.55789	3.22275	3.19251	3.37362	2.76979	3.45369	3.31687	3.25498	3.09237	3.31977	3.17096	3.3024	3.21531	3.2244	2.73358	3.54538	3.10331	3.19836	3.39637	3.30168	3.1646	3.2431	3.51166	2.73244	3.27547	3.26514	3.15101	3.61378	3.58846	2.9003	3.2113	3.05769	3.38396	2.73182	3.16893	3.36014	2.92056	3.35836	3.23478	3.37022	3.54761	3.47383	3.3871	3.19638	3.13017	2.96719	3.31117	3.36222	3.53965	3.18532
3.55474	3.622	3.63915	3.54364	3.41291	3.93903	3.70361	3.79591	3.54027	3.64582	3.9161	3.44392	3.61256	3.43783	3.19535	3.80694	3.19583	4.01958	3.9194	3.6624	3.8662	3.54741	3.62721	3.43318	3.52017	3.61357	3.65542	3.92661	3.99308	3.5879	3.48319	3.2772	3.60898	3.71438	3.33617	3.72033	3.75632	3.49301	3.48389	3.14114	3.81458	3.8659	3.44174	3.9296	3.05512	3.97707	3.41898	3.79361	3.55945	3.65162
3.41285	3.26912	3.30826	3.52287	3.22618	3.32311	3.11414	3.50597	3.20758	3.2787	3.76368	3.25998	3.39497	3.35657	3.0156	3.50458	3.28105	3.70144	3.51282	3.48482	3.56526	3.26367	3.37692	3.27823	3.51711	3.42594	3.79972	3.84182	3.15382	3.42247	3.00768	3.26771	3.47304	3.58754	3.26697	3.35585	3.46162	3.35237	3.45361	3.38687	3.49017	3.56041	3.25709	3.6346	3.47607	3.34514	3.52985	3.49309	3.37944	3.61742
3.27729	3.08637	3.5647	3.33766	3.1936	3.33625	3.06254	3.38006	2.93119	2.98283	3.70543	3.05327	3.16876	3.07069	3.18466	3.36549	2.98528	3.38656	3.32001	3.39527	3.29528	2.94346	3.24652	3.1029	3.16502	2.93927	3.5092	3.52333	3.34566	2.91919	3.18796	3.15187	3.31025	3.49263	3.27926	3.06631	3.16673	3.14492	2.88709	3.26144	3.2142	3.5464	2.92615	3.45994	2.87681	3.35062	3.33077	3.28785	3.34061	3.20829
3.47558	2.9622	2.89039	2.99457	3.07537	2.91158	2.87677	3.02914	2.90222	3.33861	3.49563	2.60392	3.3625	2.98569	2.95884	3.32875	3.17132	2.92028	3.2771	3.1872	3.25345	2.85075	2.95513	3.14431	2.90253	2.8966	3.34512	3.12199	2.88717	2.62172	2.89752	2.94845	3.05272	3.50032	3.2142	3.08898	2.8658	2.65701	3.0127	2.9949	3.10451	3.16866	3.02884	3.19029	2.83487	3.01542	3.09219	2.9905	2.95216	3.05969
3.86173	3.48218	2.86793	3.2405	2.89624	3.26426	3.28767	3.10166	3.1417	3.17215	3.38784	3.09495	3.32041	3.15771	3.04076	3.38423	3.27878	3.13482	3.71014	3.27441	3.52042	2.86634	3.40225	3.12985	3.20782	3.18603	3.4143	3.3534	3.04035	2.98126	2.98601	2.89514	3.36935	3.32061	2.93765	3.03967	3.31594	3.24593	3.19289	3.28465	3.07764	3.44379	3.28094	2.96995	3.29227	3.11589	3.32005	3.16552	3.23179	3.34761
3.8295	3.04176	3.25851	3.13113	3.26719	3.55609	3.22955	3.38847	2.92524	3.39236	3.42816	2.82808	3.50024	2.74865	2.79919	3.00408	3.09713	3.52436	3.67384	3.2885	3.40153	2.9446	2.82921	3.20487	3.19082	2.66884	3.32451	3.01124	3.10599	2.86851	2.86723	3.03769	2.89743	3.29571	2.85786	3.19168	3.12984	3.23385	3.08678	3.20321	3.3743	3.00711	2.94034	3.65997	2.72283	3.35891	3.18851	3.2951	3.1646	3.33389
3.65285	3.24721	3.47032	3.56981	3.01099	3.77876	3.39487	3.43731	3.30514	3.11934	3.43548	3.28888	3.36735	3.00291	3.06908	3.30165	3.08448	3.62148	3.73158	3.21483	3.61883	3.31293	3.04389	2.9998	3.50497	3.06111	3.56621	3.51912	3.64991	3.14072	3.21307	3.04617	3.50727	3.47162	3.07809	3.15852	3.38612	3.55596	3.13055	3.46814	3.79295	3.31143	3.17445	3.73289	2.90985	3.64728	3.3117	3.48269	3.49524	3.51067
3.75837	3.62164	3.49541	3.85656	3.2068	3.58163	3.66981	3.89434	3.28368	3.82746	3.69721	3.73551	3.49392	3.75081	3.08187	3.71482	3.41412	3.71471	4.03158	3.73757	3.80536	3.61393	3.75437	3.1517	3.51722	3.75903	3.51231	3.92535	4.07794	3.29484	3.66147	3.52539	3.91172	3.50299	3.44181	3.5266	3.6328	4.01159	3.40418	3.94142	4.05558	3.97093	3.73333	3.45652	3.39714	3.6152	3.70879	3.89346	3.8223	3.4504
3.64711	3.26076	3.63216	3.23579	3.23733	3.63328	3.59387	3.34428	3.17707	3.38199	3.89534	3.01471	3.48031	3.01796	3.11697	3.46434	3.32533	3.69133	3.67705	3.50094	3.39731	2.92172	3.10795	3.36654	3.21092	3.22064	3.49845	3.50985	3.39014	3.32062	3.12916	3.29068	3.54974	3.58359	3.08445	3.4803	3.3986	3.40248	3.30716	3.2844	3.43576	3.63567	3.11906	3.70771	3.12903	3.76933	3.41006	3.41787	3.5164	3.10003
3.46604	3.42717	3.2617	3.41205	2.91842	3.25064	3.18206	3.6005	3.19576	3.52434	3.55387	3.13173	3.46662	3.04777	2.7509	3.44759	3.38943	3.32982	3.25339	3.76952	3.15388	3.38566	3.35515	3.05154	3.40227	3.19119	3.42605	3.24059	3.52782	3.22337	3.31869	3.25699	3.53987	3.3076	3.2059	3.4822	3.44985	3.37009	3.2332	3.33291	3.65785	3.38071	3.39821	3.35295	2.85437	3.597	3.39891	3.51924	3.34673	3.2507
3.3501	3.08394	3.01902	3.08976	2.87017	3.15565	3.23034	3.13842	2.68187	3.36398	3.41938	2.85345	3.31259	2.88623	2.7108	3.12957	3.11522	3.24902	3.43736	3.09844	3.21425	2.94336	3.14093	3.06411	3.10308	2.99922	3.08428	3.30151	3.20027	3.2974	2.82098	2.90174	2.78768	3.42783	2.95449	3.09453	3.10987	3.10767	2.88964	2.6441	2.97979	3.12278	3.01976	3.26922	2.93435	3.56958	2.83012	3.10171	3.12715	3.25778
4.0129	3.79111	3.59936	3.45424	3.35835	3.88841	3.75162	3.81894	3.40794	3.7292	3.99986	3.55091	3.62002	3.5136	3.1072	3.76418	3.48709	3.95147	4.05676	3.83927	3.73565	3.23035	3.49104	3.64675	3.47177	3.53632	3.55477	3.66329	3.60569	3.5732	3.39189	3.68173	3.82476	3.62877	3.48218	3.62948	3.77576	3.80346	3.55815	3.51242	3.77668	3.86206	3.37278	3.96423	3.5446	3.70603	3.78122	3.76766	3.63644	3.74417
3.19425	3.2901	3.3943	3.39285	3.16375	3.52015	3.1736	3.2725	3.21165	3.22723	3.5745	3.33712	3.46284	2.86358	2.64451	3.13269	2.74235	3.67255	3.28737	3.43862	3.37516	3.29748	3.15619	3.05383	3.26254	3.04179	3.21472	3.61037	3.63938	3.02715	3.26104	3.18752	3.23379	3.33295	3.02774	3.217	3.49067	3.28604	3.23772	3.11905	3.37316	3.35574	3.21462	3.53736	2.88144	3.32375	2.99965	3.23289	3.16582	3.50224
3.29772	3.29338	3.04104	3.24298	3.06355	3.16457	3.13753	2.9161	3.07418	3.51951	3.45986	2.79737	3.27725	3.10197	2.99964	3.41359	3.362	3.33228	3.52185	3.47658	3.00176	2.88492	3.05889	3.1668	3.0351	2.9441	3.34279	3.3683	2.98604	2.87703	3.11442	2.91977	3.15811	3.40941	3.43406	3.0576	3.11686	3.07554	3.16564	2.88281	3.22976	2.97524	2.72699	3.29876	3.00556	3.35171	3.17936	3.3037	2.78065	3.15245
3.46065	3.06112	3.2792	3.1007	3.15902	3.59478	3.08777	3.05835	2.93339	3.12476	3.15726	3.0257	3.19801	2.99833	2.72581	3.35674	2.95565	3.56271	3.46329	3.03648	3.38265	2.975	2.94827	3.1857	3.01674	2.93021	3.43948	3.45319	3.22929	2.99015	3.05838	2.83522	3.09742	3.40513	2.99902	2.80216	3.23809	3.339	3.14893	3.09532	3.30538	3.16314	2.95282	3.84696	2.94506	3.22927	3.25397	3.34101	3.20661	3.366
3.62649	3.09229	3.17267	3.65355	2.94515	3.15027	3.68264	3.13563	2.97442	3.43817	3.40033	3.13917	3.51094	3.31694	2.90696	3.40563	3.45629	3.4929	3.60902	3.40001	3.39025	3.3013	3.45748	3.16163	3.46038	3.242	3.48885	3.66394	3.37994	3.16753	3.13224	3.17144	3.51646	3.38232	3.1852	3.32725	3.38046	3.83004	3.10605	3.31007	3.5164	3.37423	3.41061	3.12571	3.46885	3.3737	3.45109	3.44093	3.52955	3.26849
3.32026	3.36271	3.13704	3.1035	3.1004	3.15602	3.2156	3.0334	3.03493	3.31806	3.52565	2.95999	3.1854	3.13069	3.09486	3.58952	3.38948	3.31592	3.33076	3.45416	3.35895	2.99615	3.23322	3.0435	3.08003	3.41308	3.25365	3.50217	3.11363	3.07507	2.93054	3.03109	3.55375	3.51081	3.16548	3.2543	3.07996	3.10491	3.22386	3.17054	3.3431	3.19647	3.08365	3.3298	3.05853	3.22506	3.32032	3.25891	3.18406	3.26159
3.40443	3.32789	3.54353	3.43107	2.85433	3.56716	3.2836	3.5405	3.3367	3.47874	3.62561	3.15187	3.32159	3.25372	3.06929	3.43814	3.30118	3.52317	3.54406	3.55603	3.43083	3.38546	3.42634	3.14035	3.28623	3.41668	3.36617	3.59491	3.7006	3.1465	3.17037	3.22908	3.40134	3.4804	3.21801	3.40139	3.36913	3.61299	3.30272	3.2877	3.63306	3.61877	3.43337	3.78117	3.11059	3.54433	3.37767	3.63845	3.48346	3.4422
3.67026	3.4408	3.23227	3.01959	3.1397	3.36954	3.36841	3.34724	3.20886	3.33368	3.49399	2.87073	3.5437	2.97117	2.95446	3.44535	3.35683	3.32488	3.74767	3.37863	3.10456	3.10833	2.81017	3.11213	3.08353	3.12448	3.19441	3.31924	3.19611	3.1154	2.79496	3.1002	3.29217	3.40257	3.01981	3.13941	3.13706	3.12484	3.21781	2.99997	3.363	2.98342	3.00577	3.71977	3.16028	3.65144	3.01909	3.32392	3.17806	3.17415
3.4907	3.0956	3.13327	3.05111	3.13552	3.31641	3.20551	3.24422	2.97725	3.36196	3.44503	3.10957	3.30075	2.67264	2.82843	3.04518	3.0966	3.41814	3.38711	3.07473	3.1616	2.96	2.82157	3.11785	3.00891	2.95949	3.23539	3.14124	3.23076	2.94124	3.13927	2.89725	3.10086	3.50383	2.87219	3.11752	3.17452	3.25589	2.93935	3.04391	3.02115	2.87047	2.89164	3.82713	2.74142	3.1279	3.00455	3.07072	3.23717	2.82498
3.49608	3.05957	3.08299	3.08883	2.99311	2.90401	3.12817	3.21914	2.93755	3.09333	3.53395	3.04201	3.25366	2.74912	2.53446	3.00335	3.01884	3.38242	3.58288	3.15286	3.14814	3.01512	2.83264	3.01389	3.18296	2.68674	3.1696	3.21681	3.19688	2.65554	2.89263	2.93996	3.27909	3.38292	2.78594	3.21738	2.97497	3.14765	2.93066	2.99944	3.21211	2.95192	2.77053	3.34938	2.7309	3.17442	3.22108	3.03139	2.98311	3.14625
3.59613	3.31136	3.50676	3.43443	3.24022	3.46381	3.49682	3.49015	2.93849	3.31752	3.59732	3.46144	3.33875	2.8466	2.84047	3.12508	3.17772	3.80232	3.56818	3.69501	3.39533	3.28774	3.24857	3.07069	3.51522	3.09455	3.21358	3.74912	3.55938	3.28411	3.41559	3.05162	3.26267	3.20352	2.79734	3.08614	3.57701	3.42698	3.41623	3.44777	3.3783	3.26759	3.44235	3.6891	2.98242	3.18196	3.1346	3.53603	3.63903	3.1734
3.67751	3.28095	3.08721	3.22128	3.07897	3.72324	3.2181	3.327	2.85223	3.21322	3.3101	3.27523	3.48321	2.74259	2.59999	2.95758	3.08708	3.45156	3.48934	3.47893	3.31072	3.04853	2.88827	2.94275	3.20818	2.72085	3.4445	2.90012	3.35121	2.98873	2.96661	3.0672	3.078	3.01958	2.96466	3.05952	3.28966	3.34857	3.00681	3.33219	3.35228	2.90035	3.13413	3.50089	2.72746	3.35752	3.03904	3.35435	3.3766	3.24736
3.49289	3.31677	3.52877	3.32602	3.08811	3.32992	3.36447	3.35415	3.0589	2.97316	3.47316	3.3108	2.92264	2.94843	2.88732	3.13095	2.77342	3.50727	3.65514	3.48982	3.18002	3.13476	3.28837	2.96823	3.42591	2.68137	3.27591	3.66866	3.41351	2.9036	3.12024	2.8669	3.28861	3.2022	3.03678	3.04713	3.10864	3.31722	3.091	3.4977	3.11245	3.38007	3.01104	3.14716	2.82293	3.45317	3.4336	3.28962	3.52308	3.24288
3.50217	3.07025	2.89305	3.13955	3.072	3.08059	3.05558	3.19674	2.93809	3.26689	3.57025	3.17154	3.12972	2.95143	2.7362	3.27021	2.99338	3.39287	3.4373	3.28969	3.25841	2.80482	3.09489	3.08703	3.0579	3.0364	3.21437	3.38743	3.02682	3.01931	2.92779	2.89819	3.03374	3.25688	3.14238	2.96339	3.14299	3.07492	2.99997	2.95813	3.07264	3.05714	2.9107	3.24107	2.94958	3.08585	3.27562	3.15646	3.05504	3.04589
3.41815	3.13619	3.1358	3.00185	2.91025	3.09231	3.18235	3.21558	2.99868	3.26625	3.68941	2.99363	3.36126	2.85168	2.86197	3.23758	3.18994	3.38115	3.30661	3.452	3.40788	3.02235	3.20431	3.08673	3.2694	3.1604	3.29557	3.2651	3.02302	3.17938	3.04161	2.9253	3.12941	3.34141	3.07299	3.21323	3.14854	2.99083	2.93534	3.10428	2.98774	3.38664	3.20882	3.06171	2.87771	3.19536	3.24758	3.21807	3.35502	3.07949
3.26095	3.33266	3.06093	3.49128	3.13031	3.15573	3.07532	3.45098	2.90259	3.05913	3.45091	3.07828	2.84154	3.18313	2.66947	3.34786	3.0982	3.47127	3.46841	3.34234	3.12782	3.22061	3.09383	2.7668	3.2978	2.80514	3.18411	3.64612	3.49184	2.83349	3.00933	2.79814	3.2649	3.13757	2.82623	3.20146	2.95582	3.29336	3.02696	3.28842	3.48581	3.22599	2.91689	3.18825	3.1089	3.38148	3.09407	3.39733	3.38574	2.79417
3.48259	3.14271	3.11189	3.21647	2.92485	3.34108	3.07807	3.00191	3.17401	3.26327	3.50696	2.90051	3.13372	2.93918	2.63988	3.1915	3.0564	3.47718	3.37606	3.70105	3.25649	2.75909	3.0408	3.17766	2.88378	3.06932	3.16267	3.40861	3.10645	2.89732	2.72832	3.02467	3.45827	3.38424	2.88039	3.10111	2.99618	2.98788	2.95915	2.87739	3.11345	3.02817	2.87517	3.55442	2.68404	3.45994	2.79992	3.05616	2.74761	3.1255
3.37579	3.23106	3.15771	3.23705	3.21621	3.26213	3.12209	3.17076	2.81263	2.88518	3.48795	3.06206	3.01325	2.82546	2.87763	3.01543	2.9039	3.60092	3.47533	3.41566	3.34926	3.07634	2.84451	2.94039	3.08397	2.94062	3.42416	3.47237	3.15762	2.91816	2.82731	2.71273	3.25232	3.38908	2.97269	3.11268	3.16925	2.99575	2.97881	2.70354	3.23016	3.01689	2.85964	3.59427	2.82274	3.4058	3.0765	3.22281	3.15897	3.04738
3.71068	2.95513	3.15756	3.07406	3.18517	3.21439	3.18527	3.3948	2.72239	3.07658	3.60076	3.10445	3.25011	2.70739	2.64413	2.88417	3.13758	3.61637	3.43502	3.36854	3.34961	2.70696	3.05191	3.08777	3.21262	2.54059	3.234	3.37927	2.72873	3.05972	2.82723	2.81087	3.14415	3.44507	2.93971	3.03488	3.13882	3.24759	3.03507	3.05554	2.95112	2.69235	3.08646	3.39976	2.86907	3.3007	3.09067	3.15309	3.03766	3.12313
3.45314	2.88434	2.7551	2.95119	2.79604	3.07426	2.98371	2.8727	2.97353	2.97428	3.26729	2.72368	2.89518	2.53178	2.60479	2.76289	2.96927	3.22986	3.49912	3.00679	3.00346	2.76797	2.86351	2.87762	2.84972	2.5727	2.93329	3.04955	2.7773	2.66476	2.7444	2.84556	2.75657	2.90187	2.67587	2.80686	2.9616	2.85195	3.02979	2.81641	3.12157	2.76746	2.71085	2.99631	2.68437	3.17626	2.95318	3.13067	3.09217	3.0164
3.52178	3.03447	3.12347	3.10329	2.93726	3.27681	3.14752	3.05893	2.90062	3.06173	3.43142	2.90654	3.09912	2.64848	2.47008	3.07381	2.81394	3.3378	3.46973	3.27006	3.17622	2.77452	2.99077	2.85049	2.96776	2.74071	3.14585	3.25507	3.08087	2.79761	2.82615	2.82518	3.12587	3.17029	2.82585	3.02735	2.93869	2.88534	2.76356	2.92609	2.94021	2.77905	2.85581	3.36089	2.6873	3.25026	3.07466	2.9837	2.99573	2.82977
3.57277	3.07768	3.16345	3.08895	2.81748	3.15201	3.18687	3.26998	2.78695	3.09674	3.23951	3.00183	3.09359	2.82713	2.72914	3.23333	2.94267	3.43108	3.25324	3.45025	3.11063	2.94909	3.21349	3.01205	3.16752	2.75367	2.90646	3.40417	3.10043	2.90423	3.03718	2.87255	3.08446	2.87113	2.70661	2.97134	3.14015	3.25715	2.92349	3.17224	3.12138	3.01041	3.00851	3.06492	2.84919	2.9765	3.27248	3.34033	3.1553	2.9791
3.5291	3.5316	2.94649	3.21237	3.19611	3.22604	3.32237	3.4403	2.72744	3.08865	3.22325	3.1831	3.22346	2.97396	2.91813	3.20274	3.15282	3.45185	3.6834	3.09719	3.24064	3.2002	2.74945	3.01762	3.16486	2.99504	3.09496	3.41645	3.46557	3.11788	3.01595	3.03281	3.07288	3.22553	2.62455	2.91893	3.55605	3.33777	2.97615	3.19026	3.41097	3.12833	3.28787	3.4646	3.11941	3.4345	3.02834	3.26196	3.59357	3.24876
3.74867	3.50935	3.51176	3.55975	3.36667	3.50882	3.49352	3.62767	2.6918	3.09048	3.8208	3.66886	3.31228	3.30876	3.10067	3.29358	3.26369	3.83884	3.96659	3.6324	3.55016	3.4054	3.04942	3.16937	3.37272	3.01299	3.61941	3.66568	3.63693	3.18185	3.36308	3.19333	3.45149	3.19378	3.46066	3.4957	3.46276	3.48804	3.25244	3.176	3.61718	3.29656	3.44829	3.77748	3.38754	3.6719	3.56774	3.51692	3.4087	3.39836
4.08642	3.93074	4.01343	4.1698	3.53175	4.14771	4.00892	3.96865	3.62536	4.06343	4.20101	3.74089	4.14305	3.83543	3.58075	3.85816	3.75482	4.33957	4.12816	3.96597	4.36527	3.89382	3.98679	3.87473	4.24532	4.00763	4.18425	4.3506	4.26991	4.02281	3.68234	4.0105	4.09373	4.20842	3.3891	4.22893	4.17424	4.2544	3.92003	3.90921	3.92019	4.41653	4.24002	4.22717	3.92289	4.1822	3.95532	4.20403	4.23247	4.14769
3.74952	3.43805	3.41775	3.33557	3.04418	3.30093	3.15887	3.42282	3.06692	3.3239	3.82286	3.31115	3.45141	2.84469	2.80939	2.85474	3.04624	3.61058	3.50162	3.41336	3.51114	3.33186	3.0245	3.13569	3.3323	2.96471	3.27708	3.53302	3.42781	3.06314	3.2187	2.94779	3.11152	3.38886	2.89149	3.10753	3.54987	3.25981	3.23542	3.16937	3.35596	3.16334	3.33308	3.59064	2.77176	3.24686	3.12362	3.41409	3.31442	3.40219
3.78951	3.08768	3.53744	3.50157	3.58219	3.52002	3.48106	3.47952	2.99666	3.43461	3.76289	3.28781	3.71302	3.13027	3.1199	3.24042	3.61714	3.89735	3.31777	3.51965	3.45536	3.10777	3.20945	3.51953	3.65317	3.17017	3.61869	3.75569	3.13765	3.60899	3.17627	3.1546	3.43917	3.62382	3.0078	3.14181	3.49095	3.51988	3.11955	3.47772	3.4303	3.20844	3.26458	3.62873	3.27894	3.40213	3.55353	3.70991	3.36791	3.47714
3.62658	3.11491	3.34433	3.26149	3.21943	3.42913	3.19792	3.29147	3.03449	3.39177	3.85914	3.03763	3.68378	3.03508	2.87595	3.06234	3.30428	3.58342	3.52665	3.31252	3.45521	3.17364	3.08565	3.19098	3.24725	3.06618	3.50869	3.19786	3.10625	3.28043	3.21396	3.17699	3.15569	3.48116	3.06634	2.88588	3.54799	3.24296	3.02585	2.99528	3.42756	3.06803	3.07951	3.50371	2.96521	3.40455	3.14068	3.58055	3.13815	3.56217
3.38889	2.96281	3.19145	3.02883	3.23959	3.63602	3.0874	3.25213	3.16422	3.49102	3.45369	3.0181	3.36053	2.90013	2.99419	3.32148	3.06567	3.30412	3.2148	3.35275	3.32565	2.95485	2.99299	3.12533	2.91217	3.07697	3.20306	3.51658	3.37457	3.10697	2.99376	2.77831	3.14452	3.32976	3.07877	3.20759	3.16315	2.87922	3.16742	3.03172	3.35174	3.01921	3.06541	3.56135	2.84503	3.25297	2.90076	3.25929	3.47516	3.07496
3.62657	3.524	3.20101	3.30161	3.15626	3.55377	3.30019	3.26982	3.42001	3.40317	3.6719	3.26517	3.54211	3.17135	3.07968	3.56274	3.32251	3.458	3.93372	3.34315	3.61679	3.12865	3.18523	3.37794	3.33546	3.35031	3.53244	3.44456	3.51243	3.21815	3.05525	3.16121	3.38256	3.67976	3.02327	3.43919	3.60738	3.32172	3.00877	3.30105	3.3368	3.47809	3.26876	3.81259	3.1634	3.09145	3.33417	3.28441	3.53502	3.22173
3.10515	2.7348	2.63351	2.50937	2.68548	2.91199	2.94663	2.93276	2.70096	3.21679	3.19577	2.54302	3.09237	2.60412	2.584	3.07921	2.86854	2.94204	3.07866	3.13367	2.8859	2.77752	2.71421	2.98991	2.59934	2.78391	2.86624	3.04703	2.66253	2.58379	2.6767	2.8792	3.01262	2.98935	2.86246	2.83084	2.86652	2.65881	2.83828	2.58016	2.93568	2.8457	2.72645	3.07431	2.59587	2.88572	2.88154	2.9666	2.9769	2.89029
3.54341	3.21279	3.12143	2.88251	3.1131	3.25012	3.06339	3.22613	3.17635	3.25102	3.33375	2.80365	3.17753	3.11954	2.82888	3.56331	3.1041	3.27373	3.63181	3.35408	3.08884	2.68502	3.32719	3.14947	2.92461	3.18303	3.13771	3.27731	3.08739	2.75429	2.85898	3.10179	3.26308	3.19789	3.03957	3.24104	3.02687	2.90729	3.17729	2.70304	3.16834	3.1881	2.87778	3.2842	2.97568	3.30765	3.16605	3.2699	3.06492	3.22371
3.52456	3.07327	3.125	3.13681	3.15066	3.5421	3.16195	3.23245	2.99031	3.41162	3.52504	2.88229	3.32891	3.26929	3.02761	3.42079	3.24356	3.2791	3.52244	3.50752	3.36038	2.79875	3.18043	3.25646	3.0763	3.14452	3.5318	3.42585	2.91682	3.12269	2.90752	2.88653	3.34838	3.44082	3.22055	2.98959	2.99887	3.23569	3.15209	3.15684	3.10366	3.16936	3.20142	3.29605	3.11652	3.27622	2.99346	3.33493	3.14491	3.3048
3.87811	3.57841	3.93153	3.79378	3.63157	4.05212	3.68655	3.74668	3.58279	3.76038	3.98626	3.45503	3.95451	3.41289	3.42146	3.67609	3.73591	3.86353	3.81736	3.92855	3.75748	3.63363	3.6684	3.57631	3.55509	3.23089	3.76543	3.7528	3.90733	3.50809	3.61529	3.63252	3.73233	3.76214	3.47017	3.65303	3.5788	3.69356	3.34589	3.3646	3.8621	3.70167	3.44618	3.95421	3.23672	3.81487	3.53612	3.85003	3.84338	3.66032
3.40212	3.15194	2.94772	2.93156	3.06014	3.27063	3.06039	2.73788	2.93481	3.2428	3.58651	2.88047	3.29653	3.0187	2.91847	3.35492	3.1178	3.35159	3.55392	3.2866	3.22839	2.72981	2.90881	3.32705	2.83302	3.17955	3.09025	3.24056	2.88535	2.92672	2.79578	2.89867	3.24073	3.379	3.26608	3.14466	2.99108	2.95172	3.06547	2.62038	3.01799	3.10692	2.80908	3.51014	3.03681	3.51941	2.80816	2.99199	2.61201	3.27533
3.52726	3.40472	3.59596	3.56656	2.9678	3.89396	3.63912	3.27954	3.30324	3.48141	3.73708	3.20004	3.26383	3.26547	3.36722	3.55774	3.35365	3.60175	3.7156	3.44357	3.59452	3.05609	3.65351	3.36992	3.33291	3.48965	3.49287	3.61158	3.36091	3.31833	3.1536	3.26774	3.5175	3.46785	3.40363	3.51021	3.49549	3.64496	3.16056	3.49176	3.33668	3.81637	3.35647	3.50134	3.37856	3.67506	3.61824	3.39905	3.58831	3.42253
3.2409	3.07134	2.93984	2.90556	2.53472	3.25415	2.97825	3.03111	2.99426	3.17333	2.98791	2.49446	2.89278	2.76794	2.57598	3.18537	2.92796	3.14784	3.40568	3.03588	2.94514	2.64045	2.96426	2.87571	2.7609	2.96195	2.96372	3.16971	3.07197	2.73737	2.75301	2.88505	2.84746	3.28653	2.75727	2.89005	3.01589	2.9723	3.021	2.69651	2.93135	3.11158	2.76561	3.12936	2.67836	3.34005	2.90237	3.02501	2.80596	2.99495
3.5885	3.26856	3.18147	3.58315	2.81946	3.31547	3.28692	3.41429	3.14284	3.55115	3.34887	3.45938	3.31183	3.26278	2.65874	3.46162	3.09123	3.40074	3.63889	3.53316	3.44773	3.28373	3.44381	3.26536	3.27221	3.27517	3.40858	3.58874	3.75349	3.06011	3.29362	3.20913	3.69642	3.31739	3.19498	3.46199	3.21139	3.71002	3.15014	3.48201	3.48128	3.52578	3.25376	3.12927	2.94006	3.44027	3.5156	3.4199	3.31721	3.30485
3.54859	3.08901	2.90014	3.17689	3.07779	3.17162	3.21174	2.95163	2.92425	3.2859	3.43472	2.87729	3.21924	3.15768	3.04983	3.60168	3.30253	3.03459	3.37681	3.16853	3.1199	2.85129	3.16718	3.29129	2.75033	3.21575	3.33449	3.39378	3.16481	2.68268	3.00829	2.96769	3.16498	3.4925	3.1881	3.09735	3.05867	3.18821	3.08952	2.86271	3.26462	3.27549	2.91929	3.1915	2.96157	3.12882	3.19075	2.91857	2.89718	3.17457
3.59759	3.23942	2.95243	2.79719	2.69127	3.39199	3.20092	2.95098	2.92807	3.27233	3.33223	2.85619	3.27384	3.05222	2.91169	3.46643	2.92825	3.28315	3.65342	2.99782	3.25292	2.97032	3.1366	3.05469	2.71667	3.29051	2.99614	3.24612	3.41746	3.02398	3.02494	2.90629	3.21819	3.11369	3.1387	3.21485	3.06059	2.86166	2.89861	2.77402	3.28632	3.2893	3.09065	3.21666	2.94133	3.08559	3.16	3.04722	3.15012	3.08359
3.65444	3.02044	3.11887	3.04715	3.27125	3.55648	3.11176	3.27668	3.01376	3.51067	3.5065	2.94408	3.47348	3.19023	3.05107	3.53804	3.29143	3.37223	3.36513	3.21614	3.48588	2.97672	3.00604	3.27439	3.14502	3.09733	3.39691	3.38902	2.97828	3.21205	2.80411	3.01468	3.34595	3.51429	3.15566	3.02367	3.05283	3.05387	3.04303	3.32303	3.214	3.35268	3.08965	3.44647	3.05862	3.09572	3.34248	3.1076	3.27407	3.34893
3.53185	3.45384	3.20458	3.49272	2.99636	3.25036	3.34667	3.46289	3.47861	3.51134	3.54904	3.1369	3.44819	3.4682	3.02548	3.59205	3.39773	3.14797	3.45894	3.57549	3.52807	3.34164	3.57559	3.15369	3.30164	3.59533	3.27057	3.592	3.34277	3.06086	3.52677	3.32282	3.5676	3.44857	3.40064	3.42143	3.28154	3.21866	3.26006	3.23698	3.54879	3.70593	3.40938	3.09977	3.29188	3.39688	3.44324	3.56061	3.15844	3.29065
3.46882	3.2119	3.03458	3.00225	3.12585	3.6327	3.19495	3.33352	3.05266	3.55101	3.41415	3.09689	3.48217	2.89135	2.70479	3.32258	3.10778	3.41275	3.64483	3.37218	3.37552	3.03843	2.88495	3.26429	2.90892	3.07094	3.06817	3.25105	3.38594	3.10942	2.93298	3.12283	3.1837	3.46361	2.952	3.15701	3.32298	3.32522	2.97652	2.97687	3.39297	3.05356	2.84169	3.70437	2.89436	3.59974	3.10525	3.33975	3.33896	3.34974
3.44382	3.2096	2.91504	3.00217	3.06743	3.0336	3.05073	3.08755	2.88254	3.36833	3.65591	2.89019	3.38648	2.81874	2.73217	3.1314	3.15177	3.29797	3.49941	3.18765	3.24635	2.8716	2.81795	3.07891	3.02407	2.98175	3.4176	3.172	2.74663	2.94222	2.85643	2.7372	2.93388	3.31809	3.13417	3.02351	3.15721	2.84754	3.00686	2.73414	3.04047	2.84899	3.05888	3.4527	3.02551	3.17758	3.03183	3.06345	2.88011	3.20389
3.75615	3.52675	3.10072	3.41086	3.04593	3.58038	3.4573	3.28523	3.04975	3.31082	3.45697	3.20931	3.34069	3.23505	2.99681	3.73397	3.33953	3.20086	3.78964	3.31657	3.21555	3.13956	3.08962	2.90086	2.90316	3.12319	3.4083	3.14783	3.43775	2.85071	3.13492	2.84817	3.44875	3.17668	3.38842	3.19636	3.15743	3.21701	2.98504	3.15533	3.58108	3.21813	3.14732	3.20653	3.15418	3.13569	3.35629	3.42637	3.17022	3.00548
3.66154	3.16557	3.55004	3.37284	3.17354	3.73346	3.34326	3.21174	3.20662	3.40319	3.73016	3.23989	3.57932	3.0745	2.78244	3.12224	3.23725	3.5874	3.7853	3.23623	3.41272	3.45793	3.08753	3.16549	3.30477	3.18823	3.32076	3.47366	3.65841	3.13369	3.41769	3.2326	3.43724	3.39973	3.10381	3.42642	3.52687	3.52569	3.50403	3.40243	3.6873	3.2526	3.22876	4.0004	3.16244	3.48079	3.23845	3.52224	3.50374	3.55907
3.31728	3.30815	3.06795	3.17419	2.97878	3.22913	3.28557	3.3159	3.01942	3.49256	3.32345	3.16423	2.89665	3.06736	2.74276	3.39585	3.29596	3.52716	3.70972	3.49432	2.85826	3.17615	3.07105	3.19048	2.92388	3.18832	2.79685	3.31031	3.46866	2.81899	3.05307	2.86459	3.53336	3.29132	2.96868	2.69767	3.19145	3.36866	3.04352	2.95215	3.57864	3.16465	2.89194	3.60615	2.9692	3.54498	2.99727	3.33034	2.99754	3.12287
3.17667	3.15068	3.31185	3.39503	3.11764	3.3449	3.18109	3.51668	3.15863	3.42796	3.47994	3.11456	3.51494	3.07804	2.86834	3.30353	3.37752	3.51551	2.85607	3.4711	3.35756	3.31743	3.42077	3.11205	3.61456	3.30021	3.3792	3.4946	3.28659	3.32827	3.24892	3.11465	3.31089	3.39708	3.21469	3.22913	3.42169	3.39148	3.21814	3.36612	3.39281	3.42856	3.42378	3.48052	3.33859	3.28746	3.37543	3.61934	3.5994	3.37806
3.39483	3.11783	3.50518	3.36662	3.17358	3.65793	3.34018	3.45337	3.10284	3.12215	3.37272	3.18397	3.01398	3.11812	2.90121	3.37896	3.0725	3.39408	3.102	3.42109	3.32332	3.24322	3.34225	2.93607	3.29536	3.23802	3.48144	3.68727	3.5542	2.76585	3.12762	3.13125	3.18208	3.16204	3.08757	3.23018	3.0446	3.29352	3.21093	3.27868	3.56439	3.43504	3.16091	3.62311	3.02214	3.28517	3.23744	3.34837	3.40833	3.07406
3.33476	3.05682	2.60854	2.88823	2.99283	3.14373	2.85825	3.11506	3.01008	3.1037	3.20096	2.9016	3.01966	2.85874	2.60602	3.13073	2.89615	3.23699	3.42485	3.13863	3.10354	2.8163	2.68995	2.82521	2.69918	2.85968	3.27937	3.01601	2.99995	2.60758	2.78928	2.70352	3.08144	3.04045	2.93353	2.75585	3.13161	2.95935	2.9169	2.79179	3.03335	2.86624	2.85046	3.52432	2.80862	2.80922	2.98251	3.0545	3.16061	2.92803
3.50917	3.03054	3.02481	3.12095	3.04348	3.29228	3.17174	3.25823	2.73628	3.277	3.11507	3.13566	3.20054	3.03857	2.67189	3.02637	2.96304	3.33563	3.32516	3.30081	3.39553	2.98969	2.96963	3.0686	3.21996	2.96748	3.25973	3.31725	3.3132	2.94454	2.78051	2.74648	3.29174	3.05589	2.8888	3.18442	3.08531	3.31925	3.0161	3.1099	3.30516	3.18681	3.00248	3.49556	2.91855	3.27685	3.06135	3.12131	3.30438	2.88502
3.75172	3.63449	3.45582	3.56887	3.07844	3.15727	3.44936	3.67199	3.20754	3.70725	3.53731	3.28216	3.45904	3.71957	3.11448	3.72121	3.64066	3.51441	3.60006	3.83235	3.78885	3.4593	3.84996	3.06649	3.54681	3.57658	3.52135	3.66766	3.68917	3.18653	3.41869	3.4529	3.69388	3.36681	3.35411	3.56659	3.16627	3.52353	3.48378	3.71499	3.8499	3.86645	3.63004	3.03268	3.40228	3.6352	3.65533	3.74585	3.67383	3.57819
3.27004	3.14333	3.27962	3.02821	2.78775	3.29219	3.20785	3.25211	2.86014	3.31938	3.24512	2.7801	3.1254	3.00106	2.85827	3.49972	2.88259	3.01756	3.19585	3.19731	3.25912	3.09645	3.29798	3.06852	3.06987	3.01572	3.23865	3.29856	3.23346	3.0179	3.02314	3.13894	3.20376	3.02628	2.99381	3.30603	3.09672	3.14069	2.99196	3.13571	3.33576	3.40542	3.1016	3.28786	2.81523	3.04935	3.27868	3.05908	3.29972	3.13451
3.32344	3.43767	3.26489	3.41701	3.221	3.42145	3.47279	3.3426	2.87995	3.59437	3.68652	3.24612	3.43404	3.38005	2.82976	3.30358	3.27679	3.48389	3.61868	3.37785	3.4711	3.3115	3.22891	3.16061	3.29685	3.36735	3.40579	3.36161	3.66054	3.19307	3.21754	3.26127	3.53178	3.54961	3.13473	3.30522	3.41791	3.41919	3.15566	3.14139	3.51071	3.40419	3.42987	3.60202	3.07976	3.62559	3.27966	3.57357	3.42498	3.28236
3.87946	3.63978	3.35453	3.62533	3.1203	3.62661	3.6449	3.61083	3.24899	3.90412	3.59668	3.27185	3.85421	3.72164	3.36868	3.6774	3.81749	3.46692	3.5065	3.75922	3.7455	3.41269	3.78809	3.66909	3.48191	3.60229	3.74332	3.53853	3.75879	3.22285	3.46039	3.73551	3.87471	3.64845	3.5723	3.71321	3.30097	3.63552	3.3911	3.83502	3.78177	3.79391	3.74149	3.07969	3.65813	3.67141	3.76309	3.70418	3.84451	3.68532
3.60267	3.13573	3.18569	3.21109	3.0364	3.39169	3.3635	3.16363	3.02361	3.27138	3.16664	3.14003	3.40765	3.06528	2.82296	3.26651	3.63117	3.3478	3.20975	3.60574	3.34679	3.07463	3.29369	2.91474	3.22522	3.03521	3.2552	3.36903	3.06593	2.96274	3.09047	3.16188	3.46558	2.96474	3.05712	3.17637	3.14696	3.38763	3.2069	3.2332	3.35636	3.04057	3.08409	3.22738	2.94749	3.1182	3.21174	3.35561	3.32498	3.10678
3.42028	3.14977	3.20803	3.39771	2.89391	3.10094	3.1128	3.14959	3.08468	3.3161	3.53804	2.88993	3.23952	2.85687	2.67948	2.89315	2.97582	3.53699	3.47798	3.30843	3.34894	3.13794	3.39063	3.02777	3.13151	2.89942	3.30307	3.38436	3.27855	2.93711	3.02076	3.10961	3.15142	3.46111	2.96228	3.32725	3.14976	3.26071	3.16879	3.05545	3.28772	3.27308	3.17527	3.32497	2.94106	3.24569	3.24893	3.24839	3.32269	3.08552
2.9422	3.01916	3.07283	3.03148	3.27397	3.05144	2.8991	3.24501	3.10291	3.11655	3.47263	2.86899	3.13462	3.20558	3.11272	3.42149	3.15927	3.42108	3.31667	3.22836	3.18766	3.04506	2.8465	3.06942	2.84239	3.2096	3.36541	3.53639	3.19453	2.98033	2.89644	3.09614	3.28622	3.43841	2.98162	2.82094	3.03739	3.11584	2.95824	3.11108	3.37843	3.11794	2.74284	3.50791	3.14848	3.23147	3.33551	3.28251	3.46329	3.05868
3.75189	3.31912	3.34631	3.59477	3.25564	3.57724	3.55861	3.54626	3.40555	3.22575	3.67327	3.31118	3.67273	3.38287	2.84608	3.27503	2.90527	3.73051	3.56391	3.21859	3.70373	3.46309	3.26954	2.98397	3.4306	3.17885	3.60633	3.47735	3.71662	3.47361	3.30651	3.24449	3.45325	3.45219	3.09584	3.59492	3.75548	3.60001	3.35273	3.35144	3.68491	3.53803	3.72026	3.76828	3.17682	3.43045	3.48708	3.44097	3.42213	3.53096
3.27737	3.50281	3.35324	3.63237	2.97004	3.15885	3.45243	3.48321	3.31012	3.30594	3.49282	3.20753	3.52749	3.51817	3.11543	3.51812	3.29357	3.53092	3.57217	3.65915	3.49006	3.515	3.58735	2.95778	3.48782	3.48694	3.62651	3.79343	3.68815	3.12979	3.29681	3.39536	3.74067	3.47036	3.46408	3.46073	3.35563	3.44838	3.31503	3.53921	3.8544	3.89405	3.42227	3.29207	3.1691	3.40139	3.60482	3.60923	3.62319	3.34001
3.57402	3.24035	3.46689	3.63533	3.29311	3.25346	3.56862	3.71671	3.35634	3.07626	3.61593	3.4055	3.6107	3.27973	3.18146	3.135	3.25256	3.68525	3.58641	3.17742	3.57957	3.43794	3.16358	3.05247	3.59742	3.14192	3.60925	3.82057	3.52768	3.30388	3.21025	3.16597	3.48935	3.55142	3.16227	3.37988	3.52624	3.52546	3.32956	3.66066	3.6382	3.34843	3.41917	3.49259	3.27353	3.364	3.79278	3.29797	3.68296	3.19563
3.46087	3.15492	3.01571	3.12824	3.27405	3.31647	3.20826	2.82651	2.79835	3.1126	3.51874	3.0086	3.32951	3.175	3.07217	3.60472	3.26288	3.55204	3.51183	3.19734	3.27323	2.78185	3.0813	3.21206	3.06159	3.09999	3.44792	3.59832	3.04547	2.79117	3.08622	2.84078	3.23334	3.48891	3.31573	3.14259	2.96354	3.0059	3.24966	3.15493	3.14063	3.31049	2.79617	3.39599	3.1233	3.19113	3.4481	3.05752	2.91359	3.14778
3.47848	3.41352	3.25557	3.54657	3.20035	3.56541	3.02786	3.57044	3.24586	3.32202	4.01399	3.43601	3.60281	3.13832	3.02338	3.47889	3.01725	3.64872	3.79465	3.47594	3.51218	3.48243	3.36047	3.31071	3.45047	3.14034	3.61513	3.62941	3.62837	3.1307	3.18171	3.37912	3.48516	3.63662	3.33425	3.40138	3.3499	3.2894	3.38519	3.58616	3.77018	3.52794	3.20749	3.56097	2.86885	3.69652	3.45065	3.41627	3.51789	3.41848
3.41565	3.34786	3.28202	3.16564	2.96769	3.19039	3.21731	3.24287	3.11857	3.18301	3.51882	3.07016	3.3337	2.78363	2.928	3.19043	3.06919	3.45843	3.42367	3.09479	3.37724	3.12824	3.23556	3.10666	3.26044	3.16172	3.38295	3.43392	3.27314	3.04849	3.16044	3.0505	2.99495	3.62206	2.82652	3.17901	3.15635	3.07734	2.89731	2.96891	3.04879	3.26846	3.18199	3.38628	2.81741	3.31286	3.42495	2.98226	3.24287	3.225
3.51239	2.94438	2.96314	3.17914	3.16785	3.51545	3.03978	3.05057	3.09533	3.43446	3.71178	2.97875	3.36007	3.05186	2.89476	3.22074	3.35459	3.32063	3.66344	3.19244	3.4757	2.9013	3.25634	3.37621	2.8653	3.21618	3.42373	3.40835	3.25735	2.62471	2.92155	3.27498	3.19122	3.62931	3.17777	3.47798	2.98486	2.8793	3.24634	3.15561	3.17782	3.37336	2.83748	3.41314	3.03984	3.2122	3.0326	3.04413	3.15724	3.2404
3.26845	3.14022	2.9805	2.87471	2.84068	2.97009	2.76517	3.14353	2.7934	2.96747	3.45523	2.98995	2.96157	2.68748	2.47645	2.91799	2.64473	3.45136	3.05397	3.34897	3.04461	2.96979	2.80388	2.86668	2.84788	2.69343	2.92206	3.21551	3.04449	2.96046	2.7083	2.57404	3.09071	2.96112	2.31669	2.82015	3.13139	2.97683	2.50074	2.75513	2.9471	2.90845	2.74037	3.1877	2.58658	3.13036	2.79897	3.00255	2.95459	2.89031
3.4202	3.03265	3.29069	3.31604	3.13573	3.44159	3.27996	3.54244	2.97796	3.2361	3.12063	2.98506	3.31229	3.12781	3.02792	3.44873	3.19204	3.19321	3.2339	3.4161	3.43322	3.20333	3.1903	3.21808	3.40834	3.14412	3.43961	3.76918	3.37575	3.28864	3.20333	3.18075	3.25498	3.15803	3.06669	3.24906	3.0364	3.3649	2.98511	3.33218	3.41882	3.41455	3.35342	3.49456	3.24852	3.26477	3.28319	3.27413	3.61732	2.86758
3.35446	3.01519	3.29328	3.23467	3.14393	3.67471	3.31402	3.30116	3.06669	3.18397	3.53689	3.00012	3.48775	2.72298	2.86954	3.2398	3.1567	3.64942	3.25163	3.26104	3.21891	3.13778	2.88066	3.09374	3.26853	2.93106	3.23864	3.61001	3.15853	3.2024	3.19285	2.87446	3.10964	3.41974	3.101	3.2111	3.30927	3.30231	3.03123	3.14415	3.24093	3.07129	3.07212	3.73243	2.8527	3.23232	3.15165	3.35575	3.25495	2.98914
3.29205	2.92558	3.25195	3.25185	3.03751	3.03561	3.0075	3.16255	2.88598	2.93872	3.27559	2.94604	3.19934	2.91972	2.75792	2.80259	3.01064	3.46265	3.21322	3.28522	3.30612	3.12163	2.98291	2.82375	3.25009	2.92992	3.29021	3.26485	3.27829	2.90683	2.98586	3.13525	3.07135	3.15698	2.81338	3.19561	3.21123	3.29555	3.04865	3.08778	3.25155	3.14459	3.0732	3.42249	2.83152	3.19218	2.99673	3.3279	3.35201	2.95469
3.95602	3.3556	3.43779	3.7011	2.94529	3.99971	3.63027	3.46444	3.32646	4.04345	3.50518	3.46391	3.48219	3.54411	2.92106	3.94186	3.49619	3.5829	3.78223	3.66723	3.73317	3.51686	3.92722	3.43784	3.35257	3.42145	3.27004	3.80407	3.8039	3.14978	3.17339	3.30876	3.62695	3.33177	3.59247	3.43975	3.10096	3.78309	3.484	3.60793	3.86632	3.71509	3.58442	3.25135	3.28485	3.47726	3.58057	3.72314	3.405	3.742
3.74884	3.15457	3.20499	3.26517	3.23328	2.91468	3.36676	3.34135	3.17896	3.41843	3.7496	3.07302	3.27809	3.03248	3.19879	3.58635	3.17643	3.50115	3.73726	3.61921	3.3493	2.93913	3.43183	3.17659	3.19438	3.24515	3.3665	3.59716	3.05226	3.03974	2.95225	3.07056	3.44134	3.57168	3.0878	3.15947	3.15267	3.25137	3.17435	3.02212	3.17141	3.53845	2.93028	3.2783	3.21975	3.22637	3.21903	3.22446	3.32186	3.33731
3.5083	3.02667	2.96753	3.03684	3.05665	3.3536	2.77978	2.93537	3.03733	3.05344	3.11105	2.99183	3.25486	2.96426	2.7255	3.23608	3.02235	3.48157	3.23934	3.08308	3.24903	2.74502	2.91531	3.18202	2.82169	2.89264	3.21784	3.28709	2.8209	2.93811	2.77514	2.63214	3.22136	3.09395	2.75138	2.88802	3.28774	3.02506	2.90478	3.0089	2.97434	2.88227	2.91359	3.59479	2.91731	2.88524	2.97302	3.15872	3.27618	3.34343
3.34729	3.19596	3.21575	3.18468	2.97718	3.32758	3.31144	3.39196	3.24309	3.35651	3.57957	3.10445	3.32701	3.06341	2.7812	3.25176	3.09113	3.46022	3.58083	3.24587	3.27998	3.2476	3.00632	3.19007	3.27997	3.15227	3.37323	3.28488	3.47262	3.04606	3.08574	3.17128	3.24463	3.2201	2.85244	3.15704	3.48187	3.3007	3.07697	3.24124	3.56658	3.29095	3.0585	3.47283	2.92361	3.30027	3.08083	3.53022	3.42482	3.3812
3.5438	3.07544	3.67584	3.76436	3.19377	3.72179	3.63367	3.55529	3.16224	3.57397	3.53924	3.15945	3.57888	3.38541	2.90442	3.09015	3.42616	3.73632	3.44177	3.71326	3.3719	3.58512	3.46185	3.10907	3.55475	3.24752	3.68275	3.64069	3.70304	3.25617	3.43823	3.56589	3.5392	3.44427	3.47032	3.56361	3.34159	3.813	3.57026	3.57206	3.55803	3.48761	3.51594	3.69822	3.40879	3.60437	3.31321	3.78036	3.6006	3.1687
3.82647	3.67654	3.50288	3.46015	3.25298	3.85465	3.55231	3.51564	3.12891	3.68101	3.7052	3.40465	3.67909	3.15246	2.9387	3.28492	3.08713	3.60052	3.81933	3.78169	3.8484	3.42868	3.44288	3.26446	3.18203	3.07826	3.58096	3.51071	3.88733	3.31257	3.22643	3.41662	3.5857	3.51505	3.40541	3.68673	3.21147	3.6183	3.33558	3.44991	3.61615	3.54572	3.42003	3.74371	3.06357	4.01955	3.32969	3.52829	3.48322	3.5522
3.48734	3.25664	3.27104	3.2668	3.07761	3.56511	3.32324	3.29731	2.88833	3.12838	3.51971	3.3439	3.13536	2.70919	2.7581	3.1439	2.91192	3.69168	3.85496	3.44388	3.43634	2.95347	2.94073	3.10561	3.12484	2.91555	3.15775	3.54678	3.17552	3.04341	2.87715	2.86212	3.14943	3.30863	2.95845	3.09784	3.28345	3.31911	3.19434	2.92843	3.21401	2.98725	2.92632	3.77642	2.66843	3.37441	3.18934	3.309	3.17143	3.32469
3.51605	3.29732	2.86786	2.96673	3.06255	3.21366	3.1142	3.15959	3.09024	3.2497	3.38164	3.03995	3.08942	2.67138	2.91505	3.29951	2.88082	3.2746	3.49761	3.1916	3.11132	2.88655	2.87105	2.98175	2.85015	2.88026	3.19654	3.31189	3.11387	2.87843	2.888	2.80822	3.12108	3.34201	2.80697	2.90525	3.05152	2.94356	2.688	2.98096	3.08544	2.96894	2.75348	3.34401	2.80082	2.9953	3.17931	2.84933	3.31237	2.99601
3.47443	3.16739	3.19032	3.16154	2.85149	2.96822	3.27071	3.147	2.89094	3.07666	3.41106	3.0206	3.14777	2.9057	2.85879	3.32454	2.72832	3.48901	3.63311	2.99451	3.42328	3.14319	3.11298	3.03746	3.12465	3.16347	3.3059	3.26308	3.45296	3.08758	3.15245	3.1335	3.25794	3.37955	3.03843	3.51772	3.00376	3.22754	3.21671	2.92825	3.24451	3.36035	3.21816	3.21316	2.92739	3.1141	3.2077	3.05969	3.11048	3.12642
3.50918	3.66955	3.31336	3.61758	3.24753	3.08358	3.12687	3.56279	3.47411	3.37845	3.80954	3.2665	3.52694	3.43154	3.27269	3.54451	3.4601	3.38983	3.49054	3.5575	3.38583	3.41459	3.27237	3.14324	3.35339	3.54736	3.66753	3.6298	3.59555	3.38426	3.40492	3.26539	3.63571	3.60838	3.20821	3.24797	3.46628	3.37676	2.97551	3.48159	3.63832	3.75503	3.29352	3.25725	3.51986	3.32956	3.31732	3.51632	3.59044	3.39291
3.6045	3.84525	3.47264	3.90954	3.24502	3.64477	3.83162	3.6621	3.48656	3.96083	3.96805	3.40003	3.82966	3.71038	3.12499	3.74332	3.49233	3.99203	3.83206	3.88071	3.82696	3.83351	3.80762	3.50526	3.76649	3.85815	3.61781	3.89501	4.11307	3.46116	3.49519	3.65145	3.79042	3.76287	3.51048	3.77826	3.83538	3.99218	3.74553	3.59698	4.00021	3.89589	3.82601	3.80876	3.6711	4.12884	3.38219	3.86711	3.97098	3.7409
3.3439	3.11672	3.18421	3.36938	2.6985	3.2717	3.207	3.06864	3.02732	3.0394	3.29643	2.8755	3.23768	3.0254	2.7091	3.32856	2.87285	2.80591	3.30233	3.04544	3.08649	3.03943	3.20928	2.76812	3.08742	3.13573	3.24672	3.17171	3.45993	2.86204	2.99193	3.05634	3.14993	3.08656	2.95953	3.18119	3.02319	3.0942	2.90403	3.11663	3.17311	3.26839	3.11197	3.26723	2.92496	3.3027	2.9827	3.29432	3.24853	3.00306
3.68952	3.62478	3.7299	3.61299	3.5012	3.37441	3.49346	3.78266	3.55012	3.79418	3.62076	3.09564	3.49876	3.83039	3.44091	3.95333	3.58678	3.77399	3.84352	3.86449	3.78905	3.51534	3.91093	3.64674	3.41676	3.68397	3.6076	4.01538	3.67001	3.31213	3.50608	3.73573	3.88133	3.83387	3.68814	3.66829	3.18619	3.37784	3.62466	3.47191	3.67113	3.9671	3.55489	3.21629	3.43674	3.71075	4.03204	3.59281	3.60497	3.72491
3.71499	2.93752	3.21385	3.1755	3.29343	3.49574	3.30853	3.31981	2.61827	3.27442	3.62496	3.05012	3.26166	2.74973	2.8958	2.80175	2.95526	3.5454	3.50832	3.24251	3.42318	2.72793	2.89536	3.17865	3.08105	2.60667	3.26432	3.54407	2.97708	3.02188	2.74196	2.7711	2.95687	3.3932	2.92039	3.08888	3.20202	3.22262	2.99701	2.99192	2.86168	3.21491	2.91344	3.59112	2.87326	3.50404	2.92868	3.16787	3.13322	3.0026
3.47937	3.17258	3.01305	3.17341	3.04964	3.08247	3.12459	3.21178	3.17467	3.1874	3.33688	3.04938	3.15112	3.17363	2.77936	2.98227	2.93453	3.2879	3.23521	2.9826	3.24417	3.17251	3.15342	2.78587	3.25799	3.15193	3.40921	3.30542	3.21792	3.05798	2.9644	3.22217	3.18175	3.22965	2.86558	3.0106	3.46831	3.08407	2.9979	3.1706	3.25825	3.31807	3.36173	3.2793	3.06172	3.02374	2.99546	3.41928	3.53691	3.18155
3.65857	3.23059	3.19161	3.33468	2.66844	3.69625	3.67482	3.352	3.0209	3.73361	3.09569	3.16342	3.32455	3.1978	2.90133	3.62418	3.27736	3.25608	3.65308	3.19356	3.47819	3.30677	3.54167	3.18872	3.13238	3.4062	2.96504	3.62123	3.68083	3.19866	3.37551	3.11316	3.49781	3.22357	3.26563	3.4115	3.02025	3.50421	3.2033	3.16981	3.55371	3.50653	3.47514	3.33206	3.14293	3.36504	3.35323	3.23126	3.49698	3.2438
3.40074	3.14106	3.17075	3.41897	2.94192	3.45546	3.08886	3.2205	3.16025	3.32913	3.27398	3.04127	3.29229	3.14317	2.81153	3.31207	3.17366	3.13457	3.10384	3.41496	3.31712	3.05652	3.24304	3.01102	3.09066	2.98045	3.17612	3.51091	3.48269	2.75561	3.00099	3.03714	3.48191	3.14421	3.07955	3.17811	2.98406	3.19686	3.02535	3.15865	3.3524	3.35398	3.1539	3.2996	2.78036	3.36223	2.96484	3.38832	3.00406	3.04591
3.45365	3.56928	3.73522	4.14196	3.44925	3.68551	3.62467	3.85805	3.65934	3.49706	3.54149	3.48406	3.71994	3.61996	3.34897	3.75747	3.58256	3.72846	3.40157	3.58156	3.61321	3.63248	3.69056	3.32993	3.80654	3.63691	4.03656	4.09388	3.73546	3.48279	3.57657	3.68641	3.93342	3.60154	3.41375	3.72512	3.65935	3.8242	3.40937	3.90209	4.01165	3.98796	3.72336	3.49519	3.62796	3.80859	3.75664	3.8685	3.75473	3.62637
3.68568	3.21117	3.11523	3.39335	2.83861	3.14891	3.30906	3.39851	2.81267	3.25344	3.23101	3.22339	3.27254	2.76887	2.54456	3.05659	3.0002	3.20968	3.47064	3.25815	3.14445	3.03182	2.96055	2.83575	3.27752	2.71637	2.97714	3.21698	3.44647	3.00584	2.95728	2.958	3.23397	2.77357	2.80007	3.1944	3.30267	3.48794	3.10098	3.41925	3.24018	3.00926	3.21806	3.21694	2.8406	2.94795	3.10793	3.22941	3.46711	2.87865
3.13836	2.66034	2.60246	2.687	2.59249	2.73402	2.58121	2.96776	2.82204	2.99783	2.95742	2.60654	2.65074	2.64255	2.51849	2.97094	2.83698	2.69023	3.00726	3.05888	2.45039	2.46668	2.57723	2.48066	2.49073	2.58666	2.72128	2.99984	2.7095	2.41525	2.29779	2.44676	2.87277	2.78689	2.65175	2.52503	2.80514	2.47436	2.646	2.5558	2.76029	2.63309	2.677	2.75631	2.55861	2.68613	2.5201	2.87045	2.67906	2.72556
3.39485	3.0729	2.86695	2.87091	2.95687	3.1466	2.95563	3.11512	3.04997	3.3084	3.36132	2.90613	3.0943	2.91113	2.55481	3.04794	3.04272	3.33056	3.43336	3.21715	3.29492	2.71417	3.02176	3.08223	2.83628	3.00534	3.00632	3.17041	3.09732	2.88883	2.69044	2.88366	3.27725	3.25816	2.82535	2.88669	3.07669	3.06714	2.94851	2.77742	3.15361	3.06523	3.07571	3.2728	2.74626	3.23674	2.88699	2.93136	3.10635	3.11655
3.5065	3.21278	3.41606	3.24012	3.17388	3.08633	3.5035	3.19809	3.36172	3.34599	3.81204	3.24095	3.4259	3.11516	3.08688	3.245	3.3281	3.55463	3.80933	3.41265	2.96593	3.23373	3.24712	3.29029	3.13616	3.47484	3.15646	3.49472	3.44811	3.21811	3.22355	3.20174	3.5788	3.39005	3.19658	3.24204	3.27991	3.37166	3.30058	3.23506	3.58987	3.26516	3.06507	3.4688	3.38383	3.38752	3.31091	3.58873	3.44199	3.21707
3.95174	3.58155	3.74204	3.76414	3.32104	3.82101	3.60053	3.72083	3.34265	3.29181	3.87012	3.61503	3.56607	3.07336	3.11384	3.561	3.24745	3.91223	4.01282	3.81342	3.72068	3.55008	3.11193	3.30447	3.69253	3.18379	3.65347	3.82205	3.75445	3.39269	3.44806	3.38065	3.77194	3.6607	3.19661	3.70991	3.52435	3.81583	3.22882	3.51959	3.63201	3.71032	3.33992	3.8552	3.12963	3.83011	3.62073	3.85455	3.81294	3.54622
4.01214	4.05678	4.33955	4.48357	3.58671	4.44608	4.09972	4.31406	3.55254	3.83112	4.25792	4.28255	3.98503	4.16959	3.81413	4.1175	3.98817	4.32816	3.91662	4.21745	4.27511	4.36575	3.75154	3.61986	4.14337	3.88705	4.00203	4.5708	4.73549	3.79714	4.05714	3.94175	4.45064	3.59818	3.97897	4.3231	3.9183	4.33236	4.00954	4.12362	4.65965	4.36382	4.16917	4.00964	3.81593	4.33841	4.10976	4.28129	4.40463	3.74721
3.29982	2.954	3.31634	3.12003	3.24206	3.3803	3.14496	3.31324	3.11658	3.17393	3.40207	3.18084	3.11952	3.01265	2.63011	3.25198	2.93288	3.55066	3.40147	3.1307	3.25903	3.2562	3.06888	3.13699	3.20882	2.96912	3.20818	3.51851	3.51657	3.01081	3.22833	3.09981	3.11419	3.17275	2.91088	3.17075	3.3111	3.16877	2.83801	3.12379	3.39724	3.13146	2.97928	3.57735	2.86588	3.3553	3.27419	3.2643	3.20552	3.34363
3.65007	2.96313	3.42022	3.27762	3.12717	3.5327	3.14005	3.26692	2.82001	3.02449	3.41988	3.50828	3.32874	2.87684	2.78729	3.09863	2.93758	3.48358	3.51192	3.28195	3.46994	3.16664	2.94728	3.00513	3.40839	2.88853	3.35249	3.53249	3.42466	2.9782	3.1248	2.88775	3.19045	3.02179	3.10841	2.97859	3.40998	3.45446	2.90886	3.29236	3.33825	3.23283	3.06722	3.50617	2.95182	3.05906	3.30004	3.41119	3.51978	3.3022
3.73067	3.35078	3.41671	3.14811	3.04015	2.82885	3.44448	3.60364	3.39411	3.59078	3.64982	3.23795	3.2599	3.27517	2.77677	3.41188	3.20668	3.69047	3.85523	3.62489	3.21893	3.32052	3.43665	3.07618	3.32138	3.16623	3.20684	3.20812	3.12236	3.19622	3.21317	3.29043	3.65563	3.40908	3.10157	3.06666	3.1455	3.29364	3.16817	3.00164	3.2982	3.53879	3.08557	3.10107	3.14609	3.42567	3.42058	3.60362	3.21157	3.34972
3.2699	3.03302	2.79209	2.95323	3.07943	3.17585	2.94708	2.99356	2.99969	3.02977	3.47512	2.64227	3.22166	2.73446	2.65628	3.10638	2.76588	3.43906	3.34072	2.94314	3.25507	2.74851	2.95073	3.06537	2.87653	2.82926	3.28146	3.12958	3.00529	2.69061	2.9037	2.92895	3.15294	3.40362	2.81208	3.12372	3.03238	2.73313	2.88541	2.67432	3.06594	3.18231	2.77635	3.47092	2.66967	3.26394	3.06652	3.29234	3.07356	3.2417
4.04618	3.83903	3.79002	3.97474	3.4801	4.11274	3.72339	3.95818	3.42112	3.36503	3.58382	3.77207	3.80925	3.74093	3.35905	3.98253	3.42558	3.77174	4.29384	3.6888	3.85337	3.99334	3.50631	3.39745	3.79375	3.69188	3.56856	3.75084	4.13502	3.33531	3.60061	3.68282	3.87122	3.13374	3.51316	3.86998	3.63329	4.0423	3.5224	3.96331	4.33864	3.84498	3.56536	4.06731	3.60502	4.0109	3.62318	3.65809	4.08322	3.84128
3.5184	3.29064	3.67191	3.49487	3.22735	3.59531	3.26363	3.31124	3.36859	3.27125	3.86057	3.5096	3.1193	3.03943	2.98321	2.98203	3.19559	3.76425	3.61621	3.6896	3.28612	3.28359	3.35346	3.16974	3.3621	3.14216	3.27948	3.74072	3.69192	2.9941	3.31891	3.25237	3.68708	3.48775	3.08213	3.39898	3.21035	3.41395	3.32675	3.36052	3.54034	3.47611	2.98222	3.54819	2.93953	3.69299	3.36795	3.52651	3.43843	3.27029
3.201	2.96981	2.56693	2.65666	2.97185	2.7668	2.65388	2.90871	2.7808	3.25592	3.2598	2.59742	3.15022	2.931	2.86348	3.33966	3.07795	2.98108	3.09101	2.9141	3.09918	2.51725	2.74433	3.03771	2.6131	2.84955	3.04586	2.83834	2.73948	2.73276	2.63854	2.69229	2.99361	3.19904	2.87989	2.84031	2.81787	2.78726	2.90579	2.63716	2.77606	3.02028	2.70289	2.94074	2.74973	2.5211	3.17299	2.8265	2.79277	2.90262
3.35293	2.90034	3.48507	3.51052	3.31261	3.40896	3.42827	3.55214	2.72759	3.1045	3.52681	3.27479	2.99719	3.2763	3.114	3.32242	3.16573	3.64928	3.39531	3.5214	3.49466	3.26479	3.4961	3.14239	3.48069	3.2741	3.43329	3.91774	3.41027	3.11953	3.38376	3.25522	3.40882	3.22003	3.49878	3.11954	3.1889	3.50272	3.30104	3.23822	3.63836	3.4319	2.89538	3.47688	3.14769	3.23094	3.70487	3.59239	3.31354	3.28063
3.49548	3.25187	3.04239	3.21557	3.09502	3.45985	2.97314	2.95786	2.92475	3.12209	3.54304	3.14681	3.39803	3.00137	2.7445	3.44396	3.10967	3.25325	3.31057	3.26539	3.31695	2.88536	3.1354	3.12279	3.20218	3.22576	3.52949	3.40961	3.13908	3.1347	2.79545	2.91592	3.32597	3.2564	3.15353	3.16328	3.32151	3.00131	3.11848	3.13971	3.19547	3.31341	3.2073	3.48043	3.25093	3.02017	2.98642	3.48637	3.4978	3.50988
3.44958	2.88129	2.88708	3.12094	2.76904	3.48572	3.13311	2.90823	2.90882	3.32163	3.23447	2.67565	3.12748	3.11082	2.79641	3.36037	3.1992	2.85231	3.48616	3.08613	3.20983	2.91177	2.98177	3.16409	2.87222	3.12722	3.13802	3.09113	3.09117	2.81675	2.88044	2.9273	3.0417	3.14417	3.21595	3.11451	3.02558	3.14885	2.86144	2.82609	3.17475	3.17978	2.85741	3.17092	2.85724	2.97835	3.03402	3.28662	2.77227	3.07657
3.47746	3.27015	3.18525	3.12004	2.98134	3.0406	2.954	3.17363	3.24647	3.03346	3.46965	3.13005	3.19848	3.04679	2.96455	3.24397	3.01009	3.48595	3.48903	3.43763	3.40083	2.7474	3.03561	3.05454	3.04338	3.10183	3.22639	3.31435	3.00932	2.96541	2.79922	3.14807	3.60716	3.31732	2.90287	3.31503	3.10743	3.29482	3.24303	3.25591	3.18738	3.33554	2.9509	3.23918	2.95217	3.36479	3.24156	3.04281	3.27525	3.22514
3.53975	3.16068	2.98791	2.93535	3.1044	3.37805	3.23764	3.0166	2.87117	3.14741	3.56788	2.72481	3.09188	2.7933	2.84625	2.98557	2.95818	3.4243	3.49931	3.07336	3.13809	2.63188	2.88734	3.05096	2.90009	2.84343	3.10399	2.98236	2.8937	3.0604	2.65606	3.05728	3.28852	3.31034	2.83724	3.11291	2.94322	2.93778	3.01966	2.72505	3.03624	2.81841	2.67303	3.34237	2.74775	3.42722	2.708	2.9732	3.00235	3.24605
3.84347	3.4283	3.26588	3.43753	3.00343	3.2448	3.34236	3.40852	3.08959	3.3793	3.07044	2.93531	3.24228	3.47194	3.03121	3.68151	3.51035	3.25436	3.57431	3.40694	3.36109	3.35147	3.41991	3.11278	3.31389	3.5793	3.37474	3.54642	3.53404	2.94646	3.24634	3.28759	3.4523	3.10281	3.36063	3.3242	2.82781	3.40473	3.28131	3.30943	3.81852	3.37087	3.20993	3.07157	3.44951	3.62845	3.39037	3.54629	3.35946	3.45362
3.76034	3.47225	3.64267	3.38409	3.14039	3.63075	3.54937	3.81489	2.79507	3.35103	3.42682	3.3595	3.2728	3.13219	3.04893	3.29267	3.09741	3.71843	3.55963	3.66737	3.54022	3.31611	2.91619	3.39779	3.41678	3.02561	3.21244	3.48828	3.76392	3.2727	3.12287	3.27207	3.47709	3.43518	3.14991	3.25352	3.36227	3.78559	3.42898	3.5014	3.3931	3.44448	3.32484	3.55917	3.09632	3.86493	3.35609	3.65938	3.53045	3.24917
3.76083	3.2509	3.34614	3.60124	2.94727	3.60271	3.48788	3.38165	3.22975	3.55585	3.37646	3.06527	3.43423	3.61187	3.06667	3.6655	3.49106	3.40306	3.66834	3.5217	3.49447	3.41012	3.83949	3.34172	3.26381	3.46004	3.42184	3.64801	3.51657	3.06673	3.0596	3.42482	3.72792	3.22994	3.3372	3.39013	3.18116	3.49252	3.3638	3.50647	3.56901	3.56749	3.44995	3.07424	3.27467	3.49236	3.38667	3.80566	3.58123	3.50541
3.70036	3.22724	3.23849	3.14462	2.88588	3.35101	3.04327	3.45223	3.06467	3.46702	3.48892	3.20114	3.37841	3.10795	2.75161	3.45504	3.22755	3.11198	3.26552	3.66188	3.0663	2.99026	3.25789	3.1308	3.01435	2.99715	3.15551	3.26785	3.2405	2.86251	2.89935	2.97378	3.51973	3.24362	3.21562	2.98404	3.04491	3.36706	2.91521	3.21258	3.38103	3.25476	3.10332	3.01584	2.93986	3.12056	3.35823	3.40865	3.02747	3.15403
3.37049	3.17325	3.06265	3.03667	2.88301	3.08923	3.07161	3.2229	2.78511	3.24831	3.52292	2.9897	2.98252	2.86755	2.82033	3.29505	2.9425	3.48923	3.61643	3.45256	3.25867	3.12534	3.02299	3.12349	3.03629	3.08433	3.06787	3.36321	3.23742	2.59091	2.84347	2.81909	3.14753	3.05327	3.00794	3.01735	2.93135	3.13093	2.80578	2.90736	3.1058	3.11841	2.89973	3.33256	2.7878	3.25303	3.07678	3.34624	3.15878	2.94522
3.5535	3.42281	3.4058	3.4398	2.95822	3.42981	3.29569	3.52908	3.14753	3.50237	3.49597	3.03223	3.46568	3.16906	2.75268	3.5057	3.29591	3.31195	3.87369	3.38581	3.15126	3.41742	3.30496	2.98514	3.20201	3.07088	3.03452	3.47213	3.65297	3.06272	3.35877	3.2845	3.64461	3.33907	3.05935	3.2923	3.13699	3.63451	3.18925	3.2836	3.78215	3.24582	3.20897	3.2915	3.06255	3.6061	3.48828	3.61582	3.30856	3.36527
3.6303	3.34414	3.2031	3.31503	3.32602	3.43364	3.27634	3.30445	3.11391	3.35518	3.65188	3.1753	3.41104	3.26255	3.14954	3.40792	3.29464	3.34189	3.77609	3.40136	3.50565	3.14557	3.43672	3.34984	3.13422	3.52725	3.34539	3.48084	3.41	2.92141	3.06713	3.24169	3.51097	3.47946	3.37291	3.01143	3.15939	3.15272	2.98126	3.2459	3.3787	3.58798	3.26735	3.5227	3.31983	3.23006	3.38276	3.14148	3.31306	3.44588
3.4522	3.2579	3.11862	3.54245	2.68661	3.73683	3.41545	3.76948	3.14667	3.56023	3.25052	3.21712	3.45695	3.24853	2.9167	3.64792	3.26041	3.07274	3.59359	3.5178	3.58826	3.39497	3.40777	2.76514	3.3732	3.42732	3.35092	3.70472	3.73687	3.16375	3.05382	3.20277	3.54577	3.04716	3.16837	3.29804	3.23008	3.6177	3.2267	3.5004	3.51831	3.40122	3.58771	3.20221	3.03425	3.35533	3.33689	3.54277	3.56519	3.15438
3.51833	3.19659	3.22389	3.00952	3.05449	3.25454	3.12961	2.98877	2.95361	3.07318	3.51456	2.97908	3.11912	2.7713	2.71102	3.01861	2.80577	3.37004	3.69946	3.26786	3.07038	3.00397	3.14566	3.00955	2.92765	2.87981	3.04366	3.20535	3.09687	2.71888	2.98885	2.93516	3.18112	3.33518	2.7484	3.12683	3.00949	3.04379	3.00755	2.9943	3.10435	3.20556	2.7875	3.43396	2.80515	3.38934	2.8189	3.08832	3.24902	3.07737
3.59279	3.19534	3.47479	3.51902	3.25502	3.60216	3.46104	3.58145	2.95622	3.3117	3.69262	3.28943	3.45501	3.08141	2.81643	2.84003	3.25812	3.81182	3.53091	3.58087	3.50842	3.41589	2.85038	3.18099	3.39517	3.09433	3.41956	3.45392	3.63452	3.09756	3.29961	3.32889	3.537	3.28529	2.95629	3.29156	3.52	3.7081	3.11886	3.54328	3.4261	3.22846	3.46633	3.853	3.09972	3.44446	3.2234	3.56535	3.59091	3.11406
3.55892	3.08075	2.85271	2.89919	3.26705	3.45951	3.21834	3.20545	3.05045	3.51749	3.62365	2.76124	3.65	2.91609	3.08594	3.39578	3.41298	3.26134	3.39678	3.04215	3.40372	3.01423	2.82151	3.28172	2.97268	3.19174	3.21421	3.21064	3.29316	3.1509	3.10141	3.18247	3.11459	3.4889	3.20845	3.42151	3.37185	2.89176	2.98115	2.96202	3.37296	3.22924	3.2553	3.42874	3.01925	3.17318	3.02508	3.22964	3.37679	2.99066
3.95435	3.86023	3.95435	3.73749	3.93791	3.58663	3.75876	3.95115	3.72153	3.69662	4.08582	3.4891	3.81024	3.97692	3.78888	3.87151	3.68486	4.26301	3.91105	3.86237	4.18185	3.91792	3.98144	3.75118	4.01823	4.10594	4.0491	4.18593	3.69509	3.79365	3.6629	3.89062	3.92839	3.99708	3.77859	3.69395	3.65061	3.80686	3.79807	3.80967	4.05545	4.32419	3.82723	3.99568	3.80713	4.03747	4.03489	4.13569	3.93244	4.04257
3.50858	3.23502	3.3395	3.43077	3.08791	3.3118	3.34927	3.38078	3.14095	3.18953	3.34191	3.21623	3.34879	3.30855	2.93641	3.55719	3.37953	3.44078	3.61881	3.28284	3.34243	3.43981	3.19591	3.11784	3.35252	3.34598	3.48019	3.58691	3.48459	3.03838	3.13433	3.17068	3.58552	3.10221	3.45151	3.29667	2.99096	3.39711	3.06051	3.16142	3.774	3.3051	3.30328	3.12175	3.20651	3.5044	3.71443	3.41999	3.27279	2.996
3.337	3.32259	3.53041	3.52682	3.31458	3.33165	3.39677	3.59087	3.17272	3.42498	3.71968	3.39144	3.24109	3.36785	3.05125	3.44968	3.24082	4.00877	3.61593	3.61674	3.62509	3.28024	3.3562	3.23565	3.53867	3.42056	3.45656	3.99926	3.50429	3.34457	3.37157	3.21272	3.48006	3.69557	2.95566	3.35109	3.52668	3.65434	3.35918	3.23124	3.50138	3.81683	3.39455	3.80664	3.19729	3.77522	3.61226	3.6121	3.47613	3.30883
3.381	3.21102	3.02917	3.32139	3.11734	2.99476	3.20261	3.44168	2.99845	3.16986	3.4715	3.08766	3.02251	3.15576	2.79339	3.20075	2.96055	3.41267	3.34336	3.35634	3.28986	3.06945	3.3256	2.96816	3.22507	3.22242	3.26663	3.41874	3.268	2.93782	3.12722	3.07183	3.35134	3.16057	3.12645	3.02511	3.07603	3.34258	2.96605	3.15334	3.53844	3.53381	3.16019	3.24562	3.07761	3.1208	3.25292	3.26221	3.51388	3.09219
3.53061	3.50042	3.43131	3.61177	2.91344	3.31085	3.43973	3.40811	3.22694	3.41586	3.40039	3.09901	3.28361	3.56084	2.97612	3.66613	3.35007	3.45286	3.64099	3.49401	3.63648	3.53398	3.51113	3.18859	3.32153	3.56298	3.28553	3.73964	3.93253	2.99284	3.3238	3.49727	3.51492	3.30756	3.22154	3.66799	3.14604	3.50305	3.40281	3.40378	3.90434	3.70453	3.40696	3.30379	3.24616	3.7867	3.42161	3.49328	3.44818	3.45998
3.60307	3.12535	3.51895	3.39685	3.11636	3.49607	3.33438	3.3849	3.31223	3.49072	3.92883	3.35714	3.47801	3.12921	2.9349	3.14672	3.18413	3.70578	3.95859	3.51569	3.48641	3.21754	3.05296	3.30795	3.1958	3.09334	3.3469	3.6885	3.45467	3.08623	3.0659	3.24577	3.40506	3.56522	3.1585	3.5168	3.36943	3.41822	3.32807	3.29154	3.33848	3.53139	2.98698	3.57576	2.96911	3.62784	3.1984	3.42585	3.32257	3.28826
3.32234	3.09686	3.32713	2.98787	3.11839	3.27827	3.14515	3.32197	3.07286	3.23559	3.66918	3.11774	3.2171	2.92171	2.91091	3.35061	3.14036	3.47953	3.6364	3.43727	3.04435	3.00861	2.80714	3.17087	3.07818	3.09439	3.19344	3.21697	3.08799	2.75571	3.1168	2.91258	3.21146	3.37546	2.98636	3.0938	2.9856	3.04527	2.97895	2.60524	3.25723	3.02204	2.64378	3.6371	2.86663	3.5554	3.0165	3.36771	3.17261	2.8299
3.62593	3.24538	3.41772	3.84662	3.53575	3.75006	3.50357	3.63548	3.32295	3.6805	3.71671	3.26258	3.59865	3.95787	3.3999	3.96482	3.92802	3.77187	3.30062	3.37149	3.68891	3.39972	3.57945	3.69063	3.71155	3.78289	3.99347	4.05047	3.57265	3.41451	3.46963	3.67941	3.66301	3.69822	3.6701	3.77322	3.39377	3.75639	3.64753	3.60602	3.88137	3.84771	3.75489	3.49565	3.91964	3.8052	3.78969	3.63281	3.75	3.53369
3.73948	3.18812	3.4432	3.42721	3.0514	3.57753	3.3526	3.5828	3.34537	3.32213	3.29262	3.18995	3.31594	2.99336	2.87072	3.26589	3.33609	3.44701	3.61951	3.33161	3.39008	3.19786	3.20904	3.12341	3.21814	2.91164	3.07142	3.47494	3.53444	3.17042	3.05211	3.16909	3.25148	3.31146	2.9463	3.0944	3.25027	3.51959	3.32594	3.20185	3.57887	3.17362	3.20902	3.48348	2.76854	3.51609	3.42459	3.36869	3.05871	3.373
3.78781	3.32271	3.20704	3.41208	3.20748	3.75427	3.57521	3.56796	3.3747	3.40872	3.53245	3.10486	3.41597	3.10002	3.16443	3.63546	3.65471	3.91395	3.98275	3.47283	3.75024	3.17361	3.27996	3.50679	3.40702	3.18604	3.468	3.49303	3.56851	3.45488	3.06329	3.35486	3.3876	3.80116	3.04335	3.09146	3.30106	3.68583	3.41242	3.49174	3.65152	3.47516	3.34509	3.54552	3.13983	3.64448	3.71649	3.39688	3.29744	3.61359
3.36681	3.26075	3.05405	3.32775	2.88042	3.69923	3.32352	3.19104	3.43846	3.51458	3.38689	2.94669	3.30453	3.33604	3.07557	3.5797	3.16658	3.29514	3.42405	3.28524	3.44964	3.09703	3.22197	3.04759	3.1191	3.62754	3.29781	3.5597	3.39059	3.18029	3.08706	3.20325	3.36041	3.34144	3.14789	3.36688	3.20106	3.24391	3.30223	3.17034	3.40676	3.61256	3.39364	3.31384	3.27434	3.15351	3.26749	3.12832	3.31233	3.26731
3.24568	2.99155	2.85341	2.83766	3.05839	2.81532	2.98377	3.10844	2.79526	2.98768	3.40099	2.72189	2.91762	3.08093	2.87769	3.37269	2.91022	3.25349	3.434	3.00367	3.16464	2.64912	2.67151	3.13062	2.63414	3.18661	3.16925	3.07311	2.9702	2.86329	2.71883	2.829	3.24672	3.37714	2.77828	2.88555	3.02161	2.91821	2.70414	2.68787	3.02936	3.10195	2.78255	3.19752	2.94147	2.89029	3.11792	3.12704	3.06243	3.02124
3.38941	2.98107	3.16573	3.12121	2.69736	3.34438	3.04067	3.26699	3.0996	3.4513	3.5155	3.15844	3.17953	2.91486	2.58886	3.15701	2.98687	3.26226	3.24674	3.34675	3.3229	3.15513	3.26253	2.81416	2.89179	3.08906	3.20416	3.32082	3.4038	3.06589	3.00404	2.99801	3.31547	3.13876	2.93145	3.29515	3.1451	3.17923	2.81444	3.2363	3.1686	3.16651	3.05221	3.20187	2.92142	2.83837	3.12386	3.43637	3.53207	2.99101
3.50052	3.24471	3.13588	3.00398	3.20423	3.5261	3.07371	3.17747	2.86867	3.25853	3.58737	3.13507	3.44107	2.71009	2.61587	3.04329	3.11492	3.58647	3.53629	3.46868	3.50251	2.96551	2.67356	2.95163	3.04686	2.65024	3.27795	3.02084	3.12488	2.95971	3.00619	2.91834	3.09658	3.31368	3.05748	3.28187	2.95659	3.19994	3.1579	3.01193	3.19999	2.97127	2.94945	3.74696	2.80101	3.23695	3.15566	3.17964	3.19236	2.92274
3.56721	3.14726	3.1094	2.98171	3.11904	3.16148	3.14718	3.28739	2.95569	3.25772	3.65574	3.23048	3.43195	2.94983	2.9652	3.05405	3.19588	3.62875	3.29691	3.36924	3.69432	3.07767	3.07793	3.11774	3.21219	3.16505	3.32464	3.38721	3.06977	3.17663	2.86774	3.12614	3.24366	3.37317	2.79033	3.22374	3.34959	3.2529	3.01928	3.15421	3.08991	3.30743	3.35355	3.45232	2.91735	3.29682	3.39578	3.2462	3.37535	3.17738
3.35522	3.20413	3.49962	3.50398	3.16396	3.34871	3.29608	3.41401	3.24004	3.41179	3.82067	3.22067	3.30262	3.14806	3.16247	3.31801	3.12895	3.67115	3.23883	3.68131	3.63686	3.19933	3.56774	3.29994	3.44163	3.37156	3.462	3.85455	3.3433	3.15907	3.26537	3.23162	3.42879	3.56286	3.25301	3.41622	3.31576	3.36754	3.20332	3.1515	3.31176	3.51029	3.13706	3.54836	3.02435	3.61694	3.48704	3.44459	3.34893	3.29244
3.72886	3.293	3.41088	3.38564	3.17775	3.47126	3.36418	3.37236	3.03094	3.30788	3.80585	3.25711	3.43382	2.97345	2.70043	3.09176	3.16204	3.72971	3.80051	3.06229	3.53904	3.35808	3.09259	3.23797	3.44216	2.97377	3.24109	3.36346	3.28688	3.29885	3.21521	3.11547	3.38126	3.64228	3.02074	3.29191	3.27948	3.55319	3.21253	3.23399	3.6699	3.36792	3.10371	3.34136	3.02785	3.65165	3.61064	3.49284	3.3121	3.53047
3.46132	3.20813	3.45044	3.44724	3.23385	3.71225	3.43228	3.16729	3.17416	3.40534	3.71752	3.15123	3.56439	2.95648	2.99109	3.46288	3.34383	3.57152	3.42875	3.22531	3.47191	3.34036	3.03564	3.26697	3.35732	3.0924	3.50713	3.55537	3.49804	2.9914	3.28412	3.03562	3.35673	3.47507	3.22577	3.66526	3.41239	3.22921	3.26474	3.26817	3.52588	3.35146	3.2063	3.52619	2.94601	3.32296	3.35562	3.31325	3.46036	3.07089
3.52726	3.27956	3.08904	3.36173	2.98918	3.49282	3.40617	3.37796	3.18773	3.56518	3.59242	3.23433	3.68041	2.92877	2.81281	3.21337	3.1353	3.69746	3.53083	3.33411	3.44115	3.16558	3.1662	3.48173	3.20614	2.94134	3.46006	3.41325	3.43997	3.44092	3.10908	3.29447	3.31893	3.57121	3.0048	3.4672	3.39071	3.41989	3.07616	3.3729	3.34282	3.1976	3.18548	3.5603	2.97443	3.48666	3.32593	3.52857	3.40829	3.18988
3.80702	3.71769	3.65475	3.87039	3.23872	3.39154	3.76343	3.91665	3.64647	3.84757	3.6023	3.56184	3.78172	3.76362	3.3546	3.77439	3.61915	3.45079	4.04968	3.90534	3.81975	3.90284	4.02772	3.2708	3.68739	3.6663	3.58386	3.64369	3.87136	3.2103	3.7322	3.70112	4.02813	3.6227	3.7642	3.60299	3.43822	3.89383	3.58845	3.84897	4.14037	3.99126	3.81215	3.30837	3.49813	3.59774	3.86165	3.75849	3.97686	3.72629
3.55017	3.24052	3.50391	3.57704	3.15204	3.62672	3.50085	3.25616	3.07925	3.53182	3.85331	3.04084	3.47024	3.34606	3.00717	3.0339	3.22939	3.74197	3.30972	3.67821	3.65272	3.32837	3.3802	3.34159	3.44178	3.26774	3.64138	3.80532	3.22243	3.40016	3.11497	3.32646	3.53761	3.81795	3.2352	3.70354	3.35541	3.36662	3.59485	3.22175	3.21384	3.509	3.49741	3.67909	3.04208	3.63651	3.22277	3.53164	3.2387	3.45227
3.44199	2.85377	3.16762	3.15306	3.18816	3.29967	3.32916	3.15507	3.02763	3.47232	3.67636	3.19685	3.56367	3.2049	3.00101	3.09436	3.45416	3.57022	3.09388	3.43988	3.35001	2.81901	3.00666	3.25088	3.25608	3.19911	3.47306	3.56446	2.94646	3.25684	2.84822	3.15292	3.4003	3.42258	3.34369	3.28475	3.04539	3.21497	3.26039	3.3126	3.23782	3.2889	3.3839	3.37357	3.23393	3.11063	3.29765	3.04027	3.08947	3.35195
3.77357	3.61973	3.42443	3.66278	3.37547	3.36264	3.60634	3.82743	3.43484	3.45494	3.6219	3.53212	3.494	3.12749	3.07514	3.37192	2.96863	4.04935	3.80781	3.56366	3.7648	3.69109	3.53765	3.49995	3.7144	3.25156	3.70616	3.75391	3.46332	3.73615	3.44823	3.35338	3.70612	3.66031	3.17522	3.40271	3.83249	3.76918	3.29992	3.78544	3.8518	3.35892	3.43114	3.66012	3.26873	3.60001	3.70849	3.859	3.74749	3.587
3.69531	3.60278	3.59519	3.54081	3.29374	3.5697	3.63029	3.58491	3.34382	3.5255	3.36284	3.28482	3.57122	3.40708	3.15413	3.64431	3.36991	3.87154	3.9004	3.21878	3.56154	3.5409	3.50335	3.60411	3.55231	3.53411	3.43953	3.67743	3.72597	3.58029	3.52436	3.47564	3.64756	3.54989	3.06946	3.42418	3.54725	3.81306	3.35168	3.57885	3.80686	3.56989	3.42829	3.79719	3.46033	3.69758	3.85806	3.63861	3.43659	3.75023
3.37764	3.04255	3.48945	3.25064	3.27204	3.41385	3.13745	3.16071	3.08111	3.31328	3.43403	2.94579	3.36013	3.28142	2.98569	3.46188	3.29106	3.47451	3.37907	3.45099	3.43781	3.37422	3.25164	3.10128	3.34042	3.20771	3.55804	3.74479	3.27562	3.0047	3.24288	3.05019	3.50693	3.46286	3.20897	3.36789	3.09811	3.25137	3.40028	3.02788	3.55323	3.51197	3.25549	3.42303	3.0712	3.29622	3.5061	3.29075	3.10744	3.03756
3.30073	3.25168	2.92903	3.26986	2.78266	3.33026	3.27093	3.19638	2.95534	3.57244	3.29284	2.83365	3.0341	3.34388	2.78806	3.46455	3.14367	3.21819	3.58409	3.12899	3.23608	2.90997	3.30745	3.07808	2.89332	3.26975	3.22417	3.27058	3.55985	2.53118	3.07399	3.07454	3.32309	3.24519	3.36905	3.13064	2.71421	3.24118	2.92629	3.10003	3.40661	3.48635	3.09656	2.87267	2.93022	3.29198	3.29838	3.15121	3.22483	3.0003
3.59163	3.67178	3.54524	3.50357	3.45945	3.34322	3.49054	3.74793	3.57434	3.7781	3.88084	3.10653	3.50192	3.75036	3.47538	3.76618	3.65877	3.75915	3.81842	3.47801	3.6071	3.62161	3.76242	3.69181	3.53059	3.74972	3.62208	3.77497	3.69654	3.46177	3.46613	3.80358	3.83775	3.85637	3.66908	3.66349	3.37034	3.57089	3.54414	3.34188	3.68689	3.95167	3.76466	3.65347	3.71485	3.82863	3.52047	3.73483	3.72441	3.79489
3.85363	3.49609	3.83415	3.728	3.43987	3.86876	3.71174	3.6537	3.26154	3.42524	3.90805	3.50926	3.57086	3.27627	2.90987	3.39462	3.10178	4.02295	4.02185	3.65164	3.76192	3.4812	3.31405	3.33759	3.49326	3.39378	3.41092	3.92172	3.84365	3.40097	3.35895	3.34975	3.4725	3.52092	3.00273	3.79014	3.68497	3.74337	3.46971	3.35984	3.54384	3.64981	3.47072	3.97197	3.31978	3.9103	3.30976	3.82639	3.77423	3.51683
3.37955	3.26417	3.33451	3.4411	3.25865	3.47966	3.41179	3.65079	3.27061	3.37631	3.63175	3.38874	3.64842	3.40839	3.3763	3.5456	3.53634	3.61146	3.41326	3.53835	3.69245	3.41135	3.27265	3.48655	3.52851	3.73364	3.65035	3.66472	3.64951	3.30916	3.33201	3.61126	3.66002	3.50476	3.54298	3.50088	3.46605	3.59355	3.26076	3.56063	3.87905	3.67819	3.50225	3.64323	3.28568	3.49235	3.52568	3.51722	3.67981	3.55543
3.8856	3.78188	3.64353	4.00157	3.13832	3.43901	3.49511	3.81088	3.38625	3.70735	3.63438	3.4981	3.48889	3.80346	3.32011	3.72335	3.73776	3.73608	4.04962	3.79876	3.79462	3.71626	3.65903	3.15068	3.7138	3.6412	3.69631	4.08985	4.03164	3.16018	3.50654	3.51206	3.65522	3.58415	3.50393	3.64403	3.60384	3.95642	3.66949	3.75896	4.00014	4.03237	3.64344	3.43086	3.55183	3.73461	4.02143	3.78605	3.82239	3.49955
3.58685	3.47006	3.60064	3.69064	3.31462	3.35152	3.33386	3.65402	3.2995	3.35542	3.91895	3.47214	3.49322	3.3573	2.97459	3.24581	3.21563	3.82525	3.77359	3.56732	3.59056	3.42681	3.40132	3.10629	3.6299	3.46658	3.66105	3.90517	3.64484	3.36796	3.28468	3.39358	3.46294	3.60593	3.02182	3.56239	3.58862	3.54551	3.46532	3.46164	3.5408	3.7118	3.4408	3.55172	3.32821	3.60873	3.36937	3.55146	3.67858	3.4445
3.65607	3.1057	3.58552	3.3069	3.10875	3.615	3.42574	3.40237	3.1238	3.45293	3.36206	3.11142	3.31808	2.8701	2.72971	2.95856	2.98178	3.75047	3.65973	3.37361	3.61604	3.36557	3.39444	3.25245	3.31821	3.10854	3.25887	3.40135	3.48701	3.21529	3.27215	3.21802	3.23847	3.44088	2.9295	3.30085	3.14521	3.39335	3.24659	3.1639	3.29229	3.36494	3.13582	3.62131	2.826	3.48291	3.49591	3.51756	3.35887	3.49473
3.51361	3.03606	3.03104	3.02752	3.11124	3.3393	3.27551	3.24117	2.74166	3.22732	3.54112	3.04671	3.26939	2.60783	2.66847	2.85296	2.87802	3.56965	3.45092	3.28347	3.21877	2.8945	2.9677	3.11458	3.05743	2.68748	3.04843	3.40061	3.16333	2.95437	2.96044	2.89886	2.84339	3.45189	2.83917	2.93947	3.3067	3.13709	2.9417	2.86142	3.13185	3.00358	2.9278	3.42618	2.7316	3.27371	3.08245	3.15229	3.06485	3.01425
3.33161	3.21843	3.06598	3.32537	2.61521	3.22422	3.27717	3.3708	3.02056	3.49533	3.28427	2.9654	3.26032	3.31929	2.9145	3.57022	3.26208	3.23923	3.44567	3.30628	3.27825	3.36183	3.36938	3.28107	3.11109	3.36879	3.1482	3.38553	3.61072	3.05807	3.10841	3.21016	3.42495	3.25982	3.36581	3.24375	2.98846	3.22447	3.03128	3.39933	3.43969	3.55025	3.2832	2.85579	3.24613	3.54818	3.3012	3.47662	3.45959	3.31841
3.50433	3.51568	3.68628	3.61976	3.6248	3.39962	3.35361	3.91473	3.13105	3.07282	3.67872	3.64907	3.45081	3.31114	3.06075	3.3073	3.421	3.86457	3.51937	3.73905	3.46354	3.53887	3.14535	3.04905	3.69954	3.29143	3.68155	3.92062	3.74477	3.36928	3.41497	3.2651	3.33351	3.5786	3.15038	3.08134	3.72071	3.75706	3.32621	3.55408	3.8769	3.61171	3.49573	3.75288	3.52481	3.46676	3.70828	3.51808	3.61066	3.43592
3.41814	3.20449	3.33643	3.43838	3.03486	3.33801	3.51057	3.17957	2.9166	3.37418	3.57351	3.01652	3.42488	3.18814	2.99413	3.06021	3.3752	3.40278	3.4755	3.29503	3.29803	3.19702	3.2827	3.18042	3.31766	2.9979	3.58664	3.59996	3.30136	3.01723	3.12054	3.11377	3.33469	3.58899	3.38428	3.39438	3.07195	3.26888	3.446	3.27326	3.42439	3.1213	3.27945	3.41317	3.14281	3.4299	3.49188	2.9346	3.07858	3.12677
3.42557	3.3417	3.49722	3.39899	3.25771	3.54587	3.33442	3.60022	3.47053	3.5711	3.34889	3.22501	3.5301	2.89494	3.20478	3.52002	3.51839	3.6457	3.52055	3.50314	3.45217	3.31308	3.22655	3.06035	3.17516	3.25856	3.29252	3.77615	3.5144	3.61105	3.26373	3.18566	3.53714	3.68078	2.92536	2.94242	3.29568	3.57197	3.04572	3.43939	3.40283	3.25385	3.12044	3.50244	3.19314	3.44461	3.47517	3.44341	3.682	3.27907
3.56476	3.51354	3.41819	3.6087	3.62635	3.23252	3.57812	3.80939	3.26964	3.70419	3.79022	3.55428	3.1749	3.3202	3.33348	3.66238	3.40769	3.78462	3.80822	3.74933	3.24058	3.33889	3.4273	3.49948	3.41076	3.52451	3.47293	3.94645	3.73938	3.36846	3.31442	3.22977	3.45944	3.74774	3.20501	3.02732	3.53177	3.76518	3.25112	3.35837	3.73304	3.55937	3.11569	3.95894	3.40167	3.70306	3.45749	3.64557	3.60746	3.45018
3.44607	3.17653	2.77274	3.07509	3.04438	2.91713	2.777	3.08962	2.8875	2.99158	3.6281	2.80752	3.07053	3.00584	2.79646	2.9381	2.86811	3.15644	3.50705	3.17035	3.28859	2.69961	2.91297	3.02262	2.71198	2.75828	3.3955	3.01618	2.84842	2.79503	2.62937	2.81426	3.17781	3.24358	3.03332	2.90096	2.99278	2.7497	2.64356	2.67603	2.90916	2.98654	2.74078	2.9571	2.77169	3.09683	3.06618	3.01527	3.07503	3.16029
3.68515	3.38565	3.6517	3.5881	3.22335	3.38154	3.6069	3.60767	3.35401	3.7236	3.7479	3.12271	3.4397	3.3728	3.39464	3.72156	3.60122	3.56961	3.39829	3.83547	3.32117	3.30081	3.56737	3.41654	3.49176	3.50306	3.5986	3.78548	3.30349	3.27245	3.33311	3.45855	3.67586	3.48772	3.55572	3.43584	3.17156	3.33021	3.58197	3.28471	3.61793	3.77209	3.29182	3.44671	3.28247	3.62752	3.49114	3.49827	3.33421	3.27577
3.48285	2.96726	3.09084	3.1655	2.71344	3.24998	3.08612	3.03221	2.67433	3.17272	3.23483	3.02432	3.04427	2.98806	2.6405	3.09565	2.89261	3.43337	3.20513	3.2336	2.93115	2.82892	3.14097	2.82346	3.05341	2.97265	3.2871	3.33883	3.09684	2.66751	2.89316	2.83202	3.15479	2.8928	3.06876	3.03826	2.70134	3.12461	3.05451	3.08067	3.1226	2.93608	3.00023	3.13568	2.7576	2.7277	3.02517	3.18523	3.03259	2.91498
3.40648	2.96674	2.73038	2.736	3.026	2.75047	2.79293	2.87314	2.66402	2.98989	3.37343	2.75635	3.11088	2.814	2.86349	3.10963	2.93987	2.95914	3.2697	2.93992	3.12247	2.47363	2.70011	2.82412	2.90675	2.60651	3.30201	2.96703	2.46241	2.78389	2.63729	2.5609	3.00862	3.17135	2.90624	2.83592	2.82886	2.68013	2.65432	2.88087	2.97127	2.60998	2.80568	3.02886	2.83857	2.83258	3.07957	2.72503	2.8161	3.03123
3.80757	3.34973	3.14099	3.11041	2.82575	3.00056	3.32277	3.27875	3.00678	3.33175	3.45676	3.01573	3.27959	3.00481	2.6903	3.28468	3.3813	3.00665	3.72831	3.64373	3.05236	2.86313	3.15241	2.8949	3.134	3.03631	3.07181	3.0334	3.21367	2.73157	2.98794	3.02842	3.32823	3.18564	3.12102	2.8544	3.16343	3.36465	3.10915	3.09608	3.37366	2.92969	2.95293	3.10078	2.89768	3.32198	3.16901	3.42941	3.20887	3.20328
3.57397	3.02465	3.12476	3.21013	3.1236	3.46199	2.9458	3.26469	3.09045	3.61559	3.63831	3.20362	3.52658	3.1046	2.81802	3.28431	3.24957	3.27869	3.42812	3.52645	3.55609	3.08048	3.14498	3.29216	3.012	2.93927	3.39456	3.28274	3.23505	2.90256	2.95285	2.95755	3.28536	3.37148	3.06756	2.94793	3.28022	3.2999	3.08026	3.03664	3.33594	3.34005	3.24556	3.52273	2.84078	3.22615	3.19465	3.1584	3.23902	3.26783
3.18343	2.85268	3.01567	2.99491	2.7138	3.07904	2.82735	2.86466	3.04756	3.08437	3.3467	2.56744	3.02806	2.50201	2.46128	2.99661	2.74883	3.18989	3.4362	3.02641	3.0328	2.73177	2.94289	2.7384	2.56649	2.5766	2.95966	2.89978	2.97111	2.55815	2.82154	2.6799	3.07043	3.12322	2.69226	2.81544	2.58351	2.79669	2.69637	2.86381	3.10064	2.73399	2.63508	3.23517	2.3424	3.0372	2.72268	2.93687	2.91899	2.92978
3.38535	3.00929	2.91104	3.06521	3.01481	3.09208	2.78901	2.91009	2.57257	2.93051	3.23589	2.7387	2.95126	2.79776	2.66152	3.09284	3.1359	3.13055	3.13279	2.98584	2.78109	2.63997	2.7054	2.80261	2.88173	2.85321	3.04106	3.10252	2.90851	2.7431	2.79819	2.63765	2.91388	3.20858	2.90257	2.72469	2.76758	2.87354	2.73693	2.64386	3.0395	2.718	2.62719	3.13014	2.73752	3.10626	2.79938	3.06719	2.75909	2.91986
3.61453	3.35542	3.2108	3.22022	3.10212	3.35816	3.13365	3.3836	3.15924	3.25952	3.19627	3.14733	3.17468	2.96949	2.86903	3.38062	3.0173	3.37305	3.48291	3.50138	3.08626	3.19175	3.24009	3.0338	3.17574	2.948	2.98007	3.253	3.48424	2.9373	3.17276	2.98997	3.36933	3.15696	2.87048	2.92126	3.23489	3.25887	3.06718	3.28641	3.62432	3.1224	2.95805	3.22143	2.86648	3.50106	3.01393	3.45207	3.44786	3.36854
3.73174	3.48154	3.31954	3.44202	3.33063	3.41451	3.24255	3.36563	2.80094	3.29715	3.7761	3.50119	3.35664	3.0341	2.73848	3.12314	3.24267	3.78817	3.65602	3.5707	3.46865	3.18215	2.9303	2.94733	3.17745	2.93323	3.12585	3.54789	3.39687	3.182	3.16173	2.9562	3.36453	3.25314	3.0824	3.15093	3.2075	3.41439	3.42644	2.98091	3.59848	3.10007	3.01845	3.53733	3.11497	3.61389	3.28763	3.37026	3.32221	3.33631
3.75073	3.22567	3.1028	3.23287	3.08656	2.87378	3.17632	3.18757	3.03972	3.45229	3.42403	2.85638	3.31495	3.22556	3.03921	3.55346	3.33695	3.28678	3.59876	3.37188	3.51675	2.93116	3.2641	3.2635	3.09927	3.07967	3.48536	3.10699	3.06659	2.87656	2.95068	3.07948	3.41269	3.55258	3.26629	3.33441	2.97216	3.35395	2.86964	3.07201	3.40736	3.28309	3.05524	3.33573	3.16499	3.42403	3.16036	3.07688	3.28011	3.19745
3.43743	3.01071	2.97897	2.98752	2.77219	3.34087	3.26771	3.30018	2.59831	3.42174	3.2397	2.78504	3.16846	3.09699	2.95599	3.59184	3.17263	3.01621	3.2758	3.27737	3.27608	3.11658	3.16331	3.04443	3.08448	3.1334	3.0961	3.37905	3.26272	2.8772	3.16511	2.98841	2.88694	3.06969	3.16765	3.10215	3.23087	3.07298	2.90446	3.04864	3.3067	3.11369	3.29658	3.21339	2.8812	3.00742	3.28851	3.16243	3.27336	2.87289
3.91589	3.58617	3.4092	3.56384	3.06138	3.60364	3.50503	3.49833	3.35217	3.37964	3.44218	3.34663	3.51338	3.6001	2.98601	3.71602	3.29763	3.52096	4.09503	3.35417	3.62611	3.47211	3.40821	3.39877	3.47992	3.50589	3.60443	3.53258	3.60169	3.47029	3.34924	3.12786	3.65356	3.33759	3.49675	2.90159	3.71684	3.72527	3.34301	3.6118	3.91503	3.48072	3.57351	3.57762	3.48125	3.54515	3.76112	3.71461	3.48595	4.01151
4.09976	3.84442	3.63306	3.41266	3.21033	3.8094	3.5228	3.56675	3.40138	3.6674	3.82496	3.37636	3.88465	3.36628	3.13626	3.58756	3.38081	3.54828	3.80865	3.64729	3.86424	3.21706	3.57849	3.51625	3.61356	3.26097	3.60523	3.55004	3.23476	3.6868	3.18696	3.16084	3.61475	3.99837	3.0752	3.41504	3.67014	3.65604	3.13631	3.59867	3.21888	3.59489	3.61369	3.63368	3.27637	3.92677	3.63111	3.52283	3.77982	3.69445
3.63039	3.39636	3.03244	3.22578	3.04554	3.3774	3.1184	3.15933	2.9206	3.04794	3.55527	3.10287	3.28848	2.82833	2.84485	3.10169	2.85597	3.45612	3.57563	3.32649	3.49482	2.7255	2.9211	2.90476	3.14476	2.76658	3.3735	3.43983	2.9341	3.00673	2.794	2.56514	3.08986	3.24062	3.04297	2.96265	3.33136	3.14218	2.92087	2.80621	2.69302	2.96646	2.9428	3.63128	2.70315	3.0761	3.1239	3.1293	3.04153	3.06023
3.42355	3.16628	2.85472	2.83231	3.04357	3.25315	2.99405	3.10608	2.97149	3.27002	3.42783	2.64313	3.35354	2.94064	2.89794	3.40538	3.28092	2.93878	3.49757	3.07439	3.01665	2.72483	2.61486	2.88724	2.75652	2.73007	3.29103	3.04254	2.94998	2.92064	2.87777	2.74249	2.96695	3.48578	2.93834	2.94846	3.04444	2.81486	2.92433	2.61885	3.10188	2.8577	2.86759	3.36598	2.94754	3.17065	3.04454	2.81069	2.9449	2.90039
3.45338	3.09999	2.89318	2.81078	3.13044	3.21495	3.0646	3.31971	2.64573	2.94724	3.43946	2.84654	3.07584	2.74453	2.99239	3.19713	3.07632	3.18904	3.30596	3.05295	3.09092	2.67544	2.81507	2.99591	3.1677	2.78811	3.2399	3.22038	2.6864	3.01247	2.78716	2.66634	3.13525	3.27209	2.89363	2.7422	2.87973	3.02814	2.88027	2.83717	2.95685	2.83687	2.79157	3.38803	2.82185	3.16724	3.18229	2.89639	3.02464	2.9363
3.79666	3.3233	2.855	3.17919	2.91328	3.15627	3.16243	3.2061	2.96575	3.50682	3.26407	3.04857	3.47798	3.33694	2.78912	3.4524	3.31068	3.19399	3.39824	3.41126	3.21595	2.75485	3.30422	2.94687	3.09678	3.17427	3.1583	3.1635	2.94743	3.01113	3.03746	3.08739	3.49924	2.91976	3.31334	3.28785	3.09153	3.22833	3.20097	3.13105	3.31703	3.0822	3.30833	2.90806	3.19379	3.00216	3.08261	3.23094	3.20785	3.28443
3.45243	3.36543	3.23354	3.21294	2.92966	3.07845	3.10356	3.49396	2.94616	2.97578	3.05592	3.11216	3.0306	2.83573	2.61605	3.04768	2.90903	3.17693	3.58209	3.61124	2.8748	3.25365	2.89484	2.88921	3.0617	2.83278	2.90817	3.10146	3.45763	2.87913	2.9747	3.1121	3.30076	2.86835	2.78316	2.82889	3.1591	3.24591	2.89953	3.2245	3.44237	3.20374	2.98506	3.16944	2.85313	3.49974	2.94904	3.44986	3.47028	3.25808
3.31951	3.29316	3.02367	3.00645	3.08119	2.88159	3.10124	3.16968	2.85209	2.91013	3.39561	3.05658	3.1094	3.02613	2.88374	3.24727	2.82068	3.25124	3.59555	3.08493	3.26628	3.0048	2.90003	3.04145	3.13876	3.03331	3.29778	3.33296	2.77035	2.96081	2.99689	2.67349	3.1457	3.17858	3.15126	2.78631	3.20029	3.03329	2.95612	2.99512	3.11894	3.38379	3.05561	3.27142	3.03981	3.13754	3.1527	3.06973	3.24925	3.14833
3.27485	3.25349	2.93804	2.8613	2.90772	2.77982	2.87195	2.95814	2.97339	2.83046	3.41559	2.79597	3.33681	2.63389	2.79654	3.03756	3.05272	3.13014	3.49445	3.00897	3.04082	2.72907	2.76789	2.92069	2.87215	2.82764	3.14755	3.13007	2.90243	2.80248	2.82737	2.70441	2.91716	3.30969	2.62754	2.89618	3.10792	2.67058	2.7436	2.70156	3.04884	2.91257	2.57143	3.31149	2.76079	3.2236	2.86093	3.177	3.00171	2.88754
3.64195	3.47211	3.32384	3.61077	3.47261	3.63951	3.3129	3.71595	2.72533	3.10483	3.43494	3.71575	3.2274	3.14239	3.047	3.03232	3.07535	3.74472	3.77335	3.48508	3.60463	3.21603	2.80345	2.98229	3.4595	2.81423	3.53009	3.68741	3.75257	3.28318	3.10035	2.92821	3.2831	3.3772	3.06111	3.0843	3.54001	3.68158	3.05714	3.44221	3.63826	3.34481	3.18928	3.59772	3.00666	3.55622	3.32088	3.33107	3.65117	3.44281
3.5719	3.44146	3.32296	3.09889	3.0116	3.17172	3.06448	3.21326	3.14457	3.19351	3.46808	2.85106	3.36578	3.05038	2.99145	3.41278	3.4236	3.50218	3.32109	3.4444	3.32724	3.06186	3.0749	3.00963	3.20261	3.09026	3.43209	3.31446	3.07732	2.98376	3.01331	2.92294	3.41379	3.56005	3.01257	3.1444	3.17234	3.09292	2.93924	3.1499	3.26891	3.37185	3.07065	3.43285	3.09088	3.45204	3.16516	3.33218	3.27433	3.42795
3.28059	2.86336	2.82038	2.73231	2.82115	2.85697	2.75088	2.87931	2.6839	2.82403	3.04663	2.73173	2.94193	2.60399	2.51557	2.83261	2.82937	2.96393	3.20231	3.38309	2.71041	2.92129	3.08112	2.81307	2.74623	2.85759	2.74037	3.12169	2.64501	2.61085	2.81091	2.6163	2.97669	2.64046	2.74773	2.65949	2.69578	2.84099	2.89324	2.62702	2.93807	2.80752	2.64946	2.99519	2.72424	2.92484	2.90786	2.69797	2.95239	2.86352
3.5154	3.2829	2.94895	3.18419	3.09883	3.40656	3.10918	3.33014	3.04968	3.3388	3.54439	3.08309	3.30339	2.94817	2.85436	3.1342	3.26293	3.29734	3.42949	3.41836	3.41674	3.0542	3.07239	3.12698	2.99751	2.98665	3.00699	3.38	3.30327	3.02061	2.96607	2.94069	3.23069	3.17382	2.977	2.98218	3.43345	3.06928	3.00237	2.8246	3.22428	2.92546	3.24521	3.46137	2.9645	3.28737	2.89198	3.38447	3.09649	3.24014
3.25589	2.91466	2.91755	2.76843	2.86977	2.91753	2.69951	2.72793	2.63427	2.94653	3.16493	2.66269	2.97934	2.82219	2.70621	3.12363	2.99807	2.97637	2.94234	3.20803	3.10859	2.66476	2.78025	2.99518	2.80285	2.80287	3.12702	3.10339	2.55378	2.78545	2.70099	2.61121	2.96237	3.09643	2.8411	2.85971	2.75134	2.6549	2.69142	2.759	2.84006	2.92055	2.78569	3.05503	2.8867	2.94447	2.72119	2.8835	2.95266	3.02549
3.59656	3.39596	3.05662	3.14697	2.77969	3.21507	3.36635	3.21086	3.17539	3.63413	3.01535	3.11769	3.22059	3.33604	2.88908	3.68462	3.45246	2.94122	3.65602	3.48425	2.90071	3.1784	3.34216	2.88839	3.01946	3.4656	3.07233	3.36129	3.39567	2.99371	3.17949	3.10907	3.58866	3.12531	3.38807	3.08633	2.95009	3.41607	3.07981	3.17292	3.60077	3.16	3.19633	3.26886	3.15521	3.24276	3.26564	3.41659	3.2876	3.18
3.46633	3.16737	3.10215	3.20018	3.17317	3.1693	3.09713	3.44213	3.20298	3.08413	3.26855	2.95964	3.47751	2.93712	3.06424	3.44773	3.41325	3.3456	3.28162	3.39591	3.42172	3.06453	2.92156	3.00463	3.10432	3.19889	3.3845	3.35366	3.17449	3.14772	3.21725	2.91407	3.19733	3.38147	2.95801	3.17112	3.35038	3.21552	2.92143	2.9065	3.48589	3.05178	3.06318	3.43544	3.03455	3.20958	3.28585	3.11478	3.37347	2.98643
3.50484	3.44959	2.90962	3.33084	3.24655	3.59175	3.39714	3.28863	3.31562	3.30193	3.27901	3.26755	3.48509	3.03804	2.93054	3.64029	3.10912	3.06875	3.65653	3.0441	3.46163	3.06439	3.11165	3.04704	3.22154	3.25482	3.56575	3.39642	3.37996	3.14497	3.24856	2.86062	3.15943	3.37304	3.32632	3.12865	3.52143	3.30998	2.97336	3.1758	3.29117	3.0815	3.12932	3.54653	3.14108	3.05566	3.45325	3.33325	3.58294	3.0894
3.58422	3.12377	3.21427	3.16498	2.93196	3.06318	3.10272	3.33418	3.0357	3.37086	3.18302	2.99501	3.22845	3.19142	2.83833	3.31644	3.3347	3.35613	3.55942	3.47109	3.13931	3.07922	3.4381	2.92223	3.17054	2.92162	3.14206	3.23475	3.19421	2.8594	3.1958	2.97914	3.49573	3.13288	2.9996	2.93961	3.03728	3.25767	3.0435	3.16704	3.53583	3.23236	3.14974	2.9907	2.89862	3.26415	3.31537	3.34426	3.24676	3.18038
3.90296	3.77616	3.32404	3.53615	3.0748	3.20221	3.53141	3.45418	3.14735	3.56408	3.38169	3.25862	3.4867	3.4739	3.00688	3.68765	3.56495	3.60578	3.97197	3.70056	3.73583	3.30608	3.65867	3.11506	3.61634	3.4494	3.5502	3.60611	3.38136	3.04206	3.41742	3.26978	3.52202	3.50166	3.32392	3.45603	3.3498	3.43143	3.3396	3.31677	3.26077	3.68336	3.55803	3.34421	3.34632	3.58741	3.61673	3.36684	3.69457	3.44277
3.78181	3.663	3.70323	3.79764	3.13383	3.41335	3.88656	4.00601	2.98608	3.46005	3.46304	3.3847	3.42537	3.43997	3.20877	3.5204	3.63129	3.64277	3.99576	3.82211	3.66446	3.54909	3.41808	3.15613	3.61046	3.5389	3.28942	3.79483	3.97251	3.36412	3.38968	3.48092	3.49144	3.27846	3.64383	3.53594	3.58119	4.03123	3.26744	3.71167	3.88201	3.64773	3.54298	3.36287	3.57023	3.79067	3.64744	3.67031	3.8955	3.01835
3.40609	3.03587	3.03096	2.89985	3.01893	3.15187	2.81076	2.95178	2.88987	3.01528	3.39826	3.00992	3.04077	2.55156	2.85933	3.122	2.80899	3.27656	3.37826	3.27559	3.10198	2.77598	2.67291	2.91074	2.90383	2.66933	3.00262	3.28984	2.86473	2.84576	2.93443	2.44662	2.87525	3.21798	2.80846	2.79672	3.06779	2.94861	2.85183	2.85637	3.01592	2.62085	2.5639	3.44505	2.57764	3.10998	2.86664	2.9548	2.96267	3.06002
3.64553	3.40612	3.78076	3.6165	3.3856	3.47058	3.47007	3.64316	2.77696	3.02382	3.79285	3.62103	3.28936	3.07474	3.06884	3.1474	3.13121	3.97581	3.91478	3.8329	3.48212	3.43871	3.07442	3.16908	3.53898	2.6334	3.38876	3.91219	3.50865	3.21707	3.28824	3.07145	3.42131	3.151	3.04928	3.19732	3.5633	3.79054	3.46046	3.28417	3.52957	3.25356	3.26734	3.70632	3.10451	3.66711	3.58167	3.50509	3.52657	3.36034
3.70242	3.37962	3.21138	3.37079	3.12581	3.07938	3.44528	3.49541	3.20902	3.31516	3.52344	3.0753	3.52146	3.27075	3.0846	3.3834	3.44795	3.08208	3.50725	3.62057	3.35533	3.22526	3.34497	2.96	3.48711	3.23339	3.6092	3.59027	3.01391	3.13563	2.9927	3.1475	3.41828	3.34222	3.39865	3.27488	3.1945	3.17759	3.12207	3.28478	3.355	3.27167	3.31469	2.87625	3.30722	3.4712	3.43706	3.47265	3.19358	3.27927
3.32056	3.4351	3.09738	3.50616	3.11015	3.75989	3.21287	3.52247	3.32605	3.58792	3.59559	3.23999	3.22922	3.856	3.18038	3.86966	3.61753	3.48594	3.50987	3.60821	3.66252	3.35858	3.2537	3.34701	3.2282	3.67784	3.49299	3.60535	3.68871	3.20038	3.2445	3.357	3.6069	3.52388	3.55049	3.39158	3.28837	3.55041	3.32167	3.21353	3.81926	3.62141	3.25512	3.42309	3.31864	3.64734	3.44104	3.65454	3.55029	3.32297
3.54105	3.51205	2.88395	2.89674	3.13581	3.27918	3.18068	3.19173	2.88276	3.5451	3.35792	2.81445	3.48625	3.16667	3.07167	3.75987	3.40289	3.08922	3.45416	3.43596	2.97796	2.85433	2.94514	3.17057	2.72918	3.26299	3.18151	3.0629	3.09972	3.05206	3.03381	3.03854	3.27028	3.37847	3.28918	3.28224	2.92719	2.87439	3.01428	2.69051	3.22283	3.28714	2.97887	3.09436	3.01988	3.32947	3.18297	3.03677	3.09568	3.20792
3.40187	2.92472	3.04937	2.94282	2.88932	3.2385	3.06083	3.06803	2.76386	3.21212	3.41655	2.82225	3.12585	2.8713	2.64914	3.16822	3.06144	3.28768	3.21652	3.57072	3.26107	2.74566	3.07648	3.04882	3.11499	2.67695	3.24049	3.32889	2.78084	2.8344	2.87568	2.77201	2.90727	3.15763	3.04129	3.10555	3.08269	3.04291	3.15378	2.75581	3.00481	3.06086	3.05744	3.29556	2.74721	3.26184	3.03528	3.18337	2.88016	2.88792
3.58287	3.16675	2.75743	2.68945	2.91921	3.22417	2.96445	2.87942	2.78094	3.07398	3.00523	2.52835	3.14365	2.89078	2.81358	3.37147	3.11423	2.78215	3.33795	2.99269	2.97763	2.50712	2.72092	2.88949	2.69916	2.99823	3.06237	2.95554	2.68553	2.66732	2.74502	2.83141	2.96195	3.12626	2.99703	2.74755	3.14627	2.87426	2.89738	2.72372	3.04408	2.89322	2.76572	3.4016	2.89846	2.96058	3.02387	3.06013	2.99168	3.03781
3.5574	3.04724	2.63633	2.66068	2.85026	3.09284	3.11807	2.50951	2.68861	3.1106	3.14193	2.45776	3.32525	2.66626	2.69674	3.07424	2.93979	2.91334	3.22391	2.6851	3.02201	2.67085	2.51079	2.98409	2.8453	2.73992	3.13272	2.97013	2.55315	2.82375	2.67587	2.58979	2.6626	3.02786	3.04987	3.02651	2.99043	2.70107	2.94736	2.58598	2.77548	2.6512	2.88204	3.30326	2.9554	2.86302	2.78393	2.68382	2.93811	3.108
3.60087	3.29921	3.21743	3.35459	2.89873	2.88085	3.2391	3.22533	2.90944	2.75869	3.20553	3.06294	3.10533	3.20283	2.64853	3.26916	2.99158	3.25699	3.42793	3.35618	3.1737	3.12548	3.15987	2.7342	3.22249	2.99804	3.3212	3.38535	3.34358	2.98127	3.06149	2.83443	3.37924	2.90832	2.98422	3.21409	3.06707	3.24683	3.02617	3.12412	3.39167	3.24396	3.12217	3.03999	3.09759	3.3569	3.10567	3.24174	3.2347	3.05937
3.63483	3.29393	3.57073	3.38052	3.2962	3.23931	3.27944	3.41615	2.71852	3.05239	3.65587	3.43774	3.17688	3.03947	2.90649	3.25604	3.09816	3.707	3.74952	3.32218	3.29424	3.09485	2.54319	3.24313	3.23407	2.72295	3.47589	3.3344	3.37721	2.73246	3.2335	2.8578	3.21529	3.16244	3.20623	3.01267	3.1584	3.52165	3.0453	3.11024	3.32561	3.06389	2.93096	3.51391	2.94	3.3509	3.33458	3.35104	3.29858	3.19155
3.31466	3.23587	2.96107	3.08764	2.82975	3.0912	2.80558	3.00463	3.15513	3.12275	3.29913	2.72853	3.26942	3.14525	2.95908	3.42257	3.20623	2.97687	3.2468	3.14394	3.10869	2.82999	3.03238	2.95604	2.91516	2.96085	3.2854	3.25544	2.98792	2.86671	3.02663	2.93163	3.20233	3.2737	3.21624	3.14385	3.01131	2.72845	3.02746	2.92321	3.18507	3.06169	2.82468	3.26167	2.85693	3.22133	3.11157	3.0334	3.07321	3.06925
3.56038	3.22731	3.00382	2.98378	2.96596	3.17408	3.06465	3.13315	2.79555	2.95611	3.25382	3.16399	3.08352	2.56513	2.67532	2.98567	2.87735	3.32248	3.51409	3.19288	2.99901	2.74226	2.6541	2.72002	2.91099	2.67891	2.90701	3.09001	3.18352	2.75645	2.74626	2.63439	2.99439	3.15658	2.80298	2.72241	3.12553	3.12515	2.8137	2.96278	3.17953	2.78368	2.81172	3.53915	2.5596	3.05957	2.97071	3.12001	3.17641	2.96645
3.20573	2.9694	2.80072	2.67948	2.85914	2.93467	2.72414	2.94271	2.60613	2.98348	3.28433	2.77357	3.00557	2.86602	2.79711	3.1974	2.95307	3.1434	3.03661	3.11125	3.08637	2.55491	2.57728	2.97725	2.77752	2.88267	3.07151	3.10348	2.74428	2.7293	2.76131	2.58265	2.82941	3.21849	2.91805	2.92924	3.00543	2.71244	2.76529	2.44275	2.86495	2.9287	2.62293	3.15009	2.72363	2.95385	2.98735	2.96346	2.83923	2.8398
3.71813	3.36356	3.1416	3.38933	2.67954	3.1752	3.30481	3.39662	2.85478	3.29572	3.02969	2.97263	3.17307	3.23459	2.64281	3.42301	2.98079	3.37374	3.40676	3.49396	3.32475	3.15361	3.38391	2.80019	3.1285	2.88307	3.07315	3.40087	3.36384	3.12352	2.96505	2.93089	3.22657	2.97408	3.10777	3.22151	2.87862	3.36357	3.25788	3.32896	3.38648	3.43734	3.26176	3.14852	2.98209	3.33945	3.49843	3.26709	3.15332	3.1246
3.1953	3.06315	3.13191	2.82858	2.77761	3.11355	3.04171	2.82639	2.57439	3.31547	3.59888	2.78871	3.22486	2.86924	2.77477	3.25993	2.93266	2.90953	3.20089	3.27887	2.98302	2.74264	2.88276	3.11328	2.70639	2.84806	3.17208	2.97476	2.79956	2.58164	2.99992	2.78231	3.1401	3.29913	3.2567	3.01081	2.80324	2.91168	3.0718	2.52289	2.82471	2.97817	2.71598	3.32487	2.58689	3.26869	2.96516	2.88299	2.88818	3.10053
3.61959	3.28283	2.94766	3.0155	3.29393	3.23495	3.21391	3.22992	2.94169	3.54479	3.67777	3.01753	3.60042	3.21364	2.97418	3.46056	3.4831	3.43858	3.44506	3.42197	3.29371	2.89503	3.08763	3.30822	3.08448	3.11345	3.53305	3.42884	2.66634	3.15063	2.86585	3.07868	3.27614	3.55669	3.27225	3.09096	3.01253	3.02087	3.17884	2.91733	3.10961	3.28848	3.18934	3.2861	3.21971	3.24782	3.18505	3.15534	3.08609	3.27104
3.69258	3.00784	2.84157	3.23247	3.0903	3.18615	2.96172	3.02789	2.81884	2.8196	3.53566	2.99594	3.27434	2.82846	2.7717	3.11232	3.15209	3.02023	3.54692	3.25709	3.27708	2.61924	2.87967	2.89772	3.0272	2.70479	3.25727	3.24075	2.69526	2.76112	2.7008	2.56415	3.0446	3.16332	3.03617	2.79868	2.97839	3.0432	2.85385	3.03618	3.00798	2.96161	2.74505	3.26373	2.95008	2.8989	3.11726	2.79895	3.07747	3.14805
3.35566	3.46895	2.98694	3.42417	3.26077	3.02927	3.20754	3.77123	3.17785	3.45849	3.56802	3.31776	3.18542	3.28899	3.19012	3.51503	3.40418	3.53929	3.55603	3.4865	3.12677	3.1911	3.00074	3.29438	3.37617	3.2614	3.33044	3.57988	3.55767	3.2102	3.00496	3.27456	3.43662	3.5126	3.01231	3.03632	3.36626	3.30709	2.77079	3.35762	3.39074	3.53413	3.37172	3.29886	3.31291	3.27995	3.26403	3.42396	3.66146	3.11323
3.56765	3.28132	2.91208	2.90548	3.03666	3.43901	3.18287	3.10043	2.72524	3.3232	3.27685	2.86683	3.19118	2.74717	2.60286	3.13907	3.00452	3.19627	3.56798	3.23783	2.94531	2.87375	2.84275	2.90292	2.7577	2.79447	3.01403	2.92903	2.94368	2.95773	2.87881	2.67358	3.02445	3.01601	2.85761	2.90504	3.11998	3.11314	2.96199	2.85547	3.16716	2.77378	2.8607	3.5008	2.71972	3.13535	2.8827	3.019	3.0819	3.09285
3.32042	3.06361	2.96137	2.88348	2.97639	3.21226	2.89868	2.9426	2.69457	3.00609	3.4321	2.69555	3.16621	2.7191	2.63309	3.16904	2.90311	3.22584	3.35586	3.15345	3.10514	2.74822	2.97475	3.00677	2.90891	2.57561	3.19976	3.3702	2.6622	2.79898	2.71755	2.69516	2.97249	3.27279	2.63791	3.08618	3.01763	2.87443	2.94179	2.77066	2.73298	2.99666	2.76834	3.42602	2.69992	3.24539	2.91622	2.95062	2.92494	2.91071
3.31709	2.93151	3.19454	3.09749	2.90215	3.33165	2.88041	3.19332	2.70598	2.91339	3.16357	2.96987	2.86727	2.88244	2.64058	3.13261	3.04111	3.22889	3.20803	3.49159	3.13379	2.74243	2.96104	2.72533	2.87247	2.75687	3.03823	3.39514	2.91336	2.84793	2.86338	2.53562	3.12145	2.91484	2.85704	2.76826	3.10587	3.12665	2.85547	2.90431	3.04846	2.91351	2.78898	3.41385	2.64737	3.23856	2.93621	3.21392	3.19181	2.76474
3.68752	3.80745	3.79234	4.05967	3.50721	3.47159	3.47662	3.84397	3.38105	3.11129	3.52818	3.6961	3.35879	3.9705	3.43275	4.21754	3.4445	3.72858	3.84725	3.94983	3.61505	3.64294	3.67912	3.26622	3.74331	3.73434	3.7233	4.1253	4.00768	3.13878	3.54391	3.50922	3.90177	3.49043	3.63502	3.60293	3.37756	3.92128	3.44123	3.94213	4.13205	4.1438	3.55946	3.38064	3.69656	3.75049	3.97015	3.93622	3.81437	3.5831
3.57653	3.30552	3.40143	3.25188	3.25676	3.24393	3.21436	3.29692	3.02893	3.27804	3.53306	3.28008	3.62045	3.19996	2.93097	3.20329	3.18112	3.6195	3.38668	2.96974	3.57654	3.48479	3.20898	3.22971	3.39506	3.24743	3.65322	3.45246	3.37953	3.29195	3.3694	3.04356	3.24429	3.42459	2.97041	3.28305	3.39826	3.20324	3.13908	3.3714	3.41474	3.44261	3.48795	3.73177	3.25244	3.40575	3.26912	3.28751	3.45331	3.45115
3.95625	3.38749	3.53174	3.54652	3.35777	3.70647	3.52645	3.45799	3.06085	3.29606	3.69265	3.45098	3.34537	3.07803	2.67997	2.73537	3.07455	4.00053	3.80235	3.44264	3.7399	3.29204	2.75982	3.28838	3.46452	3.11125	3.28717	3.69796	3.42399	3.33433	3.22766	3.03491	3.39186	3.41828	2.87464	3.18426	3.49893	3.72391	3.28499	3.56039	3.48776	3.32524	3.13822	3.954	2.95836	3.60404	3.56596	3.60113	3.59359	3.53901
3.3468	3.00329	3.03584	2.98977	3.03294	3.41667	2.94354	3.15223	3.0676	3.36325	3.42718	2.7054	3.44504	2.79976	2.6583	3.13183	3.24028	3.3226	3.20365	3.29354	3.26722	2.8138	2.90669	3.02542	2.77321	2.90694	3.03457	3.10374	3.02748	2.81735	2.94199	3.10888	3.30561	3.33048	2.77183	3.09674	3.06615	2.80531	2.84743	2.93689	2.98316	2.83424	2.92871	3.4	2.86541	2.99934	3.00906	3.09451	3.01882	3.13304
3.52183	3.14254	3.30277	3.51901	2.88378	3.47223	3.44532	3.40381	3.10894	3.24886	3.38078	3.13379	3.35214	3.28406	2.8307	3.4077	3.18833	3.43299	3.65664	3.32791	3.3067	3.15155	3.38212	3.20918	3.1728	3.44574	3.35032	3.55666	3.43794	2.91381	3.22201	3.30547	3.45209	3.14514	3.38853	3.40015	3.16355	3.44566	3.22126	3.34009	3.52108	3.50591	3.23739	3.33999	3.21889	3.28275	3.45245	3.1645	3.40422	3.27819
3.57754	3.22432	3.09205	3.19004	3.24998	3.28627	3.0402	2.94127	2.8181	3.01154	3.60348	3.00844	3.3906	2.88769	2.96007	3.26871	3.08172	3.28285	3.34048	3.35239	3.14795	2.61307	3.05566	3.25523	3.15101	2.94459	3.49382	3.46685	2.64976	2.75879	2.82461	2.80157	3.10706	3.49188	3.17455	2.90205	3.01949	3.00166	3.02211	2.7776	2.88605	2.70868	2.63885	3.48272	3.02824	3.16087	3.06942	3.02883	3.00788	3.397
3.80881	3.72163	3.5249	3.56634	3.50377	3.37494	3.37618	3.69655	3.28071	3.43642	3.56947	3.27982	3.69409	3.4883	3.1764	3.6576	3.30418	3.59731	3.67141	3.61123	3.62841	3.37186	3.43644	3.29521	3.51464	3.55385	3.76405	3.69945	3.22455	3.4034	3.45286	3.22018	3.57003	3.64398	3.24246	3.18105	3.47004	3.41382	3.41091	3.37803	3.64181	3.78343	3.51339	3.6433	3.39088	3.4198	3.61553	3.46929	3.61691	3.64945
3.45908	3.06733	3.18127	3.12991	2.83676	3.21386	3.1518	3.14887	3.07858	2.89432	3.33503	2.85973	3.15876	2.71111	2.70554	3.1267	2.65918	3.31578	3.51003	3.25248	3.17989	2.86769	3.13	2.95975	3.03055	2.79041	3.03969	3.41938	3.04849	2.94132	2.95924	2.89812	3.26318	3.17122	2.72777	3.06431	3.17418	3.08957	2.96014	3.17512	3.12606	3.20727	2.79384	3.20028	2.62371	3.07485	3.24154	3.02264	3.16438	3.16346
3.65292	3.33178	3.15323	3.22237	3.0783	3.22845	3.1413	3.6652	3.19529	3.27784	3.18627	2.88264	3.30622	3.41316	3.05355	3.84735	3.193	3.23305	3.43186	3.45739	3.45965	2.94745	3.2865	3.23668	3.12171	3.34108	3.17746	3.44902	3.24475	3.17483	2.91202	3.20462	3.41625	3.10664	3.02267	3.15236	3.2272	3.24748	3.02002	3.14254	3.31021	3.63957	3.38404	3.06773	3.32214	3.22919	3.39492	3.38723	3.40173	3.23651
3.65502	3.33727	2.81932	3.06238	2.93989	3.35169	3.12025	3.01634	3.06488	3.47886	3.30984	3.00404	3.39824	2.74792	2.69852	3.2499	2.96696	3.13939	3.46696	2.88752	3.22696	2.85038	2.94839	3.11271	2.82469	2.83089	3.19391	3.05332	3.11365	3.0401	2.87677	2.74632	2.91418	3.39642	2.83814	2.9324	3.4251	3.03157	2.83402	2.83106	3.13344	2.82744	2.97358	3.42571	2.91855	3.11299	2.78881	2.97791	3.12929	3.51224
3.3538	3.1187	2.85882	3.0916	2.9613	3.13576	3.20544	3.38216	2.72915	3.18015	3.46275	3.0861	3.25334	2.83332	2.67834	2.98267	2.7615	3.53992	3.48559	3.38868	3.23893	3.11995	3.03661	3.27078	3.2679	2.793	3.2913	3.01691	2.91262	3.04961	3.0642	3.02032	3.12609	3.26224	2.9443	3.19058	3.20282	3.18623	2.98759	3.11301	3.14096	2.75877	2.98004	3.3026	2.7241	3.36537	3.29754	3.18711	2.95954	3.1865
3.39852	3.42115	3.00661	2.85884	3.01758	3.04853	2.87201	3.39372	2.92997	3.30212	3.44117	2.90154	3.21375	2.91623	2.90296	3.23592	3.2274	3.29401	3.58536	3.42942	3.30968	2.79841	2.63896	2.90987	2.88625	2.88551	3.20145	3.09281	3.13372	3.13406	2.57381	2.80563	2.99687	3.41722	2.79954	2.90368	3.26912	3.13617	3.00722	2.79222	3.1839	2.97154	3.04487	3.48402	2.77567	3.44399	2.77444	3.22389	3.27175	3.20736
3.41109	3.14528	3.23405	3.18488	3.15001	3.20808	3.04752	3.35391	2.87858	2.96075	3.31552	3.20568	3.14692	2.78407	2.91702	3.17692	3.19534	3.3905	3.51725	3.39138	3.32911	3.13978	2.96062	3.07513	3.25095	3.02018	3.29316	3.33033	3.02094	2.81946	3.09747	2.69873	3.13206	3.21218	3.01267	2.84688	2.88619	3.22927	3.07309	3.09968	3.26526	2.99164	2.97145	3.62174	2.83806	3.31721	3.11023	3.09429	3.28404	3.09817
3.67861	3.33977	3.35951	3.18339	3.21285	3.28769	3.09714	3.49896	2.68265	2.73724	3.34138	3.22518	3.30037	2.95812	2.8778	3.24214	2.98709	3.62697	3.71358	3.35571	3.29045	2.99196	2.70457	3.10377	3.214	2.9495	3.47032	3.29186	3.14029	3.01623	3.15395	2.826	3.19515	3.32401	2.9573	3.04858	3.27477	3.30077	2.95338	2.86692	3.40854	3.01839	2.7872	3.60765	2.98205	3.44404	3.392	3.11406	3.08401	3.06586
3.59548	3.21222	2.91118	3.07843	2.90072	3.13075	3.10056	3.12182	2.6561	3.0669	3.43248	2.83258	3.51132	2.64584	2.62992	2.81392	3.02621	3.31817	3.44401	3.01536	3.37777	2.94615	2.69578	2.69784	3.08457	2.50636	3.24066	3.15233	2.88196	3.07874	2.83465	2.78577	2.72481	3.11401	2.7341	3.24592	3.27078	2.89647	2.93102	2.81693	3.11672	2.78381	3.11361	3.37482	2.80764	3.09963	2.83286	2.93905	3.09908	2.99742
3.72372	3.42172	3.07179	3.24523	2.62469	3.49403	3.50952	3.43502	2.83862	3.69689	3.29565	2.97733	3.45767	3.26481	2.83894	3.64291	3.52532	3.10606	3.81427	3.45228	3.41158	3.17194	3.38634	2.89087	3.20346	3.13526	3.16804	3.21942	3.2852	3.16654	3.13628	3.17422	3.33139	3.21238	3.27666	3.41969	3.01655	3.45453	3.0569	3.24546	3.3391	3.33874	3.38781	2.93527	3.13171	3.60546	3.27029	3.39927	3.44075	3.24294
3.76096	3.18075	2.95304	3.10097	3.06583	3.3175	3.09989	2.96938	3.14332	3.17094	3.48227	3.0376	3.46347	2.83477	2.84727	3.03314	3.05714	3.30027	3.60175	2.90323	3.09562	2.73349	2.87748	3.23094	2.96591	2.85739	3.28665	3.1663	2.78934	2.89776	2.83681	2.86542	3.1367	3.2044	3.02644	2.91243	3.2137	2.99466	2.99058	3.00576	3.02253	2.75051	2.83831	3.52128	3.04153	2.94406	2.95548	3.07549	3.17984	3.41965
3.5846	3.90413	3.01437	3.66704	3.18475	3.97196	3.43942	3.79899	3.52512	3.74914	3.88467	3.43313	3.95018	3.24505	3.24117	3.97738	3.14344	3.50213	3.9494	3.52012	3.65055	3.59493	3.59746	3.4732	3.42997	3.48006	3.71281	3.69498	3.81056	3.75527	3.38169	3.54868	3.52352	3.66082	3.44458	3.73319	3.88272	3.50477	3.49558	3.65815	3.91141	3.45649	3.41261	3.87742	3.11658	3.71739	3.66235	3.70471	3.81772	3.7012
3.49376	3.41381	3.16058	3.29316	3.47449	3.33113	3.12984	3.27073	3.08559	3.24695	3.79815	2.98809	3.52272	3.32152	3.20651	3.4865	3.52675	3.57565	3.19529	3.6352	3.10513	3.17053	3.13125	3.24012	3.38307	3.17364	3.70312	3.40209	2.79414	3.24549	3.00726	3.10496	3.56391	3.65708	3.53964	3.27308	3.09612	3.17791	3.43574	3.24605	3.48158	2.98954	3.33578	3.65249	3.33534	3.41242	3.38563	3.41166	3.21326	3.38578
3.83396	3.32352	3.17529	3.34477	3.43161	3.29513	3.44355	3.20592	3.03927	3.12713	3.70193	3.31634	3.3453	3.10561	2.94688	3.3919	3.10334	3.71623	3.75595	3.53307	3.02425	2.87798	3.09503	3.18137	3.34241	2.91894	3.47283	3.59291	2.96667	2.80813	3.12421	3.12027	3.5145	3.2751	3.37952	3.47492	3.02506	3.13114	3.30616	3.06122	3.29753	3.09912	2.74437	3.33789	3.16402	3.25663	3.30523	3.24593	2.96345	3.32743
3.25278	2.99255	3.16258	3.06973	2.99031	3.18748	2.94963	3.20383	2.77838	2.95257	3.17105	2.9758	3.00081	2.609	2.56521	2.85807	2.9234	3.271	3.35646	3.27572	3.04605	2.86385	2.70805	2.67705	2.97392	2.63004	3.04725	3.19846	3.20553	2.77247	2.8585	2.84601	2.85293	3.02006	2.71372	2.95931	3.05191	3.16831	2.93208	2.81598	3.37098	2.99304	2.78448	3.54528	2.60699	3.34362	2.89734	3.07468	3.20572	3.04362
3.42785	3.23792	3.46082	3.6518	3.1473	3.86219	3.5479	3.11114	3.3415	3.44205	3.50222	3.08506	3.4801	3.28231	3.12401	3.60797	3.33605	3.68223	3.52601	3.1889	3.68805	3.39702	3.48791	3.33115	3.47051	3.34086	3.69374	3.8012	3.40462	3.22035	3.31561	3.28946	3.4221	3.59743	3.17432	3.40209	3.74005	3.40522	3.37527	3.43041	3.4173	3.62822	3.45536	3.65993	3.31777	3.30108	3.44566	3.55728	3.54618	3.41751
3.72331	3.2582	3.37521	3.20461	2.86036	3.26662	3.02205	3.37066	2.96537	3.22182	3.17818	3.293	3.21371	3.00475	2.56456	3.42593	2.90752	3.43831	3.72096	3.41325	3.38551	3.20607	3.35077	2.97534	3.07704	2.88546	3.04477	3.26623	3.44293	2.83867	3.1239	3.094	3.35799	2.9775	3.1214	3.14178	3.13964	3.36429	3.02234	3.1302	3.43011	3.40357	3.10216	3.04868	2.83324	3.04527	3.3738	3.30676	3.30643	3.42673
3.44849	3.0681	3.05668	3.08244	2.84205	3.18433	3.09936	3.25177	2.68903	2.90903	3.07258	3.01596	2.89965	2.90367	2.80518	3.36197	2.97576	3.30945	3.33686	3.31292	2.94596	2.91116	3.08811	2.7755	3.00832	2.83506	2.88387	3.24621	2.98768	2.85332	2.93021	2.73611	3.07528	2.66887	2.85474	2.87889	2.88647	3.19275	2.89609	3.1129	3.17338	3.01111	2.94684	3.11895	3.0162	3.11305	3.18174	3.29665	3.28649	2.92529
3.53385	3.29605	2.90004	2.97017	2.91755	3.26364	3.1708	3.10077	2.79544	2.90267	3.36907	2.88869	3.25046	3.00892	2.64352	3.15558	2.73319	3.23152	3.64164	2.93428	3.19635	2.9387	2.83435	2.95874	2.91278	2.94806	3.20518	3.08182	3.20349	2.98873	2.82664	2.83894	3.19389	3.347	2.92483	3.03965	3.07624	3.05821	2.93098	2.74992	3.27776	3.05431	3.06636	3.49394	3.03441	3.22395	2.56547	3.17944	3.1845	3.32358
3.71371	3.42331	3.13524	3.29004	3.09773	3.10353	3.38217	3.43627	3.38579	3.66624	3.38316	2.90846	3.36423	3.42864	2.9698	3.64056	3.49114	3.13949	3.60468	3.61651	3.44631	3.09901	3.41012	2.98501	3.23995	3.31309	3.33644	3.31092	3.20035	2.94879	3.18978	3.10199	3.58753	3.35831	3.37521	3.26793	3.06769	3.13753	3.04292	3.14878	3.27061	3.56849	3.2698	2.90874	3.06509	3.27511	3.50842	3.39081	3.25956	3.01117
3.93584	3.37683	3.22372	3.23843	3.06114	3.30015	3.358	3.32264	2.99452	3.38187	3.1902	3.02657	3.3208	3.28792	3.01336	3.76632	3.55415	3.31814	3.67295	3.59891	3.52154	3.30786	3.41267	3.07857	3.27899	3.23222	3.23666	3.34495	3.13477	2.87931	3.22901	2.96234	3.65283	3.1333	3.39896	3.20926	3.07854	3.48956	3.34462	3.38811	3.52644	3.2666	3.20498	3.28456	3.24173	3.46521	3.54578	3.43687	3.41624	3.315
3.38679	3.38511	3.24107	3.48193	3.15202	3.50095	3.0175	3.50834	2.99415	3.2643	3.44467	3.24676	3.44039	3.2514	2.9883	3.36752	3.13272	3.53237	3.60367	3.52065	3.64458	3.31567	3.25168	3.1524	3.30599	3.24864	3.51212	3.58521	3.51668	2.98359	3.12747	3.31218	3.2299	3.28381	3.26005	3.63789	3.17258	3.44861	3.28611	3.16695	3.87583	3.64158	3.35519	3.65447	3.05221	3.74264	3.15093	3.06568	3.50556	3.4546
3.7387	3.73321	3.0921	3.34626	3.32872	3.50361	3.63434	3.49505	3.27291	3.94041	3.74043	3.14105	3.50538	3.4074	3.44758	4.14186	3.57691	3.35288	3.89086	3.39416	2.8453	3.13404	3.22907	3.46055	3.10638	3.22893	3.40684	3.54075	3.42474	3.33806	3.17478	3.07731	3.70388	3.89553	3.45172	2.86227	3.19656	3.35789	2.95781	3.2688	3.42772	3.49158	3.03775	3.31119	3.36146	3.6558	3.40032	3.3977	3.40376	3.3909
4.16459	3.6376	3.91235	3.80407	3.5063	3.64802	3.29367	3.79467	3.53351	3.48288	3.83047	3.62356	3.86824	3.37445	3.33956	3.41353	3.35377	3.90224	3.84887	3.90405	3.96272	3.52371	3.51641	3.58	3.72469	3.51454	3.72723	3.93326	3.72031	3.49362	3.51775	3.53535	3.72789	3.76142	3.28534	3.69497	3.79893	3.81838	3.56482	3.76491	3.55147	3.95074	3.73463	3.94425	3.42019	3.84641	3.65303	3.65381	3.9934	3.78073
3.57024	3.0775	2.8271	3.06799	2.82288	3.32686	3.04959	3.09605	2.79724	3.31462	3.26513	2.98241	3.28031	2.75023	2.72116	3.26078	2.97493	3.05096	3.41827	3.15189	3.3239	2.79611	2.98123	2.97795	2.98644	2.70253	3.15786	3.2993	2.95375	3.13583	2.72541	2.61258	2.79844	3.14695	2.97307	2.93745	3.23565	3.12763	2.82832	2.86585	2.98724	2.89277	3.07866	3.18772	2.89886	3.10974	3.08156	3.04431	3.02928	3.18031
3.17635	3.00906	2.65674	2.70947	2.66134	2.65602	2.73678	3.21454	2.77854	2.67135	2.764	2.71524	2.39981	2.71622	2.49577	3.05955	2.73956	3.06299	3.30732	3.16407	2.5937	2.70011	2.90888	2.52794	2.76416	2.69249	2.78291	3.14657	2.65105	2.52999	2.52795	2.59863	2.84004	2.52053	2.68092	2.40182	2.59374	2.71211	2.81077	2.45135	3.11694	2.82971	2.54786	2.90655	2.56335	2.8616	2.9645	2.98215	2.62048	2.76017
3.40572	3.21775	2.98016	2.99047	3.35886	2.74413	3.15959	3.07325	2.98995	3.22313	3.32223	2.78888	3.32858	3.3045	3.02252	3.52619	3.1667	3.17418	3.37912	3.11517	2.95192	2.87977	3.03807	3.23592	3.11577	2.92801	3.41944	3.32861	2.78383	2.97261	3.09676	2.90792	3.35102	3.24835	3.06226	2.87812	3.08301	3.10814	3.16108	2.86365	3.26947	3.13133	3.00002	3.25084	3.10019	3.04422	3.35495	2.99646	3.02474	3.22067
3.83869	3.39931	3.23905	3.39231	2.86405	3.08231	3.20454	3.51912	2.99763	3.58629	3.40177	3.16362	3.45936	3.27991	3.02927	3.46471	3.24512	3.22025	3.8355	3.75464	3.30521	3.18238	3.60037	3.05708	2.95656	3.01182	3.28047	3.29912	3.29528	2.71062	3.13033	2.95773	3.45283	3.14747	3.5111	3.00147	2.95783	3.39396	3.10223	3.16683	3.30665	3.33991	3.13994	2.96601	2.93115	3.21679	3.43925	3.28955	3.28144	3.30173
3.43112	3.32029	2.96067	2.89877	2.75327	3.06299	2.99685	3.29731	2.84127	2.969	2.90494	2.85289	2.66265	2.75261	2.61013	3.16617	2.83994	3.09275	3.47757	3.23157	2.61104	2.74499	2.73926	2.59271	2.79129	2.74852	2.76634	2.90024	2.92181	2.77926	2.58224	2.79386	2.84258	2.73838	2.64985	2.6634	3.05339	3.07393	2.93194	2.70314	3.12828	2.85238	2.84021	3.05553	2.8301	3.23061	2.88367	3.05923	3.12869	2.95803
3.22908	2.94235	2.66372	2.79212	2.50514	2.80199	2.73023	2.92816	2.78319	2.84097	2.77743	2.70845	2.61815	2.61505	2.38076	2.82564	2.78842	2.93207	3.23897	3.01404	2.47475	2.51252	2.56404	2.42303	2.72218	2.44007	2.76353	2.95779	2.5675	2.48263	2.43684	2.44172	2.72283	2.75275	2.73931	2.50623	2.78098	2.80794	2.76296	2.71343	2.80665	2.53305	2.36829	2.70586	2.43642	3.00458	2.81323	2.73532	2.70035	2.75226
3.85735	3.17228	2.87959	2.98889	3.18456	3.51679	3.16243	3.1125	3.08294	3.4228	3.38375	3.02658	3.62095	2.94048	2.86101	3.54699	3.26219	3.11847	3.48544	3.33255	3.34224	2.79383	3.06421	3.12528	3.11298	2.93468	3.27438	3.19486	3.00113	2.87892	2.84871	2.88889	3.18962	3.17669	3.12641	2.87037	3.2822	3.20462	3.1003	3.02466	3.06296	2.99927	3.13903	3.33343	3.00727	2.84695	3.12241	3.0371	3.12153	3.32463
3.8339	3.32943	3.06773	2.68148	3.30756	3.00457	3.23609	3.44097	2.93778	3.47073	3.39533	3.006	3.39703	3.16542	2.97459	3.32523	3.27955	3.36175	3.6535	3.34856	3.46383	2.83423	3.04776	3.23851	3.10327	2.9415	3.3092	3.23177	2.89991	3.19737	2.92822	3.00713	3.18028	3.34744	2.91221	2.97644	3.36297	3.27841	3.10455	2.91109	3.1795	3.21564	3.27144	3.54077	3.11664	3.27313	3.33536	3.2202	3.28179	3.39498
3.61641	3.01745	2.88758	3.11189	2.94857	3.17147	2.96734	3.16857	2.73862	3.15862	3.2595	2.9238	3.33314	2.94718	2.72554	3.0857	3.10194	3.29433	3.47925	3.0427	3.27557	2.82179	2.87687	3.01766	3.12966	2.81437	3.15451	3.31135	2.93406	3.10959	2.74983	2.67969	2.77306	3.19336	2.99299	2.95594	3.29317	3.21561	2.80203	2.79759	3.03129	2.9539	2.94027	3.3749	2.8367	3.37279	3.09582	3.01867	2.99232	3.08717
3.49969	3.06947	3.21389	3.49141	3.39509	3.4027	3.04618	3.5213	3.06391	3.38679	3.60296	3.17336	3.35509	3.03279	3.03511	3.43796	3.44437	3.47361	3.61404	3.48238	3.33897	3.01778	3.17165	3.15739	3.17523	2.95396	3.52269	3.62863	3.09419	3.04642	3.00906	3.06954	3.28278	3.45105	3.10673	2.75492	2.97075	3.3022	3.02381	3.08561	3.38593	2.91817	2.77069	3.53577	2.95638	3.20515	3.46565	3.19201	2.9446	3.20288
3.92539	3.73528	2.8885	3.26269	3.11352	3.9028	3.63739	3.4489	3.3269	3.95715	3.76501	3.30284	3.96802	3.29686	3.16703	3.75777	3.14712	3.61907	4.07895	3.54565	3.573	3.31382	3.37599	3.66412	3.36653	3.38615	3.71185	3.36098	3.46879	3.67826	3.30128	3.50212	3.60977	3.68864	3.58582	3.59392	3.64647	3.43596	3.43227	3.38075	3.51017	3.28304	3.42303	3.68038	3.16178	3.50345	3.54258	3.61708	3.49893	3.74986
3.47892	3.43576	3.43765	3.62786	3.24097	3.47768	3.42722	3.60221	3.4963	3.52013	3.76298	3.63804	3.0255	3.30335	3.11567	3.66141	3.14742	3.59521	3.80243	3.70672	2.83578	3.63221	3.56624	3.33848	3.40935	3.39747	3.24857	3.93958	3.8875	3.02429	3.38366	3.30893	3.70104	3.42553	3.32108	3.1332	3.31629	3.79203	3.29486	3.64686	3.78779	3.64567	3.278	3.70662	3.32484	3.49306	3.37761	3.54407	3.74005	3.42305
3.84595	3.73748	3.51462	3.39528	3.43718	3.01285	3.36531	3.69928	3.30487	3.609	3.76694	3.33438	3.53451	3.26235	3.07913	3.13777	3.50458	3.60506	3.74379	3.68172	3.79007	3.44245	3.29435	3.12561	3.51605	3.10219	3.45948	3.42358	3.33208	3.41262	3.28118	3.29336	3.33953	3.55255	2.88252	3.16049	3.72021	3.35417	3.25603	3.35615	3.45625	3.43841	3.61103	3.47169	3.20782	3.77806	3.49734	3.51201	3.63787	3.57852
3.39986	2.97733	3.18382	3.15247	3.22607	3.38274	3.15767	3.1124	2.97288	3.00789	3.51477	3.05759	3.43133	3.08181	2.92019	2.9261	3.09299	3.3903	3.20836	3.22986	3.10531	2.82077	2.92109	3.08763	3.05494	2.79111	3.50077	3.26191	2.78754	3.04363	2.71387	2.93561	3.22813	3.20949	3.09747	2.93856	3.11556	3.03022	3.09361	3.22817	3.06952	2.82949	2.93872	3.50834	3.07806	2.77522	3.03425	3.31347	3.21843	2.81552
3.45871	3.04736	2.70244	3.07216	3.00234	3.07709	2.84874	3.21312	2.96554	3.2098	3.4829	3.17974	3.08035	2.86454	2.60778	3.18619	2.99608	3.12193	3.3742	3.32366	3.27845	2.83517	2.96349	2.85978	2.99194	2.92686	3.29793	3.24656	3.03144	2.75497	2.57572	2.74553	3.00763	3.16894	2.885	2.73351	3.21331	3.15072	2.90167	2.99621	3.18777	3.0187	3.00826	3.32194	2.876	2.95994	2.92488	3.20148	3.33043	3.14752
3.39794	3.15697	2.89243	2.69977	2.76351	3.07724	2.87368	2.86011	2.97148	3.16331	3.2417	2.55069	3.32763	2.82292	2.67746	3.39545	3.10193	2.82186	2.9571	3.09046	3.20705	2.8278	2.8057	2.87812	2.7763	2.92032	3.08203	2.93336	3.00003	2.73835	2.83588	2.79882	3.10962	3.20243	2.80063	3.20067	2.89531	2.67577	2.8366	2.72994	3.14182	2.93508	2.96075	3.29729	2.49834	3.10321	2.81823	3.16452	2.87509	3.02164
3.58513	3.35837	2.86603	3.34852	2.77026	3.05265	3.23021	3.28219	3.01916	3.08886	3.35365	2.991	3.15241	2.86606	2.67155	3.29909	3.03138	2.98681	3.56585	3.31502	3.20694	3.03345	3.3934	2.7879	3.0099	3.00674	3.09374	3.33842	3.17939	2.80228	2.93072	2.76535	3.17052	3.16651	2.97265	3.0731	3.19973	3.0821	2.93622	2.95998	3.28097	3.34082	2.98665	3.05289	2.7426	3.05013	3.1267	3.10912	3.20252	2.9562
3.48082	3.17693	3.22339	3.1546	2.93084	2.86623	2.97224	3.23132	2.93462	2.85201	3.1944	3.07945	3.05683	2.81954	2.70319	2.95911	2.94197	3.28005	3.4447	3.34584	2.64923	2.74709	2.82756	2.74779	3.06089	2.60924	3.01891	3.15496	3.0353	2.79715	2.92263	2.81576	3.21432	2.86719	2.91632	2.73362	2.91447	3.1877	2.89332	3.02795	3.24399	2.98176	2.77209	3.07577	2.90764	3.28375	2.95467	3.28136	3.26888	2.9181
3.45593	3.04708	3.02714	2.73509	3.01862	3.05829	2.89607	2.84672	2.83268	2.91932	3.37779	2.82647	3.01689	2.86754	2.62713	3.17135	2.77609	3.25713	3.5273	3.00868	2.99483	2.62489	2.90389	3.01275	2.81329	2.89996	3.0035	3.02875	2.9455	2.71151	2.88551	2.77599	3.07013	2.96529	2.74705	2.92708	3.05042	2.94175	2.91648	2.78272	3.10119	3.06374	2.74868	3.35833	2.84365	2.97353	2.91033	3.19004	3.1364	3.2618
3.5971	3.23914	2.97762	3.2433	3.03564	3.17178	3.26351	3.17774	2.82715	3.25966	3.27709	2.77543	3.17418	3.0357	2.83731	3.59316	3.38461	3.48439	3.58914	3.22224	3.16696	3.00069	3.25466	2.98973	2.96764	3.02568	3.29441	3.42008	3.02535	3.00389	2.98451	2.88059	3.52282	3.33862	3.34446	3.00868	2.99975	3.21277	3.01741	3.14269	3.3568	3.13099	2.95027	2.85719	3.13776	3.18342	3.50567	3.30686	3.01331	3.31618
3.52786	3.4101	3.01485	3.41561	2.95936	3.09884	3.1887	3.44867	3.0711	3.36456	3.01388	2.9633	3.07582	3.42612	2.88632	3.59642	3.43129	3.23293	3.65702	3.53336	3.40015	3.29095	3.56322	3.00629	3.11613	3.22125	3.14532	3.4816	3.33587	2.70912	3.20545	3.08564	3.27959	3.06724	3.20896	3.19442	2.82587	3.31276	3.31515	3.23136	3.52395	3.30541	3.2594	2.86346	3.221	3.16563	3.43704	3.26104	3.37701	3.1544
3.54581	3.17221	3.13191	3.25353	2.88718	3.21156	3.28966	3.45913	2.76724	3.48137	3.11181	3.06002	3.0031	3.41815	2.99552	3.66369	3.1854	3.07591	3.5271	3.65479	3.03557	3.09518	3.31127	3.09516	2.85271	3.13784	3.09227	3.39873	3.34013	2.74708	3.12917	2.94341	3.4797	3.0519	3.3205	3.05313	2.80567	3.18593	3.13274	2.97834	3.34598	3.23019	3.19889	3.0083	3.07674	3.2373	3.22199	3.17045	3.17241	2.97191
4.16113	3.58503	3.58127	4.23355	3.35007	3.96518	3.83997	3.70062	3.37066	3.7197	3.69725	3.78397	3.77289	3.74328	3.35779	3.88951	3.72115	3.76348	3.90213	4.02097	3.87568	3.87197	4.03642	3.6547	3.82678	3.786	3.86606	4.28362	3.83119	3.53808	3.53634	3.42091	3.77964	3.21047	3.87831	3.79984	3.07255	3.99392	3.93925	3.83704	4.13761	3.85429	3.76511	3.61668	3.78834	3.8887	3.74541	3.74748	3.86611	3.86289
3.73558	3.68204	3.55528	3.79261	3.46039	3.54977	3.39476	3.46886	3.29021	2.94529	3.62669	3.55953	3.28554	3.43275	3.24784	3.69994	2.99294	3.68464	4.0108	3.28368	3.57901	3.32146	3.19848	3.11759	3.50256	3.13725	3.61657	3.88125	3.63448	3.15855	3.27068	3.06282	3.39117	3.31249	3.32282	3.24869	3.69054	3.59747	3.25844	3.40344	3.61419	3.46947	3.1987	3.84503	3.26053	3.51639	3.43298	3.54329	3.28386	3.68154
3.39915	3.13727	3.06352	2.82544	3.15744	2.88616	2.9213	3.0608	2.62523	2.99646	3.57438	2.96188	3.32602	2.91159	3.1222	3.3296	3.08412	3.38043	3.58215	3.34751	3.28499	2.75244	3.01466	3.18301	3.06196	2.88224	3.48879	3.24729	2.71611	2.95527	2.88371	3.00989	3.16282	3.50985	3.22881	2.95167	2.8902	2.80605	3.22557	2.97252	2.98048	3.00472	2.75275	3.21677	2.98505	3.02932	3.4841	3.04297	3.01051	3.2322
3.86964	3.55425	3.08929	3.31803	2.88255	3.50586	3.55358	3.41033	2.94341	3.51089	3.41243	3.31469	3.2811	3.27289	2.96652	3.4685	3.04266	3.38497	4.22464	3.36722	3.50215	3.1986	3.27539	3.11632	3.04006	3.30065	3.14037	3.36534	3.61704	3.00191	3.14867	3.01982	3.12453	3.3587	3.34719	3.29625	3.36755	3.45743	3.30305	2.95676	3.42604	3.41124	3.25661	3.46022	3.17361	3.54524	3.26476	3.29937	3.44444	3.35603
3.51887	3.4165	3.09849	2.93134	3.22178	3.08136	3.07725	3.30619	2.8735	3.28539	3.33558	2.80336	2.99231	3.00298	2.85593	3.40901	3.18275	3.20097	3.5003	3.7132	3.05814	2.90359	2.90222	3.22618	2.86467	2.99811	3.11202	3.23694	3.03821	2.89863	2.95217	2.79003	3.24434	3.39794	2.95235	2.80019	2.92464	3.09031	3.07222	2.73298	3.03771	3.03305	2.77915	3.51536	2.89147	3.47643	3.02193	3.28865	2.89452	3.0407
3.69407	3.36085	3.09779	3.04841	3.24063	3.06821	3.06037	3.11692	3.06063	3.02836	3.56784	3.25535	3.26232	3.15415	3.04874	3.41047	3.05452	3.42072	3.65032	3.31804	3.39493	3.03847	2.96466	3.0417	3.03443	2.9746	3.54665	3.33829	3.02022	2.73671	2.92672	3.12032	3.44384	3.23273	3.31317	3.14979	3.23086	2.9327	3.09935	2.70312	3.20792	3.16926	2.88265	3.36924	2.90729	3.26533	3.18788	3.27623	3.12686	3.40041
3.38638	2.81218	2.8229	2.74432	3.10922	3.21145	2.8853	3.00651	2.51708	3.19098	3.53283	2.79284	3.20253	2.64468	2.79106	3.06496	3.18692	3.03978	3.06592	3.28756	2.92457	2.66263	2.74332	3.04921	2.69145	2.58205	2.91054	3.12522	2.65211	2.73728	2.70579	2.52565	3.00045	3.0595	3.05531	2.71757	2.99702	2.80245	2.95321	2.56264	2.91916	2.41626	2.89213	3.38304	2.74289	3.14718	2.7586	2.91223	2.75665	2.88624
3.86616	3.63946	3.15962	3.48679	2.78879	3.50039	3.53265	3.55536	3.11824	3.59902	3.3099	3.07072	3.25705	3.5668	3.05309	3.89163	3.40279	3.27611	3.6237	3.5655	3.43551	3.38212	3.49653	2.89982	3.322	3.42233	3.41951	3.35388	3.50018	3.01096	3.24924	3.22318	3.49711	3.22694	3.49972	3.41794	2.91427	3.49817	3.25875	3.37138	3.66359	3.4866	3.41833	3.18589	3.20425	3.3815	3.53753	3.56813	2.92278	3.24765
3.70005	3.26662	2.79316	2.86985	2.91956	3.53128	3.22708	2.95429	2.80413	3.27113	3.44078	3.01453	3.36101	2.86853	2.77384	3.4479	3.04896	3.28289	3.70315	2.88401	3.2781	2.84324	3.10018	3.0512	2.97078	2.78264	3.06988	3.09782	2.87563	3.0724	2.89366	2.75201	2.82214	3.04744	2.99565	3.06388	3.35049	3.16324	3.0865	2.84539	3.07402	2.89386	3.061	3.42798	2.94499	3.13657	3.09763	3.05937	3.26007	3.33358
3.53781	3.33165	2.9923	3.24464	2.65352	3.01288	3.07848	3.56977	2.81417	3.23064	3.00443	2.95671	3.07567	3.06895	2.50475	3.44679	3.0644	3.02828	3.58339	3.39908	2.89089	3.0468	2.95665	2.80886	3.14037	2.90497	2.84931	3.33351	3.27585	2.85294	2.82775	2.92122	3.16651	2.89257	2.90174	2.93497	2.98376	3.35629	2.97867	3.11264	3.24193	3.05175	2.97485	3.14408	2.74342	3.253	3.17476	3.15247	3.13636	2.87987
3.74701	3.27263	3.03381	3.0854	2.77212	3.14914	3.20731	3.22151	3.03758	3.21181	3.28781	2.85518	3.33307	3.32626	3.18837	3.59635	3.1003	2.90743	3.3123	3.37702	3.392	2.97674	3.29737	3.03191	3.05557	2.88862	3.41363	3.26379	2.78266	3.15363	2.71167	2.78911	3.42137	3.05558	3.15564	3.24355	2.96327	3.11208	2.86075	3.09165	3.12579	3.32588	3.10623	2.81268	3.10374	3.17961	3.23348	3.35957	3.41998	3.05381
3.23397	3.11746	2.85615	2.93439	2.98934	2.99803	2.95618	3.17808	2.93823	3.35163	3.47234	2.62065	3.35086	2.99529	2.80747	3.50263	3.24201	2.71186	3.21518	3.26009	3.04404	2.83453	2.89154	2.9207	2.94197	2.9756	3.18613	3.21091	3.02821	2.87039	2.86478	2.77132	3.10856	3.52147	3.13116	2.93324	3.05185	2.87638	2.60965	2.76063	2.92985	3.17668	3.03076	2.98128	2.67847	2.97054	3.0723	2.89348	2.76904	2.75519
3.16958	3.16922	3.30901	3.26823	3.3602	3.35951	3.00322	3.12863	2.906	2.71345	3.26942	3.13271	3.22124	2.93947	2.85775	3.30662	2.93505	3.56243	3.04731	3.13123	3.42342	3.19693	2.96868	3.03146	3.3106	2.78719	3.3483	3.5435	3.16378	3.02383	3.28256	2.82972	3.04111	3.08214	2.96011	2.95258	3.55384	3.18921	2.92768	3.20053	3.21373	2.99888	3.14443	3.76996	3.19251	3.18096	3.00086	3.48081	3.36869	3.25716
3.4761	3.20876	2.7682	2.82086	3.10677	3.2807	2.8815	3.08218	2.82306	3.12918	3.3916	2.80995	3.199	2.96506	3.01961	3.28991	3.11281	2.99783	3.45542	3.25437	3.00276	2.57701	2.70082	3.06532	2.72838	2.84738	3.42854	2.82827	2.7776	2.5672	2.76057	2.7719	3.07632	3.37014	3.1212	2.88608	2.5946	2.52018	3.11544	2.53562	2.96526	2.7253	2.63996	3.38131	2.69711	3.15355	2.83172	2.87561	2.8141	3.03586
3.80323	3.49404	3.2364	3.32375	3.19471	2.96044	3.37566	3.58829	3.14322	3.63849	3.50494	3.07654	3.27706	3.65249	3.2597	3.82756	3.62465	3.31953	3.8424	3.80381	3.37854	3.30924	3.46702	3.11478	3.31624	3.43547	3.33415	3.47794	3.48898	2.84973	3.42281	3.33359	3.63447	3.32463	3.53772	3.20979	3.16859	3.38163	3.25588	3.15917	3.57721	3.49869	3.07532	3.08091	3.44349	3.41085	3.64909	3.34379	3.30435	3.21378
3.48844	2.92776	2.7727	2.72233	2.99598	2.59985	2.97498	3.00996	2.42465	2.91597	3.33587	2.73864	2.93809	2.65889	2.68848	2.86247	2.84111	3.23102	3.36617	3.13111	2.83616	2.55972	2.44952	2.95442	2.80014	2.52527	2.98422	2.68827	2.64754	2.62613	2.6617	2.8049	2.78885	3.09508	2.77188	2.88771	2.87414	2.83485	2.735	2.6875	2.96202	2.51684	2.65303	2.89547	2.69674	3.09897	2.89887	2.8255	2.72752	2.9183
3.74712	3.25783	3.03716	3.17632	3.37625	3.70064	3.29695	3.19631	3.55462	3.2418	3.34518	3.32043	3.49538	3.27524	2.95177	3.52914	3.05485	3.23429	3.58265	2.95321	3.55301	3.35727	3.61369	3.41495	3.07251	3.41523	3.36068	3.46319	3.43334	3.16715	3.17766	3.3235	3.65716	3.23693	3.32321	3.41683	3.37386	3.08209	3.23746	3.37851	3.69349	3.32283	3.25903	3.51464	3.11208	2.82816	3.41375	3.30115	3.37245	3.72857
3.51609	3.38893	2.95879	3.05995	3.20157	3.19632	2.99293	3.03173	3.02367	3.51468	3.46875	2.91549	3.29178	3.222	2.96491	3.48189	3.61625	3.3211	3.51292	3.57866	3.32039	2.74465	3.05048	3.3006	2.93304	2.99639	3.3282	3.39106	2.62718	2.98759	2.85939	2.79925	3.31372	3.50215	3.02181	2.98625	3.10734	3.10526	3.21946	2.76431	3.203	3.0802	2.76085	3.43917	3.03064	3.2907	3.24126	2.99014	2.77672	3.16265
3.52299	3.19462	2.75813	2.52553	2.95337	3.14783	2.93584	2.92766	2.75797	3.26445	3.49553	2.74428	3.30435	2.64848	2.91821	3.32999	3.1265	3.00065	3.45444	2.91832	3.06899	2.38092	2.64298	3.08379	2.75503	2.65211	3.20477	2.87852	2.5674	2.84895	2.56704	2.64698	2.92468	3.45988	2.74293	2.90234	2.93178	2.72482	2.63289	2.63662	2.44353	2.82553	2.68987	3.31465	2.72714	3.13859	2.93423	2.76463	3.00737	2.94812
3.94229	3.56541	3.42325	3.35597	3.53768	3.23547	3.3695	3.56308	3.18882	3.64665	3.65831	3.44665	3.63105	3.53863	3.15787	3.76696	3.58246	3.38952	3.70739	3.62915	3.56793	3.22148	3.48029	3.19876	3.49201	3.41307	3.6474	3.49529	2.99841	3.17782	3.47343	3.15385	3.62117	3.48949	3.55037	2.6028	3.54595	3.39781	2.92208	3.42743	3.64302	3.68949	3.45928	3.00063	3.51066	3.25513	3.73596	3.59615	3.47456	3.52639
3.61899	3.20654	2.53123	2.71659	3.08012	3.163	2.82603	2.89373	2.69149	3.18483	3.45466	2.73233	3.28119	2.88116	2.94918	3.22648	3.09165	3.20276	3.2411	3.14006	3.21418	2.64318	2.74607	3.21125	2.69718	2.77878	3.29139	3.08108	2.66859	2.85561	2.61148	2.51692	2.90205	3.23366	3.05973	2.83344	2.8973	2.51208	2.88221	2.36504	2.86993	2.72946	2.74502	3.37811	2.85401	3.11072	2.76003	2.93372	2.56815	3.20102
3.5844	3.47716	3.25103	3.64164	2.95439	3.47448	3.58092	3.46942	2.7679	3.46388	3.34962	3.29685	3.30993	3.59081	3.08448	3.77121	3.56048	3.32881	3.60736	3.69022	3.26503	3.32744	3.67697	3.12574	3.35172	3.49983	3.35094	3.73348	3.78904	3.1239	3.2691	3.34629	3.58919	3.25034	3.53307	3.16179	3.07661	3.60352	3.32633	3.38317	3.62754	3.53507	3.30071	3.20175	3.48431	3.54852	3.46282	3.61671	3.6227	3.2905
3.7027	3.34966	3.04001	3.20917	3.08347	3.08704	3.349	3.46389	2.823	3.64385	3.53674	3.117	3.24153	3.29228	2.88557	3.6239	3.32712	3.41334	3.7505	3.46479	3.21821	3.17266	3.31808	3.3876	3.06121	3.16609	3.12711	3.339	3.41635	2.93051	2.96288	2.97562	3.18333	3.34136	3.20999	3.22002	3.07522	3.37539	2.98371	3.2057	3.29643	3.24816	3.23664	3.21731	3.16665	3.37028	3.46793	3.18167	3.02775	3.0277
3.22308	2.93962	2.81259	3.10967	2.61722	3.14645	3.00867	3.00734	2.88709	3.34802	3.27427	2.95645	3.18916	2.96447	2.61952	3.34993	3.18244	2.99379	3.39446	3.27428	3.00786	2.81018	2.98684	2.88248	2.82276	2.94697	3.0515	3.1593	2.98951	2.64344	2.8447	2.79617	2.8745	3.05036	3.10015	3.04648	3.07312	3.08727	2.92629	2.89787	3.11225	3.08514	2.94727	3.03404	2.8504	3.09657	3.07242	2.99332	2.86958	2.86454
3.74838	3.23428	3.38353	3.32781	3.13822	3.69658	3.79169	3.55858	3.05347	3.75642	3.72746	2.89537	3.52831	3.24702	3.23241	3.60509	3.72512	3.18952	3.47104	3.58756	3.42604	3.21986	3.42626	3.24354	3.4895	3.23706	3.46106	3.64798	3.27268	3.26935	3.33599	3.17175	3.08388	3.68183	3.45096	3.09561	3.3185	3.46476	3.40034	3.03907	3.35377	3.32337	3.53254	3.51171	3.40973	3.12175	3.33924	3.44768	3.47792	3.04865
3.6055	3.19993	3.2151	3.3451	3.04646	3.58592	3.3671	3.10835	3.02055	3.40033	3.58854	3.11769	3.42648	2.77233	2.82784	3.2916	3.21606	3.50781	3.83494	2.98519	3.28595	3.16285	3.14294	3.27153	3.12775	2.91301	3.36323	3.08232	3.1018	3.15571	3.19061	2.83792	3.02694	3.59379	3.23992	3.10713	3.09852	3.30085	3.15562	2.96676	3.33911	2.93572	2.91356	3.52604	3.02321	3.57962	3.30578	3.08134	3.00491	3.51247
3.71927	3.49876	3.07089	3.16154	3.15255	3.33569	3.21152	3.48902	3.12793	3.22737	3.20695	3.04559	3.31365	3.25397	2.9602	3.53729	3.18985	3.29549	3.43785	3.54552	3.3225	3.11995	3.25248	3.04409	3.04505	3.27609	3.1549	3.21909	3.55239	2.95337	3.31206	3.09834	3.56028	2.91162	2.99667	3.25022	3.11392	3.15734	3.02858	3.27937	3.56937	3.28292	3.20417	3.22566	3.0537	3.2112	3.19246	3.31353	3.6073	3.10731
3.47266	3.26653	2.93038	3.1048	2.98015	3.16778	3.28765	3.19114	3.00953	3.45507	3.41165	2.74172	3.50285	2.9317	2.78467	3.34855	3.30011	3.13881	3.73763	3.3681	3.11839	3.02474	3.11221	3.07382	2.87801	2.90458	3.0741	3.11369	2.99681	2.81194	2.96462	2.89609	3.1346	3.48168	3.31671	2.88173	3.05825	2.9579	3.04973	2.79311	3.28659	2.9446	2.93669	3.34485	2.87373	3.39358	2.95959	3.08986	2.94222	3.26432
3.58388	3.23517	3.07579	3.22098	3.02399	3.14253	3.23644	3.34643	3.124	2.97066	3.21166	3.10106	3.07698	2.79444	2.90041	3.5129	3.01205	3.08409	3.65556	3.2207	3.13016	2.94814	3.09661	2.7587	3.01905	2.89859	3.28173	3.41372	3.14464	2.76726	2.95208	2.76152	3.30808	3.18097	3.14658	2.96032	3.13343	3.14095	2.96301	3.04126	3.21066	2.94147	2.78425	3.38154	2.91712	2.74763	3.17368	3.08184	3.25325	2.86592
3.77602	3.25397	3.13874	3.0802	3.19573	3.2374	3.04971	3.07185	2.99892	3.22568	3.54814	2.94241	3.45081	2.83974	2.74653	3.04454	3.07599	3.33801	3.54612	3.46162	3.33156	2.969	3.21072	3.1229	2.9812	2.74732	3.27759	3.22937	2.86105	2.84882	2.81194	2.85701	3.14037	3.26688	2.91317	3.02485	3.16626	3.10754	3.17355	3.04229	2.89221	2.98616	3.05275	3.42721	2.79743	3.30428	3.03958	3.20515	3.21041	3.28085
3.12184	3.05781	2.83334	2.96028	2.91763	3.06339	3.00106	2.75877	2.84132	3.17484	3.36578	2.91194	3.0228	2.79745	2.61223	3.05252	3.11149	3.3516	3.40694	2.90877	2.82153	2.89883	2.9273	2.98589	2.72605	2.81962	2.99672	3.14312	3.04107	2.80167	2.64652	2.7212	3.18728	3.12764	3.01703	2.80767	2.90949	2.98918	2.8994	2.82737	3.18574	2.73602	2.73782	3.12285	2.93523	2.95146	2.93309	3.09973	2.81475	3.12085
3.13138	3.03386	2.83668	2.87913	3.10093	2.76711	2.73816	3.015	3.12121	3.06591	3.46735	2.85987	2.89701	2.89342	2.74041	3.30727	2.71293	3.08776	3.40937	3.32289	2.82851	2.76574	3.09242	2.96	2.78173	2.96355	3.18672	3.28476	2.86512	2.57053	2.68505	2.88143	3.34225	3.30169	3.0272	2.92179	2.78823	2.68746	2.81193	2.75617	3.05471	3.10092	2.56851	2.99771	2.65634	2.95375	3.12066	2.78961	2.9608	3.06087
3.43713	3.39456	3.09006	3.15408	3.31034	2.43436	3.01796	3.62135	3.07802	3.40476	3.4714	2.92195	3.26804	3.34774	3.10594	3.54382	3.55483	3.25926	3.51558	3.52957	3.18904	3.16636	2.98395	2.90783	3.11809	3.23142	3.43262	3.31548	2.93605	3.09157	3.22264	2.93144	3.16897	3.51554	3.46498	2.66282	3.19017	2.99203	2.83841	3.11834	3.55708	3.33477	3.14979	2.83888	3.40466	3.20762	3.49295	3.34578	3.06203	3.17217
3.8735	3.78503	3.24471	3.70581	3.55999	3.75277	3.4546	3.66121	3.58892	4.1317	4.15887	3.51416	3.94475	3.5391	3.3713	3.90106	3.62251	4.02877	4.10591	3.82562	3.81337	3.59411	3.70006	3.99251	3.35769	3.5181	3.78002	3.69529	3.52929	3.57656	3.59526	3.53836	3.9444	4.17571	3.47952	3.6727	3.74899	3.55896	3.54141	3.49533	3.77582	3.46386	3.33886	3.84603	3.17409	3.91372	3.84905	3.81015	3.34655	3.70644
3.49535	3.01397	2.85729	3.12051	2.81715	3.04686	3.3243	2.83843	2.8895	3.06476	3.17682	2.61295	3.14803	2.99592	2.88403	3.26299	2.99192	3.3211	3.58585	2.89604	3.1283	2.8593	2.95296	2.93877	2.88643	2.92002	3.31118	3.22298	2.95665	2.89077	2.963	2.83896	3.07933	3.40726	3.15955	2.9381	3.06699	3.02496	3.1148	2.83372	3.12338	2.94101	2.70194	3.28361	2.95934	3.34114	3.16544	2.94555	2.846	3.30416
3.17663	2.85023	3.01067	3.01026	3.04074	2.90744	3.23249	3.16103	3.02217	3.21931	3.35123	2.99246	2.87816	2.97245	3.04755	3.35821	2.92264	3.37333	3.20507	3.25328	3.09813	2.92812	2.93891	3.1529	3.03097	3.23617	3.16418	3.49181	3.16628	2.91119	2.88269	3.0692	3.35216	3.35261	3.15065	3.07381	2.98817	3.19064	3.11467	2.93992	3.25617	3.37488	3.10729	3.17999	2.93867	2.70795	3.41132	3.16439	3.19937	2.70222
3.55068	3.26473	3.11176	3.12674	2.91919	3.25137	3.04428	3.19058	2.70232	3.26326	3.45518	3.1539	3.30471	2.6216	2.73484	2.77066	2.92774	3.34292	3.71883	3.23571	3.13538	2.762	2.77093	3.00319	2.78626	2.62959	2.94401	3.25623	3.28693	3.04967	2.81524	2.61975	2.85924	3.08018	2.77566	2.98221	3.1548	3.27481	2.98315	2.82103	2.99591	2.7658	2.97989	3.45551	2.76703	3.45108	2.73554	2.92028	3.16601	3.13809
[truncated: 31 more rows]
[truncated: 450 more columns]

## Sheet: FigureS1B_PFC
0	1.95913	2.05739	1.9247	1.96061	1.68505	1.74691	1.86003	1.93104	1.91675	2.17235	1.75917	1.67714	1.913	2.14211	1.9912	1.6375	1.82024	1.63717	1.76143	1.63313	1.82676	1.80566	1.8361	1.88249	2.0792	1.93766	1.8647	1.66576	2.06972	2.08965	1.70703	1.77374	1.92153	2.14664	1.80063	1.82298	2.06964	1.80779	1.87104	1.96862	1.79665	2.0174	2.05577	1.69307	1.86919	1.72811	1.89989	2.02211	1.9834
[truncated: 499 more rows]
[truncated: 450 more columns]

[truncated: 3 more sheets: FigureS1B_FG, FigureS1B_IT, FigureS1CD]
