# Supplementary material for: Characterization of the spatiotemporal representations of visual, semantic, and memorability features in the human brain
Source: PLoS Biol. 2026 Jan 20;24(1):e3003614. doi: 10.1371/journal.pbio.3003614 (PMC12851468; doi:10.1371/journal.pbio.3003614)
Supplement: S8 Data — (XLSX) [file pbio.3003614.s011.xlsx]

## Sheet: FigureS2A
	layer	res2a'	res3b2'	res4b5'	res5b'	pool5'	new_fc'
ResNet-101	Significant Channels	1.94805	4.97835	7.14286	8.65801	8.22511	12.987
	p_value	0.9994	0.453335	0.0171603	0.000334725	0.00117375	8.38896e-12

## Sheet: FigureS2B
	layer	relu1_1'	relu2_1'	relu3_2'	relu4_2'	relu5_3'	relu6'	relu7'
VGG	Significant Channels	2.81385	3.4632	5.62771	5.41126	6.06061	8.65801	12.3377
	p_value	0.985351	0.926105	0.229276	0.296033	0.126148	0.000334725	1.93968e-10

## Sheet: FigureS2C
	layer	layer1'	layer3'	layer5'	layer7'	layer9'	layer11'	layer12'
SGPT	Significant Channels	3.8961	4.329	3.8961	4.7619	4.54545	9.52381	10.3896
	p_value	0.837002	0.702796	0.837002	0.538343	0.622771	2.02951e-05	8.49116e-07

## Sheet: FigureS2D
		layer	layer1'	layer3'	layer5'	layer7'	layer9'	layer11'
SBERT		Significant Channels	5.62771	6.70996	8.00866	7.57576	6.70996	7.57576
		p_value	0.229276	0.0414902	0.00211577	0.006357	0.0414902	0.006357

## Sheet: FigureS2E
	layer	layer4'	pool5'	seqfc6'	seqfc8'	seqfc10'	seqfc12'
ResMem	Significant Channels	2.81385	4.54545	13.8528	13.8528	9.95671	9.52381
	p_value	0.985351	0.622771	1.67977e-13	1.67977e-13	4.34193e-06	2.02951e-05

## Sheet: FigureS2F
roi	MTL'	VTC'	PFC'	MTG'	STG'
Significant Channels	0.105263	0.0800866	0.0714286	0.059322	0.025
p_value	4.87337e-05	0.00211577	0.108828	0.238478	0.855592

## Sheet: FigureS2G
VTC
-0.0269134	r=0.17341232
0.000434754
-0.00467169
-0.00415134
-0.0133035
-0.00296809
-0.0391134
0.000184259
-0.0135513
-0.00281026
0.0573096
0.00543056
0.00360172
-0.0355286
0.0255835
-0.0142262
-0.00909211
0.00313559
0.00754929
0.0444639
0.015875
0.00280508
-0.0453346
0.000452324
0.0160384
0.0206665
-0.0105749
0.00496011
0.00258016
0.0224915
-0.0502042
0.00767016
0.000871922
-0.0304229
0.00431189
0.0262797
-0.036175
0.0039774
-0.0330163
-0.0174547
0.0264956
-0.00942001
0.0218251
-0.0229975
0.0205671
0.0166547
-0.0139063
-0.0218794
-0.00598027
0.00893774
-0.0159592
0.0101154
0.0291209
-0.0248049
0.0155778
0.00244129
-0.078898
0.00879735
0.0319295
0.00129457
-0.0241133
0.0163386
-0.0202521
-0.00601707
-0.0179636
-0.054154
0.0165988
0.0124085
-0.0250162
-0.0478116
0.0199578
0.00306882
0.0276281
0.0411077
-0.0488473
-0.00198274
0.011924
0.00928823
-0.00838225
-0.0193999
0.0178679
0.00174139
-0.000372827
0.00550312
-0.00960517
-0.0109833
0.0285669
0.0151582
0.0105117
0.0240381
-0.0160055
0.00435772
-0.0178731
0.0168277
-0.0142604
-0.0113671
0.0366842
-0.0110744
-0.0196873
0.00264193
-0.00556271
0.0184208
0.0288372
0.0461771
0.00285884
0.034931
-0.0321886
-0.0273466
0.0100134
-0.00871892
-0.0275851
0.0183631
0.0389239
0.0241024
-0.010021
0.0189625
0.0268047
0.0481475
0.00484447
0.0225273
-0.01105
-0.0091383
-0.0023499
-0.0405353
-0.0311618
-0.00332835
0.00801993
-0.0267546
0.0455721
-0.00979465
-0.0024098
-0.0353022
-0.0287892
0.0377198
0.0168744
-0.0482468
0.00728021
0.0135773
-0.00295083
-0.00758801
-0.00364107
0.0364892
0.00253898
0.00968184
0.027869
0.0452986
0.0538757
-0.0172684
-0.00863612
0.0436692
-0.0358878
0.0529693
0.022295
-0.0223393
0.00409224
0.0237408
0.028614
-0.0115417
0.0469382
0.0245469
-0.00306599
-0.0261346
-0.0364996
-0.0285089
-0.00559932
0.00870797
0.0491486
0.0136447
-0.00693008
-0.030092
-0.0179614
0.0053352
0.035003
-0.00465662
0.00383751
0.00417408
-0.0384618
0.0396406
-0.00983512
-0.0237447
0.0309574
-0.0319947
-0.0175543
-0.0300105
0.0528835
-0.00888922
0.0246419
0.0368751
-0.02507
0.0173295
-0.0306451
0.024492
-0.0532435
-0.00406668
0.0258093
0.0239632
0.0339138
-0.00653866
0.0218329
0.00343064
-0.00272269
-0.00478122
-0.0315155
0.0549177
0.00350391
0.0193846
0.0340595
-0.0105164
-0.0240591
-0.0245667
0.00261251
0.037771
0.0253728
0.0460536
0.0183669
0.0673039
-0.0505074
0.0109968
-0.0221023
0.0650086
0.0429534
-0.00420863
0.0038764
-0.0236732
-0.0312635
0.00727213
-0.034323
0.0133781
-0.0237686
0.00395813
0.0155645
0.0157596
-0.0414247
0.0269751
0.0100286
0.0282375
-0.017302
0.0168348
-0.0246495
-0.0246642
-0.0226636
-0.0174402
-0.0376234
-0.0158707
-0.0136513
-0.0203047
0.0160836
0.00406662
-0.0295823
-0.00980463
-0.0100826
-0.0245083
-0.0446245
-0.0199312
-0.016915
-0.0109138
-0.000847011
0.0331458
-0.00324076
-0.0490264
0.0031527
0.0524993
0.00219363
0.0371455
0.0168109
0.00132287
-0.00180809
-0.0492967
0.0497223
-0.00684675
-0.0152686
-0.00952421
-0.0257198
0.013702
-0.0328884
-0.00459266
-0.0361986
0.0151084
-0.0424862
-0.0304144
0.0203373
-0.0446325
0.000740673
-0.0352473
-0.0335551
-0.0340217
0.0191373
0.00375708
0.00319654
-0.044042
0.0370314
0.0199289
-0.0352978
0.0251945
0.0279351
-0.0141016
0.050144
-0.0108335
-0.015491
-0.0043955
0.0126139
-0.0531429
0.0232182
0.0191505
0.0131519
0.00782557
-0.0284949
-0.00674542
0.00504418
-0.00898462
-0.00670579
-6.19776e-05
0.0135486
0.0132358
0.00168343
0.0201448
-0.0109881
0.0130142
0.0098666
-0.0266235
0.0611506
-0.0327756
-0.0142709
0.00142224
0.0373618
-0.0305142
0.00181877
0.0402458
0.0324304
-0.027552
0.0268801
0.015574
-0.0107399
0.00591163
-0.0170509
0.00295672
-0.00408022
0.0512537
-0.00561736
0.0132049
-0.0140883
-0.0110777
0.0178715
-0.030417
-0.0167587
-0.034647
0.0326664
0.0478516
-0.0257116
0.0108049
-0.018235
0.00485563
0.00595994
-0.00979133
-0.0221263
0.0499889
-0.00463279
0.0236559
-0.00506048
-0.0394604
-0.0289881
0.0372389
-0.0418699
0.00722295
0.011413
-0.00879073
0.0232485
-0.0060372
0.0275472
-0.0447289
0.00467239
-0.0333661
0.0200015
0.0313413
0.0304516
0.0266025
0.0456054
-0.0292045
-0.00107453
-0.00875099
0.00592109
-0.0480315
0.026805
0.00160989
0.00701647
0.00791908
0.0155733
-0.00146212
0.00850573
-0.0419368
0.0528739
0.00278722
-0.0150161
0.0104897
-0.00647452
0.0894225
0.030438
0.0101272
-0.00469801
0.00128814
-0.0106262
-0.0264685
0.0320325
-0.0166133
-0.00520603
0.0144459
0.00693313
0.000898187
-0.05388
0.00335545
0.00738013
0.0247456
-0.0190542
-0.00248547
0.0511624
-0.00639547
-0.0123103
-0.00855524
-0.0382915
-0.0108529
-0.00856617
0.000336292
-0.0256222
-0.00208715
0.0496861
0.0261479
-0.0125868
0.0300418
-0.00694746
0.00609731
0.0140437
-0.00903581
0.00501793
-0.00513893
-0.0116685
-0.00795702
0.0132498
-0.00622792
0.0209661
0.0270398
-0.0134196
-0.00915738
0.015771
0.00111756
-0.0440497
-0.0138047
0.0328675
-0.0244637
-0.0246558
0.00242043
-0.0107407
-0.0179817
0.0306748
-0.0383917
-0.0206892
-0.00444251
-0.0230681
-0.0208478
0.0163121
-0.0298038
0.00464534
0.0223576
-0.0138143
0.0582971
-0.025954
-0.0159098
-0.0293374
-0.0150841
0.0104959
0.0250009
-0.00339651
0.0342795
-0.00755865
0.00769522
-0.00113613
-0.0156922
-0.0167023
-0.00226566
-0.0183398
-0.0237955
0.000285832
-0.0367372
0.0164189
0.0189735
-0.0135432
-0.00745516
0.0106079
0.0229826
-0.0157725
-0.00511509
-0.0103596
-0.0509307
-0.00440212
0.0068212
0.0029397
-0.0149042
0.00507401
-0.0100314
-0.0298379
0.0344292
0.028267
-0.020958
0.0165047
-0.00312556
0.0470641
0.00749794
-0.0205173
0.0316302
-0.0209261
-0.0322613
-0.0267801
-0.0477718
-0.0331532
-0.0325553
0.00930759
0.0125361
-0.0428433
-0.00111809
-0.0175591
-0.0221868
0.0355178
0.00992315
-0.0653006
-0.0302358
-0.00356014
0.0192566
-0.0536704
-0.0287292
0.00751885
-0.0277246
0.0217737
-0.0126134
0.00224298
-0.00923662
0.0131097
-0.0289469
-0.0224638
0.00410074
0.0437037
-0.0332077
-0.0171193
-0.00692681
-0.0427753
0.0530978
-0.0366459
0.0273248
0.0214831
-0.0148283
-0.0186418
-0.0227109
0.0102997
0.0317528
0.0321287
-0.0245783
-0.035494
-0.00200292
-0.010777
0.00236643
0.0238991
0.0130222
-0.00830044
0.0412058
-0.0460154
0.0525767
0.0426801
0.00722324
-0.00796877
0.0170493
0.0244445
-0.00536126
-0.0238547
-0.0143063
0.00459045
0.0417962
-0.00452264
0.0160741
0.0205832
0.00797324
0.0375
0.0476543
-0.00305627
0.0119685
0.000938513
0.0177105
0.00532829
-0.0154385
-0.0465414
0.0398501
-0.0113893
0.0166871
-0.0438606
0.00232068
-0.00688833
0.022219
0.0207734
-0.0263913
-0.00871791
-0.00169119
-0.00428446
-0.0225405
0.0125299
0.00473188
0.0118576
0.00683462
0.0371061
0.0285968
-0.00358129
0.00135453
0.00583652
0.000499876
0.0282408
0.0120063
0.0631084
-0.0239677
-0.0563584
0.00219423
-0.0080174
0.0338556
-0.00958727
0.0280051
-0.0380653
-0.0264557
-0.0112232
-0.00938295
-0.0443419
0.00104398
0.042733
0.0408894
0.0194462
-0.0366289
0.0134121
-0.0363556
0.0468935
-0.0272068
-0.0198402
0.0340559
0.00255193
0.012492
0.0237743
0.0123551
0.00549179
0.0336661
-0.016742
-0.00443598
0.0299399
-0.0296206
0.0559404
-0.0151638
-0.019195
0.0105887
-0.0107017
-0.00885512
0.0274291
0.036109
0.0125781
0.0140434
0.0474785
0.0583278
0.00295107
-0.0019561
-0.0184324
-0.010136
-0.0112786
0.0444222
-0.00383191
0.0008047
0.0157608
-0.02322
0.04019
0.0289326
0.0164407
-0.00597246
0.0250271
0.0322794
-0.00854547
-0.0162619
0.00158895
0.0455613
0.0208623
-0.0519452
-0.00697338
-0.0304472
-0.00490151
0.00977871
-0.0199102
0.0406857
0.0223012
0.027823
0.046051
-0.0145048
0.0151654
-0.0296057
0.00147432
-0.00451134
0.000783202
0.0404445
0.004828
0.0205072
0.0290723
0.00731114
-0.0193855
0.0311618
-0.000594328
-0.0401952
0.0136834
0.0339286
0.0415318
-0.00368651
0.00764795
0.0241397
0.00626805
0.0144554
0.00315932
-0.0210182
0.0147237
-0.015187
0.0157226
0.0504912
-0.0344535
0.00524791
0.0108079
0.0303141
0.0300947
0.0368032
0.0370625
-0.0181729
0.00417795
0.0343211
-0.0228951
0.0162224
0.0617261
0.0112728
-0.0214651
-0.00408067
0.0223824
-0.0240213
-0.00410243
-0.0057542
0.0247628
0.00576535
-0.0123837
-0.00456766
0.0290684
0.027053
-0.0202738
0.0261002
-0.0239005
-0.0321675
-0.0108269
0.010721
0.0088751
-0.0212071
-0.027587
-0.0333915
0.0154492
-0.0554619
0.0296495
-0.0270247
-0.00821454
-0.033317
0.00261696
0.0115813
0.0484464
-0.0190509
-0.0302011
0.0207225
0.00385065
-0.00619796
0.0180867
0.0108643
-0.0315579
0.0148545
0.0108707
-0.0192178
0.0252968
0.0172208
-0.0423242
0.038361
0.0178882
0.00495003
-0.0165007
-0.000908517
-0.00932406
0.00218544
-0.0185383
0.0794011
0.0399435
0.0496954
0.0420605
0.0244681
-0.0274605
0.00839127
-0.0235407
-0.0293221
-0.00374082
0.00644523
0.0205723
-0.0308423
-0.00448051
0.0131433
-0.014061
0.019492
0.0412427
-0.033105
0.0379083
0.0347731
0.0163853
-0.0122456
-0.00970688
-0.0363021
0.0140442
0.0247377
-0.0455984
-0.0320895
0.0189826
0.0103476
-0.017697
0.0259567
-0.00372299
0.0420257
-0.00255766
-0.0115583
0.0114161
-0.0460309
0.00662303
-0.0198811
0.0196444
0.0417908
0.0746472
0.004533
-0.00463937
0.00206214
0.0382423
0.00670963
0.000784328
0.0132295
0.00591372
0.00365121
-0.0281373
0.00889263
0.00663561
0.0280296
-0.048
0.0036579
-0.0109765
-0.0430808
-0.0318502
-0.0318897
-0.0211863
-0.00942892
0.00295727
-0.0321139
-0.0197484
0.0100828
0.00879924
0.0313988
0.0513044
0.0475996
0.0132171
-0.0437032
0.0403108
-0.00570745
-0.0229467
-0.0164395
-0.0180855
-0.027583
0.00910579
-0.0342504
0.00414798
-0.0266838
0.0195017
0.0309993
-0.0208316
-0.0198698
0.00507286
-0.0252158
-0.0147153
0.0168715
-0.020925
-0.00826803
-0.0149473
0.0145864
0.00578463
0.00175512
-0.0283696
-0.0437738
0.0106665
0.0149504
-0.0394301
0.0378875
-0.00608934
0.00239051
0.025333
-0.0116703
-0.0167584
0.0202141
0.0344153
0.00827974
-0.00851542
0.00464603
0.00691566
0.014169
-0.0272625
-0.0208519
-0.0192404
-0.0203585
0.0153832
0.00237496
-0.00292606
-0.0402543
-0.0493463
0.00403109
-0.0174903
0.0321469
0.000647276
-0.0479947
0.0197551
0.00435315
0.026801
0.00364576
-0.0134905
-0.00245381
-0.0297467
0.00453688
-0.0288558
0.0518399
0.0314911
0.0105512
-0.0239066
-0.00582252
-0.0338528
0.0466414
0.0506022
-0.0497443
0.00131324
-0.0195842
0.00433205
-0.0341366
-0.0106028
-0.00257014
-0.00211618
-0.0475806
0.0382992
-0.0126342
-0.0184621
-0.0242598
-0.00775027
-0.0109442
0.00976017
0.0102885
0.00889635
-0.0131678
0.0180289
-0.00427481
0.019815
0.00640812
-0.00836924
-0.0305071
-0.00614653
-0.0464914
0.00158278
0.0190222
-0.0229964
-0.0253088
-0.0131462
0.0346574
0.0204074
-0.00148632
0.0283315
-0.0429591
-0.0197127
0.00767834
-0.0138347
0.0189602
0.0182765
-0.025996
-0.00943026
-0.00169377
0.00436218
-0.0396261
0.00820301
-0.00210797
0.0381756
0.00444455
-0.0222037
-0.0217559
0.0188274
-0.0141992
-0.0101017
-0.0600222
0.0224515
-0.0254005
0.0733487
0.0104839
-0.00251048
0.0235764
-0.00800724
-0.0319673
0.0321635
0.0295692

## Sheet: FigureS2H
MTL
-0.00340612
0.0135331	r=0.084620424
0.0268764
-0.038743
0.0211383
-0.0116003
0.00231761
0.0325339
-0.00982491
0.0183061
-0.0163286
-0.030636
-0.0136158
-0.00250751
0.0136222
0.00748843
-0.0109503
-0.0155492
-0.00734965
-0.0154964
0.0343211
0.0229388
-0.0151957
0.00630954
0.00939835
-0.0168658
-0.0185232
0.0246417
0.00707595
0.0103913
0.00975913
0.0291849
-0.00435589
-0.00156026
-0.00658469
0.079092
-0.00810674
-0.0178813
-0.0170667
-0.00169949
0.014868
-0.00157529
0.0441802
-0.0383678
0.0137765
-0.0154085
-0.0424033
-0.00612831
-0.0198566
-0.0296899
-0.0015192
0.002012
0.03094
0.00504309
0.0158475
0.00459758
-0.00161015
-0.0369544
-0.0232034
-0.0158601
0.00813171
-0.0150677
-0.0176399
0.00848339
-0.0200643
-0.0133853
-0.0270262
0.0290177
-0.0250837
0.016268
-0.0116004
-0.0140453
-0.0136683
0.0214646
-0.0242197
-0.00643961
0.0270738
-0.00321477
0.0112907
-0.0122025
0.0310917
-0.0537848
0.0205995
0.0202409
0.0259162
0.00950011
-0.0099498
-0.0021737
-0.00705393
0.00345653
-0.033273
0.0104179
-0.0281965
0.0109157
-0.0165119
-0.0463777
0.0134348
-0.00504872
0.00714141
-0.0250548
-0.0208312
-0.0104182
-0.0074651
0.0035379
0.0144921
0.00363146
0.00410526
0.0141293
0.0585886
-0.00979564
-0.0171079
0.00474014
-0.02055
0.0242375
0.00463858
0.00123876
0.0272115
-0.0145934
0.0112637
0.00739753
-0.0243725
-0.0231625
-0.0117756
-0.0232755
0.00522446
0.0019447
-0.0193485
0.017236
0.0247069
0.0202502
0.0150163
0.0159636
-0.0330436
0.0171229
0.00633656
0.0334527
-0.0511341
0.00612788
-0.0214427
0.0485066
0.0111277
0.0354819
-0.000156888
0.00728544
-0.00733795
-0.0343781
0.0102458
0.0409746
-0.0125611
-0.0291274
-0.00582427
-0.0145942
0.0330147
-0.0202733
-0.0114204
-0.00865059
-0.00737621
-0.00126845
0.0384427
-0.034042
0.0112899
0.0294851
0.0299234
-0.0213702
-0.00430841
-0.00425068
-0.00783004
0.0209169
-0.00199109
-0.0225864
-0.040704
0.0210456
0.0422648
0.0532059
0.0029675
-0.00367849
-0.0236707
-0.0508923
-0.00159494
-0.000930063
0.01304
-0.0445016
0.0152801
-0.0081534
0.0365903
0.030799
-0.0169343
0.0174793
-0.0123074
-0.0369324
-0.0221685
-0.000426004
0.0226816
0.0185314
0.00470509
-0.000841699
0.0385236
0.00330993
0.0209098
0.00874856
-0.0170168
-0.00937003
0.0580641
0.000348093
0.0343384
0.0177953
0.0184799
0.0169099
-0.0231635
0.0432991
0.0448148
0.0238938
0.000519871
-0.0330777
-0.00657783
-0.0318223
-0.0197805
0.0148901
-0.00541156
-0.0227952
0.0513195
-0.0215118
-0.040739
0.0316085
-0.0309481
-0.0661905
-0.00319851
0.00534002
-0.0255543
-0.0506548
0.000299356
0.0411916
-0.0156688
0.0109574
-0.0385386
-0.00363861
0.00191839
0.0178699
-0.0393149
0.0159549
-0.0287508
-0.0218211
0.0387054
-0.0284962
0.010386
-0.00139082
-0.0314355
-0.0233382
-0.0162026
2.57547e-05
-0.00704466
0.00571261
-0.0184809
-0.011186
0.0394932
0.0109368
-0.0112231
-0.00307234
0.0542225
0.0148353
-0.0351819
-0.0141237
-0.000781137
-0.0214879
0.0185856
-0.0275477
0.00482079
0.0264915
-0.0205705
-0.0452529
-0.0199849
-0.0301697
-0.0139813
-0.0448548
-0.000108593
0.01432
-0.0115172
-0.0258683
-0.00648859
-0.0210941
0.00543828
0.00544471
-0.0329276
-0.0062777
-0.00251714
-0.00243589
-0.0368654
-0.0210875
-0.0314432
0.0168958
0.0234834
0.044418
0.00107087
0.00271284
-0.0228162
-0.0271203
-0.0490339
-0.0016003
-0.0440659
-0.0271454
0.0157881
0.0316373
0.0103365
-0.00581263
0.0033921
0.00391934
0.0118966
-0.0168365
-0.00642304
0.00583283
-0.00876147
0.0180687
0.00115751
-0.00721167
0.0197888
0.0433735
0.0183033
0.00855312
-0.0255385
0.0650532
-0.0470331
0.0221456
0.0653082
-0.0113808
-0.0261794
-0.010121
-0.00683502
0.00682161
-0.0123071
-0.0135353
0.0131497
-0.00346569
0.0098964
0.0110487
-0.043258
0.0277537
0.0211993
-0.0045188
-0.0246088
-0.0690317
-0.0262494
-0.00482688
0.00947538
0.028915
-0.039441
-0.00391165
0.0264951
-0.0410536
0.0130483
0.00276365
-0.0370997
-0.00238162
0.0109672
-0.0143018
0.00517855
0.0154545
-0.0320978
-0.0104914
-0.0534371
0.039027
-0.0200183
0.041452
0.0138547
-0.0329291
0.0239925
0.0422481
0.0420933
0.0280052
0.0181861
-0.022021
-0.00624236
0.0323413
0.00666534
0.0014837
0.0210519
0.0361691
0.0283764
0.00260693
-0.0375983
-0.0542827
-0.000555341
0.0331399
-0.0217916
-0.0396066
-0.0397313
-0.0268699
-0.000290412
0.0167645
-0.0433281
-0.0109597
0.0152583
-0.000276926
-0.00521493
-0.00473698
0.00254592
0.065143
-0.000839672
-0.0313544
0.0129562
-0.00809771
-0.00117968
0.0184445
0.00834936
0.0324471
-0.0389669
0.00624089
0.00862047
0.0337201
-0.0184183
-0.00903566
0.011855
-0.0130726
0.020724
-0.0102051
-0.0642047
-0.0617343
0.024017
-0.0312325
-0.0388284
0.0162999
-0.0125504
-0.0554105
-0.034117
0.0176708
-0.000570855
0.0206962
-0.000418823
-0.0283866
-0.022998
-0.0199269
0.00851019
0.00848037
0.0172071
0.0116975
-0.0229817
-0.0122855
-0.0186918
0.00421226
0.0137986
-0.0634663
0.0246871
-0.01677
-0.0347383
0.0455412
0.00695766
0.0139685
0.015732
0.0358256
0.0315076
-0.00737963
-0.00216711
-0.0119384
-0.0180411
0.00316568
0.0144284
-0.0238055
0.010228
0.0241476
-0.0272976
-0.0121796
-0.000481087
-0.0037247
-0.0187306
-0.0168481
-0.00129611
-0.0157607
-0.0250701
0.0118427
0.0088578
0.0300129
-0.0258498
0.0229968
0.00353413
-0.00319881
0.00767517
-0.0170272
0.0466869
0.0121735
0.000351933
0.00660156
-0.0367764
0.00703537
0.00678208
0.0224286
-0.0296282
-0.0124045
-0.0529805
0.00982375
0.00226008
0.0606569
0.0250166
0.010714
-0.0333887
0.0217659
-0.0327081
0.00250241
0.0195387
0.0334473
0.036117
0.0105895
0.017172
-0.00535847
0.0396822
-0.000711654
0.0398136
-0.0312517
-0.00182351
0.0541615
0.00140985
-0.0017027
-0.0193542
0.0304399
0.0445135
0.00777017
-0.0369707
-0.0197949
-0.0284926
0.0060549
-0.0158923
0.0247838
-0.0204526
0.0172308
0.0187302
-0.0347292
-0.0202484
-0.0291069
0.0397772
-0.0192703
-0.0207837
0.0190615
-0.0286103
0.00298689
0.0322873
0.00778984
0.0151302
0.0107892
-0.0449456
-0.0269075
0.00549687
0.0313113
0.00644222
-0.0581235
0.0252103
-0.021483
-0.0157805
0.00382268
0.0272338
0.00343596
-0.0217339
0.00322026
-0.0496569
-0.00445251
0.00514366
-0.0333789
-0.00413961
-0.00276905
-0.0325891
-0.0153824
-0.000258925
-0.0200199
-0.0566129
-0.0186832
-0.00251786
-0.00716629
-0.022554
-0.0167297
0.0132959
-0.00775416
0.0212308
0.00139433
0.0344721
-0.0103576
-0.0221215
-0.00986987
0.0105858
0.0263928
-0.0216008
-0.00316951
-0.0307825
0.0295897
0.0178822
-0.0426232
0.00553701
0.0308073
-0.0301669
-0.0301573
-0.0201309
0.0239878
-0.0166704
0.0222204
0.00216708
0.0231756
0.00124379
-0.0339532
0.00299102
0.0292119
0.0281084
-0.017523
-0.0289208
-0.00139257
-0.0176893
-0.00769097
-0.00547539
-0.0141245
-0.018529
-0.0365288
-0.0469255
-0.0193754
0.0383587
0.017108
0.0247757
-0.0140439
-0.0659132
-0.00518045
0.0206736
0.0418676
0.0214552
-0.0250951
0.043773
0.00515682
0.0467632
-0.00200846
0.0040092
0.00803154
-0.034145
0.0499456
-0.0128499
-0.0138593
-0.0294562
-0.0333328
-0.0378164
-0.00713356
-0.0418537
0.0346483
-0.00877751
-0.00655863
-0.00668165
0.0089741
0.0417818
0.00905356
0.00875372
0.0332907
0.0253491
-0.0180286
0.0422026
0.014099
0.0291565
0.0302255
0.00216906
-0.0161237
-0.00510757
-0.0181331
-0.00412026
0.000962417
0.0239612
0.0289019
-0.00417618
-0.0141848
-0.0297991
0.00202456
-0.00580537
0.00456922
-0.0117072
-0.0044893
0.00658604
0.00425356
0.0549256
-0.0199113
-0.0209736
0.0242481
-0.000644483
0.0159271
-0.00258976
0.0538033
-0.000884642
0.0275465
-0.00670934
0.0355193
0.0211216
-0.0035629
-0.0128001
0.023207
0.0199115
-0.00302422
0.0198469
-0.0219558
0.00630535
0.0153186
-0.0294117
-0.00962696
0.0145259
-0.00942289
0.023084
0.0385021
-0.0104156
0.0227342
0.0199207
0.00485101
-0.00817754
0.00699242
-0.00468793
-0.011584
-0.00696877
-0.00156693
0.00412916
0.00163308
-0.0104178
0.0250039
-0.0105077
-0.0395255
-0.0152916
-0.00350173
-0.0317258
0.0180449
0.00093295
-0.0490628
-0.0392679
0.00339071
0.0220176
0.0198654
-0.00128753
-0.0137306
0.0203034
0.0630524
0.016173
-0.0139552
0.0348906
0.0365208
-0.00103454
0.0453995
-0.049764
-0.0219606
-0.0225389
0.0215719
-0.0151681
0.00276197
-0.0304663
-0.00227309
0.0253567
0.0985628
0.0116034
-0.0114787
-0.0153698
0.0209866
0.0147975
-0.0195127
-0.0297666
0.00650548
-0.000172831
-0.034662
-0.00409455
0.0533066
-0.0220086
-0.00280983
-0.00793568
-0.00765045
-0.0362137
0.0229025
-0.0302437
-0.0310356
0.0393309
0.00517947
-0.0257204
-0.0252182
0.00239662
0.0127689
0.0204066
0.0187287
-0.00384864
-0.00952849
0.0150328
-0.00546523
0.0246579
-0.0158853
0.0120212
0.046385
-0.027123
-0.0176778
0.0366395
-0.00310772
0.0489583
-0.00432839
0.0118249
-0.0187125
-0.0115149
0.0168936
-0.0398482
-0.0286035
0.0195406
0.00413953
-0.0023117
-0.00469283
-0.00775947
-0.000842221
0.0172015
0.044565
-0.011422
-0.00864364
-0.0453829
0.000904319
0.00961673
0.0185254
0.048589
-0.00450573
0.0118916
0.0264165
0.0274057
-0.016345
-0.00507471
-0.013697
-0.00586696
0.0207247
-0.017223
-0.00365847
0.0192871
0.0207956
-0.00304212
-0.00706196
-0.00750323
0.00282119
0.0263883
0.0639322
-0.039967
0.0411794
0.018279
-0.0154087
0.0217291
-0.0215469
0.0212421
-0.00821556
-0.0101772
-0.0415312
0.0413347
-0.0237408
-0.0272564
0.0353101
0.0308078
0.0630576
0.0230559
0.0201424
0.0226649
0.0117859
-0.0222978
-0.00142023
0.0114897
0.0298761
-0.0205318
-0.000632547
0.0183873
0.0161917
-0.0251204
-0.00510765
-0.00394713
-0.0346536
-0.0420819
0.00594221
0.024625
-0.0217162
-0.024946
-0.00634756
-0.0210132
-0.00626463
-0.0400833
-0.0199245
0.0202027
0.00443832
0.034667
0.00188907
-0.0176934
-0.0066788
-0.00366988
0.0401494
-0.00993214
0.00140952
-0.0201951
-0.0129391
-0.0163444
0.0237513
-0.00729088
0.0089324
-0.0367286
0.0201214
0.0264328
0.0214257
0.0449464
-0.0188984
0.0190654
-0.0111479
0.0447089
0.0357566
0.00350807
-0.0264513
-0.00238362
0.00656884
0.0200124
-0.0204697
-0.0170377
-0.0419677
-0.0268761
0.0158175
0.0221179
-0.0142569
-0.00160224
0.0055226
-0.00341877
-0.00949008
0.0258369
-0.0370426
0.00886823
-0.00567162
-0.0050097
-0.00307442
-0.0294079
-0.0410022
-0.0386116
-0.0104832
-0.0181326
0.0147415
0.0168918
0.0234852
0.0108328
0.000566385
-0.0116604
-0.0296463
-0.0162473
0.00137286
-0.00316938
-0.022456
-0.00449185
0.00835355
0.0615978
0.0806589
0.00990609
0.0251886
-0.00415397
0.00409384
-0.0696575
-0.00710717
0.00393008
0.00926554
0.00587852
0.00929478
0.0165454
-0.0166797
0.0243941
-0.0425146
0.028284
-0.0116002
-0.00127808
0.0226638
0.00225029
0.0381206
-0.0139239
0.0437053
0.0296147
0.00904018
-0.02163
-0.0403472
0.00617562
0.0145556
-0.0242619
-0.0376648
0.000438927
0.0156482
0.0399747
0.0275069
0.0372423
-0.0399265
-0.0231792
0.0375498
-0.0259249
-0.00823012
-0.0156746
0.0191642
0.0315146
0.00732522
-0.0119108
-0.0211206
-0.0215131
0.0539695
-0.0166262
-0.0297235
0.0422484
0.0328543
0.0278317
0.00952151
-0.0375623
-0.00127249
-0.0328951
-0.0139497
0.0218687
0.00398488
-0.00790109
0.0286027
0.00417927
0.00728421
0.00588915
-0.00422867
0.00575986
0.00464709

## Sheet: FigureS2I
PFC
-0.00910356	r=0.090054825
0.0160689
0.000245436
-0.0495286
-0.0534352
-0.0314965
-0.0220208
-0.0103209
0.0275967
-0.0320719
-0.0184237
0.0202763
-0.0150302
-0.0164516
-0.00230618
0.0389765
0.0242648
0.00916304
-0.00608602
0.0242861
-0.010347
0.043061
0.0693203
-0.0143442
-0.0104143
0.0223399
0.0509931
-0.0609583
0.0202482
0.137239
0.00753011
0.0302936
-0.0220224
-0.0167453
-0.00669513
0.0997313
-0.0583025
-0.0153741
0.00702086
-0.021505
-0.0218805
-0.0117966
-0.0305469
-0.046098
-0.0370935
-0.00697049
0.0300549
-0.0357585
-0.00589837
0.0352033
0.022173
0.0346454
0.0051216
0.00723122
0.033289
0.00451865
-0.0121222
-0.000809334
-0.0405596
-0.0358181
-0.00561986
0.031406
0.0393392
-0.0159709
0.00728813
0.0660561
0.0196839
-0.00123541
-0.0281712
0.0142126
-0.00802218
0.0914992
-0.0386851
-0.0145821
0.00466184
-0.0241808
-0.0250401
-0.0201396
0.00898393
0.0457305
0.00529482
-0.0374352
0.00517111
-0.00226495
-0.0300401
0.0120727
-0.0177491
-0.00690742
0.148465
0.0113399
0.00171772
0.0665776
-0.00845099
-0.00996443
-0.0309527
-0.0303367
-0.0153723
-0.0100808
-0.0312525
-0.0350505
-0.037334
-0.0192351
-0.0162074
0.0273552
0.00301761
-0.0333468
0.0359667
0.0019793
-0.0223768
0.0144243
-0.00360999
-0.0240006
-0.0399613
-0.0439988
-0.0482896
-0.0222475
-0.00955996
-0.0361479
0.0139146
-0.0266067
0.126521
-0.0126423
-0.0118086
-0.0103967
0.0394522
0.0163057
0.00235748
-0.0232477
0.00579393
-0.0176818
-0.0487416
-0.023735
-0.0502422
0.0806234
0.0305007
0.00706141
0.0656997
0.0375595
0.014392
-0.0211923
0.0125406
0.0317018
-0.017786
-0.00469671
-0.0141032
-0.0125255
-0.0349614
-0.0289462
-0.00451321
0.00321647
-0.0139925
-0.028959
-0.00600587
0.00162487
-0.00901889
0.0436052
0.0163222
-0.0488378
0.00219714
-0.000961974
0.0173096
-0.0129442
0.0307336
0.00929019
0.011293
-0.0522722
-0.020697
-5.01812e-05
-0.00901254
0.0358784
-0.0263606
0.0304882
0.0339937
-0.0219202
-0.0219082
0.00195426
0.160804
-0.0527499
-0.002893
-0.0191784
-0.0293798
-0.0178669
0.00374051
0.0580453
-0.00239984
0.0386925
0.0537073
-0.0279733
0.00898021
-0.00723112
0.0773488
0.0102487
-0.0172411
-0.0436245
-0.0110431
0.028335
0.0417003
-0.0131888
-0.0248719
0.0327845
0.0205776
0.0437748
0.0190445
-0.0172588
-0.00705403
0.0302466
-0.00303151
0.0748041
0.0203313
-0.000117192
-0.00700107
-0.0382323
0.0374689
-0.0305364
0.0125549
-0.0340122
-0.0125256
-0.00431264
-0.0305823
-0.016124
0.00585187
-0.0663623
-0.00338191
-0.020687
0.0439197
0.0184876
0.0476395
0.00332844
0.0719751
0.168311
0.0110652
-0.030853
0.0208749
-0.0177532
-0.0304172
-0.0244993
0.018933
-0.0282313
-0.00353196
0.0067163
0.0476615
-0.0107412
0.00748069
-0.0126141
-0.00699587
0.00878168
-0.00827165
0.00601141
-0.0235147
-0.0354821
-0.0252142
-0.0418789
-0.0403543
0.0198117
-0.00966278
0.0105913
-0.0117831
-0.0202865
0.00858962
0.0508151
0.0146948
0.0460435
-0.0112578
-0.0454638
-0.0417902
0.0301961
0.00505021
0.0690691
0.0135736
-0.0285951
-0.0165209
0.013399
0.0666138
0.0185273
0.016537
-0.00493107
-0.013912
-0.0428894
-0.0260219
0.0175765
-0.0118322
0.0568847
-0.00785551
-0.00424482
-0.00945717
-0.0179151
0.00717834
-0.0339732
0.0138686
-0.0450792
0.033439
0.0128186
0.090634
-0.0327914
-0.041075
0.0231758
0.00317044
-0.0285872
-0.00100605
-0.0590949
-0.0362062
-0.0209218
-0.000682046
-0.0346317
-0.044399
0.0326062
0.00572958
-0.00334945
-0.0285974
-0.027781
0.0984476
0.0362784
-0.0255683
0.000144383
0.0079195
0.00756742
0.0122683
-0.0257183
0.0169095
0.0171898
0.00994763
-0.0233183
-0.0150086
0.0575272
-0.058905
0.0514144
-0.00589346
0.0257645
0.00359902
0.00749892
-0.0131997
-0.0343475
0.0122119
-0.0554345
-0.0102291
0.043513
-0.0434269
-0.022458
-0.0734292
-0.00122102
-0.0267482
0.0480524
0.0190308
-0.0298033
0.00111951
-0.00382147
0.027434
-0.0343654
-0.0498618
-0.00488592
0.0101203
0.0254098
0.204591
0.0371681
-0.024232
0.00235016
-0.0519177
0.0332041
-0.00924912
-0.030014
-0.0138506
-0.0631073
-0.00461223
-0.00907759
-0.00501087
0.0165978
-0.00413464
-0.00720362
0.00166043
-0.0102821
-0.00182309
-0.011348
-0.0157887
-0.00456933
-0.00533058
0.0472325
-0.0262584
-0.014115
-0.0255328
-0.00958869
-0.0336572
-0.0310313
0.102145
-0.012372
0.0196754
0.00254839
0.122654
0.0295443
-0.0380675
0.0116461
0.00515542
-0.00493964
-0.0384597
-0.00999986
0.0514428
0.0414641
-0.00530676
-0.0246707
0.0409218
0.0324215
0.00189392
-0.0200302
0.0912864
-0.0567713
-0.000297005
-0.04015
0.000252287
0.188577
0.000811646
-0.0360389
0.0502733
-0.027909
0.0322188
0.00195079
-0.00307717
-0.00851093
0.012356
0.0386814
-0.00328579
-0.00159852
-0.00298016
-0.0277175
-0.003896
-0.0100951
-0.0252601
0.0235718
0.0156361
0.0211333
-0.0063279
0.000962135
-0.0167191
0.00151561
-0.0243493
-0.00646633
-0.0517372
0.00598827
-0.00474009
-0.0222788
-0.0200429
-0.0267972
-0.0511614
0.024661
0.0115688
0.082381
-0.000356146
0.0304935
0.0282232
-0.0128407
0.0490998
-0.0211066
-0.00115532
-0.0176149
-0.00196926
-0.0422278
0.00773894
-0.0214345
-0.00639257
-0.0343547
0.0209638
-0.010409
-0.00842164
-0.0202693
-0.0593635
0.0167634
0.00665458
0.00336394
0.0368157
-0.0151628
0.000840338
-0.0284477
0.0276261
-0.0417634
-0.00929592
-0.00512821
0.042626
0.0528644
-0.0408576
0.00740742
0.0326385
-0.0299592
-0.0325536
0.144474
-0.00764857
-0.0295328
0.0663671
-0.0247681
0.0351637
-0.010571
-0.0236276
0.0348949
-0.00923836
-0.0557001
-0.0185961
-0.0111291
0.10522
-0.011592
0.0542527
-0.027404
-0.00785377
-0.0440139
-0.0051626
-0.0259833
-0.0244426
-0.0250574
-0.0444782
0.101313
-0.0335644
-0.00746213
-0.0343613
-0.0287719
0.0123422
0.0447739
0.00372616
-0.0303163
0.0168645
-0.0377789
-0.027439
-0.0103194
-0.00699076
-0.00384527
0.0503867
-0.00857581
0.00877035
0.0161655
-0.0265425
-0.0542949
-0.02905
0.0238375
0.051479
-0.0287004
-0.0233971
0.052984
-0.00109388
-0.0391915
-0.0198135
-0.0305217
-0.013149
-0.0308955
0.0362399
0.00151898
-0.0264346
-0.0147738
-0.00908573
-0.00853001
-0.0326725
-0.0130662
0.00698872
0.0104701
-0.0481049
-0.0280541
-0.0262203
-0.0093754
-0.0107967
-0.0211762
0.0158051
0.0587497
-0.000619676
-0.0195731
0.0311633
0.00861359
0.0160027
-0.0334911
-0.0316785
-0.0194389
-0.00159735
-0.0144489
-0.0158156
-0.0330586
0.00155749
-0.0203255
-0.0565611
-0.0185843
-0.0307262
-0.0287756
-0.00463013
0.0134143
0.00311551
-0.0451682
0.0100425
-0.0361518
-0.0382669
-0.00185897
0.16445
0.0483934
-0.00356418
0.0268864
-0.0317503
-0.0214907
-0.0139401
-0.0324955
0.0403802
-0.020479
-0.0216309
-0.0234259
0.0897235
-0.0231673
-0.0644984
-0.0139436
0.0129028
-0.01308
-0.0204889
-0.0377896
0.0107554
-0.00423602
0.0707106
0.0013462
-0.0857519
-0.053758
0.0547207
0.0203569
0.0179694
0.0316693
0.0399972
-0.0218005
0.0146825
-0.000781636
-0.0165378
-0.0300862
0.0211006
0.0449681
0.0441716
-0.0223027
-0.00649442
0.042284
-0.00115078
-0.0181032
-0.0546862
-0.0377842
-0.00920456
0.0197117
-0.0159345
-0.0194418
-0.00180294
-0.0284491
-0.0183433
0.00130597
-0.0257251
-0.0110405
0.0350121
-0.0288886
-0.00942876
0.0102368
-0.0196155
-0.00439584
-0.00948569
0.0966007
-0.00578998
-0.0292969
-0.00359936
-0.0102298
0.0882536
0.0371998
-0.0206311
-0.0399703
-0.0262259
-0.00733926
0.00108671
-0.0369677
-0.0537551
0.00668928
0.0125265
-0.0213913
-0.0280149
0.0368036
0.00415801
0.0206163
-0.0263195
-0.0517725
0.0189222
0.0759121
-0.0390893
-0.0279033
0.0021373
-0.0150204
-0.0400865
-0.0386757
0.0139199
-0.0105196
-0.0146021
0.0307019
0.0100868
-0.0203458
-0.00744879
0.0248441
-0.038519
-0.017937
0.00308413
0.0328622
0.0259842
0.0129716
0.0322853
-0.00432793
-0.00113114
0.0283165
-0.014516
-0.00612047
-0.0208034
0.0443596
-0.011226
-0.0325959
-0.0149112
-0.0166619
-0.0111539
-0.022407
0.0267006
0.000539187
0.0462419
-0.0149981
-0.0160636
0.0116228
-0.00129892
-0.00125299
0.0202891
-0.0069504
-0.0148192
-0.022547
-0.0382752
-0.0382719
-0.0414255
-0.0190144
-0.0149996
0.0117002
-0.0529319
-0.023677
0.0113134
0.0236
-0.0297796
-0.0622036
-0.042709
-0.000155067
0.0263361
-0.0284692
0.0313759
0.0137309
0.0203423
-0.0539784
0.145188
0.00536436
0.00857501
0.0195945
-0.0689873
-0.00689835
0.0147138
0.0693466
-0.00172713
-0.00246076
0.00409747
-0.0456975
-0.00305347
-0.0233702
-0.0167778
0.00583919
0.0315099
-0.00664838
0.0459873
-0.00338497
-0.0482394
0.0731555
-0.0555026
-0.0257745
0.0177746
0.0332395
-0.0143464
0.0215616
-0.0389661
0.0337061
-0.000680002
-0.0102802
0.0217478
-0.031445
-0.0147211
-0.0410974
-0.0025351
-0.0118857
-0.0161863
-0.0183025
-0.0176363
-0.0134813
-0.0260946
0.0244527
-0.0263236
-0.00472691
-0.0161614
-0.00352865
-0.0142353
0.109379
0.0030332
-0.0291664
0.0181613
-0.00819722
-0.0226191
0.0275478
0.00443599
-0.0348341
-0.0280333
0.00542838
-0.0218449
-0.0163617
0.0550413
-0.0552741
-0.00145408
-0.00384512
-0.0417927
0.0339982
0.0070837
-0.0274867
-0.0340702
-0.0197683
-0.0289178
0.0359931
-0.0367656
-0.0369
0.022385
-0.000465797
0.0176655
-0.0208338
-0.0424008
-0.0289511
0.0107744
0.0143478
0.0231217
-0.0118761
0.0488629
0.0102203
0.012517
-0.0188026
-0.0144717
-0.0345587
-0.047923
0.00618016
0.00650478
0.0181185
-0.0277622
-0.0363949
0.0587705
-0.00820321
-0.012762
-0.0187947
-0.0148898
-0.0642469
0.00072921
-0.0181191
-0.0283527
-0.0306233
0.00449075
0.0169221
-0.00443613
-0.0315492
-0.00554849
-0.0157246
0.147567
-0.0222217
-0.0262103
-0.0257943
-0.0395937
0.00187383
0.0148746
-0.00905008
-0.0170551
-0.00882606
0.0619357
0.0372805
-0.0162797
-0.0457714
0.00887561
0.00214758
-0.00364048
0.000389847
0.00642545
-0.0147267
0.0123425
0.0134813
0.00697731
-0.0237021
-0.000720029
0.0167421
0.0200263
-0.0163224
-0.0143637
-0.0279968
-0.0290419
0.0270058
0.00126393
-0.0353866
-0.0419148
-0.0101508
0.00632019
0.0155314
0.0769511
-0.0323722
-0.00252397
0.00820813
-0.0403534
-0.0395147
0.0349762
0.0549345
-0.015578
0.0468201
-0.0178076
0.0232729
0.060978
-0.0316724
-0.0256287
-0.0284206
0.0176336
0.0401533
0.0145254
0.174154
0.0328026
-0.0187224
-0.0155706
0.00565058
0.0136806
0.00358434
0.0067916
0.00296331
0.00135566
-0.0370262
-0.0259366
-0.00644739
0.186472
0.0361288
0.00125782
-0.042208
0.00721792
-0.0265093
0.0348327
0.0469155
-0.0352182
0.0590798
0.00859541
0.0318897
-0.0350548
-0.00975548
-0.022961
0.0099899
0.0177289
0.0504562
0.00110339
-0.0421602
-0.0356927
0.0210005
-0.0201646
0.00909486
-0.008883
-0.0345984
0.0192934
-0.00399977
-0.0200908
-0.00613748
0.0702346
-0.0106268
-0.0388839
-0.0514662
-0.0271401
0.0151595
0.0336181
-0.029502
0.00124473
0.0634136
-0.00383248
-0.0133482
-0.00426698
0.0490368
-0.0350132
0.0209227
-0.0401472
0.0340014
0.015906
0.00789149
-0.0112559
-0.0164542
0.0522608
0.00911975
0.130597
0.00299559
0.0547249
-0.00170958
-0.0262378
-0.0539149
0.00745203
0.0215463
0.0577057
-0.0194739
0.0297442
0.00648387
-0.0385994
-0.00537335
-0.0367426
-0.0471913
-0.0100556
0.00614042
-0.0778677
0.0460141
-0.0205615
-0.0397545
0.0113493
0.0707218
0.0261122
-0.0292744

## Sheet: FigureS2J
roi	VTC'	MTL'	PFC'	MTG'	STG'
Significant Channels	0.339827	0.178947	0.107143	0.0423729	0.0166667
p_value	7.13873e-14	1.41331e-13	0.00402618	0.541904	0.942495

[truncated: 5 more sheets: FigureS2K, FigureS2L, FigureS2M, FigureS2N, FigureS2O]
